# Supplementary material for: Long Non-Coding RNA Analysis: Severe Pathogenicity in Chicken Embryonic Visceral Tissues Infected with Highly Virulent Newcastle Disease Virus—A Comparison to the Avirulent Vaccine Virus
Source: Microorganisms. 2024 May 11;12(5):971. doi: 10.3390/microorganisms12050971 (PMC11123907; doi:10.3390/microorganisms12050971)
Supplement: Supplementary file 1 [file microorganisms-12-00971-s001.zip]

Archive with 14 entries (14 files):
- supplement table/supplement table 1.xlsx
- supplement table/supplement table 10.xlsx
- supplement table/supplement table 11.xlsx
- supplement table/supplement table 12.xlsx
- supplement table/supplement table 13.xlsx
- supplement table/supplement table 14.xlsx
- supplement table/supplement table 2.xlsx
- supplement table/supplement table 3.xlsx
- supplement table/supplement table 4.xlsx
- supplement table/supplement table 5.xlsx
- supplement table/supplement table 6.xlsx
- supplement table/supplement table 7.xlsx
- supplement table/supplement table 8.xlsx
- supplement table/supplement table 9.xlsx
