# Supplementary material for: Long Non-Coding RNA Analysis: Severe Pathogenicity in Chicken Embryonic Visceral Tissues Infected with Highly Virulent Newcastle Disease Virus—A Comparison to the Avirulent Vaccine Virus
Source: Microorganisms. 2024 May 11;12(5):971. doi: 10.3390/microorganisms12050971 (PMC11123907; doi:10.3390/microorganisms12050971)
Supplement: Supplementary file 1 [file microorganisms-12-00971-s001.zip › supplement table/supplement table 1.xlsx]

## Sheet: 24 hpi
NA-1 vs Lasota (24 hpi)
lncRNA id	MeanTPM (N_a)	MeanTPM (L_a)	log2FoldChange	pValue	qValue	result
MSTRG.14966.25	5.135	0.03	7.41926	1.3969e-05	0.000503856	up
MSTRG.14601.6	143.71	0.0001	20.4547	5.19876e-10	8.35056e-08	up
MSTRG.14601.7	110.435	0.0001	20.0748	1.80562e-09	2.54222e-07	up
MSTRG.14601.4	2005.22	0.0001	24.2573	1.02879e-06	5.87462e-05	up
MSTRG.14601.3	4663.88	3.43	10.4091	6.12673e-12	1.69927e-09	up
MSTRG.14601.8	1558.82	0.0001	23.8939	4.71984e-09	5.95366e-07	up
MSTRG.23914.16	417.09	0.0001	21.9919	1.17101e-09	1.69774e-07	up
MSTRG.23896.45	39.45	0.0001	18.5897	9.57359e-07	5.58093e-05	up
MSTRG.28950.9	10.89	0.0001	16.7326	6.27835e-07	4.01078e-05	up
MSTRG.63.26	11.075	0.08	7.11309	5.23062e-05	0.00160749	up
MSTRG.23898.38	135.635	65.395	1.05248	1.61857e-05	0.0005759	up
MSTRG.23901.5	741.6	326.925	1.18168	2.01404e-08	2.07223e-06	up
MSTRG.23915.4	102.225	34.46	1.56875	1.66366e-07	1.31485e-05	up
MSTRG.12658.35	7.815	0.0001	16.254	8.25419e-05	0.00236878	up
MSTRG.15290.1	66.49	23.41	1.50601	2.79565e-05	0.000934409	up
MSTRG.23889.30	296.755	4.775	5.95763	0.000241261	0.00596857	up
MSTRG.23889.31	401.455	0.0001	21.9368	2.84048e-09	3.79756e-07	up
MSTRG.22517.5	17.95	0.135	7.05488	1.30882e-06	6.88385e-05	up
MSTRG.14601.13	873.94	0.0001	23.0591	2.02496e-09	2.80816e-07	up
MSTRG.11610.12	10.65	0.49	4.44193	2.49769e-06	0.000111862	up
MSTRG.31691.2	95.165	0.0001	19.8601	1.4685e-10	2.81436e-08	up
MSTRG.22604.2	45.34	14.72	1.62301	9.08254e-06	0.000343996	up
MSTRG.26850.8	5.93	0.035	7.40453	0.00022694	0.00566449	up
MSTRG.14966.47	5.875	0.0001	15.8423	2.19442e-09	3.02437e-07	up
MSTRG.119.30	131.95	56.645	1.21997	7.68338e-05	0.0022366	up
MSTRG.23853.22	27.88	0.045	9.27509	1.80843e-07	1.41178e-05	up
MSTRG.28200.8	36.28	0.0001	18.4688	2.23681e-08	2.26491e-06	up
MSTRG.23853.38	40.715	0.0001	18.6352	8.32288e-09	9.65325e-07	up
MSTRG.14966.7	5.01	1.205	2.05578	0.000155153	0.00411657	up
MSTRG.14966.10	26.885	0.01	11.3926	5.0827e-15	2.46699e-12	up
MSTRG.14966.14	8.225	1.78	2.20814	1.71474e-06	8.52672e-05	up
MSTRG.31456.9	0.0001	15.365	-17.2293	3.14055e-06	0.000135758	down
MSTRG.31691.20	0.0001	18.995	-17.5353	2.19357e-06	0.00010214	down
MSTRG.28361.1	0.0001	101.2	-19.9488	2.95449e-07	2.13479e-05	down
MSTRG.14601.1	0.0001	3179.54	-24.9223	3.612e-10	6.06355e-08	down
MSTRG.6892.1	0.235	9.94	-5.40251	5.60407e-05	0.00169542	down
MSTRG.31249.12	2.715	11.4	-2.07001	8.36993e-05	0.00239737	down
MSTRG.31594.7	0.0001	27.2	-18.0532	1.35727e-07	1.10396e-05	down
MSTRG.22517.6	1.56	14.4	-3.20645	0.000132977	0.00359441	down
MSTRG.63.24	0.04	10.275	-8.00492	7.73215e-06	0.000298419	down
MSTRG.29558.1	1.125	6.815	-2.59879	4.15841e-06	0.000172735	down
MSTRG.31279.1	0.085	6.81	-6.32405	0.000252144	0.00617947	down
MSTRG.31279.2	0.27	27.91	-6.69168	6.31361e-13	2.10394e-10	down
MSTRG.31434.3	2.06	11.4	-2.46832	4.94948e-06	0.000201288	down
MSTRG.14601.12	396.655	13652.8	-5.10517	6.96722e-07	4.38807e-05	down
MSTRG.29176.2	0.0001	5.44	-15.7313	0.000351211	0.00815547	down
MSTRG.23849.79	0.0001	13.775	-17.0717	2.70713e-08	2.68036e-06	down
MSTRG.23914.18	0.0001	70.935	-19.4361	1.73435e-08	1.83086e-06	down
MSTRG.19084.1	2.585	8.165	-1.65929	7.40024e-08	6.49701e-06	down
MSTRG.23849.83	0.0001	22.035	-17.7494	4.44888e-07	3.02835e-05	down
MSTRG.23849.80	0.0001	14.97	-17.1917	8.51986e-07	5.09981e-05	down
MSTRG.23849.84	2.735	66.78	-4.6098	0.000342683	0.00797819	down

## Sheet: 36 hpi
NA-1 vs Lasota (36 hpi)
lncRNA id	MeanTPM (N_b)	MeanTPM (L_b)	log2FoldChange	pValue	qValue	result
MSTRG.3808.1	11.86	0.09	7.04196	3.36864e-42	1.97447e-39	up
MSTRG.7782.1	6.89	0.0001	16.0722	9.22202e-05	0.00150247	up
MSTRG.11385.17	20.645	9.345	1.14353	8.17183e-05	0.00135377	up
MSTRG.27737.4	9.51	2.345	2.01986	3.34593e-09	1.59474e-07	up
MSTRG.24687.7	49.355	2.255	4.452	7.54703e-15	9.80379e-13	up
MSTRG.14966.34	7.135	0.0001	16.1226	3.14202e-07	9.28556e-06	up
MSTRG.7783.1	9.87	0.64	3.94691	3.04353e-08	1.11246e-06	up
MSTRG.14601.1	6415.2	0.0001	25.935	3.26412e-07	9.6003e-06	up
MSTRG.23853.23	11.855	2.46	2.26877	0.000371371	0.00502458	up
MSTRG.267.2	10.2	3.52	1.53492	2.12005e-09	1.06728e-07	up
MSTRG.7147.1	28.78	0.61	5.56011	1.39941e-15	1.96297e-13	up
MSTRG.7147.2	7.585	0.395	4.26322	1.28104e-05	0.000257333	up
MSTRG.24634.17	35.25	0.0001	18.4273	2.12677e-08	8.0682e-07	up
MSTRG.21682.1	6.005	1.395	2.1059	8.57089e-05	0.00141086	up
MSTRG.31594.11	14.96	0.0001	17.1908	2.30451e-10	1.49097e-08	up
MSTRG.20597.2	11.295	5.635	1.0032	0.000420915	0.00557239	up
MSTRG.31666.1	32.525	8.54	1.92924	5.19527e-08	1.80387e-06	up
MSTRG.26368.3	7.76	2.99	1.37591	9.16399e-06	0.000190697	up
MSTRG.2113.1	5.07	0.425	3.57645	0.000181589	0.0027058	up
MSTRG.25184.1	5.36	0.04	7.06609	4.42986e-09	2.03455e-07	up
MSTRG.22517.5	15.69	0.0001	17.2595	1.29924e-10	8.85982e-09	up
MSTRG.12658.15	6.235	0.0001	15.9281	3.30523e-09	1.57993e-07	up
MSTRG.12658.16	6.025	0.0001	15.8787	5.45079e-09	2.45985e-07	up
MSTRG.26863.1	17.18	6.075	1.49977	0.000666769	0.00827328	up
MSTRG.11521.1	9.62	4.125	1.22164	9.59758e-07	2.5202e-05	up
MSTRG.7150.1	8.765	0.335	4.70952	6.5378e-07	1.79225e-05	up
MSTRG.14601.14	2139.72	0.0001	24.3509	1.14589e-09	6.27505e-08	up
MSTRG.28537.3	14.72	0.695	4.40462	1.38949e-06	3.49932e-05	up
MSTRG.4481.1	5.605	2.22	1.33615	1.2063e-07	3.892e-06	up
MSTRG.17899.1	7.48	3.335	1.16535	2.9907e-07	8.87566e-06	up
MSTRG.25669.4	9.19	3.775	1.28359	0.000494706	0.00640849	up
MSTRG.31652.11	9.705	0.0001	16.5664	3.18855e-07	9.40049e-06	up
MSTRG.28085.1	6.14	2.58	1.25087	0.00030231	0.00420102	up
MSTRG.1677.4	6.545	1	2.71039	6.27748e-05	0.00106724	up
MSTRG.4840.8	9.815	2.91	1.75397	1.11889e-05	0.000227827	up
MSTRG.1056.17	44.57	0.0001	18.7657	2.59246e-07	7.83548e-06	up
MSTRG.20589.1	5.61	0.535	3.39039	6.04452e-06	0.000130527	up
MSTRG.17901.1	7.635	0.845	3.1756	2.19912e-07	6.74453e-06	up
MSTRG.23849.78	15.385	0.0001	17.2312	1.35077e-07	4.3326e-06	up
MSTRG.31167.2	8.48	0.0001	16.3718	0.000109813	0.00174633	up
MSTRG.5957.11	5.985	1.055	2.50411	2.50262e-08	9.34874e-07	up
MSTRG.6755.9	49.585	6.545	2.92144	9.58452e-08	3.15437e-06	up
MSTRG.23849.82	10.225	3.025	1.75709	5.90222e-06	0.000127734	up
MSTRG.14891.6	11.48	3.74	1.61801	0.000561369	0.00713817	up
MSTRG.10373.1	5.175	0.73	2.82559	0.000633567	0.00792764	up
MSTRG.24699.2	14.835	0.0001	17.1786	1.38944e-12	1.31052e-10	up
MSTRG.26259.10	27.81	0.0001	18.0852	5.3796e-11	3.93558e-09	up
MSTRG.26780.3	7.615	3.765	1.01619	0.000582799	0.00738895	up
MSTRG.4479.7	6.625	2.94	1.1721	3.21889e-06	7.39879e-05	up
MSTRG.3915.1	19.175	4.125	2.21676	0.000289306	0.00405349	up
MSTRG.1545.5	0.0001	5.99	-15.8703	8.68268e-09	3.66003e-07	down
MSTRG.28990.3	0.385	23.315	-5.92026	4.15116e-05	0.000739177	down
MSTRG.31264.15	0.0001	12.795	-16.9652	8.08957e-07	2.16697e-05	down
MSTRG.8487.3	3.01	14.49	-2.26722	8.84576e-05	0.00144691	down
MSTRG.28950.13	0.0001	8.355	-16.3504	2.18802e-06	5.22694e-05	down
MSTRG.31247.8	0.0001	5.465	-15.7379	0.000580755	0.00736566	down
MSTRG.18495.12	0.035	38.51	-10.1037	1.24941e-13	1.38236e-11	down
MSTRG.11713.2	1.105	5.32	-2.26738	0.000382349	0.00515187	down
MSTRG.14601.6	0.0001	3918.61	-25.2238	1.76305e-09	9.23444e-08	down
MSTRG.7827.1	0.295	8.69	-4.88057	3.42013e-05	0.000620678	down
MSTRG.31594.6	0.0001	27	-18.0426	7.17453e-07	1.95051e-05	down
MSTRG.22517.6	1.65	8.025	-2.28204	0.000165315	0.00249518	down
MSTRG.23896.46	0.0001	49.265	-18.9102	7.6325e-09	3.2734e-07	down
MSTRG.23896.44	0.0001	669.65	-22.675	3.82333e-08	1.35915e-06	down
MSTRG.31553.15	0.0001	11.625	-16.8269	1.18078e-06	3.03106e-05	down
MSTRG.27839.3	4.165	18.725	-2.16858	3.17252e-07	9.35882e-06	down
MSTRG.23889.31	0.0001	267.64	-21.3519	1.61889e-08	6.41756e-07	down
MSTRG.14927.7	2.33	9.055	-1.95838	0.000552237	0.00703477	down
MSTRG.12658.19	0.0001	7.865	-16.2632	5.62025e-05	0.000971946	down
MSTRG.12658.17	0.0001	22.07	-17.7517	6.37363e-07	1.75017e-05	down
MSTRG.1385.1	0.0001	6.065	-15.8882	5.18512e-07	1.44886e-05	down
MSTRG.14601.12	366.96	3321.84	-3.17829	4.77136e-05	0.000838094	down
MSTRG.31691.6	0.0001	48.43	-18.8855	1.18402e-06	3.03621e-05	down
MSTRG.1056.19	0.0001	62.61	-19.256	4.3623e-07	1.24077e-05	down
MSTRG.28980.3	0.0001	8.27	-16.3356	0.000232185	0.00334944	down
MSTRG.23853.25	0.0001	14.94	-17.1888	5.72476e-06	0.000124112	down
MSTRG.19084.1	0.43	6.395	-3.89454	1.90003e-09	9.74461e-08	down
MSTRG.23849.81	0.0001	60.25	-19.2006	1.99401e-14	2.49809e-12	down
MSTRG.23849.87	0.305	108.815	-8.47885	6.55422e-25	1.88712e-22	down
MSTRG.23855.1	0.785	5.215	-2.7319	0.000644307	0.00804322	down
MSTRG.23853.37	0.955	31.56	-5.04645	0.000407056	0.00542393	down
MSTRG.28015.7	0.035	20.865	-9.21951	1.37495e-06	3.46625e-05	down
MSTRG.4816.2	2.055	6.745	-1.71468	7.72697e-32	3.06804e-29	down
MSTRG.14966.5	8.375	20.55	-1.29498	2.04341e-06	4.92448e-05	down
MSTRG.14966.11	5.505	13.57	-1.30161	1.18493e-08	4.84551e-07	down
