# Supplementary material for: Long Non-Coding RNA Analysis: Severe Pathogenicity in Chicken Embryonic Visceral Tissues Infected with Highly Virulent Newcastle Disease Virus—A Comparison to the Avirulent Vaccine Virus
Source: Microorganisms. 2024 May 11;12(5):971. doi: 10.3390/microorganisms12050971 (PMC11123907; doi:10.3390/microorganisms12050971)
Supplement: Supplementary file 1 [file microorganisms-12-00971-s001.zip › supplement table/supplement table 10.xlsx]

## Sheet: 24hpi-growth and development
GO.ID	Term	Ontology	Significant	Annotated	Pvalue	Qvalue	Signi_id	Signi_symbol
GO:0030900	forebrain development	biological process	16/435	165/13601	7.9e-05	0.0501506	CD36,COL16A1,COL3A1,DLC1,FERMT2,HRG,LAMA5,LOC100859467,MUC4L,NF1,PIK3R1,PPFIA1,PTPRK,RCC2,SNED1,ZYX	CD36,COL16A1,COL3A1,DLC1,FERMT2,HRG,LAMA5,LOC100859467,MUC4L,NF1,PIK3R1,PPFIA1,PTPRK,RCC2,SNED1,ZYX
GO:0022603	regulation of anatomical structure morphogenesis	biological process	8/435	46/13601	9.2e-05	0.0519535	COL1A1,DLC1,FBLN1,LOC100859467,NF1,NOTCH1,PIK3R1,RCC2	COL1A1,DLC1,FBLN1,LOC100859467,NF1,NOTCH1,PIK3R1,RCC2
GO:0035239	tube morphogenesis	biological process	29/435	428/13601	0.00012	0.0577903	ADGRA2,APOB,B4GALT1,COL3A1,DAB2IP,ECM1,ENPP2,ERAP1,ETS1,GATA2,HAND2,HRG,ID1,ISL1,LAMA5,LOC100859467,LOC121107687,MEIS1,NF1,NOTCH1,PROX1,RAPGEF2,SEMA5A,SERPINF2,SHC1,SHH,SULF1,VEZF1,WT1	ADGRA2,APOB,B4GALT1,COL3A1,DAB2IP,ECM1,ENPP2,ERAP1,ETS1,GATA2,HAND2,HRG,ID1,ISL1,LAMA5,LOC100859467,LOC121107687,MEIS1,NF1,NOTCH1,PROX1,RAPGEF2,SEMA5A,SERPINF2,SHC1,SHH,SULF1,VEZF1,WT1
GO:0048732	gland development	biological process	3/435	4/13601	0.00013	0.0585671	ADGRA2,DAB2IP,HRG	ADGRA2,DAB2IP,HRG
GO:0048745	smooth muscle tissue development	biological process	38/435	632/13601	0.00014	0.0598543	ADGRA2,AGT,AMOTL1,ARHGDIA,BRAF,COL1A1,COL3A1,CXCL12,DAB2,DAB2IP,DLC1,DOCK4,ECM1,EGFR,ENPP2,ETS1,FBLN1,HRG,LAMA5,LGALS3,LOC121107687,MET,NBL1,NF1,NOTCH1,PIK3R1,PLXNA4,PPARGC1A,PROX1,PTPRK,RAPGEF2,RCC2,SEMA5A,SEMA5B,SHH,SULF1,SYNE2,VAPB	ADGRA2,AGT,AMOTL1,ARHGDIA,BRAF,COL1A1,COL3A1,CXCL12,DAB2,DAB2IP,DLC1,DOCK4,ECM1,EGFR,ENPP2,ETS1,FBLN1,HRG,LAMA5,LGALS3,LOC121107687,MET,NBL1,NF1,NOTCH1,PIK3R1,PLXNA4,PPARGC1A,PROX1,PTPRK,RAPGEF2,RCC2,SEMA5A,SEMA5B,SHH,SULF1,SYNE2,VAPB
GO:0015629	actin cytoskeleton	biological process	32/435	505/13601	0.00018	0.0644585	ADGRA2,APOB,B4GALT1,COL1A1,COL3A1,DAB2IP,ECM1,ENPP2,ERAP1,ETS1,GATA2,HAND2,HRG,ID1,ISL1,LAMA5,LOC100859467,LOC121107687,MEIS1,NDST1,NF1,NOTCH1,PROX1,PTK7,RAPGEF2,SEMA5A,SERPINF2,SHC1,SHH,SULF1,VEZF1,WT1	ADGRA2,APOB,B4GALT1,COL1A1,COL3A1,DAB2IP,ECM1,ENPP2,ERAP1,ETS1,GATA2,HAND2,HRG,ID1,ISL1,LAMA5,LOC100859467,LOC121107687,MEIS1,NDST1,NF1,NOTCH1,PROX1,PTK7,RAPGEF2,SEMA5A,SERPINF2,SHC1,SHH,SULF1,VEZF1,WT1
GO:0009887	animal organ morphogenesis	biological process	8/435	54/13601	0.00029	0.0798057	GLI2,HAND2,ISL1,NKX3-2,NOTCH1,SHH,SULF1,WT1	GLI2,HAND2,ISL1,NKX3-2,NOTCH1,SHH,SULF1,WT1
GO:0050793	regulation of developmental process	biological process	26/435	387/13601	0.0003	0.0798057	A2M,AXL,B4GALT1,CD36,COL3A1,CSRP1,DGKG,FBLN1,HRG,ITPR2,JMJD1C,KNG1,LMAN1L,MYL9,NF1,NOTCH1,PPARA,PRKAR1B,PTK7,SERPINA10,SERPIND1,SERPINF2,SHH,SYT7,VPS33B,VWF	A2M,AXL,B4GALT1,CD36,COL3A1,CSRP1,DGKG,FBLN1,HRG,ITPR2,JMJD1C,KNG1,LMAN1L,MYL9,NF1,NOTCH1,PPARA,PRKAR1B,PTK7,SERPINA10,SERPIND1,SERPINF2,SHH,SYT7,VPS33B,VWF
GO:0045664	regulation of neuron differentiation	biological process	3/435	5/13601	0.00031	0.0798057	AQP9,PGAP1,SLC26A6	AQP9,PGAP1,SLC26A6
GO:0048514	blood vessel morphogenesis	biological process	3/435	5/13601	0.00031	0.0798057	ADGRA2,DAB2IP,HRG	ADGRA2,DAB2IP,HRG
GO:1901342	regulation of vasculature development	biological process	8/435	55/13601	0.00033	0.0808558	ANXA6,HAND2,ISL1,LAMA5,PHACTR4,SEMA5A,SEMA5B,SHH	ANXA6,HAND2,ISL1,LAMA5,PHACTR4,SEMA5A,SEMA5B,SHH
GO:0045595	regulation of cell differentiation	biological process	6/435	31/13601	0.00039	0.0892908	HAND2,ISL1,NOTCH1,SHH,SULF1,WT1	HAND2,ISL1,NOTCH1,SHH,SULF1,WT1
GO:0001568	blood vessel development	biological process	14/435	153/13601	0.0004	0.0901032	ARHGDIA,BRAF,COL3A1,CXCL12,DAB2IP,DLC1,HRG,NBL1,NF1,NOTCH1,PPARGC1A,PTPRK,SHH,SULF1	ARHGDIA,BRAF,COL3A1,CXCL12,DAB2IP,DLC1,HRG,NBL1,NF1,NOTCH1,PPARGC1A,PTPRK,SHH,SULF1
GO:0060485	mesenchyme development	biological process	6/435	32/13601	0.00046	0.0973388	ARHGDIA,HAND2,MET,PLXNA4,SEMA5A,SEMA5B	ARHGDIA,HAND2,MET,PLXNA4,SEMA5A,SEMA5B
GO:0021515	cell differentiation in spinal cord	biological process	36/435	629/13601	0.00052	0.105251	ADD1,AGT,BRAF,CD36,CNOT6,COL16A1,CUX2,DAB2IP,DLC1,DLG1,DNAJB1,FAF1,HGS,HRG,ID1,IQGAP2,KANK3,LCP1,LMOD1,LOC100859467,LOC421106,LOC430766,MTMR3,NOTCH1,PAN3,PDCD6IP,PIK3R1,PLEKHH3,PPFIA1,PROX1,RAP1B,RAPGEF2,RCC2,SEPTIN9,SERPINF2,VPS11	ADD1,AGT,BRAF,CD36,CNOT6,COL16A1,CUX2,DAB2IP,DLC1,DLG1,DNAJB1,FAF1,HGS,HRG,ID1,IQGAP2,KANK3,LCP1,LMOD1,LOC100859467,LOC421106,LOC430766,MTMR3,NOTCH1,PAN3,PDCD6IP,PIK3R1,PLEKHH3,PPFIA1,PROX1,RAP1B,RAPGEF2,RCC2,SEPTIN9,SERPINF2,VPS11
GO:0060284	regulation of cell development	biological process	8/435	59/13601	0.00054	0.106685	AQP9,ATP7B,BRAF,ITPR2,JUND,RAP1B,RAPGEF2,SLC26A6	AQP9,ATP7B,BRAF,ITPR2,JUND,RAP1B,RAPGEF2,SLC26A6
GO:0009653	anatomical structure morphogenesis	biological process	6/435	33/13601	0.00055	0.106685	GDPD5,GLI2,ISL1,NKX6-1,SHH,TCTN1	GDPD5,GLI2,ISL1,NKX6-1,SHH,TCTN1
GO:0050767	regulation of neurogenesis	biological process	32/435	539/13601	0.00058	0.109866	ADGRA2,APOB,B4GALT1,COL1A1,COL3A1,DAB2IP,ECM1,ENPP2,ERAP1,ETS1,GATA2,HAND2,HRG,ID1,ISL1,LAMA5,LOC100859467,LOC121107687,MEIS1,NDST1,NF1,NOTCH1,PROX1,PTK7,RAPGEF2,SEMA5A,SERPINF2,SHC1,SHH,SULF1,VEZF1,WT1	ADGRA2,APOB,B4GALT1,COL1A1,COL3A1,DAB2IP,ECM1,ENPP2,ERAP1,ETS1,GATA2,HAND2,HRG,ID1,ISL1,LAMA5,LOC100859467,LOC121107687,MEIS1,NDST1,NF1,NOTCH1,PROX1,PTK7,RAPGEF2,SEMA5A,SERPINF2,SHC1,SHH,SULF1,VEZF1,WT1
GO:0048645	animal organ formation	biological process	56/435	1126/13601	0.00059	0.109866	ADGRA2,AGT,AMOTL1,ANKRD54,ARNTL,B4GALT1,BRAF,CARD11,CD36,COL1A1,CUX2,DAB2,DAB2IP,DLG1,ECM1,ENPP2,ERAP1,ETS1,FBXO38,GATA2,GDPD5,GLI2,GPAM,HAND2,HRG,ID4,IL6ST,ISL1,JUND,KIDINS220,LOC121107687,MET,METRN,NBL1,NKX6-1,NOTCH1,NPTN,PAFAH1B1,PAK3,PIK3R1,PPP1R36,PPP3CA,PROX1,PTK7,PUM2,RAPGEF2,SEC14L1,SEMA5A,SERPINF2,SHH,SMAP1,STAT5A,SULF1,TRAF6,WHSC1,WT1	ADGRA2,AGT,AMOTL1,ANKRD54,ARNTL,B4GALT1,BRAF,CARD11,CD36,COL1A1,CUX2,DAB2,DAB2IP,DLG1,ECM1,ENPP2,ERAP1,ETS1,FBXO38,GATA2,GDPD5,GLI2,GPAM,HAND2,HRG,ID4,IL6ST,ISL1,JUND,KIDINS220,LOC121107687,MET,METRN,NBL1,NKX6-1,NOTCH1,NPTN,PAFAH1B1,PAK3,PIK3R1,PPP1R36,PPP3CA,PROX1,PTK7,PUM2,RAPGEF2,SEC14L1,SEMA5A,SERPINF2,SHH,SMAP1,STAT5A,SULF1,TRAF6,WHSC1,WT1
GO:0009888	tissue development	biological process	41/435	756/13601	0.00065	0.11491	ADGRA2,AGT,ANKS1A,ARID5B,CHN1,COL3A1,DAB2,DAB2IP,DOK4,EGFR,ELMO2,FERMT2,FRS3,GPRC5A,HNRNPM,HRG,ID1,IGFBP4,IL6ST,JAK2,MET,MTMR4,MVB12B,MVP,NBL1,NDST1,NOTCH1,NPTN,PIK3R1,PTPRK,RAPGEF2,RHBDF2,SCHIP1,SH3KBP1,SHC1,SHH,SPRY2,STAT5A,SULF1,TGFBRAP1,ZYX	ADGRA2,AGT,ANKS1A,ARID5B,CHN1,COL3A1,DAB2,DAB2IP,DOK4,EGFR,ELMO2,FERMT2,FRS3,GPRC5A,HNRNPM,HRG,ID1,IGFBP4,IL6ST,JAK2,MET,MTMR4,MVB12B,MVP,NBL1,NDST1,NOTCH1,NPTN,PIK3R1,PTPRK,RAPGEF2,RHBDF2,SCHIP1,SH3KBP1,SHC1,SHH,SPRY2,STAT5A,SULF1,TGFBRAP1,ZYX
GO:0045646	regulation of erythrocyte differentiation	biological process	22/435	321/13601	0.00067	0.116965	ADGRA2,AGT,AMOTL1,COL1A1,CXCL12,DAB2,DAB2IP,DOCK4,EGFR,ENPP2,ETS1,FBLN1,LGALS3,LOC121107687,MET,NOTCH1,PIK3R1,PROX1,RAPGEF2,SEMA5A,SEMA5B,SYNE2	ADGRA2,AGT,AMOTL1,COL1A1,CXCL12,DAB2,DAB2IP,DOCK4,EGFR,ENPP2,ETS1,FBLN1,LGALS3,LOC121107687,MET,NOTCH1,PIK3R1,PROX1,RAPGEF2,SEMA5A,SEMA5B,SYNE2
GO:0061448	connective tissue development	biological process	7/435	47/13601	0.00068	0.117245	GATA2,GDPD5,GLI2,ISL1,NKX6-1,SHH,TCTN1	GATA2,GDPD5,GLI2,ISL1,NKX6-1,SHH,TCTN1
GO:2000026	regulation of multicellular organismal development	biological process	11/435	110/13601	0.00078	0.128159	ADD1,BRAF,DLC1,ID1,KANK3,LCP1,MYO1B,PIK3R1,PPFIA1,SERPINF2,ZYX	ADD1,BRAF,DLC1,ID1,KANK3,LCP1,MYO1B,PIK3R1,PPFIA1,SERPINF2,ZYX
GO:0003156	regulation of animal organ formation	biological process	36/435	643/13601	0.00078	0.128159	ARNTL,COL3A1,DAB2IP,DDX6,ECM1,FBLN1,GATA2,GLI2,HAND2,HRG,ID1,ID4,ISL1,LOC121107687,MEIS1,MEIS2,NBR1,NF1,NFIB,NKX3-2,NOTCH1,PAK3,PDCD4,PIK3R1,PPARA,PPARGC1A,PPP3CA,RAPGEF2,RCC2,SEMA5A,SEMA5B,SHH,STAT5A,SULF1,WT1,ZNF706	ARNTL,COL3A1,DAB2IP,DDX6,ECM1,FBLN1,GATA2,GLI2,HAND2,HRG,ID1,ID4,ISL1,LOC121107687,MEIS1,MEIS2,NBR1,NF1,NFIB,NKX3-2,NOTCH1,PAK3,PDCD4,PIK3R1,PPARA,PPARGC1A,PPP3CA,RAPGEF2,RCC2,SEMA5A,SEMA5B,SHH,STAT5A,SULF1,WT1,ZNF706
GO:0045765	regulation of angiogenesis	biological process	5/435	24/13601	0.00084	0.133312	GLI2,ID4,NOTCH1,SHH,SULF1	GLI2,ID4,NOTCH1,SHH,SULF1
GO:0001944	vasculature development	biological process	22/435	327/13601	0.00085	0.133383	ADGRA2,AGT,AMOTL1,COL1A1,CXCL12,DAB2,DAB2IP,DOCK4,EGFR,ENPP2,ETS1,FBLN1,LGALS3,LOC121107687,MET,NOTCH1,PIK3R1,PROX1,RAPGEF2,SEMA5A,SEMA5B,SYNE2	ADGRA2,AGT,AMOTL1,COL1A1,CXCL12,DAB2,DAB2IP,DOCK4,EGFR,ENPP2,ETS1,FBLN1,LGALS3,LOC121107687,MET,NOTCH1,PIK3R1,PROX1,RAPGEF2,SEMA5A,SEMA5B,SYNE2
GO:0060322	head development	biological process	29/435	486/13601	0.00096	0.13966	ADD1,ARHGEF11,BRAF,CCDC88A,CFL2,DLC1,DLG1,EPB41,HRG,ID1,IQGAP2,KANK3,KIF23,LCP1,LMOD1,LOC100859467,MYO1B,NF1,PAFAH1B1,PHACTR4,PIK3R1,PPFIA1,PROX1,PTK7,SEMA5A,SERPINF2,SHC1,SORBS2,ZYX	ADD1,ARHGEF11,BRAF,CCDC88A,CFL2,DLC1,DLG1,EPB41,HRG,ID1,IQGAP2,KANK3,KIF23,LCP1,LMOD1,LOC100859467,MYO1B,NF1,PAFAH1B1,PHACTR4,PIK3R1,PPFIA1,PROX1,PTK7,SEMA5A,SERPINF2,SHC1,SORBS2,ZYX
GO:0044087	regulation of cellular component biogenesis	biological process	11/435	113/13601	0.00098	0.13966	ADD1,BRAF,DLC1,ID1,KANK3,LCP1,MYO1B,PIK3R1,PPFIA1,SERPINF2,ZYX	ADD1,BRAF,DLC1,ID1,KANK3,LCP1,MYO1B,PIK3R1,PPFIA1,SERPINF2,ZYX
GO:0021522	spinal cord motor neuron differentiation	biological process	2/435	2/13601	0.00102	0.13966	NUDT5,RBKS	NUDT5,RBKS
GO:0072358	cardiovascular system development	biological process	3/435	7/13601	0.00103	0.13966	HAND2,ISL1,NOTCH1	HAND2,ISL1,NOTCH1
GO:0051240	positive regulation of multicellular organismal process	biological process	3/435	7/13601	0.00103	0.13966	HAND2,ISL1,NOTCH1	HAND2,ISL1,NOTCH1
GO:0022604	regulation of cell morphogenesis	biological process	3/435	7/13601	0.00103	0.13966	HAND2,ISL1,NOTCH1	HAND2,ISL1,NOTCH1
GO:0021517	ventral spinal cord development	biological process	163/435	4175/13601	0.00129	0.165286	A2M,ABCB1,ACLY,ACTA2,ADGRA2,AGT,AHR1A,AMOTL1,ANKRD54,AP1G1,APOB,ARHGEF11,ARHGEF12,ARID5B,ARNTL,ATG13,AXL,B4GALT1,BRAF,CAMKK2,CANT1,CARD11,CASP8AP2,CATSPER4,CCDC88A,CD36,CENPE,CFI,CFL2,CHEK2,CNOT4,CNOT6,COL16A1,COL1A1,COL3A1,CREBBP,CTSK,CUX2,CXCL12,DAB2,DAB2IP,DCTN1,DLC1,DLG1,DOCK4,ECM1,EGFR,ELMO2,ENPP2,ERAP1,ERC1,ETS1,EZH1,FAF1,FBLN1,FBXO38,GATA2,GATA5,GDPD5,GLI2,GPAM,HAND2,HGS,HNRNPM,HPSE2,HRG,I…	A2M,ABCB1,ACLY,ACTA2,ADGRA2,AGT,AHR1A,AMOTL1,ANKRD54,AP1G1,APOB,ARHGEF11,ARHGEF12,ARID5B,ARNTL,ATG13,AXL,B4GALT1,BRAF,CAMKK2,CANT1,CARD11,CASP8AP2,CATSPER4,CCDC88A,CD36,CENPE,CFI,CFL2,CHEK2,CNOT4,CNOT6,COL16A1,COL1A1,COL3A1,CREBBP,CTSK,CUX2,CXCL12,DAB2,DAB2IP,DCTN1,DLC1,DLG1,DOCK4,ECM1,EGFR,ELMO2,ENPP2,ERAP1,ERC1,ETS1,EZH1,FAF1,FBLN1,FBXO38,GATA2,GATA5,GDPD5,GLI2,GPAM,HAND2,HGS,HNRNPM,HPSE2,HRG,I…
GO:0051093	negative regulation of developmental process	biological process	5/435	27/13601	0.00147	0.178522	DLC1,LOC100859467,NF1,PIK3R1,RCC2	DLC1,LOC100859467,NF1,PIK3R1,RCC2
GO:0022612	gland morphogenesis	biological process	28/435	478/13601	0.00154	0.180394	ARNTL,COL3A1,DAB2IP,DDX6,FBLN1,GATA2,GLI2,HAND2,ID1,ID4,ISL1,MEIS1,MEIS2,NBR1,NF1,NKX3-2,NOTCH1,PAK3,PDCD4,PIK3R1,PPARA,PPP3CA,RAPGEF2,RCC2,SEMA5A,SEMA5B,SHH,STAT5A	ARNTL,COL3A1,DAB2IP,DDX6,FBLN1,GATA2,GLI2,HAND2,ID1,ID4,ISL1,MEIS1,MEIS2,NBR1,NF1,NKX3-2,NOTCH1,PAK3,PDCD4,PIK3R1,PPARA,PPP3CA,RAPGEF2,RCC2,SEMA5A,SEMA5B,SHH,STAT5A
GO:0060740	prostate gland epithelium morphogenesis	biological process	8/435	69/13601	0.00155	0.180394	ANXA6,HAND2,ISL1,LAMA5,PHACTR4,SEMA5A,SEMA5B,SHH	ANXA6,HAND2,ISL1,LAMA5,PHACTR4,SEMA5A,SEMA5B,SHH
GO:0071840	cellular component organization or biogenesis	biological process	35/435	645/13601	0.00158	0.180871	ARNTL,BRAF,CCDC88A,CHN1,COL3A1,CUX2,DAB2IP,DDX6,DLG1,DPYSL2,FBXO38,GATA2,GDPD5,GLI2,ID1,ID4,IL6ST,ISL1,KIDINS220,MEIS1,METRN,NBL1,NF1,NOTCH1,NPTN,PAFAH1B1,PAK3,PLXNA4,PPP3CA,PROX1,PTK7,RAPGEF2,SEMA5A,SEMA5B,SHH	ARNTL,BRAF,CCDC88A,CHN1,COL3A1,CUX2,DAB2IP,DDX6,DLG1,DPYSL2,FBXO38,GATA2,GDPD5,GLI2,ID1,ID4,IL6ST,ISL1,KIDINS220,MEIS1,METRN,NBL1,NF1,NOTCH1,NPTN,PAFAH1B1,PAK3,PLXNA4,PPP3CA,PROX1,PTK7,RAPGEF2,SEMA5A,SEMA5B,SHH
GO:0035295	tube development	biological process	9/435	86/13601	0.00168	0.186213	ADGRA2,AGT,AMOTL1,ENPP2,ETS1,LOC121107687,MET,PROX1,SEMA5A	ADGRA2,AGT,AMOTL1,ENPP2,ETS1,LOC121107687,MET,PROX1,SEMA5A
GO:0021955	central nervous system neuron axonogenesis	biological process	72/435	1613/13601	0.00199	0.212155	ADGRA2,ANKS1A,ANXA6,ARID5B,ARNTL,AXL,B4GALT1,BRAF,CCDC88A,CFL2,CHN1,COL11A1,COL3A1,CUX2,DAB2IP,DDX6,DPYSL2,FBLN1,FBXO38,FERMT2,GATA2,GATA5,GDPD5,GLI2,HAND2,ID1,ID4,IL6ST,IMPAD1,IRF6,ISL1,JUND,KIDINS220,LAMA5,LMOD1,LRRK1,MEIS1,METRN,NBL1,NF1,NFIB,NKX3-2,NKX6-1,NOTCH1,NPTN,PAFAH1B1,PAK3,PHACTR4,PLXNA4,PPP3CA,PROX1,PSME4,PTK7,PTPRK,RAP1B,RAPGEF2,RAPH1,RBFOX2,RCC2,SEMA5A,SEMA5B,SHH,SLC23A2,SLC26A6,SO…	ADGRA2,ANKS1A,ANXA6,ARID5B,ARNTL,AXL,B4GALT1,BRAF,CCDC88A,CFL2,CHN1,COL11A1,COL3A1,CUX2,DAB2IP,DDX6,DPYSL2,FBLN1,FBXO38,FERMT2,GATA2,GATA5,GDPD5,GLI2,HAND2,ID1,ID4,IL6ST,IMPAD1,IRF6,ISL1,JUND,KIDINS220,LAMA5,LMOD1,LRRK1,MEIS1,METRN,NBL1,NF1,NFIB,NKX3-2,NKX6-1,NOTCH1,NPTN,PAFAH1B1,PAK3,PHACTR4,PLXNA4,PPP3CA,PROX1,PSME4,PTK7,PTPRK,RAP1B,RAPGEF2,RAPH1,RBFOX2,RCC2,SEMA5A,SEMA5B,SHH,SLC23A2,SLC26A6,SO…
GO:0003263	cardioblast proliferation	biological process	17/435	244/13601	0.00222	0.233088	AASS,ACLY,ADPGK,GPAM,GPHN,H6PD,KMO,LOC430766,MAT1A,MTHFD1L,NNT,OGT,PANK1,PFKP,PPARA,PPARGC1A,SLC23A2	AASS,ACLY,ADPGK,GPAM,GPHN,H6PD,KMO,LOC430766,MAT1A,MTHFD1L,NNT,OGT,PANK1,PFKP,PPARA,PPARGC1A,SLC23A2
GO:0003264	regulation of cardioblast proliferation	biological process	30/435	538/13601	0.00225	0.233088	ADD1,ARHGEF11,BRAF,CCDC88A,CFL2,DLC1,DLG1,EPB41,HRG,ID1,IQGAP2,KANK3,KIF23,LCP1,LMOD1,LOC100859467,MYO1B,NF1,PAFAH1B1,PHACTR4,PIK3R1,PPFIA1,PROX1,PTK7,SEMA5A,SERPINF2,SHC1,SORBS2,SYNE2,ZYX	ADD1,ARHGEF11,BRAF,CCDC88A,CFL2,DLC1,DLG1,EPB41,HRG,ID1,IQGAP2,KANK3,KIF23,LCP1,LMOD1,LOC100859467,MYO1B,NF1,PAFAH1B1,PHACTR4,PIK3R1,PPFIA1,PROX1,PTK7,SEMA5A,SERPINF2,SHC1,SORBS2,SYNE2,ZYX
GO:0003266	regulation of secondary heart field cardioblast proliferation	biological process	107/435	2594/13601	0.00225	0.233088	ACTA2,ADD1,AGT,AMH,ANKRD54,ANXA6,ARID5B,ARNTL,ATP7B,AXL,B4GALT1,BARX1,BRAF,C8orf22,CARD11,CBSL,COL11A1,COL1A1,COL3A1,COL4A3BP,DAB2,DAB2IP,DGCR2,DLC1,DLG1,DPYSL2,ECM1,EGFR,ETS1,EZH1,GATA2,GATA5,GDPD5,GLI2,GPD2,HAND2,ID1,ID4,IGFBP7,IMPAD1,IRF6,ISL1,JAK2,KAZN,LAMA5,LCP1,LOC100859467,LOC121107687,LRRC8A,LRRK1,MAD1L1,MCRIP1,MEF2D,MEIS1,MEIS2,MFN2,MTHFD1L,MUC4L,MYL3,MYO16,NBR1,NDST1,NF1,NFIB,NKX3-2,NKX…	ACTA2,ADD1,AGT,AMH,ANKRD54,ANXA6,ARID5B,ARNTL,ATP7B,AXL,B4GALT1,BARX1,BRAF,C8orf22,CARD11,CBSL,COL11A1,COL1A1,COL3A1,COL4A3BP,DAB2,DAB2IP,DGCR2,DLC1,DLG1,DPYSL2,ECM1,EGFR,ETS1,EZH1,GATA2,GATA5,GDPD5,GLI2,GPD2,HAND2,ID1,ID4,IGFBP7,IMPAD1,IRF6,ISL1,JAK2,KAZN,LAMA5,LCP1,LOC100859467,LOC121107687,LRRC8A,LRRK1,MAD1L1,MCRIP1,MEF2D,MEIS1,MEIS2,MFN2,MTHFD1L,MUC4L,MYL3,MYO16,NBR1,NDST1,NF1,NFIB,NKX3-2,NKX…
GO:0014032	neural crest cell development	biological process	10/435	108/13601	0.00239	0.233088	B4GALT1,DAB2IP,ECM1,EGFR,ID1,NF1,NOTCH1,PROX1,SEMA5A,SHH	B4GALT1,DAB2IP,ECM1,EGFR,ID1,NF1,NOTCH1,PROX1,SEMA5A,SHH
GO:0060840	artery development	biological process	5/435	30/13601	0.00241	0.233088	COL11A1,COL1A1,COL3A1,NF1,SERPINF2	COL11A1,COL1A1,COL3A1,NF1,SERPINF2
GO:0060512	prostate gland morphogenesis	biological process	114/435	2799/13601	0.00241	0.233088	A1CF,A2M,ACOX1,ADD1,AGT,ALB,ALDH1A1,ANKRD54,ANXA6,APOB,AQP9,ARHGDIA,ARNTL,ATP7B,AXL,BRAF,CATSPER4,CBSL,CD36,CFL2,CHEK2,COL3A1,COL4A3BP,CRABP1,CSRP1,CUX2,CXCL12,DAB2IP,DAGLB,DCLRE1A,DGKG,DIO1,DLC1,DLG1,DMGDH,DOCK4,DPYD,DPYSL2,EGFR,ERAP1,ETS1,FAF1,FBLN1,FERMT2,FGGY,GATA2,GK2,GPAM,HP1BP3,HRG,ID1,IL20RA,IQGAP2,ITPR2,JAK2,JMJD1C,KNG1,LIPC,LMAN1L,LMOD1,LOC100859467,LOC430766,LRRC8A,LRRK1,MICU1,MPRIP,MY…	A1CF,A2M,ACOX1,ADD1,AGT,ALB,ALDH1A1,ANKRD54,ANXA6,APOB,AQP9,ARHGDIA,ARNTL,ATP7B,AXL,BRAF,CATSPER4,CBSL,CD36,CFL2,CHEK2,COL3A1,COL4A3BP,CRABP1,CSRP1,CUX2,CXCL12,DAB2IP,DAGLB,DCLRE1A,DGKG,DIO1,DLC1,DLG1,DMGDH,DOCK4,DPYD,DPYSL2,EGFR,ERAP1,ETS1,FAF1,FBLN1,FERMT2,FGGY,GATA2,GK2,GPAM,HP1BP3,HRG,ID1,IL20RA,IQGAP2,ITPR2,JAK2,JMJD1C,KNG1,LIPC,LMAN1L,LMOD1,LOC100859467,LOC430766,LRRC8A,LRRK1,MICU1,MPRIP,MY…
GO:0030850	prostate gland development	biological process	14/435	186/13601	0.00264	0.238295	CHEK2,CNOT4,CNOT6,CREBBP,DAB2IP,KIF23,LOC107049862,MTA3,PAK3,RCC2,RPL17,SVIL,TNKS1BP1,WIZ	CHEK2,CNOT4,CNOT6,CREBBP,DAB2IP,KIF23,LOC107049862,MTA3,PAK3,RCC2,RPL17,SVIL,TNKS1BP1,WIZ
GO:0021953	central nervous system neuron differentiation	biological process	9/435	92/13601	0.00268	0.238295	COL16A1,DLC1,FERMT2,HRG,KIFC2,LAMA5,PLEKHA7,PTPRK,RCC2	COL16A1,DLC1,FERMT2,HRG,KIFC2,LAMA5,PLEKHA7,PTPRK,RCC2
GO:0042127	regulation of cell proliferation	biological process	4/435	19/13601	0.00273	0.238295	EGFR,GLI2,SHH,SULF1	EGFR,GLI2,SHH,SULF1
GO:0048646	anatomical structure formation involved in morphogenesis	biological process	31/435	570/13601	0.0028	0.242887	AXL,CBSL,COL3A1,DAB2IP,DLC1,DPYSL2,EGFR,EZH1,GATA2,GDPD5,GLI2,ID1,ID4,ISL1,MYO16,NDST1,NF1,NFIB,NOTCH1,OGT,PAFAH1B1,PGAP1,PLXNA4,PPARGC1A,PROX1,RAPGEF2,RBFOX2,SEMA5A,SHH,TCTN1,TPM2	AXL,CBSL,COL3A1,DAB2IP,DLC1,DPYSL2,EGFR,EZH1,GATA2,GDPD5,GLI2,ID1,ID4,ISL1,MYO16,NDST1,NF1,NFIB,NOTCH1,OGT,PAFAH1B1,PGAP1,PLXNA4,PPARGC1A,PROX1,RAPGEF2,RBFOX2,SEMA5A,SHH,TCTN1,TPM2
GO:0051094	positive regulation of developmental process	biological process	20/435	315/13601	0.00284	0.244836	CBSL,COL11A1,COL1A1,ECM1,GLI2,HAND2,ID1,ID4,IL6ST,IMPAD1,JUND,KAZALD1,MEF2D,NBR1,NF1,NOTCH1,SHH,SMOC1,SUN1,TRAF6	CBSL,COL11A1,COL1A1,ECM1,GLI2,HAND2,ID1,ID4,IL6ST,IMPAD1,JUND,KAZALD1,MEF2D,NBR1,NF1,NOTCH1,SHH,SMOC1,SUN1,TRAF6
GO:0045596	negative regulation of cell differentiation	biological process	14/435	188/13601	0.00291	0.245018	ADGRA2,AGT,AMOTL1,DAB2IP,ENPP2,ETS1,HRG,ID1,LOC121107687,MET,NF1,NOTCH1,PROX1,SEMA5A	ADGRA2,AGT,AMOTL1,DAB2IP,ENPP2,ETS1,HRG,ID1,LOC121107687,MET,NF1,NOTCH1,PROX1,SEMA5A
GO:0048864	stem cell development	biological process	7/435	60/13601	0.00292	0.245018	AGT,COL16A1,DLC1,HRG,RAP1B,RAPGEF2,RCC2	AGT,COL16A1,DLC1,HRG,RAP1B,RAPGEF2,RCC2
GO:0051960	regulation of nervous system development	biological process	10/435	111/13601	0.00293	0.245018	ADPGK,AGL,GK2,GPD2,NUDT5,OGT,PFKP,PPARA,PPARGC1A,RBKS	ADPGK,AGL,GK2,GPD2,NUDT5,OGT,PFKP,PPARA,PPARGC1A,RBKS
GO:0021510	spinal cord development	biological process	2/435	3/13601	0.003	0.245018	HRG,NOTCH1	HRG,NOTCH1
GO:0048762	mesenchymal cell differentiation	biological process	51/435	1082/13601	0.00325	0.259369	AGT,ALB,ARHGEF11,ARHGEF12,AXL,B4GALT1,BRAF,CARD11,CASP8AP2,CHEK2,CPEB4,CXCL12,DAB2,DAB2IP,DLC1,EGFR,ETS1,FAF1,GLI2,GPAM,HAND2,HRG,ID1,IL20RA,IL6ST,ISL1,IVNS1ABP,JAK2,LGALS3,LOC100859467,LOC107049862,LOC430766,MAP3K20,NAA35,NF1,NKX3-2,NOTCH1,PGAP2,PIK3R1,PLAGL2,PPARGC1A,RAPGEF2,RPS6KA3,SEMA5A,SHH,SON,SPRY2,STAT5A,STEAP3,TRAF6,WT1	AGT,ALB,ARHGEF11,ARHGEF12,AXL,B4GALT1,BRAF,CARD11,CASP8AP2,CHEK2,CPEB4,CXCL12,DAB2,DAB2IP,DLC1,EGFR,ETS1,FAF1,GLI2,GPAM,HAND2,HRG,ID1,IL20RA,IL6ST,ISL1,IVNS1ABP,JAK2,LGALS3,LOC100859467,LOC107049862,LOC430766,MAP3K20,NAA35,NF1,NKX3-2,NOTCH1,PGAP2,PIK3R1,PLAGL2,PPARGC1A,RAPGEF2,RPS6KA3,SEMA5A,SHH,SON,SPRY2,STAT5A,STEAP3,TRAF6,WT1
GO:0000902	cell morphogenesis	biological process	19/435	297/13601	0.0033	0.261862	A2M,AXL,COL3A1,CXCL12,DAB2IP,DLG1,GATA2,GPAM,LGALS3,MAD1L1,MEIS1,MEIS2,NBL1,NF1,NOTCH1,PIK3R1,SEC14L1,SHH,STAT5A	A2M,AXL,COL3A1,CXCL12,DAB2IP,DLG1,GATA2,GPAM,LGALS3,MAD1L1,MEIS1,MEIS2,NBL1,NF1,NOTCH1,PIK3R1,SEC14L1,SHH,STAT5A
GO:0048468	cell development	biological process	35/435	676/13601	0.00342	0.266836	ANKRD54,APOB,ARNTL,BRAF,CD36,COL1A1,CUX2,DAB2,DAB2IP,ETS1,FBXO38,GATA2,GDPD5,GLI2,ID4,IL6ST,JUND,KIDINS220,METRN,NBL1,NKX6-1,NOTCH1,NPTN,PAFAH1B1,PAK3,PPP1R36,PROX1,PTK7,RAPGEF2,SEMA5A,SERPINF2,SHH,SMAP1,STAT5A,TRAF6	ANKRD54,APOB,ARNTL,BRAF,CD36,COL1A1,CUX2,DAB2,DAB2IP,ETS1,FBXO38,GATA2,GDPD5,GLI2,ID4,IL6ST,JUND,KIDINS220,METRN,NBL1,NKX6-1,NOTCH1,NPTN,PAFAH1B1,PAK3,PPP1R36,PROX1,PTK7,RAPGEF2,SEMA5A,SERPINF2,SHH,SMAP1,STAT5A,TRAF6
GO:0048513	animal organ development	biological process	7/435	62/13601	0.00352	0.267306	ABCB1,AP1G1,CENPE,CTSE,KIF23,PSME1,TRAF6	ABCB1,AP1G1,CENPE,CTSE,KIF23,PSME1,TRAF6
GO:0008283	cell proliferation	biological process	12/435	152/13601	0.00354	0.267306	CBSL,COL1A1,IMPAD1,LOC121107687,LRRK1,MEF2D,MEIS1,PAFAH1B1,SHH,SULF1,VPS33B,WHSC1	CBSL,COL1A1,IMPAD1,LOC121107687,LRRK1,MEF2D,MEIS1,PAFAH1B1,SHH,SULF1,VPS33B,WHSC1
GO:2000647	negative regulation of stem cell proliferation	biological process	14/435	193/13601	0.00369	0.27267	ADGRA2,AGT,AMOTL1,DAB2IP,ENPP2,ETS1,HRG,ID1,LOC121107687,MET,NF1,NOTCH1,PROX1,SEMA5A	ADGRA2,AGT,AMOTL1,DAB2IP,ENPP2,ETS1,HRG,ID1,LOC121107687,MET,NF1,NOTCH1,PROX1,SEMA5A
GO:0050679	positive regulation of epithelial cell proliferation	biological process	42/435	856/13601	0.00371	0.272705	ADD1,ARHGDIA,AXL,BRAF,CFL2,CHN1,COL4A3BP,CUX2,DAB2IP,DLC1,DLG1,DPYSL2,EGFR,ENPP2,FBLN1,FERMT2,GLI2,ID1,ISL1,KIDINS220,LAMA5,LMOD1,LOC121107687,METRN,NBL1,NFIB,NOTCH1,PAFAH1B1,PALMD,PLEKHH3,PLXNA4,PPP3CA,PROX1,RAPGEF2,RAPH1,RBFOX2,RCC2,SEMA5A,SEMA5B,SH3KBP1,SHH,TCTN1	ADD1,ARHGDIA,AXL,BRAF,CFL2,CHN1,COL4A3BP,CUX2,DAB2IP,DLC1,DLG1,DPYSL2,EGFR,ENPP2,FBLN1,FERMT2,GLI2,ID1,ISL1,KIDINS220,LAMA5,LMOD1,LOC121107687,METRN,NBL1,NFIB,NOTCH1,PAFAH1B1,PALMD,PLEKHH3,PLXNA4,PPP3CA,PROX1,RAPGEF2,RAPH1,RBFOX2,RCC2,SEMA5A,SEMA5B,SH3KBP1,SHH,TCTN1
GO:0065008	regulation of biological quality	biological process	7/435	63/13601	0.00385	0.278596	COL16A1,DLC1,FERMT2,HRG,LAMA5,PTPRK,RCC2	COL16A1,DLC1,FERMT2,HRG,LAMA5,PTPRK,RCC2
GO:0048729	tissue morphogenesis	biological process	51/435	1092/13601	0.00391	0.28148	AGT,ALB,ARHGEF11,ARHGEF12,AXL,B4GALT1,BRAF,CARD11,CASP8AP2,CHEK2,CPEB4,CXCL12,DAB2,DAB2IP,DLC1,EGFR,ETS1,FAF1,GLI2,GPAM,HAND2,HRG,ID1,IL20RA,IL6ST,ISL1,IVNS1ABP,JAK2,LGALS3,LOC100859467,LOC107049862,LOC430766,MAP3K20,NAA35,NF1,NKX3-2,NOTCH1,PGAP2,PIK3R1,PLAGL2,PPARGC1A,RAPGEF2,RPS6KA3,SEMA5A,SHH,SON,SPRY2,STAT5A,STEAP3,TRAF6,WT1	AGT,ALB,ARHGEF11,ARHGEF12,AXL,B4GALT1,BRAF,CARD11,CASP8AP2,CHEK2,CPEB4,CXCL12,DAB2,DAB2IP,DLC1,EGFR,ETS1,FAF1,GLI2,GPAM,HAND2,HRG,ID1,IL20RA,IL6ST,ISL1,IVNS1ABP,JAK2,LGALS3,LOC100859467,LOC107049862,LOC430766,MAP3K20,NAA35,NF1,NKX3-2,NOTCH1,PGAP2,PIK3R1,PLAGL2,PPARGC1A,RAPGEF2,RPS6KA3,SEMA5A,SHH,SON,SPRY2,STAT5A,STEAP3,TRAF6,WT1
GO:0021954	central nervous system neuron development	biological process	13/435	176/13601	0.00434	0.299959	CARD11,CXCL12,DLG1,GLI2,GPAM,IL6ST,LGALS3,MAD1L1,PPARA,PPP1R36,SHH,STAT5A,TRAF6	CARD11,CXCL12,DLG1,GLI2,GPAM,IL6ST,LGALS3,MAD1L1,PPARA,PPP1R36,SHH,STAT5A,TRAF6
GO:0014033	neural crest cell differentiation	biological process	14/435	197/13601	0.00442	0.300337	ADD1,BRAF,CFL2,DLC1,DLG1,ID1,IQGAP2,KANK3,LMOD1,LOC100859467,PIK3R1,PPFIA1,SEMA5A,SERPINF2	ADD1,BRAF,CFL2,DLC1,DLG1,ID1,IQGAP2,KANK3,LMOD1,LOC100859467,PIK3R1,PPFIA1,SEMA5A,SERPINF2
GO:0031016	pancreas development	biological process	3/435	11/13601	0.00443	0.300337	GLI2,SHH,SULF1	GLI2,SHH,SULF1
GO:0001525	angiogenesis	biological process	15/435	218/13601	0.00443	0.300337	AHR1A,ARNTL,ATP7B,AXL,CREBBP,ID1,ID4,LOC121108941,OGT,PPARA,PPARGC1A,PROX1,SCHIP1,SP1,STAT5A	AHR1A,ARNTL,ATP7B,AXL,CREBBP,ID1,ID4,LOC121108941,OGT,PPARA,PPARGC1A,PROX1,SCHIP1,SP1,STAT5A
GO:0045648	positive regulation of erythrocyte differentiation	biological process	11/435	138/13601	0.00477	0.317893	DAB2IP,DLC1,MTHFD1L,NFIB,NOTCH1,PHACTR4,PROX1,PTK7,SHH,TCTN1,TRAF6	DAB2IP,DLC1,MTHFD1L,NFIB,NOTCH1,PHACTR4,PROX1,PTK7,SHH,TCTN1,TRAF6
GO:0060571	morphogenesis of an epithelial fold	biological process	4/435	22/13601	0.00478	0.317893	AGT,KIDINS220,RAPGEF2,SPRY2	AGT,KIDINS220,RAPGEF2,SPRY2
GO:0007420	brain development	biological process	14/435	199/13601	0.00484	0.319378	CENPE,CHEK2,CNOT4,CNOT6,CREBBP,FOXN3,LOC107049862,MAD1L1,MTA3,MYO16,PSME1,RCC2,RPL17,TNKS1BP1	CENPE,CHEK2,CNOT4,CNOT6,CREBBP,FOXN3,LOC107049862,MAD1L1,MTA3,MYO16,PSME1,RCC2,RPL17,TNKS1BP1
GO:0001503	ossification	biological process	8/435	83/13601	0.00498	0.319378	COL11A1,GLI2,IMPAD1,MEF2D,NFIB,NKX3-2,SHH,SULF1	COL11A1,GLI2,IMPAD1,MEF2D,NFIB,NKX3-2,SHH,SULF1
GO:0048844	artery morphogenesis	biological process	38/435	770/13601	0.00518	0.319378	AHR1A,CD36,CUX2,DAB2,DAB2IP,DLG1,DMAP1,FOXN3,GATA2,GLI2,GPS2,HIC1,HNRNPA2B1,ID1,ID4,ISL1,JUND,LOC121108941,MEIS2,MTA3,NFIB,NKX3-2,NKX6-1,NOTCH1,PDCD4,POU2F1,PPARA,PPP1R36,PROX1,PTPRK,RBFOX2,SHH,STRN3,TCERG1,TRAF6,WHSC1,WT1,ZNF706	AHR1A,CD36,CUX2,DAB2,DAB2IP,DLG1,DMAP1,FOXN3,GATA2,GLI2,GPS2,HIC1,HNRNPA2B1,ID1,ID4,ISL1,JUND,LOC121108941,MEIS2,MTA3,NFIB,NKX3-2,NKX6-1,NOTCH1,PDCD4,POU2F1,PPARA,PPP1R36,PROX1,PTPRK,RBFOX2,SHH,STRN3,TCERG1,TRAF6,WHSC1,WT1,ZNF706
GO:0021508	floor plate formation	biological process	73/435	1706/13601	0.00538	0.319378	A2M,AGT,ANKRD54,ANKS1A,BRAF,CAMKK2,CASP8AP2,CBSL,CCDC88A,CD36,CENPE,CHEK2,CNOT6,CPEB4,CTCF,DAB2,DAB2IP,DDX6,DLC1,DLG1,DPH1,ECM1,EGFR,ENPP2,FBLN1,FETUB,GATA2,GPRC5A,GPS2,HGS,HNRNPA2B1,HRG,ID1,ISL1,KIDINS220,LOC100857859,LOC100859467,LOC107049862,LOC121108729,LOC430766,LRRK1,MAP3K2,MAP3K20,MPRIP,MVP,NBR1,NF1,NPTN,OGT,PAFAH1B1,PDCD4,PPARGC1A,PRKAB1,PRKAR1B,PROX1,PSME1,PUM2,RAP1B,RAPGEF2,RBMS3,RPS6KA…	A2M,AGT,ANKRD54,ANKS1A,BRAF,CAMKK2,CASP8AP2,CBSL,CCDC88A,CD36,CENPE,CHEK2,CNOT6,CPEB4,CTCF,DAB2,DAB2IP,DDX6,DLC1,DLG1,DPH1,ECM1,EGFR,ENPP2,FBLN1,FETUB,GATA2,GPRC5A,GPS2,HGS,HNRNPA2B1,HRG,ID1,ISL1,KIDINS220,LOC100857859,LOC100859467,LOC107049862,LOC121108729,LOC430766,LRRK1,MAP3K2,MAP3K20,MPRIP,MVP,NBR1,NF1,NPTN,OGT,PAFAH1B1,PDCD4,PPARGC1A,PRKAB1,PRKAR1B,PROX1,PSME1,PUM2,RAP1B,RAPGEF2,RBMS3,RPS6KA…
GO:0061032	visceral serous pericardium development	biological process	38/435	772/13601	0.0054	0.319378	AHR1A,CD36,CUX2,DAB2,DAB2IP,DLG1,DMAP1,FOXN3,GATA2,GLI2,GPS2,HIC1,HNRNPA2B1,ID1,ID4,ISL1,JUND,LOC121108941,MEIS2,MTA3,NFIB,NKX3-2,NKX6-1,NOTCH1,PDCD4,POU2F1,PPARA,PPP1R36,PROX1,PTPRK,RBFOX2,SHH,STRN3,TCERG1,TRAF6,WHSC1,WT1,ZNF706	AHR1A,CD36,CUX2,DAB2,DAB2IP,DLG1,DMAP1,FOXN3,GATA2,GLI2,GPS2,HIC1,HNRNPA2B1,ID1,ID4,ISL1,JUND,LOC121108941,MEIS2,MTA3,NFIB,NKX3-2,NKX6-1,NOTCH1,PDCD4,POU2F1,PPARA,PPP1R36,PROX1,PTPRK,RBFOX2,SHH,STRN3,TCERG1,TRAF6,WHSC1,WT1,ZNF706
GO:0055010	ventricular cardiac muscle tissue morphogenesis	biological process	5/435	36/13601	0.00544	0.319378	AP1G1,CENPE,CTSE,KIF23,TRAF6	AP1G1,CENPE,CTSE,KIF23,TRAF6
GO:0021952	central nervous system projection neuron axonogenesis	biological process	143/435	3718/13601	0.00554	0.319378	ACLY,ADGRA2,AGT,AHR1A,AMOTL1,ANKRD54,AP1G1,APOB,ARHGEF11,ARHGEF12,ARNTL,ATG13,B4GALT1,BRAF,CAMKK2,CANT1,CARD11,CASP8AP2,CATSPER4,CCDC88A,CD36,CENPE,CFL2,CHEK2,CNOT4,CNOT6,COL16A1,COL1A1,COL3A1,CREBBP,CTSK,CUX2,CXCL12,DAB2,DAB2IP,DLC1,DLG1,DOCK4,ECM1,EGFR,ENPP2,ETS1,EZH1,FAF1,FBLN1,FBXO38,GATA2,GATA5,GDPD5,GLI2,GPAM,HAND2,HGS,HPSE2,HRG,ID1,ID4,IL20RA,IL6ST,IQGAP2,IRF6,ISL1,JUND,KIDINS220,KIF23,LCP…	ACLY,ADGRA2,AGT,AHR1A,AMOTL1,ANKRD54,AP1G1,APOB,ARHGEF11,ARHGEF12,ARNTL,ATG13,B4GALT1,BRAF,CAMKK2,CANT1,CARD11,CASP8AP2,CATSPER4,CCDC88A,CD36,CENPE,CFL2,CHEK2,CNOT4,CNOT6,COL16A1,COL1A1,COL3A1,CREBBP,CTSK,CUX2,CXCL12,DAB2,DAB2IP,DLC1,DLG1,DOCK4,ECM1,EGFR,ENPP2,ETS1,EZH1,FAF1,FBLN1,FBXO38,GATA2,GATA5,GDPD5,GLI2,GPAM,HAND2,HGS,HPSE2,HRG,ID1,ID4,IL20RA,IL6ST,IQGAP2,IRF6,ISL1,JUND,KIDINS220,KIF23,LCP…
GO:0045597	positive regulation of cell differentiation	biological process	4/435	23/13601	0.00564	0.319378	CBSL,COL1A1,IMPAD1,MEF2D	CBSL,COL1A1,IMPAD1,MEF2D
GO:0060348	bone development	biological process	9/435	103/13601	0.0057	0.319378	ADPGK,H6PD,KMO,LOC430766,NNT,OGT,PFKP,PPARA,PPARGC1A	ADPGK,H6PD,KMO,LOC430766,NNT,OGT,PFKP,PPARA,PPARGC1A
GO:0051239	regulation of multicellular organismal process	biological process	9/435	103/13601	0.0057	0.319378	ADPGK,H6PD,KMO,LOC430766,NNT,OGT,PFKP,PPARA,PPARGC1A	ADPGK,H6PD,KMO,LOC430766,NNT,OGT,PFKP,PPARA,PPARGC1A
GO:0010721	negative regulation of cell development	biological process	3/435	12/13601	0.00576	0.319378	APOB,CD36,PPARA	APOB,CD36,PPARA
GO:1903706	regulation of hemopoiesis	biological process	3/435	12/13601	0.00576	0.319378	BRAF,NF1,RAP1B	BRAF,NF1,RAP1B
GO:0031093	platelet alpha granule lumen	biological process	2/435	4/13601	0.00587	0.319378	NOTCH1,PROX1	NOTCH1,PROX1
GO:1902117	positive regulation of organelle assembly	biological process	2/435	4/13601	0.00587	0.319378	HAND2,NOTCH1	HAND2,NOTCH1
GO:0032989	cellular component morphogenesis	biological process	2/435	4/13601	0.00587	0.319378	GLI2,SHH	GLI2,SHH
GO:0010769	regulation of cell morphogenesis involved in differentiation	biological process	2/435	4/13601	0.00587	0.319378	BRAF,RAP1B	BRAF,RAP1B
GO:0050678	regulation of epithelial cell proliferation	biological process	2/435	4/13601	0.00587	0.319378	BRAF,RAP1B	BRAF,RAP1B
GO:0045667	regulation of osteoblast differentiation	biological process	11/435	142/13601	0.0059	0.319378	BRAF,CFL2,DLC1,KANK3,KIF23,LMOD1,PIK3R1,PPFIA1,PROX1,SERPINF2,ZYX	BRAF,CFL2,DLC1,KANK3,KIF23,LMOD1,PIK3R1,PPFIA1,PROX1,SERPINF2,ZYX
GO:0048869	cellular developmental process	biological process	9/435	104/13601	0.00607	0.323563	CHEK2,CNOT4,CNOT6,CREBBP,LOC107049862,MYO16,PSME1,RPL17,TNKS1BP1	CHEK2,CNOT4,CNOT6,CREBBP,LOC107049862,MYO16,PSME1,RPL17,TNKS1BP1
GO:0060513	prostatic bud formation	biological process	7/435	69/13601	0.00638	0.333719	ADPGK,AK3,NUDT5,OGT,PFKP,PPARA,PPARGC1A	ADPGK,AK3,NUDT5,OGT,PFKP,PPARA,PPARGC1A
GO:0045637	regulation of myeloid cell differentiation	biological process	10/435	124/13601	0.00643	0.333834	CBSL,DLC1,GATA2,GLI2,MYO16,NFIB,PPARGC1A,PROX1,RBFOX2,SHH	CBSL,DLC1,GATA2,GLI2,MYO16,NFIB,PPARGC1A,PROX1,RBFOX2,SHH
GO:0030218	erythrocyte differentiation	biological process	10/435	124/13601	0.00643	0.333834	DAGLB,GATA2,GLI2,ID4,NF1,NOTCH1,PAFAH1B1,PAK3,PROX1,SHH	DAGLB,GATA2,GLI2,ID4,NF1,NOTCH1,PAFAH1B1,PAK3,PROX1,SHH
GO:0035148	tube formation	biological process	4/435	24/13601	0.0066	0.341391	ID4,NF1,NOTCH1,SHH	ID4,NF1,NOTCH1,SHH
GO:0002062	chondrocyte differentiation	biological process	19/435	318/13601	0.00682	0.348894	BRAF,CUX2,DAB2IP,FBXO38,GDPD5,GLI2,IL6ST,KIDINS220,METRN,NBL1,NOTCH1,NPTN,PAFAH1B1,PAK3,PROX1,PTK7,RAPGEF2,SEMA5A,SHH	BRAF,CUX2,DAB2IP,FBXO38,GDPD5,GLI2,IL6ST,KIDINS220,METRN,NBL1,NOTCH1,NPTN,PAFAH1B1,PAK3,PROX1,PTK7,RAPGEF2,SEMA5A,SHH
GO:0016331	morphogenesis of embryonic epithelium	biological process	12/435	166/13601	0.00711	0.354969	AGT,B4GALT1,DAB2,HAND2,ISL1,NFIB,NOTCH1,PRICKLE2,PTK7,SHH,SULF1,WT1	AGT,B4GALT1,DAB2,HAND2,ISL1,NFIB,NOTCH1,PRICKLE2,PTK7,SHH,SULF1,WT1
GO:0008285	negative regulation of cell proliferation	biological process	53/435	1180/13601	0.00713	0.354969	AGT,ANKRD54,BRAF,CAMKK2,CBSL,CCDC88A,CD36,CENPE,CHEK2,DAB2,DAB2IP,DLC1,DLG1,EGFR,ENPP2,FBLN1,GPRC5A,GPS2,HGS,HRG,ID1,IDH1,KIDINS220,LOC100859467,LOC430766,LRRK1,MAP3K2,MAP3K20,MPRIP,MVP,NBR1,NF1,NPTN,OGT,PAFAH1B1,PDCD4,PIK3R1,PPARA,PPARGC1A,PRKAB1,PRKAR1B,PROX1,RAP1B,RAPGEF2,SERPINF2,SHC1,SHH,SPRY2,TAB2,TRAF6,WNK1,WNK2,YWHAB	AGT,ANKRD54,BRAF,CAMKK2,CBSL,CCDC88A,CD36,CENPE,CHEK2,DAB2,DAB2IP,DLC1,DLG1,EGFR,ENPP2,FBLN1,GPRC5A,GPS2,HGS,HRG,ID1,IDH1,KIDINS220,LOC100859467,LOC430766,LRRK1,MAP3K2,MAP3K20,MPRIP,MVP,NBR1,NF1,NPTN,OGT,PAFAH1B1,PDCD4,PIK3R1,PPARA,PPARGC1A,PRKAB1,PRKAR1B,PROX1,RAP1B,RAPGEF2,SERPINF2,SHC1,SHH,SPRY2,TAB2,TRAF6,WNK1,WNK2,YWHAB
GO:0003229	ventricular cardiac muscle tissue development	biological process	3/435	13/13601	0.00732	0.354969	GLI2,JUND,SHH	GLI2,JUND,SHH
GO:0050768	negative regulation of neurogenesis	biological process	3/435	13/13601	0.00732	0.354969	GLI2,SHH,SULF1	GLI2,SHH,SULF1
GO:0002009	morphogenesis of an epithelium	biological process	7/435	71/13601	0.00745	0.357281	BRAF,DLC1,KANK3,PIK3R1,PPFIA1,PROX1,SERPINF2	BRAF,DLC1,KANK3,PIK3R1,PPFIA1,PROX1,SERPINF2
GO:0001958	endochondral ossification	biological process	135/435	3511/13601	0.00746	0.357281	A2M,AARS2,AGT,ANKRD54,ANKS1A,APOB,ARNTL,AXL,B4GALT1,BRAF,BRD1,CAMKK2,CASP8AP2,CBSL,CCDC88A,CD36,CENPE,CHEK2,CNOT4,CNOT6,COL3A1,COL4A3BP,CPEB4,CREBBP,CTCF,CTSK,DAB2,DAB2IP,DDX6,DLC1,DLG1,DMAP1,DNAJB9,DOK4,DPH1,ECM1,EGFR,ENPP2,ERC1,EZH1,FAF1,FBLN1,FBXL4,FETUB,FRS3,GALNT6,GARS,GATA2,GPHN,GPRC5A,GPS2,HGS,HNRNPA2B1,HRG,ID1,ISL1,JAK2,KDM2A,KIDINS220,KLHL30,LMAN1L,LOC100857859,LOC100859467,LOC107049862,…	A2M,AARS2,AGT,ANKRD54,ANKS1A,APOB,ARNTL,AXL,B4GALT1,BRAF,BRD1,CAMKK2,CASP8AP2,CBSL,CCDC88A,CD36,CENPE,CHEK2,CNOT4,CNOT6,COL3A1,COL4A3BP,CPEB4,CREBBP,CTCF,CTSK,DAB2,DAB2IP,DDX6,DLC1,DLG1,DMAP1,DNAJB9,DOK4,DPH1,ECM1,EGFR,ENPP2,ERC1,EZH1,FAF1,FBLN1,FBXL4,FETUB,FRS3,GALNT6,GARS,GATA2,GPHN,GPRC5A,GPS2,HGS,HNRNPA2B1,HRG,ID1,ISL1,JAK2,KDM2A,KIDINS220,KLHL30,LMAN1L,LOC100857859,LOC100859467,LOC107049862,…
GO:0036075	replacement ossification	biological process	16/435	253/13601	0.00747	0.357281	ARHGDIA,ARHGEF11,ARHGEF12,COL3A1,DAB2IP,DLC1,FGD3,LOC100859467,MFN2,NF1,PHACTR4,RALGAPB,RAP1B,RAPGEF2,RGL4,SPRY2	ARHGDIA,ARHGEF11,ARHGEF12,COL3A1,DAB2IP,DLC1,FGD3,LOC100859467,MFN2,NF1,PHACTR4,RALGAPB,RAP1B,RAPGEF2,RGL4,SPRY2
GO:0048710	regulation of astrocyte differentiation	biological process	17/435	276/13601	0.00765	0.361417	AGT,AMH,ARID5B,DLG1,GATA2,GLI2,ID4,LAMA5,NF1,NOTCH1,ODC,PROX1,PSAP,SCHIP1,SHH,SULF1,WT1	AGT,AMH,ARID5B,DLG1,GATA2,GLI2,ID4,LAMA5,NF1,NOTCH1,ODC,PROX1,PSAP,SCHIP1,SHH,SULF1,WT1
GO:0048715	negative regulation of oligodendrocyte differentiation	biological process	90/435	2211/13601	0.00781	0.364798	ADPGK,AGPAT3,AGT,AK3,ANKRD54,AXL,BRAF,CAMKK2,CBSL,CCDC88A,CD36,CENPE,CEPT1,CHEK2,COL4A3BP,DAB2,DAB2IP,DLC1,DLG1,DOK4,EGFR,ENPP2,ERC1,FBLN1,FGGY,FRS3,GARS,GK2,GPAM,GPD2,GPHN,GPRC5A,GPS2,H6PD,HGS,HRG,ID1,IDH1,IMPAD1,JAK2,KIDINS220,KMO,LOC100859467,LOC430766,LPIN2,LRRK1,MAP3K2,MAP3K20,MAST4,MPRIP,MTMR3,MVP,NBR1,NDST1,NF1,NNT,NPTN,NUDT5,OASL,OGT,PAFAH1B1,PANK1,PDCD4,PFKP,PGAP1,PGAP2,PIGC,PIK3R1,PPARA…	ADPGK,AGPAT3,AGT,AK3,ANKRD54,AXL,BRAF,CAMKK2,CBSL,CCDC88A,CD36,CENPE,CEPT1,CHEK2,COL4A3BP,DAB2,DAB2IP,DLC1,DLG1,DOK4,EGFR,ENPP2,ERC1,FBLN1,FGGY,FRS3,GARS,GK2,GPAM,GPD2,GPHN,GPRC5A,GPS2,H6PD,HGS,HRG,ID1,IDH1,IMPAD1,JAK2,KIDINS220,KMO,LOC100859467,LOC430766,LPIN2,LRRK1,MAP3K2,MAP3K20,MAST4,MPRIP,MTMR3,MVP,NBR1,NDST1,NF1,NNT,NPTN,NUDT5,OASL,OGT,PAFAH1B1,PANK1,PDCD4,PFKP,PGAP1,PGAP2,PIGC,PIK3R1,PPARA…
GO:0050774	negative regulation of dendrite morphogenesis	biological process	41/435	869/13601	0.00796	0.370565	AGT,ARNTL,B4GALT1,DAB2,DLC1,DLG1,EGFR,GATA5,GLI2,HAND2,HNRNPH3,ID1,ID4,IRF6,KAZN,LAMA5,LGALS3,MTHFD1L,NF1,NFIB,NKX3-2,NKX6-1,NOTCH1,PAFAH1B1,PAK3,PHACTR4,PRICKLE2,PROX1,PSAP,PTK7,RAP1B,RAPGEF2,SHH,SPRY2,STAT5A,SULF1,TAGLN,TCTN1,TRAF6,VEZF1,WT1	AGT,ARNTL,B4GALT1,DAB2,DLC1,DLG1,EGFR,GATA5,GLI2,HAND2,HNRNPH3,ID1,ID4,IRF6,KAZN,LAMA5,LGALS3,MTHFD1L,NF1,NFIB,NKX3-2,NKX6-1,NOTCH1,PAFAH1B1,PAK3,PHACTR4,PRICKLE2,PROX1,PSAP,PTK7,RAP1B,RAPGEF2,SHH,SPRY2,STAT5A,SULF1,TAGLN,TCTN1,TRAF6,VEZF1,WT1
GO:0003160	endocardium morphogenesis	biological process	16/435	255/13601	0.00803	0.371348	BRAF,CUX2,DAB2IP,FBXO38,GDPD5,GLI2,KIDINS220,METRN,NBL1,NPTN,PAFAH1B1,PAK3,PROX1,PTK7,RAPGEF2,SEMA5A	BRAF,CUX2,DAB2IP,FBXO38,GDPD5,GLI2,KIDINS220,METRN,NBL1,NPTN,PAFAH1B1,PAK3,PROX1,PTK7,RAPGEF2,SEMA5A
GO:0003219	cardiac right ventricle formation	biological process	62/435	1432/13601	0.00809	0.372888	AGT,ALB,ANXA6,ARHGEF11,ARHGEF12,AXL,B4GALT1,BCL7B,BRAF,CARD11,CASP8AP2,CHEK2,CPEB4,CSE1L,CXCL12,DAB2,DAB2IP,DLC1,EGFR,ELMO2,ETS1,FAF1,GLI2,GPAM,HAND2,HIC1,HRG,ID1,IL20RA,IL6ST,ISL1,IVNS1ABP,JAK2,LGALS3,LOC100859467,LOC107049862,LOC430766,MAP3K20,MEF2D,MFN2,NAA35,NF1,NKX3-2,NOTCH1,OGT,PDCD6IP,PGAP2,PIK3R1,PLAGL2,PPARGC1A,RAPGEF2,RPS6KA3,SEMA5A,SH3KBP1,SHH,SON,SPRY2,STAT5A,STEAP3,TRAF6,WT1,ZNF385B	AGT,ALB,ANXA6,ARHGEF11,ARHGEF12,AXL,B4GALT1,BCL7B,BRAF,CARD11,CASP8AP2,CHEK2,CPEB4,CSE1L,CXCL12,DAB2,DAB2IP,DLC1,EGFR,ELMO2,ETS1,FAF1,GLI2,GPAM,HAND2,HIC1,HRG,ID1,IL20RA,IL6ST,ISL1,IVNS1ABP,JAK2,LGALS3,LOC100859467,LOC107049862,LOC430766,MAP3K20,MEF2D,MFN2,NAA35,NF1,NKX3-2,NOTCH1,OGT,PDCD6IP,PGAP2,PIK3R1,PLAGL2,PPARGC1A,RAPGEF2,RPS6KA3,SEMA5A,SH3KBP1,SHH,SON,SPRY2,STAT5A,STEAP3,TRAF6,WT1,ZNF385B
GO:0033505	floor plate morphogenesis	biological process	9/435	109/13601	0.0082	0.373033	BRD1,CREBBP,CTCF,DMAP1,GATA2,ISL1,MSL2,OGT,PPARGC1A	BRD1,CREBBP,CTCF,DMAP1,GATA2,ISL1,MSL2,OGT,PPARGC1A
GO:0043622	cortical microtubule organization	biological process	9/435	109/13601	0.0082	0.373033	COL11A1,COL1A1,DLG1,KIAA1217,MTHFD1L,NDST1,NKX3-2,SHH,SULF1	COL11A1,COL1A1,DLG1,KIAA1217,MTHFD1L,NDST1,NKX3-2,SHH,SULF1
GO:0060414	aorta smooth muscle tissue morphogenesis	biological process	23/435	419/13601	0.00845	0.377555	AQP9,COL16A1,COL1A1,COL3A1,COL4A6,CPEB4,EGFR,GPAM,HNRNPA2B1,HNRNPM,ID1,ITPR2,JAK2,LOC421106,OGT,PIK3R1,PPARGC1A,PRKAR1B,RAP1B,RAPGEF2,SHC1,SLC26A6,STAT5A	AQP9,COL16A1,COL1A1,COL3A1,COL4A6,CPEB4,EGFR,GPAM,HNRNPA2B1,HNRNPM,ID1,ITPR2,JAK2,LOC421106,OGT,PIK3R1,PPARGC1A,PRKAR1B,RAP1B,RAPGEF2,SHC1,SLC26A6,STAT5A
GO:0060916	mesenchymal cell proliferation involved in lung development	biological process	12/435	170/13601	0.00853	0.377555	AGT,COL16A1,DLC1,DLG1,FERMT2,HRG,KIFC2,LAMA5,PLEKHA7,PTPRK,RCC2,TJP1	AGT,COL16A1,DLC1,DLG1,FERMT2,HRG,KIFC2,LAMA5,PLEKHA7,PTPRK,RCC2,TJP1
GO:0048644	muscle organ morphogenesis	biological process	7/435	73/13601	0.00865	0.377555	BRAF,DLC1,KANK3,PIK3R1,PPFIA1,SERPINF2,ZYX	BRAF,DLC1,KANK3,PIK3R1,PPFIA1,SERPINF2,ZYX
GO:0031032	actomyosin structure organization	biological process	7/435	73/13601	0.00865	0.377555	BRAF,DLC1,KANK3,PIK3R1,PPFIA1,SERPINF2,ZYX	BRAF,DLC1,KANK3,PIK3R1,PPFIA1,SERPINF2,ZYX
GO:0001649	osteoblast differentiation	biological process	23/435	420/13601	0.00868	0.377555	ARNTL,BRAF,CBSL,CD36,CHEK2,CXCL12,DAB2IP,DLG1,EGFR,GPS2,LOC421106,MAP3K2,MAP3K20,NBR1,OGT,PAFAH1B1,PDCD4,PGAP2,PIK3R1,SERPINF2,STEAP3,TRAF6,WHSC1	ARNTL,BRAF,CBSL,CD36,CHEK2,CXCL12,DAB2IP,DLG1,EGFR,GPS2,LOC421106,MAP3K2,MAP3K20,NBR1,OGT,PAFAH1B1,PDCD4,PGAP2,PIK3R1,SERPINF2,STEAP3,TRAF6,WHSC1
GO:0048538	thymus development	biological process	3/435	14/13601	0.00909	0.377555	A1CF,CMTR1,WTAP	A1CF,CMTR1,WTAP
GO:1901343	negative regulation of vasculature development	biological process	7/435	74/13601	0.0093	0.377555	BRAF,DLC1,ID1,KANK3,PIK3R1,PPFIA1,SERPINF2	BRAF,DLC1,ID1,KANK3,PIK3R1,PPFIA1,SERPINF2
GO:0030902	hindbrain development	biological process	7/435	74/13601	0.0093	0.377555	COL16A1,DLC1,FERMT2,HRG,LAMA5,PTPRK,RCC2	COL16A1,DLC1,FERMT2,HRG,LAMA5,PTPRK,RCC2
GO:0061351	neural precursor cell proliferation	biological process	7/435	74/13601	0.0093	0.377555	CHEK2,CNOT4,CNOT6,DAB2IP,LOC107049862,PAK3,TNKS1BP1	CHEK2,CNOT4,CNOT6,DAB2IP,LOC107049862,PAK3,TNKS1BP1
GO:0048713	regulation of oligodendrocyte differentiation	biological process	6/435	57/13601	0.00947	0.377555	ABCB1,AP1G1,CENPE,CTSE,KIF23,TRAF6	ABCB1,AP1G1,CENPE,CTSE,KIF23,TRAF6
GO:0003208	cardiac ventricle morphogenesis	biological process	5/435	41/13601	0.0095	0.377555	CHEK2,CNOT4,CNOT6,LOC107049862,TNKS1BP1	CHEK2,CNOT4,CNOT6,LOC107049862,TNKS1BP1
GO:0030855	epithelial cell differentiation	biological process	5/435	41/13601	0.0095	0.377555	CHEK2,CNOT4,CNOT6,LOC107049862,TNKS1BP1	CHEK2,CNOT4,CNOT6,LOC107049862,TNKS1BP1
GO:0050769	positive regulation of neurogenesis	biological process	2/435	5/13601	0.00957	0.377555	ACLY,STAT5A	ACLY,STAT5A
GO:0010771	negative regulation of cell morphogenesis involved in differentiation	biological process	2/435	5/13601	0.00957	0.377555	NF1,PAK3	NF1,PAK3
GO:2000177	regulation of neural precursor cell proliferation	biological process	2/435	5/13601	0.00957	0.377555	GLI2,SHH	GLI2,SHH
GO:2000027	regulation of organ morphogenesis	biological process	2/435	5/13601	0.00957	0.377555	CBSL,SP1	CBSL,SP1
GO:0050673	epithelial cell proliferation	biological process	2/435	5/13601	0.00957	0.377555	GK2,GPD2	GK2,GPD2
GO:0021915	neural tube development	biological process	2/435	5/13601	0.00957	0.377555	GLI2,SHH	GLI2,SHH
GO:0002076	osteoblast development	biological process	2/435	5/13601	0.00957	0.377555	CD36,PPARGC1A	CD36,PPARGC1A
GO:0003215	cardiac right ventricle morphogenesis	biological process	2/435	5/13601	0.00957	0.377555	KIDINS220,RAPGEF2	KIDINS220,RAPGEF2
GO:0060601	lateral sprouting from an epithelium	biological process	2/435	5/13601	0.00957	0.377555	MTHFD1L,NDST1	MTHFD1L,NDST1
GO:2000136	regulation of cell proliferation involved in heart morphogenesis	biological process	2/435	5/13601	0.00957	0.377555	HAND2,NOTCH1	HAND2,NOTCH1
GO:0001655	urogenital system development	biological process	7/435	75/13601	0.00998	0.387902	COL16A1,COL1A1,COL3A1,COL4A6,CPEB4,EGFR,PPARGC1A	COL16A1,COL1A1,COL3A1,COL4A6,CPEB4,EGFR,PPARGC1A
GO:1902692	regulation of neuroblast proliferation	biological process	55/435	1256/13601	0.01007	0.387902	ARID4B,ARID5B,BARX1,CD36,CREBBP,CUX2,DAB2IP,DLG1,DMAP1,ECM1,EGFR,ETS1,EZH1,GATA2,GATA5,GLI2,GPS2,HAND2,HIC1,HNRNPA2B1,HNRNPKL,ID1,ID4,JUND,LOC107054982,LPIN2,MEF2D,MEIS1,MEIS2,NBL1,NFIB,NKX3-2,NKX6-1,NOTCH1,OGT,PIK3R1,PPARA,PPARGC1A,PPP1R36,PPP3CA,PROX1,RPS6KA3,SERPINF2,SHH,SNAPC4,SP1,STAT5A,STRN3,SULF1,TCEA2,TCERG1,TRAF6,VEZF1,WHSC1,WT1	ARID4B,ARID5B,BARX1,CD36,CREBBP,CUX2,DAB2IP,DLG1,DMAP1,ECM1,EGFR,ETS1,EZH1,GATA2,GATA5,GLI2,GPS2,HAND2,HIC1,HNRNPA2B1,HNRNPKL,ID1,ID4,JUND,LOC107054982,LPIN2,MEF2D,MEIS1,MEIS2,NBL1,NFIB,NKX3-2,NKX6-1,NOTCH1,OGT,PIK3R1,PPARA,PPARGC1A,PPP1R36,PPP3CA,PROX1,RPS6KA3,SERPINF2,SHH,SNAPC4,SP1,STAT5A,STRN3,SULF1,TCEA2,TCERG1,TRAF6,VEZF1,WHSC1,WT1
GO:0060429	epithelium development	biological process	15/435	240/13601	0.01043	0.397785	APOB,CBSL,CD36,COL16A1,COL1A1,COL3A1,COL4A6,CPEB4,EGFR,GDAP2,HAND2,LOC107051813,PPARGC1A,PTK7,SHH	APOB,CBSL,CD36,COL16A1,COL1A1,COL3A1,COL4A6,CPEB4,EGFR,GDAP2,HAND2,LOC107051813,PPARGC1A,PTK7,SHH
GO:0045666	positive regulation of neuron differentiation	biological process	5/435	42/13601	0.01051	0.397785	CHEK2,CNOT4,CNOT6,LOC107049862,TNKS1BP1	CHEK2,CNOT4,CNOT6,LOC107049862,TNKS1BP1
GO:0048706	embryonic skeletal system development	biological process	14/435	219/13601	0.01089	0.407747	COL3A1,DDX6,ID1,ID4,ISL1,MEIS1,NF1,NOTCH1,PAK3,PPP3CA,RAPGEF2,SEMA5A,SEMA5B,SHH	COL3A1,DDX6,ID1,ID4,ISL1,MEIS1,NF1,NOTCH1,PAK3,PPP3CA,RAPGEF2,SEMA5A,SEMA5B,SHH
GO:0048705	skeletal system morphogenesis	biological process	6/435	59/13601	0.01115	0.41196	GATA2,MEIS1,MEIS2,NF1,PIK3R1,STAT5A	GATA2,MEIS1,MEIS2,NF1,PIK3R1,STAT5A
GO:0048523	negative regulation of cellular process	biological process	5/435	43/13601	0.01158	0.412245	CBSL,COL1A1,IMPAD1,MEF2D,SHH	CBSL,COL1A1,IMPAD1,MEF2D,SHH
GO:0008284	positive regulation of cell proliferation	biological process	5/435	43/13601	0.01158	0.412245	CBSL,COL1A1,IMPAD1,MEF2D,SHH	CBSL,COL1A1,IMPAD1,MEF2D,SHH
GO:0043009	chordate embryonic development	biological process	5/435	43/13601	0.01158	0.412245	DAB2IP,DLG1,FBLN1,SPRY2,WNK2	DAB2IP,DLG1,FBLN1,SPRY2,WNK2
GO:0060572	morphogenesis of an epithelial bud	biological process	57/435	1320/13601	0.01159	0.412245	A2M,AGT,ANKRD54,ARHGEF11,ARHGEF12,ARNTL,BRAF,CANT1,CARD11,CBSL,CD36,CHEK2,CHN1,COL3A1,CREBBP,CXCL12,DAB2IP,DLC1,DLG1,ECM1,EGFR,FBLN1,FGD3,GPS2,HGS,ID1,IL20RA,IVNS1ABP,KIDINS220,LOC100859467,LRRK1,MAP3K2,MAP3K20,MFN2,NBR1,NF1,NOTCH1,NPTN,PAFAH1B1,PDCD4,PGAP2,PLAGL2,PUM2,RALBP1,RALGAPB,RAP1B,RAPGEF2,SEC14L1,SEMA5A,SERPINF2,SHC1,SLC7A3,SPRY2,STEAP3,TAB2,TRAF6,WNK2	A2M,AGT,ANKRD54,ARHGEF11,ARHGEF12,ARNTL,BRAF,CANT1,CARD11,CBSL,CD36,CHEK2,CHN1,COL3A1,CREBBP,CXCL12,DAB2IP,DLC1,DLG1,ECM1,EGFR,FBLN1,FGD3,GPS2,HGS,ID1,IL20RA,IVNS1ABP,KIDINS220,LOC100859467,LRRK1,MAP3K2,MAP3K20,MFN2,NBR1,NF1,NOTCH1,NPTN,PAFAH1B1,PDCD4,PGAP2,PLAGL2,PUM2,RALBP1,RALGAPB,RAP1B,RAPGEF2,SEC14L1,SEMA5A,SERPINF2,SHC1,SLC7A3,SPRY2,STEAP3,TAB2,TRAF6,WNK2
GO:0061323	cell proliferation involved in heart morphogenesis	biological process	15/435	243/13601	0.01159	0.412245	ADD1,BRAF,CFL2,DLC1,DLG1,ID1,IQGAP2,KANK3,LMOD1,LOC100859467,PIK3R1,PPFIA1,PROX1,SEMA5A,SERPINF2	ADD1,BRAF,CFL2,DLC1,DLG1,ID1,IQGAP2,KANK3,LMOD1,LOC100859467,PIK3R1,PPFIA1,PROX1,SEMA5A,SERPINF2
GO:0031344	regulation of cell projection organization	biological process	11/435	156/13601	0.01161	0.412245	CBSL,DAB2IP,DLG1,GPS2,MAP3K2,MAP3K20,NBR1,PAFAH1B1,PDCD4,SERPINF2,TRAF6	CBSL,DAB2IP,DLG1,GPS2,MAP3K2,MAP3K20,NBR1,PAFAH1B1,PDCD4,SERPINF2,TRAF6
GO:0061138	morphogenesis of a branching epithelium	biological process	81/435	1989/13601	0.01163	0.412245	ADGRA2,AGT,AMOTL1,ANKS1A,ARHGDIA,ARID5B,ARNTL,BCL7B,CARD11,CASP8AP2,CD36,CHN1,COL1A1,COL3A1,CPEB4,CUX2,CXCL12,DAB2,DAB2IP,DOK4,ECM1,EGFR,ELMO2,FAF1,FERMT2,FRS3,GATA2,GDPD5,GLI2,GPRC5A,HAND2,HIC1,HNRNPM,HRG,ID1,IGFBP4,IL20RA,IL6ST,ISL1,ITGA3,JAK2,KIDINS220,LAMA5,LGALS3,LRRK1,MET,MTMR4,MVB12B,MVP,NBL1,NDST1,NEURL1B,NF1,NOTCH1,NPTN,PAFAH1B1,PHACTR4,PIK3R1,PLXNA4,PPARGC1A,PPP3CA,PRICKLE2,PTK7,PTPRK,R…	ADGRA2,AGT,AMOTL1,ANKS1A,ARHGDIA,ARID5B,ARNTL,BCL7B,CARD11,CASP8AP2,CD36,CHN1,COL1A1,COL3A1,CPEB4,CUX2,CXCL12,DAB2,DAB2IP,DOK4,ECM1,EGFR,ELMO2,FAF1,FERMT2,FRS3,GATA2,GDPD5,GLI2,GPRC5A,HAND2,HIC1,HNRNPM,HRG,ID1,IGFBP4,IL20RA,IL6ST,ISL1,ITGA3,JAK2,KIDINS220,LAMA5,LGALS3,LRRK1,MET,MTMR4,MVB12B,MVP,NBL1,NDST1,NEURL1B,NF1,NOTCH1,NPTN,PAFAH1B1,PHACTR4,PIK3R1,PLXNA4,PPARGC1A,PPP3CA,PRICKLE2,PTK7,PTPRK,R…
GO:0032231	regulation of actin filament bundle assembly	biological process	8/435	96/13601	0.01172	0.414384	DAGLB,FBLN1,ID4,NF1,NOTCH1,PAFAH1B1,PAK3,SHH	DAGLB,FBLN1,ID4,NF1,NOTCH1,PAFAH1B1,PAK3,SHH
GO:0034333	adherens junction assembly	biological process	30/435	606/13601	0.01184	0.417569	A2M,ANKS1A,CNOT6,CPEB4,DAB2IP,DLG1,ECM1,FBLN1,FETUB,GPRC5A,GPS2,HNRNPA2B1,LRRK1,MPRIP,MVP,NF1,OGT,PAFAH1B1,PDCD4,PPARGC1A,PRKAR1B,PUM2,RPS6KA3,SERPINF2,SHH,SPRY2,TLK2,WNK2,WT1,YWHAB	A2M,ANKS1A,CNOT6,CPEB4,DAB2IP,DLG1,ECM1,FBLN1,FETUB,GPRC5A,GPS2,HNRNPA2B1,LRRK1,MPRIP,MVP,NF1,OGT,PAFAH1B1,PDCD4,PPARGC1A,PRKAR1B,PUM2,RPS6KA3,SERPINF2,SHH,SPRY2,TLK2,WNK2,WT1,YWHAB
GO:0060562	epithelial tube morphogenesis	biological process	24/435	457/13601	0.01206	0.422811	ATG13,ATG16L2,CENPE,CFL2,CHEK2,CNOT6,DDX6,HAUS8,KIF23,LCP1,LMOD1,MFN2,MTMR3,NOTCH1,PAFAH1B1,PAN3,PDCD6IP,PROX1,PUM2,RAB34,SEPTIN9,SYT7,TCTN1,VPS11	ATG13,ATG16L2,CENPE,CFL2,CHEK2,CNOT6,DDX6,HAUS8,KIF23,LCP1,LMOD1,MFN2,MTMR3,NOTCH1,PAFAH1B1,PAN3,PDCD6IP,PROX1,PUM2,RAB34,SEPTIN9,SYT7,TCTN1,VPS11
GO:0007406	negative regulation of neuroblast proliferation	biological process	38/435	815/13601	0.01248	0.432462	AARS2,AASS,ACLY,ACOX1,ACY1,ADPGK,B4GALT1,CARNMT1,CBSL,CRABP1,CYP2C23a,CYP2C23b,DAGLB,DMGDH,DPYD,GARS,GK2,GNE,GPAM,HACL1,IDH1,IMPAD1,KMO,LIPC,LPIN2,MTHFD1L,NDST1,ODC,OGT,PFKP,PPARA,PPARGC1A,PRKAB1,PROX1,PSAT1,PTGR1,SLC23A2,STAT5A	AARS2,AASS,ACLY,ACOX1,ACY1,ADPGK,B4GALT1,CARNMT1,CBSL,CRABP1,CYP2C23a,CYP2C23b,DAGLB,DMGDH,DPYD,GARS,GK2,GNE,GPAM,HACL1,IDH1,IMPAD1,KMO,LIPC,LPIN2,MTHFD1L,NDST1,ODC,OGT,PFKP,PPARA,PPARGC1A,PRKAB1,PROX1,PSAT1,PTGR1,SLC23A2,STAT5A
GO:0007418	ventral midline development	biological process	26/435	508/13601	0.01251	0.432462	A1CF,AFF2,CMTR1,CNOT4,CNOT6,CPSF6,FAM179B,HNRNPA2B1,HNRNPH3,HNRNPKL,HNRNPM,LGALS3,PAN3,PAPD4,PAPOLB,PCF11,PPARGC1A,PPP1R36,PRPF4B,PUM2,RBFOX2,SON,TNKS1BP1,WBP11,WBP4,WTAP	A1CF,AFF2,CMTR1,CNOT4,CNOT6,CPSF6,FAM179B,HNRNPA2B1,HNRNPH3,HNRNPKL,HNRNPM,LGALS3,PAN3,PAPD4,PAPOLB,PCF11,PPARGC1A,PPP1R36,PRPF4B,PUM2,RBFOX2,SON,TNKS1BP1,WBP11,WBP4,WTAP
GO:0007442	hindgut morphogenesis	biological process	11/435	158/13601	0.01268	0.435029	CBSL,COL11A1,COL1A1,GLI2,HAND2,IMPAD1,MEF2D,NFIB,NKX3-2,SHH,SULF1	CBSL,COL11A1,COL1A1,GLI2,HAND2,IMPAD1,MEF2D,NFIB,NKX3-2,SHH,SULF1
GO:0021960	anterior commissure morphogenesis	biological process	4/435	29/13601	0.01301	0.435392	AGPAT3,GK2,GPAM,LPIN2	AGPAT3,GK2,GPAM,LPIN2
GO:0048702	embryonic neurocranium morphogenesis	biological process	6/435	61/13601	0.01302	0.435392	DAB2IP,HRG,LOC121107687,NF1,NOTCH1,SULF1	DAB2IP,HRG,LOC121107687,NF1,NOTCH1,SULF1
GO:0060484	lung-associated mesenchyme development	biological process	6/435	61/13601	0.01302	0.435392	CBSL,DAB2IP,MAP3K2,MAP3K20,PDCD4,TRAF6	CBSL,DAB2IP,MAP3K2,MAP3K20,PDCD4,TRAF6
GO:0060982	coronary artery morphogenesis	biological process	6/435	61/13601	0.01302	0.435392	COL11A1,COL3A1,ISL1,MYL3,NOTCH1,PROX1	COL11A1,COL3A1,ISL1,MYL3,NOTCH1,PROX1
GO:2000074	regulation of type B pancreatic cell development	biological process	3/435	16/13601	0.01334	0.435392	FAM179B,WBP11,WBP4	FAM179B,WBP11,WBP4
GO:2000977	regulation of forebrain neuron differentiation	biological process	3/435	16/13601	0.01334	0.435392	HAND2,NF1,PLXNA4	HAND2,NF1,PLXNA4
GO:0003231	cardiac ventricle development	biological process	16/435	270/13601	0.01338	0.435392	ADD1,ANKRD54,ETS1,GATA2,JAK2,LRRK1,MEIS1,MEIS2,NF1,PAFAH1B1,PIK3R1,RBFOX2,SMAP1,STAT5A,TRAF6,VPS33B	ADD1,ANKRD54,ETS1,GATA2,JAK2,LRRK1,MEIS1,MEIS2,NF1,PAFAH1B1,PIK3R1,RBFOX2,SMAP1,STAT5A,TRAF6,VPS33B
GO:0002063	chondrocyte development	biological process	63/435	1498/13601	0.01382	0.435392	ADPGK,AGT,ANKRD54,AXL,BRAF,CAMKK2,CBSL,CCDC88A,CD36,CENPE,CHEK2,COL4A3BP,DAB2,DAB2IP,DLG1,DOK4,EGFR,ENPP2,ERC1,FBLN1,FGGY,FRS3,GPRC5A,GPS2,HGS,HRG,ID1,IMPAD1,JAK2,KIDINS220,LOC100859467,LOC430766,LRRK1,MAP3K2,MAP3K20,MAST4,MPRIP,MVP,NBR1,NDST1,NF1,NPTN,OGT,PAFAH1B1,PDCD4,PFKP,PIK3R1,PPARA,PPARGC1A,PRKAB1,PRKAR1B,PROX1,PRPF4B,RAP1B,RAPGEF2,SERPINF2,SHC1,SPRY2,TAB2,TLK2,TRAF6,WNK1,WNK2	ADPGK,AGT,ANKRD54,AXL,BRAF,CAMKK2,CBSL,CCDC88A,CD36,CENPE,CHEK2,COL4A3BP,DAB2,DAB2IP,DLG1,DOK4,EGFR,ENPP2,ERC1,FBLN1,FGGY,FRS3,GPRC5A,GPS2,HGS,HRG,ID1,IMPAD1,JAK2,KIDINS220,LOC100859467,LOC430766,LRRK1,MAP3K2,MAP3K20,MAST4,MPRIP,MVP,NBR1,NDST1,NF1,NPTN,OGT,PAFAH1B1,PDCD4,PFKP,PIK3R1,PPARA,PPARGC1A,PRKAB1,PRKAR1B,PROX1,PRPF4B,RAP1B,RAPGEF2,SERPINF2,SHC1,SPRY2,TAB2,TLK2,TRAF6,WNK1,WNK2
GO:0055123	digestive system development	biological process	5/435	45/13601	0.01396	0.435392	C8orf22,EGFR,LAMA5,NFIB,SHH	C8orf22,EGFR,LAMA5,NFIB,SHH
GO:0009792	embryo development ending in birth or egg hatching	biological process	2/435	6/13601	0.01406	0.435392	NOTCH1,PPARGC1A	NOTCH1,PPARGC1A
GO:0051961	negative regulation of nervous system development	biological process	2/435	6/13601	0.01406	0.435392	CBSL,SP1	CBSL,SP1
GO:0044089	positive regulation of cellular component biogenesis	biological process	2/435	6/13601	0.01406	0.435392	CMTR1,WTAP	CMTR1,WTAP
GO:0001779	natural killer cell differentiation	biological process	2/435	6/13601	0.01406	0.435392	DAB2,VPS11	DAB2,VPS11
GO:0045638	negative regulation of myeloid cell differentiation	biological process	48/435	1091/13601	0.01466	0.451968	A2M,ADGRA2,AGT,ARNTL,AXL,CHEK2,COL3A1,CXCL12,DAB2,DAB2IP,DLC1,DLG1,ECM1,ETS1,FBLN1,GATA2,GDPD5,GPRC5A,GPS2,HGS,HIC1,HRG,IL6ST,ISL1,IVNS1ABP,KNG1,LGALS3,LOC100859467,MFN2,NBL1,NF1,NOTCH1,OGT,PAFAH1B1,PDCD4,PGAP2,PHACTR4,PPARA,PPARGC1A,SEC14L1,SEMA5A,SEMA5B,SERPINF2,SH3KBP1,SHH,SPRY2,SULF1,WNK2	A2M,ADGRA2,AGT,ARNTL,AXL,CHEK2,COL3A1,CXCL12,DAB2,DAB2IP,DLC1,DLG1,ECM1,ETS1,FBLN1,GATA2,GDPD5,GPRC5A,GPS2,HGS,HIC1,HRG,IL6ST,ISL1,IVNS1ABP,KNG1,LGALS3,LOC100859467,MFN2,NBL1,NF1,NOTCH1,OGT,PAFAH1B1,PDCD4,PGAP2,PHACTR4,PPARA,PPARGC1A,SEC14L1,SEMA5A,SEMA5B,SERPINF2,SH3KBP1,SHH,SPRY2,SULF1,WNK2
GO:0048731	system development	biological process	38/435	827/13601	0.01546	0.469379	AHR1A,CD36,CUX2,DAB2,DAB2IP,DLG1,DMAP1,FOXN3,GATA2,GLI2,GPS2,HIC1,HNRNPA2B1,ID1,ID4,ISL1,JUND,LOC121108941,MEIS2,MTA3,NFIB,NKX3-2,NKX6-1,NOTCH1,PDCD4,POU2F1,PPARA,PPP1R36,PROX1,PTPRK,RBFOX2,SHH,STRN3,TCERG1,TRAF6,WHSC1,WT1,ZNF706	AHR1A,CD36,CUX2,DAB2,DAB2IP,DLG1,DMAP1,FOXN3,GATA2,GLI2,GPS2,HIC1,HNRNPA2B1,ID1,ID4,ISL1,JUND,LOC121108941,MEIS2,MTA3,NFIB,NKX3-2,NKX6-1,NOTCH1,PDCD4,POU2F1,PPARA,PPP1R36,PROX1,PTPRK,RBFOX2,SHH,STRN3,TCERG1,TRAF6,WHSC1,WT1,ZNF706
GO:0060350	endochondral bone morphogenesis	biological process	35/435	749/13601	0.01568	0.473109	AARS2,AASS,ACLY,ACOX1,ACY1,ADPGK,CARNMT1,CBSL,CRABP1,CYP2C23a,CYP2C23b,DAGLB,DMGDH,DPYD,GARS,GK2,GNE,GPAM,HACL1,IDH1,KMO,LIPC,LPIN2,MTHFD1L,ODC,OGT,PFKP,PPARA,PPARGC1A,PRKAB1,PROX1,PSAT1,PTGR1,SLC23A2,STAT5A	AARS2,AASS,ACLY,ACOX1,ACY1,ADPGK,CARNMT1,CBSL,CRABP1,CYP2C23a,CYP2C23b,DAGLB,DMGDH,DPYD,GARS,GK2,GNE,GPAM,HACL1,IDH1,KMO,LIPC,LPIN2,MTHFD1L,ODC,OGT,PFKP,PPARA,PPARGC1A,PRKAB1,PROX1,PSAT1,PTGR1,SLC23A2,STAT5A
GO:0061971	replacement bone morphogenesis	biological process	11/435	163/13601	0.01571	0.473109	AGT,B4GALT1,DLG1,GLI2,LAMA5,NOTCH1,PROX1,SHH,SPRY2,SULF1,WT1	AGT,B4GALT1,DLG1,GLI2,LAMA5,NOTCH1,PROX1,SHH,SPRY2,SULF1,WT1
GO:0072089	stem cell proliferation	biological process	9/435	122/13601	0.01637	0.484233	CARD11,DLG1,GPAM,IL6ST,LGALS3,MAD1L1,SHH,STAT5A,TRAF6	CARD11,DLG1,GPAM,IL6ST,LGALS3,MAD1L1,SHH,STAT5A,TRAF6
GO:0043292	contractile fiber	biological process	4/435	31/13601	0.0164	0.484233	DLG1,EPB41,KIF23,PAFAH1B1	DLG1,EPB41,KIF23,PAFAH1B1
GO:0007507	heart development	biological process	4/435	31/13601	0.0164	0.484233	ADGRA2,DAB2IP,HRG,NOTCH1	ADGRA2,DAB2IP,HRG,NOTCH1
GO:0051130	positive regulation of cellular component organization	biological process	34/435	726/13601	0.0166	0.48705	AGT,BRAF,CAMKK2,CCDC88A,CD36,CENPE,CHEK2,DAB2,DAB2IP,DLC1,DLG1,EGFR,ENPP2,KIDINS220,LOC100859467,LOC430766,LRRK1,MAP3K2,MAP3K20,MPRIP,NF1,NPTN,OGT,PPARGC1A,PRKAR1B,PROX1,RAP1B,RAPGEF2,SERPINF2,SHC1,SHH,SPRY2,TAB2,TRAF6	AGT,BRAF,CAMKK2,CCDC88A,CD36,CENPE,CHEK2,DAB2,DAB2IP,DLC1,DLG1,EGFR,ENPP2,KIDINS220,LOC100859467,LOC430766,LRRK1,MAP3K2,MAP3K20,MPRIP,NF1,NPTN,OGT,PPARGC1A,PRKAR1B,PROX1,RAP1B,RAPGEF2,SERPINF2,SHC1,SHH,SPRY2,TAB2,TRAF6
GO:0051216	cartilage development	biological process	269/435	7727/13601	0.0174	0.502949	A1CF,A2M,A2ML2,AARS2,AASS,ACLY,ACOX1,ACY1,ADD1,ADPGK,AFF2,AGL,AGPAT3,AGT,AHR1A,AK3,ALDH1A1,ANKRD54,ANKS1A,APOB,ARHGEF11,ARID4B,ARID5B,ARNTL,AXL,B4GALT1,BARX1,BAZ2B,BRAF,BRD1,CAMKK2,CANT1,CARD11,CASP8AP2,CBSL,CCDC88A,CD36,CENPE,CEPT1,CFI,CHEK2,CMTR1,CNOT4,CNOT6,COL11A1,COL1A1,COL3A1,COL4A3BP,CPEB4,CPSF6,CRABP1,CREBBP,CTCF,CTSE,CTSK,CUX2,CYP2C23a,CYP2C23b,DAB2,DAB2IP,DAGLB,DCLRE1A,DDX6,DLC1,DLG1,DM…	A1CF,A2M,A2ML2,AARS2,AASS,ACLY,ACOX1,ACY1,ADD1,ADPGK,AFF2,AGL,AGPAT3,AGT,AHR1A,AK3,ALDH1A1,ANKRD54,ANKS1A,APOB,ARHGEF11,ARID4B,ARID5B,ARNTL,AXL,B4GALT1,BARX1,BAZ2B,BRAF,BRD1,CAMKK2,CANT1,CARD11,CASP8AP2,CBSL,CCDC88A,CD36,CENPE,CEPT1,CFI,CHEK2,CMTR1,CNOT4,CNOT6,COL11A1,COL1A1,COL3A1,COL4A3BP,CPEB4,CPSF6,CRABP1,CREBBP,CTCF,CTSE,CTSK,CUX2,CYP2C23a,CYP2C23b,DAB2,DAB2IP,DAGLB,DCLRE1A,DDX6,DLC1,DLG1,DM…
GO:0045685	regulation of glial cell differentiation	biological process	6/435	65/13601	0.01743	0.502949	ATG13,CTSK,PLAGL2,USP36,VPS11,WBP11	ATG13,CTSK,PLAGL2,USP36,VPS11,WBP11
GO:0003209	cardiac atrium morphogenesis	biological process	5/435	48/13601	0.01811	0.519352	AGT,GPRC5A,MVB12B,RHBDF2,SH3KBP1	AGT,GPRC5A,MVB12B,RHBDF2,SH3KBP1
GO:0016525	negative regulation of angiogenesis	biological process	174/435	4781/13601	0.01844	0.519816	A2M,ACAN,ACTA2,ADD1,ADGRA2,AGT,AMH,ANKRD54,ANKS1A,ANXA6,AP1G1,APOB,ARHGDIA,ARID5B,ARNTL,ARVCF,ATP7B,AXL,B4GALT1,BARX1,BCL7B,BRAF,C8orf22,CARD11,CBSL,CCDC88A,CD36,CENPE,CFL2,CHEK2,CHN1,COL11A1,COL1A1,COL3A1,COL4A3BP,CUX2,CXCL12,DAB2,DAB2IP,DAGLB,DDX6,DGCR2,DLC1,DLG1,DOK4,DPF3,DPYSL2,ECM1,EGFR,ENPP2,ERAP1,ERC1,ETS1,EZH1,FBLN1,FBXO38,FERMT2,GATA2,GATA5,GDPD5,GGNBP2,GLI2,GPAM,GPD2,GPHN,HAND2,HIC1,HNR…	A2M,ACAN,ACTA2,ADD1,ADGRA2,AGT,AMH,ANKRD54,ANKS1A,ANXA6,AP1G1,APOB,ARHGDIA,ARID5B,ARNTL,ARVCF,ATP7B,AXL,B4GALT1,BARX1,BCL7B,BRAF,C8orf22,CARD11,CBSL,CCDC88A,CD36,CENPE,CFL2,CHEK2,CHN1,COL11A1,COL1A1,COL3A1,COL4A3BP,CUX2,CXCL12,DAB2,DAB2IP,DAGLB,DDX6,DGCR2,DLC1,DLG1,DOK4,DPF3,DPYSL2,ECM1,EGFR,ENPP2,ERAP1,ERC1,ETS1,EZH1,FBLN1,FBXO38,FERMT2,GATA2,GATA5,GDPD5,GGNBP2,GLI2,GPAM,GPD2,GPHN,HAND2,HIC1,HNR…
GO:0060415	muscle tissue morphogenesis	biological process	3/435	18/13601	0.01855	0.519816	APOB,CD36,PPARA	APOB,CD36,PPARA
GO:0048485	sympathetic nervous system development	biological process	31/435	654/13601	0.0186	0.519816	A2M,ANKS1A,CNOT6,CPEB4,DAB2IP,DLG1,ECM1,EGFR,FBLN1,FETUB,GPRC5A,GPS2,HNRNPA2B1,LRRK1,MPRIP,MVP,NF1,OGT,PAFAH1B1,PDCD4,PPARGC1A,PRKAR1B,PUM2,RPS6KA3,SERPINF2,SHH,SPRY2,TLK2,WNK2,WT1,YWHAB	A2M,ANKS1A,CNOT6,CPEB4,DAB2IP,DLG1,ECM1,EGFR,FBLN1,FETUB,GPRC5A,GPS2,HNRNPA2B1,LRRK1,MPRIP,MVP,NF1,OGT,PAFAH1B1,PDCD4,PPARGC1A,PRKAR1B,PUM2,RPS6KA3,SERPINF2,SHH,SPRY2,TLK2,WNK2,WT1,YWHAB
GO:0060216	definitive hemopoiesis	biological process	6/435	66/13601	0.01867	0.519816	ECM1,LOC121107687,NF1,PROX1,SEMA5A,SULF1	ECM1,LOC121107687,NF1,PROX1,SEMA5A,SULF1
GO:0060900	embryonic camera-type eye formation	biological process	6/435	66/13601	0.01867	0.519816	AGPAT3,APOB,GK2,GPAM,LIPC,LPIN2	AGPAT3,APOB,GK2,GPAM,LIPC,LPIN2
GO:0030099	myeloid cell differentiation	biological process	6/435	66/13601	0.01867	0.519816	ADPGK,AK3,OGT,PFKP,PPARA,PPARGC1A	ADPGK,AK3,OGT,PFKP,PPARA,PPARGC1A
GO:0044085	cellular component biogenesis	biological process	2/435	7/13601	0.01926	0.519816	APOB,CD36	APOB,CD36
GO:0045446	endothelial cell differentiation	biological process	2/435	7/13601	0.01926	0.519816	APOB,CD36	APOB,CD36
GO:0035272	exocrine system development	biological process	2/435	7/13601	0.01926	0.519816	AMH,GLI2	AMH,GLI2
GO:0032825	positive regulation of natural killer cell differentiation	biological process	8/435	105/13601	0.01928	0.519816	AGT,EGFR,GPRC5A,MVB12B,MVP,RHBDF2,SH3KBP1,SHC1	AGT,EGFR,GPRC5A,MVB12B,MVP,RHBDF2,SH3KBP1,SHC1
GO:0045136	development of secondary sexual characteristics	biological process	17/435	306/13601	0.01957	0.526618	ARNTL,COL11A1,COL3A1,DLG1,ISL1,MEF2D,MYL3,NF1,NOTCH1,PPARGC1A,PPP3CA,PROX1,SCHIP1,SHH,SLC23A2,SORBS2,SVIL	ARNTL,COL11A1,COL3A1,DLG1,ISL1,MEF2D,MYL3,NF1,NOTCH1,PPARGC1A,PPP3CA,PROX1,SCHIP1,SHH,SLC23A2,SORBS2,SVIL
GO:0061525	hindgut development	biological process	14/435	236/13601	0.01972	0.527487	A2M,ARHGEF11,ARHGEF12,CHN1,COL3A1,DAB2IP,DLC1,FGD3,LOC100859467,MFN2,NF1,RALBP1,RALGAPB,SPRY2	A2M,ARHGEF11,ARHGEF12,CHN1,COL3A1,DAB2IP,DLC1,FGD3,LOC100859467,MFN2,NF1,RALBP1,RALGAPB,SPRY2
GO:2000181	negative regulation of blood vessel morphogenesis	biological process	5/435	50/13601	0.02128	0.548689	CHEK2,CNOT4,CNOT6,LOC107049862,TNKS1BP1	CHEK2,CNOT4,CNOT6,LOC107049862,TNKS1BP1
GO:0007417	central nervous system development	biological process	3/435	19/13601	0.02151	0.548689	DLC1,KANK3,PPFIA1	DLC1,KANK3,PPFIA1
GO:0001763	morphogenesis of a branching structure	biological process	3/435	19/13601	0.02151	0.548689	CD36,HRG,SERPINF2	CD36,HRG,SERPINF2
GO:0010720	positive regulation of cell development	biological process	3/435	19/13601	0.02151	0.548689	HGS,PDCD6IP,STEAP3	HGS,PDCD6IP,STEAP3
GO:0051497	negative regulation of stress fiber assembly	biological process	25/435	508/13601	0.02187	0.548689	BRAF,CHN1,COL4A3BP,CUX2,DAB2IP,DPYSL2,ENPP2,GLI2,ID1,ISL1,KIDINS220,METRN,NBL1,NFIB,NOTCH1,PAFAH1B1,PLXNA4,PPP3CA,RAPGEF2,RAPH1,RBFOX2,SEMA5A,SEMA5B,SHH,TCTN1	BRAF,CHN1,COL4A3BP,CUX2,DAB2IP,DPYSL2,ENPP2,GLI2,ID1,ISL1,KIDINS220,METRN,NBL1,NFIB,NOTCH1,PAFAH1B1,PLXNA4,PPP3CA,RAPGEF2,RAPH1,RBFOX2,SEMA5A,SEMA5B,SHH,TCTN1
GO:0048856	anatomical structure development	biological process	117/435	3101/13601	0.0236	0.548689	A2M,ADD1,ADGRA2,AMH,ANKRD54,ANKS1A,ANXA6,AP1G1,APOB,ARID5B,ARNTL,AXL,B4GALT1,BCL7B,BRAF,C8orf22,CARD11,CCDC88A,CD36,CFL2,CHN1,COL11A1,COL1A1,COL3A1,CUX2,DAB2,DAB2IP,DAGLB,DDX6,DPYSL2,ERAP1,ETS1,FBLN1,FBXO38,FERMT2,GATA2,GATA5,GDPD5,GGNBP2,GLI2,HAND2,HNRNPH3,ID1,ID4,IL6ST,IMPAD1,IRF6,ISL1,JAK2,JUND,KAZALD1,KAZN,KIDINS220,LAMA5,LGALS3,LMOD1,LOC100859467,LRRC8A,LRRC8C,LRRK1,MAP3K20,MCRIP1,MEF2D,MEIS…	A2M,ADD1,ADGRA2,AMH,ANKRD54,ANKS1A,ANXA6,AP1G1,APOB,ARID5B,ARNTL,AXL,B4GALT1,BCL7B,BRAF,C8orf22,CARD11,CCDC88A,CD36,CFL2,CHN1,COL11A1,COL1A1,COL3A1,CUX2,DAB2,DAB2IP,DAGLB,DDX6,DPYSL2,ERAP1,ETS1,FBLN1,FBXO38,FERMT2,GATA2,GATA5,GDPD5,GGNBP2,GLI2,HAND2,HNRNPH3,ID1,ID4,IL6ST,IMPAD1,IRF6,ISL1,JAK2,JUND,KAZALD1,KAZN,KIDINS220,LAMA5,LGALS3,LMOD1,LOC100859467,LRRC8A,LRRC8C,LRRK1,MAP3K20,MCRIP1,MEF2D,MEIS…
GO:0048754	branching morphogenesis of an epithelial tube	biological process	17/435	313/13601	0.02376	0.548689	CENPE,CHEK2,CNOT4,CNOT6,CREBBP,FOXN3,ID4,LOC107049862,MAD1L1,MTA3,MYO16,NEDD1,PPP3CA,PSME1,RCC2,RPL17,TNKS1BP1	CENPE,CHEK2,CNOT4,CNOT6,CREBBP,FOXN3,ID4,LOC107049862,MAD1L1,MTA3,MYO16,NEDD1,PPP3CA,PSME1,RCC2,RPL17,TNKS1BP1
GO:1903708	positive regulation of hemopoiesis	biological process	7/435	89/13601	0.02377	0.548689	ID1,LAMA5,NOTCH1,PROX1,RAP1B,RAPGEF2,VEZF1	ID1,LAMA5,NOTCH1,PROX1,RAP1B,RAPGEF2,VEZF1
GO:0000904	cell morphogenesis involved in differentiation	biological process	3/435	20/13601	0.02472	0.548689	LOC100859467,SHH,WT1	LOC100859467,SHH,WT1
GO:0003230	cardiac atrium development	biological process	3/435	20/13601	0.02472	0.548689	B4GALT1,HAND2,NOTCH1	B4GALT1,HAND2,NOTCH1
GO:0007435	salivary gland morphogenesis	biological process	3/435	20/13601	0.02472	0.548689	APOB,CD36,PPARA	APOB,CD36,PPARA
GO:0048483	autonomic nervous system development	biological process	3/435	20/13601	0.02472	0.548689	HGS,PDCD6IP,STEAP3	HGS,PDCD6IP,STEAP3
GO:0098751	bone cell development	biological process	3/435	20/13601	0.02472	0.548689	HGS,PDCD6IP,STEAP3	HGS,PDCD6IP,STEAP3
GO:0032502	developmental process	biological process	9/435	131/13601	0.02477	0.548689	CBSL,DAB2IP,GPS2,MAP3K2,MAP3K20,PAFAH1B1,PDCD4,SERPINF2,TRAF6	CBSL,DAB2IP,GPS2,MAP3K2,MAP3K20,PAFAH1B1,PDCD4,SERPINF2,TRAF6
GO:0045665	negative regulation of neuron differentiation	biological process	5/435	52/13601	0.0248	0.548689	AGT,DLG1,LAMA5,SHH,WT1	AGT,DLG1,LAMA5,SHH,WT1
GO:0010743	regulation of macrophage derived foam cell differentiation	biological process	5/435	52/13601	0.0248	0.548689	APOB,CD36,LIPC,SHH,SYT7	APOB,CD36,LIPC,SHH,SYT7
GO:0048659	smooth muscle cell proliferation	biological process	2/435	8/13601	0.02515	0.548689	NOTCH1,SHH	NOTCH1,SHH
GO:0001935	endothelial cell proliferation	biological process	2/435	8/13601	0.02515	0.548689	ABCB1,ERAP1	ABCB1,ERAP1
GO:0060033	anatomical structure regression	biological process	44/435	1019/13601	0.02532	0.548689	AHR1A,CD36,CHEK2,CNOT6,CPEB4,CUX2,DAB2,DAB2IP,DLG1,DMAP1,FOXN3,GATA2,GLI2,GPS2,HIC1,HNRNPA2B1,ID1,ID4,ISL1,JUND,LOC121108941,MEIS2,MTA3,NFIB,NKX3-2,NKX6-1,NOTCH1,PDCD4,POU2F1,PPARA,PPARGC1A,PPP1R36,PROX1,PTPRK,PUM2,RAPGEF2,RBFOX2,SHH,STRN3,TCERG1,TRAF6,WHSC1,WT1,ZNF706	AHR1A,CD36,CHEK2,CNOT6,CPEB4,CUX2,DAB2,DAB2IP,DLG1,DMAP1,FOXN3,GATA2,GLI2,GPS2,HIC1,HNRNPA2B1,ID1,ID4,ISL1,JUND,LOC121108941,MEIS2,MTA3,NFIB,NKX3-2,NKX6-1,NOTCH1,PDCD4,POU2F1,PPARA,PPARGC1A,PPP1R36,PROX1,PTPRK,PUM2,RAPGEF2,RBFOX2,SHH,STRN3,TCERG1,TRAF6,WHSC1,WT1,ZNF706
GO:0060059	embryonic retina morphogenesis in camera-type eye	biological process	35/435	777/13601	0.02556	0.548689	COL3A1,DAB2IP,DDX6,DOCK4,ECM1,FBLN1,GATA2,GLI2,HAND2,HRG,ID1,ID4,ISL1,KNG1,LOC121107687,MEIS1,MEIS2,NBR1,NF1,NFIB,NKX3-2,NOTCH1,PAK3,PIK3R1,PPP3CA,RAPGEF2,SEMA5A,SEMA5B,SERPINF2,SHH,STAT5A,SULF1,WNK1,WT1,ZNF706	COL3A1,DAB2IP,DDX6,DOCK4,ECM1,FBLN1,GATA2,GLI2,HAND2,HRG,ID1,ID4,ISL1,KNG1,LOC121107687,MEIS1,MEIS2,NBR1,NF1,NFIB,NKX3-2,NOTCH1,PAK3,PIK3R1,PPP3CA,RAPGEF2,SEMA5A,SEMA5B,SERPINF2,SHH,STAT5A,SULF1,WNK1,WT1,ZNF706
GO:0060685	regulation of prostatic bud formation	biological process	24/435	490/13601	0.02559	0.548689	BRAF,CHN1,CUX2,DAB2IP,DPYSL2,ENPP2,GLI2,ID1,ISL1,KIDINS220,METRN,NBL1,NFIB,NOTCH1,PAFAH1B1,PLXNA4,PPP3CA,RAPGEF2,RAPH1,RBFOX2,SEMA5A,SEMA5B,SHH,TCTN1	BRAF,CHN1,CUX2,DAB2IP,DPYSL2,ENPP2,GLI2,ID1,ISL1,KIDINS220,METRN,NBL1,NFIB,NOTCH1,PAFAH1B1,PLXNA4,PPP3CA,RAPGEF2,RAPH1,RBFOX2,SEMA5A,SEMA5B,SHH,TCTN1
GO:0060537	muscle tissue development	biological process	7/435	91/13601	0.02646	0.548689	COL11A1,HAND2,ISL1,MYL3,NOTCH1,PROX1,WHSC1	COL11A1,HAND2,ISL1,MYL3,NOTCH1,PROX1,WHSC1
GO:0046849	bone remodeling	biological process	3/435	21/13601	0.02817	0.548689	DAB2IP,RCC2,SPRY2	DAB2IP,RCC2,SPRY2
GO:0060323	head morphogenesis	biological process	2/435	9/13601	0.03166	0.548689	PUM2,SEC14L1	PUM2,SEC14L1
GO:0048863	stem cell differentiation	biological process	2/435	9/13601	0.03166	0.548689	SPRY2,SULF1	SPRY2,SULF1
GO:0010975	regulation of neuron projection development	biological process	2/435	9/13601	0.03166	0.548689	PPARA,PPARGC1A	PPARA,PPARGC1A
GO:0060421	positive regulation of heart growth	biological process	3/435	22/13601	0.03187	0.548689	ID1,KIDINS220,RAPGEF2	ID1,KIDINS220,RAPGEF2
GO:0032990	cell part morphogenesis	biological process	1/435	1/13601	0.03198	0.548689	STAT5A	STAT5A
GO:0045668	negative regulation of osteoblast differentiation	biological process	1/435	1/13601	0.03198	0.548689	NOTCH1	NOTCH1
GO:0003205	cardiac chamber development	biological process	1/435	1/13601	0.03198	0.548689	NOTCH1	NOTCH1
GO:0021537	telencephalon development	biological process	1/435	1/13601	0.03198	0.548689	NNT	NNT
GO:0033002	muscle cell proliferation	biological process	1/435	1/13601	0.03198	0.548689	WT1	WT1
GO:0030154	cell differentiation	biological process	1/435	1/13601	0.03198	0.548689	SERPINA10	SERPINA10
GO:0003158	endothelium development	biological process	1/435	1/13601	0.03198	0.548689	PPARGC1A	PPARGC1A
GO:0007517	muscle organ development	biological process	1/435	1/13601	0.03198	0.548689	AQP9	AQP9
GO:0007431	salivary gland development	biological process	1/435	1/13601	0.03198	0.548689	GARS	GARS
GO:0048661	positive regulation of smooth muscle cell proliferation	biological process	1/435	1/13601	0.03198	0.548689	DDX6	DDX6
GO:0010742	macrophage derived foam cell differentiation	biological process	1/435	1/13601	0.03198	0.548689	ALB	ALB
GO:0030539	male genitalia development	biological process	1/435	1/13601	0.03198	0.548689	PLXNA4	PLXNA4
GO:0060039	pericardium development	biological process	1/435	1/13601	0.03198	0.548689	PAK3	PAK3
GO:0060561	apoptotic process involved in morphogenesis	biological process	1/435	1/13601	0.03198	0.548689	JAK2	JAK2
GO:0090077	foam cell differentiation	biological process	1/435	1/13601	0.03198	0.548689	JAK2	JAK2
GO:0097734	extracellular exosome biogenesis	biological process	1/435	1/13601	0.03198	0.548689	GATA2	GATA2
GO:0140112	extracellular vesicle biogenesis	biological process	1/435	1/13601	0.03198	0.548689	ID1	ID1
GO:0001658	branching involved in ureteric bud morphogenesis	biological process	1/435	1/13601	0.03198	0.548689	CTCF	CTCF
GO:0030279	negative regulation of ossification	biological process	1/435	1/13601	0.03198	0.548689	VAPB	VAPB
GO:0055008	cardiac muscle tissue morphogenesis	biological process	1/435	1/13601	0.03198	0.548689	PPARGC1A	PPARGC1A
GO:0072091	regulation of stem cell proliferation	biological process	1/435	1/13601	0.03198	0.548689	DPYD	DPYD
GO:0007440	foregut morphogenesis	biological process	1/435	1/13601	0.03198	0.548689	STAT5A	STAT5A
GO:0021940	positive regulation of cerebellar granule cell precursor proliferation	biological process	1/435	1/13601	0.03198	0.548689	WHSC1	WHSC1
GO:0032823	regulation of natural killer cell differentiation	biological process	1/435	1/13601	0.03198	0.548689	ALB	ALB
GO:0048505	regulation of timing of cell differentiation	biological process	1/435	1/13601	0.03198	0.548689	SHH	SHH
GO:0048845	venous blood vessel morphogenesis	biological process	1/435	1/13601	0.03198	0.548689	SHH	SHH
GO:0060768	regulation of epithelial cell proliferation involved in prostate gland development	biological process	1/435	1/13601	0.03198	0.548689	SHH	SHH
GO:1905456	regulation of lymphoid progenitor cell differentiation	biological process	1/435	1/13601	0.03198	0.548689	SHH	SHH
GO:0030278	regulation of ossification	biological process	1/435	1/13601	0.03198	0.548689	SHH	SHH
GO:0120039	plasma membrane bounded cell projection morphogenesis	biological process	1/435	1/13601	0.03198	0.548689	SHH	SHH
GO:0065007	biological regulation	biological process	1/435	1/13601	0.03198	0.548689	SHH	SHH
GO:0003206	cardiac chamber morphogenesis	biological process	1/435	1/13601	0.03198	0.548689	AARS2	AARS2
GO:2000179	positive regulation of neural precursor cell proliferation	biological process	1/435	1/13601	0.03198	0.548689	WT1	WT1
GO:0048858	cell projection morphogenesis	biological process	1/435	1/13601	0.03198	0.548689	PPARA	PPARA
GO:0030325	adrenal gland development	biological process	1/435	1/13601	0.03198	0.548689	CHEK2	CHEK2
GO:0045686	negative regulation of glial cell differentiation	biological process	1/435	1/13601	0.03198	0.548689	GPHN	GPHN
GO:2000171	negative regulation of dendrite development	biological process	1/435	1/13601	0.03198	0.548689	PAK3	PAK3
GO:0048708	astrocyte differentiation	biological process	1/435	1/13601	0.03198	0.548689	PROX1	PROX1
GO:0002064	epithelial cell development	biological process	1/435	1/13601	0.03198	0.548689	HP1BP3	HP1BP3
GO:0051962	positive regulation of nervous system development	biological process	1/435	1/13601	0.03198	0.548689	AGT	AGT
GO:0010744	positive regulation of macrophage derived foam cell differentiation	biological process	1/435	1/13601	0.03198	0.548689	FBLN1	FBLN1
GO:0021559	trigeminal nerve development	biological process	1/435	1/13601	0.03198	0.548689	FBLN1	FBLN1
GO:0033089	positive regulation of T cell differentiation in thymus	biological process	1/435	1/13601	0.03198	0.548689	PPARGC1A	PPARGC1A
GO:0040034	regulation of development, heterochronic	biological process	1/435	1/13601	0.03198	0.548689	SP1	SP1
GO:0060379	cardiac muscle cell myoblast differentiation	biological process	1/435	1/13601	0.03198	0.548689	SEMA5A	SEMA5A
GO:0060742	epithelial cell differentiation involved in prostate gland development	biological process	1/435	1/13601	0.03198	0.548689	HNRNPA2B1	HNRNPA2B1
GO:0060767	epithelial cell proliferation involved in prostate gland development	biological process	1/435	1/13601	0.03198	0.548689	HNRNPM	HNRNPM
GO:0002320	lymphoid progenitor cell differentiation	biological process	1/435	1/13601	0.03198	0.548689	SYT7	SYT7
GO:0045687	positive regulation of glial cell differentiation	biological process	1/435	1/13601	0.03198	0.548689	SHH	SHH
GO:0060351	cartilage development involved in endochondral bone morphogenesis	biological process	1/435	1/13601	0.03198	0.548689	SHH	SHH
GO:0060914	heart formation	biological process	1/435	1/13601	0.03198	0.548689	PPP1R36	PPP1R36
GO:2000178	negative regulation of neural precursor cell proliferation	biological process	1/435	1/13601	0.03198	0.548689	PPARGC1A	PPARGC1A
GO:2000826	regulation of heart morphogenesis	biological process	1/435	1/13601	0.03198	0.548689	CD36	CD36
GO:0003169	coronary vein morphogenesis	biological process	1/435	1/13601	0.03198	0.548689	SHH	SHH
GO:0007356	thorax and anterior abdomen determination	biological process	15/435	276/13601	0.03222	0.552128	ACLY,ACOX1,CYP2C23a,CYP2C23b,DAGLB,GK2,GPAM,HACL1,LIPC,LPIN2,PPARA,PPARGC1A,PRKAB1,PTGR1,STAT5A	ACLY,ACOX1,CYP2C23a,CYP2C23b,DAGLB,GK2,GPAM,HACL1,LIPC,LPIN2,PPARA,PPARGC1A,PRKAB1,PTGR1,STAT5A
GO:0021644	vagus nerve morphogenesis	biological process	12/435	207/13601	0.03435	0.578688	ACLY,ADPGK,GPHN,KMO,MAT1A,MTHFD1L,OGT,PANK1,PFKP,PPARA,PPARGC1A,SLC25A39	ACLY,ADPGK,GPHN,KMO,MAT1A,MTHFD1L,OGT,PANK1,PFKP,PPARA,PPARGC1A,SLC25A39
GO:0021956	central nervous system interneuron axonogenesis	biological process	146/435	4013/13601	0.03453	0.57979	A2M,A2ML2,AFF2,AGT,AHR1A,ANKRD54,ANKS1A,ARHGEF11,ARID4B,ARID5B,ARNTL,BARX1,BAZ2B,BRAF,CAMKK2,CARD11,CASP8AP2,CBSL,CCDC88A,CD36,CENPE,CFI,CHEK2,CNOT6,COL1A1,CPEB4,CREBBP,CTCF,CUX2,DAB2,DAB2IP,DDX6,DLC1,DLG1,DMAP1,DPF3,DPH1,ECM1,EGFR,ENPP2,ERC1,ETS1,EZH1,FAF1,FBLN1,FETUB,FOXN3,GATA2,GATA5,GLI2,GPRC5A,GPS2,HAND2,HGS,HIC1,HNRNPA2B1,HNRNPKL,HP1BP3,HRG,ID1,ID4,IRF6,ISL1,JMJD1C,JUND,KDM2A,KIDINS220,LOC1…	A2M,A2ML2,AFF2,AGT,AHR1A,ANKRD54,ANKS1A,ARHGEF11,ARID4B,ARID5B,ARNTL,BARX1,BAZ2B,BRAF,CAMKK2,CARD11,CASP8AP2,CBSL,CCDC88A,CD36,CENPE,CFI,CHEK2,CNOT6,COL1A1,CPEB4,CREBBP,CTCF,CUX2,DAB2,DAB2IP,DDX6,DLC1,DLG1,DMAP1,DPF3,DPH1,ECM1,EGFR,ENPP2,ERC1,ETS1,EZH1,FAF1,FBLN1,FETUB,FOXN3,GATA2,GATA5,GLI2,GPRC5A,GPS2,HAND2,HGS,HIC1,HNRNPA2B1,HNRNPKL,HP1BP3,HRG,ID1,ID4,IRF6,ISL1,JMJD1C,JUND,KDM2A,KIDINS220,LOC1…
GO:0021965	spinal cord ventral commissure morphogenesis	biological process	6/435	76/13601	0.03454	0.57979	AGPAT3,APOB,GK2,GPAM,LIPC,LPIN2	AGPAT3,APOB,GK2,GPAM,LIPC,LPIN2
GO:0021990	neural plate formation	biological process	28/435	610/13601	0.03506	0.584411	BRAF,CBSL,CD36,DAB2IP,DLG1,DOK4,EGFR,FBLN1,FRS3,GPS2,HGS,ID1,KIDINS220,MAP3K2,MAP3K20,NBR1,NDST1,NF1,NPTN,PAFAH1B1,PDCD4,RAP1B,RAPGEF2,SERPINF2,SHC1,SPRY2,TRAF6,WNK2	BRAF,CBSL,CD36,DAB2IP,DLG1,DOK4,EGFR,FBLN1,FRS3,GPS2,HGS,ID1,KIDINS220,MAP3K2,MAP3K20,NBR1,NDST1,NF1,NPTN,PAFAH1B1,PDCD4,RAP1B,RAPGEF2,SERPINF2,SHC1,SPRY2,TRAF6,WNK2
GO:0046544	development of secondary male sexual characteristics	biological process	3/435	23/13601	0.0358	0.589602	AP1G1,PPP1R36,STAT5A	AP1G1,PPP1R36,STAT5A
GO:0060738	epithelial-mesenchymal signaling involved in prostate gland development	biological process	6/435	77/13601	0.03649	0.597444	ADPGK,KMO,OGT,PFKP,PPARA,PPARGC1A	ADPGK,KMO,OGT,PFKP,PPARA,PPARGC1A
GO:0060781	mesenchymal cell proliferation involved in prostate gland development	biological process	6/435	77/13601	0.03649	0.597444	ADPGK,KMO,OGT,PFKP,PPARA,PPARGC1A	ADPGK,KMO,OGT,PFKP,PPARA,PPARGC1A
GO:0060782	regulation of mesenchymal cell proliferation involved in prostate gland development	biological process	29/435	639/13601	0.03667	0.59915	ALB,AXL,BRAF,CPEB4,CXCL12,DAB2,EGFR,GLI2,GPAM,HAND2,ID1,IL6ST,ISL1,IVNS1ABP,LGALS3,LOC100859467,NAA35,NKX3-2,NOTCH1,PGAP2,PIK3R1,PPARGC1A,RPS6KA3,SEMA5A,SHH,SON,SPRY2,STAT5A,WT1	ALB,AXL,BRAF,CPEB4,CXCL12,DAB2,EGFR,GLI2,GPAM,HAND2,ID1,IL6ST,ISL1,IVNS1ABP,LGALS3,LOC100859467,NAA35,NKX3-2,NOTCH1,PGAP2,PIK3R1,PPARGC1A,RPS6KA3,SEMA5A,SHH,SON,SPRY2,STAT5A,WT1
GO:0060783	mesenchymal smoothened signaling pathway involved in prostate gland development	biological process	41/435	963/13601	0.03668	0.59915	A2M,AP1G1,ARNTL,AXL,BRAF,CARD11,CBSL,CD36,CFI,CHEK2,CXCL12,DAB2IP,DLG1,EGFR,ERAP1,ETS1,GPS2,HRG,IL6ST,ISL1,KNG1,LOC421106,MAP3K2,MAP3K20,NBR1,OGT,PAFAH1B1,PDCD4,PGAP2,PIK3R1,PPARA,PPP3CA,PUM2,RPS6KA3,SEC14L1,SERPINF2,STAT5A,STEAP3,TRAF6,VPS33B,WHSC1	A2M,AP1G1,ARNTL,AXL,BRAF,CARD11,CBSL,CD36,CFI,CHEK2,CXCL12,DAB2IP,DLG1,EGFR,ERAP1,ETS1,GPS2,HRG,IL6ST,ISL1,KNG1,LOC421106,MAP3K2,MAP3K20,NBR1,OGT,PAFAH1B1,PDCD4,PGAP2,PIK3R1,PPARA,PPP3CA,PUM2,RPS6KA3,SEC14L1,SERPINF2,STAT5A,STEAP3,TRAF6,VPS33B,WHSC1
GO:0060786	regulation of cell differentiation involved in tissue homeostasis	biological process	5/435	58/13601	0.03749	0.609307	ADPGK,OGT,PFKP,PPARA,PPARGC1A	ADPGK,OGT,PFKP,PPARA,PPARGC1A
GO:0060843	venous endothelial cell differentiation	biological process	5/435	58/13601	0.03749	0.609307	GLI2,HAND2,IMPAD1,NOTCH1,SHH	GLI2,HAND2,IMPAD1,NOTCH1,SHH
GO:0060979	vasculogenesis involved in coronary vascular morphogenesis	biological process	5/435	58/13601	0.03749	0.609307	AGT,DLG1,LAMA5,SHH,WT1	AGT,DLG1,LAMA5,SHH,WT1
GO:0061075	positive regulation of neural retina development	biological process	7/435	98/13601	0.03752	0.609307	CUX2,ID1,KIDINS220,PAFAH1B1,PPP3CA,RAPGEF2,RBFOX2	CUX2,ID1,KIDINS220,PAFAH1B1,PPP3CA,RAPGEF2,RBFOX2
GO:0061114	branching involved in pancreas morphogenesis	biological process	54/435	1327/13601	0.03799	0.612197	AARS2,ADD1,ANXA6,APOB,ATL2,BRAF,CD36,CENPE,CFL2,CNOT6,COL11A1,COL16A1,COL1A1,COL3A1,CTCF,DAB2IP,DDX6,DLG1,FAF1,FAM179B,FERMT2,GJB1,GPHN,HACL1,HP1BP3,HRG,IQGAP2,LCP1,LIPC,LMAN1L,LMOD1,LOC100859467,LOC121108729,LOC421106,LOC430766,MICU1,MTRF1,NAP1L1,NBR1,NF1,OGT,PAN3,PLAGL2,PPP1R36,PSME4,PUM2,SEMA5A,SEPTIN11,SEPTIN9,SERPINF2,VBP1,VPS11,VWF,WIZ	AARS2,ADD1,ANXA6,APOB,ATL2,BRAF,CD36,CENPE,CFL2,CNOT6,COL11A1,COL16A1,COL1A1,COL3A1,CTCF,DAB2IP,DDX6,DLG1,FAF1,FAM179B,FERMT2,GJB1,GPHN,HACL1,HP1BP3,HRG,IQGAP2,LCP1,LIPC,LMAN1L,LMOD1,LOC100859467,LOC121108729,LOC421106,LOC430766,MICU1,MTRF1,NAP1L1,NBR1,NF1,OGT,PAN3,PLAGL2,PPP1R36,PSME4,PUM2,SEMA5A,SEPTIN11,SEPTIN9,SERPINF2,VBP1,VPS11,VWF,WIZ
GO:0061189	positive regulation of sclerotome development	biological process	13/435	234/13601	0.03809	0.612197	AGT,ARID5B,DLG1,GLI2,LAMA5,NF1,NOTCH1,ODC,PROX1,SCHIP1,SHH,SULF1,WT1	AGT,ARID5B,DLG1,GLI2,LAMA5,NF1,NOTCH1,ODC,PROX1,SCHIP1,SHH,SULF1,WT1
GO:0061190	regulation of sclerotome development	biological process	4/435	40/13601	0.0381	0.612197	AMOTL1,HRG,NF1,NOTCH1	AMOTL1,HRG,NF1,NOTCH1
GO:0061682	seminal vesicle morphogenesis	biological process	65/435	1640/13601	0.03857	0.612197	AGAP1,AP1G1,AP3B2,APOB,AQP9,ARNTL,ATG13,ATG16L2,CD36,COL1A1,COL4A3BP,CSE1L,CTSK,DAB2,DCTN1,ERC1,FBLN1,FYTTD1,GAPVD1,GJB1,GPAM,GPHN,HGS,HNRNPA2B1,HNRNPM,HRG,ITPR2,LCP1,LMAN1L,LOC430766,MAMDC4,MCFD2,MFN2,MVB12B,NEURL1B,NF1,NOTCH1,OGT,PAFAH1B1,PAN3,PDCD6IP,PGAP1,PLAGL2,PPFIA1,PPP3CA,RAB34,RHBDF2,SEC14L1,SHH,SLC23A2,SLC26A6,SLC38A4,SLC7A3,SNX32,STEAP3,SYT7,SYTL1,TGFBRAP1,TRAF6,USP36,VPS11,VPS33B,WBP1…	AGAP1,AP1G1,AP3B2,APOB,AQP9,ARNTL,ATG13,ATG16L2,CD36,COL1A1,COL4A3BP,CSE1L,CTSK,DAB2,DCTN1,ERC1,FBLN1,FYTTD1,GAPVD1,GJB1,GPAM,GPHN,HGS,HNRNPA2B1,HNRNPM,HRG,ITPR2,LCP1,LMAN1L,LOC430766,MAMDC4,MCFD2,MFN2,MVB12B,NEURL1B,NF1,NOTCH1,OGT,PAFAH1B1,PAN3,PDCD6IP,PGAP1,PLAGL2,PPFIA1,PPP3CA,RAB34,RHBDF2,SEC14L1,SHH,SLC23A2,SLC26A6,SLC38A4,SLC7A3,SNX32,STEAP3,SYT7,SYTL1,TGFBRAP1,TRAF6,USP36,VPS11,VPS33B,WBP1…
GO:0071527	semaphorin-plexin signaling pathway involved in outflow tract morphogenesis	biological process	2/435	10/13601	0.03875	0.612197	NUDT5,RBKS	NUDT5,RBKS
GO:0072195	kidney smooth muscle cell differentiation	biological process	2/435	10/13601	0.03875	0.612197	RAPGEF2,SP1	RAPGEF2,SP1
GO:0072299	negative regulation of metanephric glomerulus development	biological process	2/435	10/13601	0.03875	0.612197	CARD11,STAT5A	CARD11,STAT5A
GO:0072302	negative regulation of metanephric glomerular mesangial cell proliferation	biological process	2/435	10/13601	0.03875	0.612197	PPARA,PPARGC1A	PPARA,PPARGC1A
GO:0072564	blood microparticle formation	biological process	2/435	10/13601	0.03875	0.612197	HAND2,NOTCH1	HAND2,NOTCH1
GO:0090017	anterior neural plate formation	biological process	2/435	10/13601	0.03875	0.612197	DLG1,NPTN	DLG1,NPTN
GO:0090425	acinar cell differentiation	biological process	156/435	4331/13601	0.03881	0.612452	A2M,ACLY,AFF2,AGT,AHR1A,ANKRD54,ANKS1A,ARHGEF11,ARID4B,ARID5B,ARNTL,ATG13,BARX1,BAZ2B,BRAF,CAMKK2,CARD11,CASP8AP2,CATSPER4,CBSL,CCDC88A,CD36,CENPE,CHEK2,CNOT6,COL1A1,CPEB4,CREBBP,CTCF,CTSK,CUX2,DAB2,DAB2IP,DDX6,DLC1,DLG1,DMAP1,DPF3,DPH1,ECM1,EGFR,ENPP2,ERC1,ETS1,EZH1,FAF1,FBLN1,FETUB,FOXN3,GATA2,GATA5,GK2,GLI2,GPAM,GPRC5A,GPS2,HAND2,HGS,HIC1,HNRNPA2B1,HNRNPKL,HP1BP3,HRG,ID1,ID4,IDH1,IRF6,ISL1,JMJ…	A2M,ACLY,AFF2,AGT,AHR1A,ANKRD54,ANKS1A,ARHGEF11,ARID4B,ARID5B,ARNTL,ATG13,BARX1,BAZ2B,BRAF,CAMKK2,CARD11,CASP8AP2,CATSPER4,CBSL,CCDC88A,CD36,CENPE,CHEK2,CNOT6,COL1A1,CPEB4,CREBBP,CTCF,CTSK,CUX2,DAB2,DAB2IP,DDX6,DLC1,DLG1,DMAP1,DPF3,DPH1,ECM1,EGFR,ENPP2,ERC1,ETS1,EZH1,FAF1,FBLN1,FETUB,FOXN3,GATA2,GATA5,GK2,GLI2,GPAM,GPRC5A,GPS2,HAND2,HGS,HIC1,HNRNPA2B1,HNRNPKL,HP1BP3,HRG,ID1,ID4,IDH1,IRF6,ISL1,JMJ…
GO:0097298	regulation of nucleus size	biological process	16/435	308/13601	0.03926	0.618562	AGT,CAMKK2,CCDC88A,CENPE,DAB2IP,DLG1,EGFR,KIDINS220,MAP3K2,MAP3K20,PRKAR1B,PROX1,RAPGEF2,SHC1,TAB2,TRAF6	AGT,CAMKK2,CCDC88A,CENPE,DAB2IP,DLG1,EGFR,KIDINS220,MAP3K2,MAP3K20,PRKAR1B,PROX1,RAPGEF2,SHC1,TAB2,TRAF6
GO:1901534	positive regulation of hematopoietic progenitor cell differentiation	biological process	5/435	59/13601	0.03993	0.62232	ADPGK,OGT,PFKP,PPARA,PPARGC1A	ADPGK,OGT,PFKP,PPARA,PPARGC1A
GO:1902868	positive regulation of retina development in camera-type eye	biological process	3/435	24/13601	0.03997	0.62232	CXCL12,LGALS3,NBL1	CXCL12,LGALS3,NBL1
GO:1905458	positive regulation of lymphoid progenitor cell differentiation	biological process	10/435	167/13601	0.04217	0.645067	COL11A1,GATA2,GLI2,IGFBP7,NOTCH1,PAFAH1B1,PROX1,PTK7,SHH,SPRY2	COL11A1,GATA2,GLI2,IGFBP7,NOTCH1,PAFAH1B1,PROX1,PTK7,SHH,SPRY2
GO:1905899	regulation of smooth muscle tissue development	biological process	5/435	60/13601	0.04247	0.648236	ADPGK,OGT,PFKP,PPARA,PPARGC1A	ADPGK,OGT,PFKP,PPARA,PPARGC1A
GO:1905900	negative regulation of smooth muscle tissue development	biological process	5/435	60/13601	0.04247	0.648236	CUX2,ID1,PAFAH1B1,PPP3CA,RAPGEF2	CUX2,ID1,PAFAH1B1,PPP3CA,RAPGEF2
GO:1905901	positive regulation of smooth muscle tissue development	biological process	6/435	80/13601	0.04276	0.650937	ISL1,NDST1,NOTCH1,PROX1,PTK7,WHSC1	ISL1,NDST1,NOTCH1,PROX1,PTK7,WHSC1
GO:2000061	regulation of ureter smooth muscle cell differentiation	biological process	9/435	145/13601	0.04329	0.656447	AMOTL1,ARHGEF11,DLG1,PAFAH1B1,PTK7,RAP1B,SHH,SPRY2,SYNE2	AMOTL1,ARHGEF11,DLG1,PAFAH1B1,PTK7,RAP1B,SHH,SPRY2,SYNE2
GO:2000062	negative regulation of ureter smooth muscle cell differentiation	biological process	29/435	649/13601	0.04338	0.657099	ADD1,ANKRD54,AXL,BRAF,CARD11,ETS1,GATA2,GLI2,HAND2,JAK2,LRRC8A,LRRK1,MAD1L1,MEIS1,MEIS2,MUC4L,NF1,NKX3-2,NOTCH1,PAFAH1B1,PAPD4,PIK3R1,PPP1R36,RBFOX2,SHH,SMAP1,STAT5A,TRAF6,VPS33B	ADD1,ANKRD54,AXL,BRAF,CARD11,ETS1,GATA2,GLI2,HAND2,JAK2,LRRC8A,LRRK1,MAD1L1,MEIS1,MEIS2,MUC4L,NF1,NKX3-2,NOTCH1,PAFAH1B1,PAPD4,PIK3R1,PPP1R36,RBFOX2,SHH,SMAP1,STAT5A,TRAF6,VPS33B
GO:2000063	positive regulation of ureter smooth muscle cell differentiation	biological process	8/435	123/13601	0.04373	0.661683	AP1G1,BRAF,HGS,NOTCH1,PDCD6IP,RAP1B,SYT7,SYTL1	AP1G1,BRAF,HGS,NOTCH1,PDCD6IP,RAP1B,SYT7,SYTL1
GO:2000174	regulation of pro-T cell differentiation	biological process	15/435	288/13601	0.04412	0.662937	BRD1,CREBBP,CTCF,DMAP1,EZH1,GATA2,ISL1,JAK2,KDM2A,LOC121108941,MSL2,OGT,PPARGC1A,WHSC1,WHSC1L1	BRD1,CREBBP,CTCF,DMAP1,EZH1,GATA2,ISL1,JAK2,KDM2A,LOC121108941,MSL2,OGT,PPARGC1A,WHSC1,WHSC1L1
GO:2000176	positive regulation of pro-T cell differentiation	biological process	148/435	4107/13601	0.04437	0.662937	ACAN,ACTA2,ADD1,ADGRA2,AGT,AMH,ANKRD54,ANKS1A,ANXA6,APOB,ARID5B,ARNTL,ARVCF,ATP7B,AXL,B4GALT1,BARX1,BRAF,C8orf22,CARD11,CBSL,CCDC88A,CENPE,CHN1,COL11A1,COL1A1,COL3A1,COL4A3BP,CUX2,CXCL12,DAB2,DAB2IP,DAGLB,DDX6,DGCR2,DLC1,DLG1,DOK4,DPF3,DPYSL2,ECM1,EGFR,ENPP2,ERAP1,ERC1,ETS1,EZH1,FBXO38,GATA2,GATA5,GDPD5,GGNBP2,GLI2,GPD2,GPHN,HAND2,HIC1,HRG,ID1,ID4,IGFBP7,IL6ST,IMPAD1,IRF6,ISL1,JAK2,KAZALD1,KAZN,K…	ACAN,ACTA2,ADD1,ADGRA2,AGT,AMH,ANKRD54,ANKS1A,ANXA6,APOB,ARID5B,ARNTL,ARVCF,ATP7B,AXL,B4GALT1,BARX1,BRAF,C8orf22,CARD11,CBSL,CCDC88A,CENPE,CHN1,COL11A1,COL1A1,COL3A1,COL4A3BP,CUX2,CXCL12,DAB2,DAB2IP,DAGLB,DDX6,DGCR2,DLC1,DLG1,DOK4,DPF3,DPYSL2,ECM1,EGFR,ENPP2,ERAP1,ERC1,ETS1,EZH1,FBXO38,GATA2,GATA5,GDPD5,GGNBP2,GLI2,GPD2,GPHN,HAND2,HIC1,HRG,ID1,ID4,IGFBP7,IL6ST,IMPAD1,IRF6,ISL1,JAK2,KAZALD1,KAZN,K…
GO:2000332	regulation of blood microparticle formation	biological process	3/435	25/13601	0.04438	0.662937	ADD1,AQP9,LRRC8A	ADD1,AQP9,LRRC8A
GO:2000334	positive regulation of blood microparticle formation	biological process	3/435	25/13601	0.04438	0.662937	DAB2IP,MAP3K2,MAP3K20	DAB2IP,MAP3K2,MAP3K20
GO:2000356	regulation of kidney smooth muscle cell differentiation	biological process	3/435	25/13601	0.04438	0.662937	OGT,PPARA,PPARGC1A	OGT,PPARA,PPARGC1A
GO:2000357	negative regulation of kidney smooth muscle cell differentiation	biological process	3/435	25/13601	0.04438	0.662937	DLG1,GPAM,STAT5A	DLG1,GPAM,STAT5A
GO:2000358	positive regulation of kidney smooth muscle cell differentiation	biological process	3/435	25/13601	0.04438	0.662937	AGT,COL16A1,HRG	AGT,COL16A1,HRG
GO:2000729	positive regulation of mesenchymal cell proliferation involved in ureter development	biological process	3/435	25/13601	0.04438	0.662937	B4GALT1,HAND2,NOTCH1	B4GALT1,HAND2,NOTCH1
GO:2000764	positive regulation of semaphorin-plexin signaling pathway involved in outflow tract morphogenesis	biological process	4/435	42/13601	0.04443	0.662937	ID1,NFIB,SHH,SPRY2	ID1,NFIB,SHH,SPRY2
GO:2000795	negative regulation of epithelial cell proliferation involved in lung morphogenesis	biological process	4/435	42/13601	0.04443	0.662937	LOC430766,OGT,PPARA,PPARGC1A	LOC430766,OGT,PPARA,PPARGC1A
GO:2000979	positive regulation of forebrain neuron differentiation	biological process	11/435	192/13601	0.04469	0.663863	COL11A1,GATA2,GLI2,IGFBP7,NKX3-2,NOTCH1,PAFAH1B1,PROX1,PTK7,SHH,SPRY2	COL11A1,GATA2,GLI2,IGFBP7,NKX3-2,NOTCH1,PAFAH1B1,PROX1,PTK7,SHH,SPRY2
GO:2001074	regulation of metanephric ureteric bud development	biological process	9/435	146/13601	0.04489	0.663863	CARD11,DLG1,GPAM,IL6ST,LGALS3,MAD1L1,SHH,STAT5A,TRAF6	CARD11,DLG1,GPAM,IL6ST,LGALS3,MAD1L1,SHH,STAT5A,TRAF6
GO:2001076	positive regulation of metanephric ureteric bud development	biological process	9/435	146/13601	0.04489	0.663863	AGPAT3,CEPT1,GK2,GPAM,LPIN2,MTMR3,PGAP1,PGAP2,PIGC	AGPAT3,CEPT1,GK2,GPAM,LPIN2,MTMR3,PGAP1,PGAP2,PIGC
GO:0002067	glandular epithelial cell differentiation	biological process	5/435	61/13601	0.0451	0.663863	LOC430766,NF1,OGT,PPARA,PPARGC1A	LOC430766,NF1,OGT,PPARA,PPARGC1A
GO:0048812	neuron projection morphogenesis	biological process	2/435	11/13601	0.04637	0.668321	SLC25A39,SLC30A10	SLC25A39,SLC30A10
GO:0021575	hindbrain morphogenesis	biological process	4/435	43/13601	0.0478	0.683991	AXL,CSRP1,MYL9,VPS33B	AXL,CSRP1,MYL9,VPS33B
GO:0048806	genitalia development	biological process	33/435	763/13601	0.0478	0.683991	ARNTL,CENPE,CHEK2,CNOT4,CNOT6,CREBBP,DAB2IP,DLG1,ETS1,FOXN3,GDPD5,IRF6,JUND,KIF23,LIN37,LOC107049862,MAD1L1,MAP3K20,MTA3,MYO16,PAK3,PDCD6IP,PHACTR4,PROX1,PSME1,PTPRK,RCC2,RPL17,SON,STAT5A,SVIL,TNKS1BP1,WIZ	ARNTL,CENPE,CHEK2,CNOT4,CNOT6,CREBBP,DAB2IP,DLG1,ETS1,FOXN3,GDPD5,IRF6,JUND,KIF23,LIN37,LOC107049862,MAD1L1,MAP3K20,MTA3,MYO16,PAK3,PDCD6IP,PHACTR4,PROX1,PSME1,PTPRK,RCC2,RPL17,SON,STAT5A,SVIL,TNKS1BP1,WIZ
GO:0060976	coronary vasculature development	biological process	10/435	171/13601	0.04818	0.687886	AGT,CD36,EGFR,ENPP2,GPRC5A,HRG,JAK2,LOC100859467,LRRK1,MVP	AGT,CD36,EGFR,ENPP2,GPRC5A,HRG,JAK2,LOC100859467,LRRK1,MVP

## Sheet: 24hpi-nervous system
GO.ID	Term	Ontology	Significant	Annotated	Pvalue	Qvalue	Signi_id	Signi_symbol
GO:0030900	forebrain development	biological process	16/435	165/13601	7.9e-05	0.0501506	CD36,COL16A1,COL3A1,DLC1,FERMT2,HRG,LAMA5,LOC100859467,MUC4L,NF1,PIK3R1,PPFIA1,PTPRK,RCC2,SNED1,ZYX	CD36,COL16A1,COL3A1,DLC1,FERMT2,HRG,LAMA5,LOC100859467,MUC4L,NF1,PIK3R1,PPFIA1,PTPRK,RCC2,SNED1,ZYX
GO:0045664	regulation of neuron differentiation	biological process	3/435	5/13601	0.00031	0.0798057	AQP9,PGAP1,SLC26A6	AQP9,PGAP1,SLC26A6
GO:0021515	cell differentiation in spinal cord	biological process	36/435	629/13601	0.00052	0.105251	ADD1,AGT,BRAF,CD36,CNOT6,COL16A1,CUX2,DAB2IP,DLC1,DLG1,DNAJB1,FAF1,HGS,HRG,ID1,IQGAP2,KANK3,LCP1,LMOD1,LOC100859467,LOC421106,LOC430766,MTMR3,NOTCH1,PAN3,PDCD6IP,PIK3R1,PLEKHH3,PPFIA1,PROX1,RAP1B,RAPGEF2,RCC2,SEPTIN9,SERPINF2,VPS11	ADD1,AGT,BRAF,CD36,CNOT6,COL16A1,CUX2,DAB2IP,DLC1,DLG1,DNAJB1,FAF1,HGS,HRG,ID1,IQGAP2,KANK3,LCP1,LMOD1,LOC100859467,LOC421106,LOC430766,MTMR3,NOTCH1,PAN3,PDCD6IP,PIK3R1,PLEKHH3,PPFIA1,PROX1,RAP1B,RAPGEF2,RCC2,SEPTIN9,SERPINF2,VPS11
GO:0050767	regulation of neurogenesis	biological process	32/435	539/13601	0.00058	0.109866	ADGRA2,APOB,B4GALT1,COL1A1,COL3A1,DAB2IP,ECM1,ENPP2,ERAP1,ETS1,GATA2,HAND2,HRG,ID1,ISL1,LAMA5,LOC100859467,LOC121107687,MEIS1,NDST1,NF1,NOTCH1,PROX1,PTK7,RAPGEF2,SEMA5A,SERPINF2,SHC1,SHH,SULF1,VEZF1,WT1	ADGRA2,APOB,B4GALT1,COL1A1,COL3A1,DAB2IP,ECM1,ENPP2,ERAP1,ETS1,GATA2,HAND2,HRG,ID1,ISL1,LAMA5,LOC100859467,LOC121107687,MEIS1,NDST1,NF1,NOTCH1,PROX1,PTK7,RAPGEF2,SEMA5A,SERPINF2,SHC1,SHH,SULF1,VEZF1,WT1
GO:0001755	neural crest cell migration	biological process	83/435	1851/13601	0.00075	0.127738	ADD1,AGT,ARHGDIA,ARHGEF11,ATG13,BRAF,CCDC88A,CD36,CENPE,CFL2,CHN1,CNOT6,COL16A1,CTCF,CTSK,CUX2,DAB2,DAB2IP,DLC1,DLG1,DNAJB1,DPYSL2,EGFR,ENPP2,FAF1,FBLN1,FBXO38,FERMT2,GATA2,HRG,ID1,IGFBP4,IGFBP7,IQGAP2,ISL1,KANK3,KAZALD1,KIDINS220,LCP1,LGALS3,LMAN1L,LMOD1,LOC100859467,LOC121107687,LOC421106,LOC430766,MAD1L1,METRN,MTMR3,NOTCH1,NPTN,OGT,PAFAH1B1,PALMD,PAN3,PDCD6IP,PFKP,PIK3R1,PLAGL2,PLEKHH3,PLXNA4,…	ADD1,AGT,ARHGDIA,ARHGEF11,ATG13,BRAF,CCDC88A,CD36,CENPE,CFL2,CHN1,CNOT6,COL16A1,CTCF,CTSK,CUX2,DAB2,DAB2IP,DLC1,DLG1,DNAJB1,DPYSL2,EGFR,ENPP2,FAF1,FBLN1,FBXO38,FERMT2,GATA2,HRG,ID1,IGFBP4,IGFBP7,IQGAP2,ISL1,KANK3,KAZALD1,KIDINS220,LCP1,LGALS3,LMAN1L,LMOD1,LOC100859467,LOC121107687,LOC421106,LOC430766,MAD1L1,METRN,MTMR3,NOTCH1,NPTN,OGT,PAFAH1B1,PALMD,PAN3,PDCD6IP,PFKP,PIK3R1,PLAGL2,PLEKHH3,PLXNA4,…
GO:0071526	semaphorin-plexin signaling pathway	biological process	23/435	350/13601	0.0009	0.138125	ADGRA2,AGT,AMOTL1,COL1A1,CXCL12,DAB2,DAB2IP,DOCK4,EGFR,ENPP2,ETS1,FBLN1,LGALS3,LOC121107687,MET,NOTCH1,PIK3R1,PROX1,RAPGEF2,SEMA5A,SEMA5B,SYNE2,VAPB	ADGRA2,AGT,AMOTL1,COL1A1,CXCL12,DAB2,DAB2IP,DOCK4,EGFR,ENPP2,ETS1,FBLN1,LGALS3,LOC121107687,MET,NOTCH1,PIK3R1,PROX1,RAPGEF2,SEMA5A,SEMA5B,SYNE2,VAPB
GO:0060322	head development	biological process	29/435	486/13601	0.00096	0.13966	ADD1,ARHGEF11,BRAF,CCDC88A,CFL2,DLC1,DLG1,EPB41,HRG,ID1,IQGAP2,KANK3,KIF23,LCP1,LMOD1,LOC100859467,MYO1B,NF1,PAFAH1B1,PHACTR4,PIK3R1,PPFIA1,PROX1,PTK7,SEMA5A,SERPINF2,SHC1,SORBS2,ZYX	ADD1,ARHGEF11,BRAF,CCDC88A,CFL2,DLC1,DLG1,EPB41,HRG,ID1,IQGAP2,KANK3,KIF23,LCP1,LMOD1,LOC100859467,MYO1B,NF1,PAFAH1B1,PHACTR4,PIK3R1,PPFIA1,PROX1,PTK7,SEMA5A,SERPINF2,SHC1,SORBS2,ZYX
GO:0021522	spinal cord motor neuron differentiation	biological process	2/435	2/13601	0.00102	0.13966	NUDT5,RBKS	NUDT5,RBKS
GO:0021955	central nervous system neuron axonogenesis	biological process	72/435	1613/13601	0.00199	0.212155	ADGRA2,ANKS1A,ANXA6,ARID5B,ARNTL,AXL,B4GALT1,BRAF,CCDC88A,CFL2,CHN1,COL11A1,COL3A1,CUX2,DAB2IP,DDX6,DPYSL2,FBLN1,FBXO38,FERMT2,GATA2,GATA5,GDPD5,GLI2,HAND2,ID1,ID4,IL6ST,IMPAD1,IRF6,ISL1,JUND,KIDINS220,LAMA5,LMOD1,LRRK1,MEIS1,METRN,NBL1,NF1,NFIB,NKX3-2,NKX6-1,NOTCH1,NPTN,PAFAH1B1,PAK3,PHACTR4,PLXNA4,PPP3CA,PROX1,PSME4,PTK7,PTPRK,RAP1B,RAPGEF2,RAPH1,RBFOX2,RCC2,SEMA5A,SEMA5B,SHH,SLC23A2,SLC26A6,SO…	ADGRA2,ANKS1A,ANXA6,ARID5B,ARNTL,AXL,B4GALT1,BRAF,CCDC88A,CFL2,CHN1,COL11A1,COL3A1,CUX2,DAB2IP,DDX6,DPYSL2,FBLN1,FBXO38,FERMT2,GATA2,GATA5,GDPD5,GLI2,HAND2,ID1,ID4,IL6ST,IMPAD1,IRF6,ISL1,JUND,KIDINS220,LAMA5,LMOD1,LRRK1,MEIS1,METRN,NBL1,NF1,NFIB,NKX3-2,NKX6-1,NOTCH1,NPTN,PAFAH1B1,PAK3,PHACTR4,PLXNA4,PPP3CA,PROX1,PSME4,PTK7,PTPRK,RAP1B,RAPGEF2,RAPH1,RBFOX2,RCC2,SEMA5A,SEMA5B,SHH,SLC23A2,SLC26A6,SO…
GO:0007405	neuroblast proliferation	biological process	3/435	9/13601	0.00236	0.233088	FBLN1,NF1,PAK3	FBLN1,NF1,PAK3
GO:0014032	neural crest cell development	biological process	10/435	108/13601	0.00239	0.233088	B4GALT1,DAB2IP,ECM1,EGFR,ID1,NF1,NOTCH1,PROX1,SEMA5A,SHH	B4GALT1,DAB2IP,ECM1,EGFR,ID1,NF1,NOTCH1,PROX1,SEMA5A,SHH
GO:0021953	central nervous system neuron differentiation	biological process	9/435	92/13601	0.00268	0.238295	COL16A1,DLC1,FERMT2,HRG,KIFC2,LAMA5,PLEKHA7,PTPRK,RCC2	COL16A1,DLC1,FERMT2,HRG,KIFC2,LAMA5,PLEKHA7,PTPRK,RCC2
GO:0051960	regulation of nervous system development	biological process	10/435	111/13601	0.00293	0.245018	ADPGK,AGL,GK2,GPD2,NUDT5,OGT,PFKP,PPARA,PPARGC1A,RBKS	ADPGK,AGL,GK2,GPD2,NUDT5,OGT,PFKP,PPARA,PPARGC1A,RBKS
GO:0021510	spinal cord development	biological process	2/435	3/13601	0.003	0.245018	HRG,NOTCH1	HRG,NOTCH1
GO:0044300	cerebellar mossy fiber	biological process	33/435	626/13601	0.00337	0.264412	AQP9,ATP7B,BRAF,CBSL,CD36,COL16A1,COL1A1,COL3A1,COL4A6,CPEB4,DNAJB9,EGFR,GPAM,HNRNPM,ID1,ITPR2,JAK2,JUND,LOC100859467,LOC421106,LOC430766,NOTCH1,OGT,PIK3R1,PPARA,PPARGC1A,PPP3CA,PRKAR1B,RAP1B,RAPGEF2,SHC1,SLC26A6,STAT5A	AQP9,ATP7B,BRAF,CBSL,CD36,COL16A1,COL1A1,COL3A1,COL4A6,CPEB4,DNAJB9,EGFR,GPAM,HNRNPM,ID1,ITPR2,JAK2,JUND,LOC100859467,LOC421106,LOC430766,NOTCH1,OGT,PIK3R1,PPARA,PPARGC1A,PPP3CA,PRKAR1B,RAP1B,RAPGEF2,SHC1,SLC26A6,STAT5A
GO:0021954	central nervous system neuron development	biological process	13/435	176/13601	0.00434	0.299959	CARD11,CXCL12,DLG1,GLI2,GPAM,IL6ST,LGALS3,MAD1L1,PPARA,PPP1R36,SHH,STAT5A,TRAF6	CARD11,CXCL12,DLG1,GLI2,GPAM,IL6ST,LGALS3,MAD1L1,PPARA,PPP1R36,SHH,STAT5A,TRAF6
GO:0014033	neural crest cell differentiation	biological process	14/435	197/13601	0.00442	0.300337	ADD1,BRAF,CFL2,DLC1,DLG1,ID1,IQGAP2,KANK3,LMOD1,LOC100859467,PIK3R1,PPFIA1,SEMA5A,SERPINF2	ADD1,BRAF,CFL2,DLC1,DLG1,ID1,IQGAP2,KANK3,LMOD1,LOC100859467,PIK3R1,PPFIA1,SEMA5A,SERPINF2
GO:0060571	morphogenesis of an epithelial fold	biological process	4/435	22/13601	0.00478	0.317893	AGT,KIDINS220,RAPGEF2,SPRY2	AGT,KIDINS220,RAPGEF2,SPRY2
GO:0007420	brain development	biological process	14/435	199/13601	0.00484	0.319378	CENPE,CHEK2,CNOT4,CNOT6,CREBBP,FOXN3,LOC107049862,MAD1L1,MTA3,MYO16,PSME1,RCC2,RPL17,TNKS1BP1	CENPE,CHEK2,CNOT4,CNOT6,CREBBP,FOXN3,LOC107049862,MAD1L1,MTA3,MYO16,PSME1,RCC2,RPL17,TNKS1BP1
GO:0021938	smoothened signaling pathway involved in regulation of cerebellar granule cell precursor cell prolif...	biological process	38/435	772/13601	0.0054	0.319378	AHR1A,CD36,CUX2,DAB2,DAB2IP,DLG1,DMAP1,FOXN3,GATA2,GLI2,GPS2,HIC1,HNRNPA2B1,ID1,ID4,ISL1,JUND,LOC121108941,MEIS2,MTA3,NFIB,NKX3-2,NKX6-1,NOTCH1,PDCD4,POU2F1,PPARA,PPP1R36,PROX1,PTPRK,RBFOX2,SHH,STRN3,TCERG1,TRAF6,WHSC1,WT1,ZNF706	AHR1A,CD36,CUX2,DAB2,DAB2IP,DLG1,DMAP1,FOXN3,GATA2,GLI2,GPS2,HIC1,HNRNPA2B1,ID1,ID4,ISL1,JUND,LOC121108941,MEIS2,MTA3,NFIB,NKX3-2,NKX6-1,NOTCH1,PDCD4,POU2F1,PPARA,PPP1R36,PROX1,PTPRK,RBFOX2,SHH,STRN3,TCERG1,TRAF6,WHSC1,WT1,ZNF706
GO:0021952	central nervous system projection neuron axonogenesis	biological process	143/435	3718/13601	0.00554	0.319378	ACLY,ADGRA2,AGT,AHR1A,AMOTL1,ANKRD54,AP1G1,APOB,ARHGEF11,ARHGEF12,ARNTL,ATG13,B4GALT1,BRAF,CAMKK2,CANT1,CARD11,CASP8AP2,CATSPER4,CCDC88A,CD36,CENPE,CFL2,CHEK2,CNOT4,CNOT6,COL16A1,COL1A1,COL3A1,CREBBP,CTSK,CUX2,CXCL12,DAB2,DAB2IP,DLC1,DLG1,DOCK4,ECM1,EGFR,ENPP2,ETS1,EZH1,FAF1,FBLN1,FBXO38,GATA2,GATA5,GDPD5,GLI2,GPAM,HAND2,HGS,HPSE2,HRG,ID1,ID4,IL20RA,IL6ST,IQGAP2,IRF6,ISL1,JUND,KIDINS220,KIF23,LCP…	ACLY,ADGRA2,AGT,AHR1A,AMOTL1,ANKRD54,AP1G1,APOB,ARHGEF11,ARHGEF12,ARNTL,ATG13,B4GALT1,BRAF,CAMKK2,CANT1,CARD11,CASP8AP2,CATSPER4,CCDC88A,CD36,CENPE,CFL2,CHEK2,CNOT4,CNOT6,COL16A1,COL1A1,COL3A1,CREBBP,CTSK,CUX2,CXCL12,DAB2,DAB2IP,DLC1,DLG1,DOCK4,ECM1,EGFR,ENPP2,ETS1,EZH1,FAF1,FBLN1,FBXO38,GATA2,GATA5,GDPD5,GLI2,GPAM,HAND2,HGS,HPSE2,HRG,ID1,ID4,IL20RA,IL6ST,IQGAP2,IRF6,ISL1,JUND,KIDINS220,KIF23,LCP…
GO:0038179	neurotrophin signaling pathway	biological process	6/435	53/13601	0.00666	0.343223	COL11A1,HAND2,ISL1,MYL3,NOTCH1,PROX1	COL11A1,HAND2,ISL1,MYL3,NOTCH1,PROX1
GO:0050768	negative regulation of neurogenesis	biological process	3/435	13/13601	0.00732	0.354969	GLI2,SHH,SULF1	GLI2,SHH,SULF1
GO:0048710	regulation of astrocyte differentiation	biological process	17/435	276/13601	0.00765	0.361417	AGT,AMH,ARID5B,DLG1,GATA2,GLI2,ID4,LAMA5,NF1,NOTCH1,ODC,PROX1,PSAP,SCHIP1,SHH,SULF1,WT1	AGT,AMH,ARID5B,DLG1,GATA2,GLI2,ID4,LAMA5,NF1,NOTCH1,ODC,PROX1,PSAP,SCHIP1,SHH,SULF1,WT1
GO:0046929	negative regulation of neurotransmitter secretion	biological process	9/435	108/13601	0.00773	0.362272	ADPGK,H6PD,KMO,LOC430766,NNT,OGT,PFKP,PPARA,PPARGC1A	ADPGK,H6PD,KMO,LOC430766,NNT,OGT,PFKP,PPARA,PPARGC1A
GO:0048715	negative regulation of oligodendrocyte differentiation	biological process	90/435	2211/13601	0.00781	0.364798	ADPGK,AGPAT3,AGT,AK3,ANKRD54,AXL,BRAF,CAMKK2,CBSL,CCDC88A,CD36,CENPE,CEPT1,CHEK2,COL4A3BP,DAB2,DAB2IP,DLC1,DLG1,DOK4,EGFR,ENPP2,ERC1,FBLN1,FGGY,FRS3,GARS,GK2,GPAM,GPD2,GPHN,GPRC5A,GPS2,H6PD,HGS,HRG,ID1,IDH1,IMPAD1,JAK2,KIDINS220,KMO,LOC100859467,LOC430766,LPIN2,LRRK1,MAP3K2,MAP3K20,MAST4,MPRIP,MTMR3,MVP,NBR1,NDST1,NF1,NNT,NPTN,NUDT5,OASL,OGT,PAFAH1B1,PANK1,PDCD4,PFKP,PGAP1,PGAP2,PIGC,PIK3R1,PPARA…	ADPGK,AGPAT3,AGT,AK3,ANKRD54,AXL,BRAF,CAMKK2,CBSL,CCDC88A,CD36,CENPE,CEPT1,CHEK2,COL4A3BP,DAB2,DAB2IP,DLC1,DLG1,DOK4,EGFR,ENPP2,ERC1,FBLN1,FGGY,FRS3,GARS,GK2,GPAM,GPD2,GPHN,GPRC5A,GPS2,H6PD,HGS,HRG,ID1,IDH1,IMPAD1,JAK2,KIDINS220,KMO,LOC100859467,LOC430766,LPIN2,LRRK1,MAP3K2,MAP3K20,MAST4,MPRIP,MTMR3,MVP,NBR1,NDST1,NF1,NNT,NPTN,NUDT5,OASL,OGT,PAFAH1B1,PANK1,PDCD4,PFKP,PGAP1,PGAP2,PIGC,PIK3R1,PPARA…
GO:0050774	negative regulation of dendrite morphogenesis	biological process	41/435	869/13601	0.00796	0.370565	AGT,ARNTL,B4GALT1,DAB2,DLC1,DLG1,EGFR,GATA5,GLI2,HAND2,HNRNPH3,ID1,ID4,IRF6,KAZN,LAMA5,LGALS3,MTHFD1L,NF1,NFIB,NKX3-2,NKX6-1,NOTCH1,PAFAH1B1,PAK3,PHACTR4,PRICKLE2,PROX1,PSAP,PTK7,RAP1B,RAPGEF2,SHH,SPRY2,STAT5A,SULF1,TAGLN,TCTN1,TRAF6,VEZF1,WT1	AGT,ARNTL,B4GALT1,DAB2,DLC1,DLG1,EGFR,GATA5,GLI2,HAND2,HNRNPH3,ID1,ID4,IRF6,KAZN,LAMA5,LGALS3,MTHFD1L,NF1,NFIB,NKX3-2,NKX6-1,NOTCH1,PAFAH1B1,PAK3,PHACTR4,PRICKLE2,PROX1,PSAP,PTK7,RAP1B,RAPGEF2,SHH,SPRY2,STAT5A,SULF1,TAGLN,TCTN1,TRAF6,VEZF1,WT1
GO:0051387	negative regulation of neurotrophin TRK receptor signaling pathway	biological process	53/435	1190/13601	0.00837	0.377555	AGT,ANKRD54,BRAF,CAMKK2,CBSL,CCDC88A,CD36,CENPE,CHEK2,DAB2,DAB2IP,DLC1,DLG1,EGFR,ENPP2,FBLN1,GPRC5A,GPS2,HGS,HRG,ID1,IDH1,KIDINS220,LOC100859467,LOC430766,LRRK1,MAP3K2,MAP3K20,MPRIP,MVP,NBR1,NF1,NPTN,OGT,PAFAH1B1,PDCD4,PIK3R1,PPARA,PPARGC1A,PRKAB1,PRKAR1B,PROX1,RAP1B,RAPGEF2,SERPINF2,SHC1,SHH,SPRY2,TAB2,TRAF6,WNK1,WNK2,YWHAB	AGT,ANKRD54,BRAF,CAMKK2,CBSL,CCDC88A,CD36,CENPE,CHEK2,DAB2,DAB2IP,DLC1,DLG1,EGFR,ENPP2,FBLN1,GPRC5A,GPS2,HGS,HRG,ID1,IDH1,KIDINS220,LOC100859467,LOC430766,LRRK1,MAP3K2,MAP3K20,MPRIP,MVP,NBR1,NF1,NPTN,OGT,PAFAH1B1,PDCD4,PIK3R1,PPARA,PPARGC1A,PRKAB1,PRKAR1B,PROX1,RAP1B,RAPGEF2,SERPINF2,SHC1,SHH,SPRY2,TAB2,TRAF6,WNK1,WNK2,YWHAB
GO:0030902	hindbrain development	biological process	7/435	74/13601	0.0093	0.377555	COL16A1,DLC1,FERMT2,HRG,LAMA5,PTPRK,RCC2	COL16A1,DLC1,FERMT2,HRG,LAMA5,PTPRK,RCC2
GO:0061351	neural precursor cell proliferation	biological process	7/435	74/13601	0.0093	0.377555	CHEK2,CNOT4,CNOT6,DAB2IP,LOC107049862,PAK3,TNKS1BP1	CHEK2,CNOT4,CNOT6,DAB2IP,LOC107049862,PAK3,TNKS1BP1
GO:0048713	regulation of oligodendrocyte differentiation	biological process	6/435	57/13601	0.00947	0.377555	ABCB1,AP1G1,CENPE,CTSE,KIF23,TRAF6	ABCB1,AP1G1,CENPE,CTSE,KIF23,TRAF6
GO:0050769	positive regulation of neurogenesis	biological process	2/435	5/13601	0.00957	0.377555	ACLY,STAT5A	ACLY,STAT5A
GO:0010771	negative regulation of cell morphogenesis involved in differentiation	biological process	2/435	5/13601	0.00957	0.377555	NF1,PAK3	NF1,PAK3
GO:2000177	regulation of neural precursor cell proliferation	biological process	2/435	5/13601	0.00957	0.377555	GLI2,SHH	GLI2,SHH
GO:0021915	neural tube development	biological process	2/435	5/13601	0.00957	0.377555	GLI2,SHH	GLI2,SHH
GO:1902692	regulation of neuroblast proliferation	biological process	55/435	1256/13601	0.01007	0.387902	ARID4B,ARID5B,BARX1,CD36,CREBBP,CUX2,DAB2IP,DLG1,DMAP1,ECM1,EGFR,ETS1,EZH1,GATA2,GATA5,GLI2,GPS2,HAND2,HIC1,HNRNPA2B1,HNRNPKL,ID1,ID4,JUND,LOC107054982,LPIN2,MEF2D,MEIS1,MEIS2,NBL1,NFIB,NKX3-2,NKX6-1,NOTCH1,OGT,PIK3R1,PPARA,PPARGC1A,PPP1R36,PPP3CA,PROX1,RPS6KA3,SERPINF2,SHH,SNAPC4,SP1,STAT5A,STRN3,SULF1,TCEA2,TCERG1,TRAF6,VEZF1,WHSC1,WT1	ARID4B,ARID5B,BARX1,CD36,CREBBP,CUX2,DAB2IP,DLG1,DMAP1,ECM1,EGFR,ETS1,EZH1,GATA2,GATA5,GLI2,GPS2,HAND2,HIC1,HNRNPA2B1,HNRNPKL,ID1,ID4,JUND,LOC107054982,LPIN2,MEF2D,MEIS1,MEIS2,NBL1,NFIB,NKX3-2,NKX6-1,NOTCH1,OGT,PIK3R1,PPARA,PPARGC1A,PPP1R36,PPP3CA,PROX1,RPS6KA3,SERPINF2,SHH,SNAPC4,SP1,STAT5A,STRN3,SULF1,TCEA2,TCERG1,TRAF6,VEZF1,WHSC1,WT1
GO:0045666	positive regulation of neuron differentiation	biological process	5/435	42/13601	0.01051	0.397785	CHEK2,CNOT4,CNOT6,LOC107049862,TNKS1BP1	CHEK2,CNOT4,CNOT6,LOC107049862,TNKS1BP1
GO:0007406	negative regulation of neuroblast proliferation	biological process	38/435	815/13601	0.01248	0.432462	AARS2,AASS,ACLY,ACOX1,ACY1,ADPGK,B4GALT1,CARNMT1,CBSL,CRABP1,CYP2C23a,CYP2C23b,DAGLB,DMGDH,DPYD,GARS,GK2,GNE,GPAM,HACL1,IDH1,IMPAD1,KMO,LIPC,LPIN2,MTHFD1L,NDST1,ODC,OGT,PFKP,PPARA,PPARGC1A,PRKAB1,PROX1,PSAT1,PTGR1,SLC23A2,STAT5A	AARS2,AASS,ACLY,ACOX1,ACY1,ADPGK,B4GALT1,CARNMT1,CBSL,CRABP1,CYP2C23a,CYP2C23b,DAGLB,DMGDH,DPYD,GARS,GK2,GNE,GPAM,HACL1,IDH1,IMPAD1,KMO,LIPC,LPIN2,MTHFD1L,NDST1,ODC,OGT,PFKP,PPARA,PPARGC1A,PRKAB1,PROX1,PSAT1,PTGR1,SLC23A2,STAT5A
GO:0021937	cerebellar Purkinje cell-granule cell precursor cell signaling involved in regulation of granule cel...	biological process	4/435	29/13601	0.01301	0.435392	ISL1,NOTCH1,PROX1,WHSC1	ISL1,NOTCH1,PROX1,WHSC1
GO:0021960	anterior commissure morphogenesis	biological process	4/435	29/13601	0.01301	0.435392	AGPAT3,GK2,GPAM,LPIN2	AGPAT3,GK2,GPAM,LPIN2
GO:0038180	nerve growth factor signaling pathway	biological process	4/435	29/13601	0.01301	0.435392	EGFR,ID1,LOC100859467,STAT5A	EGFR,ID1,LOC100859467,STAT5A
GO:0048702	embryonic neurocranium morphogenesis	biological process	6/435	61/13601	0.01302	0.435392	DAB2IP,HRG,LOC121107687,NF1,NOTCH1,SULF1	DAB2IP,HRG,LOC121107687,NF1,NOTCH1,SULF1
GO:2000977	regulation of forebrain neuron differentiation	biological process	3/435	16/13601	0.01334	0.435392	HAND2,NF1,PLXNA4	HAND2,NF1,PLXNA4
GO:0051961	negative regulation of nervous system development	biological process	2/435	6/13601	0.01406	0.435392	CBSL,SP1	CBSL,SP1
GO:0045685	regulation of glial cell differentiation	biological process	6/435	65/13601	0.01743	0.502949	ATG13,CTSK,PLAGL2,USP36,VPS11,WBP11	ATG13,CTSK,PLAGL2,USP36,VPS11,WBP11
GO:0048485	sympathetic nervous system development	biological process	31/435	654/13601	0.0186	0.519816	A2M,ANKS1A,CNOT6,CPEB4,DAB2IP,DLG1,ECM1,EGFR,FBLN1,FETUB,GPRC5A,GPS2,HNRNPA2B1,LRRK1,MPRIP,MVP,NF1,OGT,PAFAH1B1,PDCD4,PPARGC1A,PRKAR1B,PUM2,RPS6KA3,SERPINF2,SHH,SPRY2,TLK2,WNK2,WT1,YWHAB	A2M,ANKS1A,CNOT6,CPEB4,DAB2IP,DLG1,ECM1,EGFR,FBLN1,FETUB,GPRC5A,GPS2,HNRNPA2B1,LRRK1,MPRIP,MVP,NF1,OGT,PAFAH1B1,PDCD4,PPARGC1A,PRKAR1B,PUM2,RPS6KA3,SERPINF2,SHH,SPRY2,TLK2,WNK2,WT1,YWHAB
GO:0051386	regulation of neurotrophin TRK receptor signaling pathway	biological process	5/435	49/13601	0.01965	0.526741	AP1G1,PPP1R36,STAT5A,TRAF6,WHSC1	AP1G1,PPP1R36,STAT5A,TRAF6,WHSC1
GO:0070050	neuron cellular homeostasis	biological process	9/435	126/13601	0.01979	0.527487	ABCB1,AP1G1,CENPE,CTSE,ERAP1,KIF23,PSME1,RAB34,TRAF6	ABCB1,AP1G1,CENPE,CTSE,ERAP1,KIF23,PSME1,RAB34,TRAF6
GO:0007417	central nervous system development	biological process	3/435	19/13601	0.02151	0.548689	DLC1,KANK3,PPFIA1	DLC1,KANK3,PPFIA1
GO:0048483	autonomic nervous system development	biological process	3/435	20/13601	0.02472	0.548689	HGS,PDCD6IP,STEAP3	HGS,PDCD6IP,STEAP3
GO:0045665	negative regulation of neuron differentiation	biological process	5/435	52/13601	0.0248	0.548689	AGT,DLG1,LAMA5,SHH,WT1	AGT,DLG1,LAMA5,SHH,WT1
GO:0060323	head morphogenesis	biological process	2/435	9/13601	0.03166	0.548689	PUM2,SEC14L1	PUM2,SEC14L1
GO:0010975	regulation of neuron projection development	biological process	2/435	9/13601	0.03166	0.548689	PPARA,PPARGC1A	PPARA,PPARGC1A
GO:0021537	telencephalon development	biological process	1/435	1/13601	0.03198	0.548689	NNT	NNT
GO:0021940	positive regulation of cerebellar granule cell precursor proliferation	biological process	1/435	1/13601	0.03198	0.548689	WHSC1	WHSC1
GO:2000179	positive regulation of neural precursor cell proliferation	biological process	1/435	1/13601	0.03198	0.548689	WT1	WT1
GO:0045686	negative regulation of glial cell differentiation	biological process	1/435	1/13601	0.03198	0.548689	GPHN	GPHN
GO:0051589	negative regulation of neurotransmitter transport	biological process	1/435	1/13601	0.03198	0.548689	PPARGC1A	PPARGC1A
GO:2000171	negative regulation of dendrite development	biological process	1/435	1/13601	0.03198	0.548689	PAK3	PAK3
GO:0048708	astrocyte differentiation	biological process	1/435	1/13601	0.03198	0.548689	PROX1	PROX1
GO:0051962	positive regulation of nervous system development	biological process	1/435	1/13601	0.03198	0.548689	AGT	AGT
GO:0021559	trigeminal nerve development	biological process	1/435	1/13601	0.03198	0.548689	FBLN1	FBLN1
GO:0045687	positive regulation of glial cell differentiation	biological process	1/435	1/13601	0.03198	0.548689	SHH	SHH
GO:1990090	cellular response to nerve growth factor stimulus	biological process	1/435	1/13601	0.03198	0.548689	PPARGC1A	PPARGC1A
GO:2000178	negative regulation of neural precursor cell proliferation	biological process	1/435	1/13601	0.03198	0.548689	PPARGC1A	PPARGC1A
GO:0021644	vagus nerve morphogenesis	biological process	12/435	207/13601	0.03435	0.578688	ACLY,ADPGK,GPHN,KMO,MAT1A,MTHFD1L,OGT,PANK1,PFKP,PPARA,PPARGC1A,SLC25A39	ACLY,ADPGK,GPHN,KMO,MAT1A,MTHFD1L,OGT,PANK1,PFKP,PPARA,PPARGC1A,SLC25A39
GO:0021956	central nervous system interneuron axonogenesis	biological process	146/435	4013/13601	0.03453	0.57979	A2M,A2ML2,AFF2,AGT,AHR1A,ANKRD54,ANKS1A,ARHGEF11,ARID4B,ARID5B,ARNTL,BARX1,BAZ2B,BRAF,CAMKK2,CARD11,CASP8AP2,CBSL,CCDC88A,CD36,CENPE,CFI,CHEK2,CNOT6,COL1A1,CPEB4,CREBBP,CTCF,CUX2,DAB2,DAB2IP,DDX6,DLC1,DLG1,DMAP1,DPF3,DPH1,ECM1,EGFR,ENPP2,ERC1,ETS1,EZH1,FAF1,FBLN1,FETUB,FOXN3,GATA2,GATA5,GLI2,GPRC5A,GPS2,HAND2,HGS,HIC1,HNRNPA2B1,HNRNPKL,HP1BP3,HRG,ID1,ID4,IRF6,ISL1,JMJD1C,JUND,KDM2A,KIDINS220,LOC1…	A2M,A2ML2,AFF2,AGT,AHR1A,ANKRD54,ANKS1A,ARHGEF11,ARID4B,ARID5B,ARNTL,BARX1,BAZ2B,BRAF,CAMKK2,CARD11,CASP8AP2,CBSL,CCDC88A,CD36,CENPE,CFI,CHEK2,CNOT6,COL1A1,CPEB4,CREBBP,CTCF,CUX2,DAB2,DAB2IP,DDX6,DLC1,DLG1,DMAP1,DPF3,DPH1,ECM1,EGFR,ENPP2,ERC1,ETS1,EZH1,FAF1,FBLN1,FETUB,FOXN3,GATA2,GATA5,GLI2,GPRC5A,GPS2,HAND2,HGS,HIC1,HNRNPA2B1,HNRNPKL,HP1BP3,HRG,ID1,ID4,IRF6,ISL1,JMJD1C,JUND,KDM2A,KIDINS220,LOC1…
GO:0021965	spinal cord ventral commissure morphogenesis	biological process	6/435	76/13601	0.03454	0.57979	AGPAT3,APOB,GK2,GPAM,LIPC,LPIN2	AGPAT3,APOB,GK2,GPAM,LIPC,LPIN2
GO:0021990	neural plate formation	biological process	28/435	610/13601	0.03506	0.584411	BRAF,CBSL,CD36,DAB2IP,DLG1,DOK4,EGFR,FBLN1,FRS3,GPS2,HGS,ID1,KIDINS220,MAP3K2,MAP3K20,NBR1,NDST1,NF1,NPTN,PAFAH1B1,PDCD4,RAP1B,RAPGEF2,SERPINF2,SHC1,SPRY2,TRAF6,WNK2	BRAF,CBSL,CD36,DAB2IP,DLG1,DOK4,EGFR,FBLN1,FRS3,GPS2,HGS,ID1,KIDINS220,MAP3K2,MAP3K20,NBR1,NDST1,NF1,NPTN,PAFAH1B1,PDCD4,RAP1B,RAPGEF2,SERPINF2,SHC1,SPRY2,TRAF6,WNK2
GO:0061075	positive regulation of neural retina development	biological process	7/435	98/13601	0.03752	0.609307	CUX2,ID1,KIDINS220,PAFAH1B1,PPP3CA,RAPGEF2,RBFOX2	CUX2,ID1,KIDINS220,PAFAH1B1,PPP3CA,RAPGEF2,RBFOX2
GO:0061534	gamma-aminobutyric acid secretion, neurotransmission	biological process	4/435	40/13601	0.0381	0.612197	BRAF,CD36,HRG,SERPINF2	BRAF,CD36,HRG,SERPINF2
GO:0090017	anterior neural plate formation	biological process	2/435	10/13601	0.03875	0.612197	DLG1,NPTN	DLG1,NPTN
GO:2000979	positive regulation of forebrain neuron differentiation	biological process	11/435	192/13601	0.04469	0.663863	COL11A1,GATA2,GLI2,IGFBP7,NKX3-2,NOTCH1,PAFAH1B1,PROX1,PTK7,SHH,SPRY2	COL11A1,GATA2,GLI2,IGFBP7,NKX3-2,NOTCH1,PAFAH1B1,PROX1,PTK7,SHH,SPRY2
GO:2001260	regulation of semaphorin-plexin signaling pathway	biological process	30/435	678/13601	0.04497	0.663863	AGT,BRAF,CAMKK2,CCDC88A,CD36,CENPE,CHEK2,DAB2,DAB2IP,DLG1,EGFR,ENPP2,KIDINS220,LOC100859467,LOC430766,LRRK1,MAP3K2,MAP3K20,MPRIP,NPTN,OGT,PRKAR1B,PROX1,RAP1B,RAPGEF2,SERPINF2,SHC1,SPRY2,TAB2,TRAF6	AGT,BRAF,CAMKK2,CCDC88A,CD36,CENPE,CHEK2,DAB2,DAB2IP,DLG1,EGFR,ENPP2,KIDINS220,LOC100859467,LOC430766,LRRK1,MAP3K2,MAP3K20,MPRIP,NPTN,OGT,PRKAR1B,PROX1,RAP1B,RAPGEF2,SERPINF2,SHC1,SPRY2,TAB2,TRAF6
GO:2001262	positive regulation of semaphorin-plexin signaling pathway	biological process	7/435	102/13601	0.04502	0.663863	ARNTL,GATA5,NKX3-2,NKX6-1,NOTCH1,PAFAH1B1,PROX1	ARNTL,GATA5,NKX3-2,NKX6-1,NOTCH1,PAFAH1B1,PROX1
GO:0048812	neuron projection morphogenesis	biological process	2/435	11/13601	0.04637	0.668321	SLC25A39,SLC30A10	SLC25A39,SLC30A10
GO:0021575	hindbrain morphogenesis	biological process	4/435	43/13601	0.0478	0.683991	AXL,CSRP1,MYL9,VPS33B	AXL,CSRP1,MYL9,VPS33B
GO:0021904	dorsal/ventral neural tube patterning	biological process	3/435	26/13601	0.04901	0.692787	NOTCH1,PROX1,WHSC1	NOTCH1,PROX1,WHSC1
GO:1990089	response to nerve growth factor	biological process	3/435	26/13601	0.04901	0.692787	GLI2,PUM2,SEC14L1	GLI2,PUM2,SEC14L1

## Sheet: 24hpi-metabolism
GO.ID	Term	Ontology	Significant	Annotated	Pvalue	Qvalue	Signi_id	Signi_symbol
GO:0044087	regulation of cellular component biogenesis	biological process	11/435	113/13601	0.00098	0.13966	ADD1,BRAF,DLC1,ID1,KANK3,LCP1,MYO1B,PIK3R1,PPFIA1,SERPINF2,ZYX	ADD1,BRAF,DLC1,ID1,KANK3,LCP1,MYO1B,PIK3R1,PPFIA1,SERPINF2,ZYX
GO:0071840	cellular component organization or biogenesis	biological process	35/435	645/13601	0.00158	0.180871	ARNTL,BRAF,CCDC88A,CHN1,COL3A1,CUX2,DAB2IP,DDX6,DLG1,DPYSL2,FBXO38,GATA2,GDPD5,GLI2,ID1,ID4,IL6ST,ISL1,KIDINS220,MEIS1,METRN,NBL1,NF1,NOTCH1,NPTN,PAFAH1B1,PAK3,PLXNA4,PPP3CA,PROX1,PTK7,RAPGEF2,SEMA5A,SEMA5B,SHH	ARNTL,BRAF,CCDC88A,CHN1,COL3A1,CUX2,DAB2IP,DDX6,DLG1,DPYSL2,FBXO38,GATA2,GDPD5,GLI2,ID1,ID4,IL6ST,ISL1,KIDINS220,MEIS1,METRN,NBL1,NF1,NOTCH1,NPTN,PAFAH1B1,PAK3,PLXNA4,PPP3CA,PROX1,PTK7,RAPGEF2,SEMA5A,SEMA5B,SHH
GO:0019303	D-ribose catabolic process	biological process	40/435	774/13601	0.00185	0.199821	ADD1,ARHGDIA,AXL,BRAF,CHN1,COL4A3BP,CUX2,DAB2IP,DLC1,DLG1,DPYSL2,EGFR,ENPP2,FBLN1,FERMT2,GLI2,ID1,ISL1,KIDINS220,LAMA5,LOC121107687,METRN,NBL1,NFIB,NOTCH1,PAFAH1B1,PALMD,PLEKHH3,PLXNA4,PPP3CA,PROX1,RAPGEF2,RAPH1,RBFOX2,RCC2,SEMA5A,SEMA5B,SH3KBP1,SHH,TCTN1	ADD1,ARHGDIA,AXL,BRAF,CHN1,COL4A3BP,CUX2,DAB2IP,DLC1,DLG1,DPYSL2,EGFR,ENPP2,FBLN1,FERMT2,GLI2,ID1,ISL1,KIDINS220,LAMA5,LOC121107687,METRN,NBL1,NFIB,NOTCH1,PAFAH1B1,PALMD,PLEKHH3,PLXNA4,PPP3CA,PROX1,RAPGEF2,RAPH1,RBFOX2,RCC2,SEMA5A,SEMA5B,SH3KBP1,SHH,TCTN1
GO:0048518	positive regulation of biological process	biological process	17/435	246/13601	0.00242	0.233088	ADD1,BRAF,CCDC88A,CFL2,DLC1,DLG1,HRG,ID1,IQGAP2,KANK3,LMOD1,LOC100859467,PIK3R1,PPFIA1,PROX1,SEMA5A,SERPINF2	ADD1,BRAF,CCDC88A,CFL2,DLC1,DLG1,HRG,ID1,IQGAP2,KANK3,LMOD1,LOC100859467,PIK3R1,PPFIA1,PROX1,SEMA5A,SERPINF2
GO:0006732	coenzyme metabolic process	biological process	80/435	1869/13601	0.00349	0.267306	AARS2,ADD1,AGT,ANXA6,APOB,ATG13,ATG16L2,ATL2,BRAF,CCDC88A,CD36,CENPE,CFL2,CHEK2,CNOT6,COL16A1,COL1A1,CTCF,CUX2,DAB2IP,DDX6,DLC1,DLG1,DNAJB1,FAF1,FAM179B,FERMT2,GJB1,GPHN,HACL1,HAUS8,HP1BP3,HRG,ID1,IQGAP2,KANK3,KIF23,LAMA5,LCP1,LMAN1L,LMOD1,LOC100859467,LOC121108729,LOC421106,LOC430766,MFN2,MICU1,MTMR3,MYO1B,NAP1L1,NBR1,NOTCH1,NPTN,OGT,PAFAH1B1,PAN3,PDCD6IP,PIK3R1,PLAGL2,PLEKHH3,PPFIA1,PPP1R36,PRO…	AARS2,ADD1,AGT,ANXA6,APOB,ATG13,ATG16L2,ATL2,BRAF,CCDC88A,CD36,CENPE,CFL2,CHEK2,CNOT6,COL16A1,COL1A1,CTCF,CUX2,DAB2IP,DDX6,DLC1,DLG1,DNAJB1,FAF1,FAM179B,FERMT2,GJB1,GPHN,HACL1,HAUS8,HP1BP3,HRG,ID1,IQGAP2,KANK3,KIF23,LAMA5,LCP1,LMAN1L,LMOD1,LOC100859467,LOC121108729,LOC421106,LOC430766,MFN2,MICU1,MTMR3,MYO1B,NAP1L1,NBR1,NOTCH1,NPTN,OGT,PAFAH1B1,PAN3,PDCD6IP,PIK3R1,PLAGL2,PLEKHH3,PPFIA1,PPP1R36,PRO…
GO:0051246	regulation of protein metabolic process	biological process	16/435	234/13601	0.00356	0.267306	COL3A1,DDX6,FBLN1,ID1,ID4,ISL1,MEIS1,NF1,NOTCH1,PAK3,PPP3CA,RAPGEF2,RCC2,SEMA5A,SEMA5B,SHH	COL3A1,DDX6,FBLN1,ID1,ID4,ISL1,MEIS1,NF1,NOTCH1,PAK3,PPP3CA,RAPGEF2,RCC2,SEMA5A,SEMA5B,SHH
GO:0045722	positive regulation of gluconeogenesis	biological process	16/435	234/13601	0.00356	0.267306	ANKRD54,CARD11,ETS1,GATA2,GLI2,MEIS1,MEIS2,NF1,NOTCH1,PIK3R1,PPP1R36,RBFOX2,SHH,SMAP1,STAT5A,TRAF6	ANKRD54,CARD11,ETS1,GATA2,GLI2,MEIS1,MEIS2,NF1,NOTCH1,PIK3R1,PPP1R36,RBFOX2,SHH,SMAP1,STAT5A,TRAF6
GO:0016052	carbohydrate catabolic process	biological process	11/435	140/13601	0.00531	0.319378	DLC1,GLI2,LAMA5,MTHFD1L,PAK3,PHACTR4,PTK7,SHH,SULF1,TCTN1,TRAF6	DLC1,GLI2,LAMA5,MTHFD1L,PAK3,PHACTR4,PTK7,SHH,SULF1,TCTN1,TRAF6
GO:0006014	D-ribose metabolic process	biological process	26/435	474/13601	0.00534	0.319378	ADAMTS8,B4GALT1,DAB2IP,DLC1,DLG1,FBLN1,GATA2,HRG,IRF6,LOC121107687,MAD1L1,MFN2,MYO16,NF1,NFIB,NOTCH1,PAK3,PPARGC1A,PROX1,PTPRK,RAPGEF2,SHH,SPRY2,SULF1,WNK2,WT1	ADAMTS8,B4GALT1,DAB2IP,DLC1,DLG1,FBLN1,GATA2,HRG,IRF6,LOC121107687,MAD1L1,MFN2,MYO16,NF1,NFIB,NOTCH1,PAK3,PPARGC1A,PROX1,PTPRK,RAPGEF2,SHH,SPRY2,SULF1,WNK2,WT1
GO:0019538	protein metabolic process	biological process	13/435	183/13601	0.006	0.323537	COL1A1,GLI2,HAND2,ID1,ID4,IL6ST,JUND,MEF2D,NBR1,NF1,NOTCH1,SHH,SMOC1	COL1A1,GLI2,HAND2,ID1,ID4,IL6ST,JUND,MEF2D,NBR1,NF1,NOTCH1,SHH,SMOC1
GO:0048511	rhythmic process	biological process	7/435	69/13601	0.00638	0.333719	DAB2IP,HRG,LOC121107687,NF1,NOTCH1,SULF1,WT1	DAB2IP,HRG,LOC121107687,NF1,NOTCH1,SULF1,WT1
GO:0032268	regulation of cellular protein metabolic process	biological process	17/435	274/13601	0.00713	0.354969	ADD1,BRAF,CCDC88A,CFL2,DLC1,DLG1,HRG,ID1,IQGAP2,KANK3,LMOD1,LOC100859467,PIK3R1,PPFIA1,PROX1,SEMA5A,SERPINF2	ADD1,BRAF,CCDC88A,CFL2,DLC1,DLG1,HRG,ID1,IQGAP2,KANK3,LMOD1,LOC100859467,PIK3R1,PPFIA1,PROX1,SEMA5A,SERPINF2
GO:1902679	negative regulation of RNA biosynthetic process	biological process	17/435	274/13601	0.00713	0.354969	B4GALT1,DAB2IP,DLG1,ECM1,EGFR,ID1,IRF6,LOC121107687,NF1,NFIB,NKX6-1,NOTCH1,PROX1,PTPRK,SEMA5A,SHH,SULF1	B4GALT1,DAB2IP,DLG1,ECM1,EGFR,ID1,IRF6,LOC121107687,NF1,NFIB,NKX6-1,NOTCH1,PROX1,PTPRK,SEMA5A,SHH,SULF1
GO:0006793	phosphorus metabolic process	biological process	9/435	107/13601	0.00729	0.354969	BRD1,CREBBP,CTCF,DMAP1,GATA2,ISL1,MSL2,OGT,PPARGC1A	BRD1,CREBBP,CTCF,DMAP1,GATA2,ISL1,MSL2,OGT,PPARGC1A
GO:0044550	secondary metabolite biosynthetic process	biological process	21/435	368/13601	0.00764	0.361417	A1CF,AFF2,CMTR1,CPSF6,FAM179B,HNRNPA2B1,HNRNPH3,HNRNPKL,HNRNPM,LGALS3,PAN3,PAPD4,PAPOLB,PCF11,PPARGC1A,PRPF4B,RBFOX2,SON,WBP11,WBP4,WTAP	A1CF,AFF2,CMTR1,CPSF6,FAM179B,HNRNPA2B1,HNRNPH3,HNRNPKL,HNRNPM,LGALS3,PAN3,PAPD4,PAPOLB,PCF11,PPARGC1A,PRPF4B,RBFOX2,SON,WBP11,WBP4,WTAP
GO:0019362	pyridine nucleotide metabolic process	biological process	4/435	25/13601	0.00766	0.361417	EGFR,ID1,LOC100859467,STAT5A	EGFR,ID1,LOC100859467,STAT5A
GO:0046496	nicotinamide nucleotide metabolic process	biological process	4/435	25/13601	0.00766	0.361417	NF1,NOTCH1,PAK3,SHH	NF1,NOTCH1,PAK3,SHH
GO:0019563	glycerol catabolic process	biological process	45/435	975/13601	0.00813	0.373033	AGT,ANKRD54,BRAF,CAMKK2,CBSL,CCDC88A,CD36,CENPE,CHEK2,DAB2,DAB2IP,DLG1,EGFR,ENPP2,FBLN1,GPRC5A,GPS2,HGS,HRG,ID1,KIDINS220,LOC100859467,LRRK1,MAP3K2,MAP3K20,MPRIP,MVP,NBR1,NF1,NPTN,OGT,PAFAH1B1,PDCD4,PPARGC1A,PRKAB1,PRKAR1B,PROX1,RAP1B,RAPGEF2,SERPINF2,SHC1,SPRY2,TAB2,TRAF6,WNK2	AGT,ANKRD54,BRAF,CAMKK2,CBSL,CCDC88A,CD36,CENPE,CHEK2,DAB2,DAB2IP,DLG1,EGFR,ENPP2,FBLN1,GPRC5A,GPS2,HGS,HRG,ID1,KIDINS220,LOC100859467,LRRK1,MAP3K2,MAP3K20,MPRIP,MVP,NBR1,NF1,NPTN,OGT,PAFAH1B1,PDCD4,PPARGC1A,PRKAB1,PRKAR1B,PROX1,RAP1B,RAPGEF2,SERPINF2,SHC1,SPRY2,TAB2,TRAF6,WNK2
GO:0009185	ribonucleoside diphosphate metabolic process	biological process	11/435	151/13601	0.00922	0.377555	AGT,B4GALT1,DLG1,GLI2,LAMA5,NOTCH1,PROX1,SHH,SPRY2,SULF1,WT1	AGT,B4GALT1,DLG1,GLI2,LAMA5,NOTCH1,PROX1,SHH,SPRY2,SULF1,WT1
GO:0019220	regulation of phosphate metabolic process	biological process	2/435	5/13601	0.00957	0.377555	APOB,CD36	APOB,CD36
GO:0051172	negative regulation of nitrogen compound metabolic process	biological process	2/435	5/13601	0.00957	0.377555	CBSL,SP1	CBSL,SP1
GO:0044267	cellular protein metabolic process	biological process	9/435	112/13601	0.00972	0.381139	BRD1,CREBBP,CTCF,DMAP1,GATA2,ISL1,MSL2,OGT,PPARGC1A	BRD1,CREBBP,CTCF,DMAP1,GATA2,ISL1,MSL2,OGT,PPARGC1A
GO:0072524	pyridine-containing compound metabolic process	biological process	4/435	27/13601	0.01011	0.387902	COL11A1,IMPAD1,SHH,SULF1	COL11A1,IMPAD1,SHH,SULF1
GO:0006796	phosphate-containing compound metabolic process	biological process	4/435	27/13601	0.01011	0.387902	HAND2,ID1,PPARA,TRAF6	HAND2,ID1,PPARA,TRAF6
GO:0051174	regulation of phosphorus metabolic process	biological process	20/435	357/13601	0.011	0.410414	AGT,BRAF,CD36,CNOT6,COL16A1,CUX2,DLG1,FAF1,HGS,HRG,ID1,IQGAP2,LCP1,LOC421106,LOC430766,PAN3,PDCD6IP,PROX1,SEPTIN9,SERPINF2	AGT,BRAF,CD36,CNOT6,COL16A1,CUX2,DLG1,FAF1,HGS,HRG,ID1,IQGAP2,LCP1,LOC421106,LOC430766,PAN3,PDCD6IP,PROX1,SEPTIN9,SERPINF2
GO:0006107	oxaloacetate metabolic process	biological process	7/435	78/13601	0.01225	0.425581	ADPGK,AK3,NUDT5,OGT,PFKP,PPARA,PPARGC1A	ADPGK,AK3,NUDT5,OGT,PFKP,PPARA,PPARGC1A
GO:0009403	toxin biosynthetic process	biological process	9/435	117/13601	0.01272	0.435029	AGT,CD36,EGFR,ENPP2,GPRC5A,HRG,LOC100859467,LRRK1,MVP	AGT,CD36,EGFR,ENPP2,GPRC5A,HRG,LOC100859467,LRRK1,MVP
GO:0019323	pentose catabolic process	biological process	5/435	44/13601	0.01274	0.435029	CHEK2,CNOT4,CNOT6,LOC107049862,TNKS1BP1	CHEK2,CNOT4,CNOT6,LOC107049862,TNKS1BP1
GO:0019405	alditol catabolic process	biological process	5/435	44/13601	0.01274	0.435029	CHEK2,CNOT4,CNOT6,LOC107049862,TNKS1BP1	CHEK2,CNOT4,CNOT6,LOC107049862,TNKS1BP1
GO:0070814	hydrogen sulfide biosynthetic process	biological process	26/435	510/13601	0.01311	0.435392	ARVCF,AXL,CARD11,CREBBP,CSRP1,CXCL12,DLG1,ELMO2,GLI2,GPAM,IL6ST,KIFC2,LGALS3,MAD1L1,MYL9,NPTN,PLEKHA7,PLEKHH3,PPARA,PPP1R36,SCARF2,SERPINF2,SHH,STAT5A,TRAF6,VPS33B	ARVCF,AXL,CARD11,CREBBP,CSRP1,CXCL12,DLG1,ELMO2,GLI2,GPAM,IL6ST,KIFC2,LGALS3,MAD1L1,MYL9,NPTN,PLEKHA7,PLEKHH3,PPARA,PPP1R36,SCARF2,SERPINF2,SHH,STAT5A,TRAF6,VPS33B
GO:0044089	positive regulation of cellular component biogenesis	biological process	2/435	6/13601	0.01406	0.435392	CMTR1,WTAP	CMTR1,WTAP
GO:0006733	oxidoreduction coenzyme metabolic process	biological process	20/435	368/13601	0.01492	0.458971	AASS,ACLY,ADPGK,GPAM,GPHN,H6PD,IDH1,KMO,LOC430766,MAT1A,MTHFD1L,NNT,OGT,PANK1,PFKP,PPARA,PPARGC1A,SLC23A2,SLC25A39,STAT5A	AASS,ACLY,ADPGK,GPAM,GPHN,H6PD,IDH1,KMO,LOC430766,MAT1A,MTHFD1L,NNT,OGT,PANK1,PFKP,PPARA,PPARGC1A,SLC23A2,SLC25A39,STAT5A
GO:0019432	triglyceride biosynthetic process	biological process	35/435	749/13601	0.01568	0.473109	ACAN,ADGRA2,AXL,CBSL,COL3A1,DAB2IP,DLC1,DPYSL2,EGFR,EZH1,GATA2,GDPD5,GLI2,ID1,ID4,IL6ST,ISL1,MYO16,NDST1,NF1,NFIB,NKX6-1,NOTCH1,OGT,PAFAH1B1,PGAP1,PLXNA4,PPARGC1A,PROX1,RAPGEF2,RBFOX2,SEMA5A,SHH,TCTN1,TPM2	ACAN,ADGRA2,AXL,CBSL,COL3A1,DAB2IP,DLC1,DPYSL2,EGFR,EZH1,GATA2,GDPD5,GLI2,ID1,ID4,IL6ST,ISL1,MYO16,NDST1,NF1,NFIB,NKX6-1,NOTCH1,OGT,PAFAH1B1,PGAP1,PLXNA4,PPARGC1A,PROX1,RAPGEF2,RBFOX2,SEMA5A,SHH,TCTN1,TPM2
GO:0032269	negative regulation of cellular protein metabolic process	biological process	11/435	164/13601	0.01637	0.484233	CHEK2,CNOT4,CNOT6,CREBBP,ID4,LOC107049862,MYO16,PPP3CA,PSME1,RPL17,TNKS1BP1	CHEK2,CNOT4,CNOT6,CREBBP,ID4,LOC107049862,MYO16,PPP3CA,PSME1,RPL17,TNKS1BP1
GO:0009132	nucleoside diphosphate metabolic process	biological process	172/435	4710/13601	0.01697	0.495822	A2M,A2ML2,AARS2,AASS,ACY1,ADD1,ADPGK,AGT,AK3,ANKRD54,ANKS1A,APOB,ARNTL,AXL,B4GALT1,BRAF,BRD1,CAMKK2,CANT1,CARD11,CARNMT1,CASP8AP2,CBSL,CCDC88A,CD36,CENPE,CEPT1,CFI,CHEK2,CNOT4,CNOT6,COL11A1,COL3A1,COL4A3BP,CPEB4,CREBBP,CTCF,CTSE,CTSK,DAB2,DAB2IP,DDX6,DLC1,DLG1,DMAP1,DMGDH,DNAJB9,DOK4,DPH1,DPYD,ECM1,EGFR,ENPP2,ERAP1,ERC1,EZH1,FAF1,FBLN1,FBXL4,FETUB,FRS3,GALNT6,GARS,GATA2,GPHN,GPRC5A,GPS2,H6PD,HAND…	A2M,A2ML2,AARS2,AASS,ACY1,ADD1,ADPGK,AGT,AK3,ANKRD54,ANKS1A,APOB,ARNTL,AXL,B4GALT1,BRAF,BRD1,CAMKK2,CANT1,CARD11,CARNMT1,CASP8AP2,CBSL,CCDC88A,CD36,CENPE,CEPT1,CFI,CHEK2,CNOT4,CNOT6,COL11A1,COL3A1,COL4A3BP,CPEB4,CREBBP,CTCF,CTSE,CTSK,DAB2,DAB2IP,DDX6,DLC1,DLG1,DMAP1,DMGDH,DNAJB9,DOK4,DPH1,DPYD,ECM1,EGFR,ENPP2,ERAP1,ERC1,EZH1,FAF1,FBLN1,FBXL4,FETUB,FRS3,GALNT6,GARS,GATA2,GPHN,GPRC5A,GPS2,H6PD,HAND…
GO:0043436	oxoacid metabolic process	biological process	9/435	123/13601	0.01718	0.498827	AGT,B4GALT1,DLG1,GLI2,LAMA5,NOTCH1,SHH,SPRY2,WT1	AGT,B4GALT1,DLG1,GLI2,LAMA5,NOTCH1,SHH,SPRY2,WT1
GO:0016071	mRNA metabolic process	biological process	9/435	123/13601	0.01718	0.498827	ANKRD54,ETS1,GATA2,GLI2,PPP1R36,SHH,SMAP1,STAT5A,TRAF6	ANKRD54,ETS1,GATA2,GLI2,PPP1R36,SHH,SMAP1,STAT5A,TRAF6
GO:0046460	neutral lipid biosynthetic process	biological process	4/435	32/13601	0.01828	0.519816	ISL1,NOTCH1,PROX1,WHSC1	ISL1,NOTCH1,PROX1,WHSC1
GO:0046463	acylglycerol biosynthetic process	biological process	4/435	32/13601	0.01828	0.519816	EGFR,LAMA5,NFIB,SHH	EGFR,LAMA5,NFIB,SHH
GO:2001169	regulation of ATP biosynthetic process	biological process	4/435	32/13601	0.01828	0.519816	LRRK1,MEIS1,PAFAH1B1,VPS33B	LRRK1,MEIS1,PAFAH1B1,VPS33B
GO:2000113	negative regulation of cellular macromolecule biosynthetic process	biological process	7/435	85/13601	0.01895	0.519816	DLG1,ECM1,LOC121107687,NF1,PROX1,SEMA5A,SULF1	DLG1,ECM1,LOC121107687,NF1,PROX1,SEMA5A,SULF1
GO:0019216	regulation of lipid metabolic process	biological process	152/435	4119/13601	0.01895	0.519816	A2M,A2ML2,AFF2,AGT,AHR1A,ANKRD54,ANKS1A,APOB,ARHGEF11,ARID4B,ARID5B,ARNTL,BARX1,BAZ2B,BRAF,CAMKK2,CARD11,CASP8AP2,CBSL,CCDC88A,CD36,CENPE,CFI,CHEK2,CNOT6,COL1A1,CPEB4,CREBBP,CTCF,CUX2,DAB2,DAB2IP,DDX6,DLC1,DLG1,DMAP1,DPF3,DPH1,ECM1,EGFR,ENPP2,ERC1,ETS1,EZH1,FAF1,FBLN1,FETUB,FOXN3,GATA2,GATA5,GK2,GLI2,GPAM,GPRC5A,GPS2,HAND2,HGS,HIC1,HNRNPA2B1,HNRNPKL,HP1BP3,HRG,ID1,ID4,IDH1,IRF6,ISL1,JMJD1C,JUND,K…	A2M,A2ML2,AFF2,AGT,AHR1A,ANKRD54,ANKS1A,APOB,ARHGEF11,ARID4B,ARID5B,ARNTL,BARX1,BAZ2B,BRAF,CAMKK2,CARD11,CASP8AP2,CBSL,CCDC88A,CD36,CENPE,CFI,CHEK2,CNOT6,COL1A1,CPEB4,CREBBP,CTCF,CUX2,DAB2,DAB2IP,DDX6,DLC1,DLG1,DMAP1,DPF3,DPH1,ECM1,EGFR,ENPP2,ERC1,ETS1,EZH1,FAF1,FBLN1,FETUB,FOXN3,GATA2,GATA5,GK2,GLI2,GPAM,GPRC5A,GPS2,HAND2,HGS,HIC1,HNRNPA2B1,HNRNPKL,HP1BP3,HRG,ID1,ID4,IDH1,IRF6,ISL1,JMJD1C,JUND,K…
GO:0044282	small molecule catabolic process	biological process	11/435	168/13601	0.01924	0.519816	ACLY,ADPGK,GPHN,KMO,MAT1A,MTHFD1L,OGT,PANK1,PFKP,PPARA,PPARGC1A	ACLY,ADPGK,GPHN,KMO,MAT1A,MTHFD1L,OGT,PANK1,PFKP,PPARA,PPARGC1A
GO:0044085	cellular component biogenesis	biological process	2/435	7/13601	0.01926	0.519816	APOB,CD36	APOB,CD36
GO:0070813	hydrogen sulfide metabolic process	biological process	12/435	191/13601	0.01994	0.527487	AXL,ETS1,HRG,ISL1,KNG1,NBL1,NOTCH1,PPARA,SEC14L1,SEMA5A,SEMA5B,SERPINF2	AXL,ETS1,HRG,ISL1,KNG1,NBL1,NOTCH1,PPARA,SEC14L1,SEMA5A,SEMA5B,SERPINF2
GO:0051186	cofactor metabolic process	biological process	22/435	431/13601	0.02115	0.548689	ACLY,ACOX1,ADPGK,CRABP1,CYP2C23a,CYP2C23b,DAGLB,GK2,GPAM,HACL1,IDH1,KMO,LIPC,LPIN2,OGT,PFKP,PPARA,PPARGC1A,PRKAB1,PROX1,PTGR1,STAT5A	ACLY,ACOX1,ADPGK,CRABP1,CYP2C23a,CYP2C23b,DAGLB,GK2,GPAM,HACL1,IDH1,KMO,LIPC,LPIN2,OGT,PFKP,PPARA,PPARGC1A,PRKAB1,PROX1,PTGR1,STAT5A
GO:0006082	organic acid metabolic process	biological process	6/435	68/13601	0.02134	0.548689	CHEK2,CNOT4,CNOT6,LOC107049862,MYO16,TNKS1BP1	CHEK2,CNOT4,CNOT6,LOC107049862,MYO16,TNKS1BP1
GO:0051253	negative regulation of RNA metabolic process	biological process	3/435	19/13601	0.02151	0.548689	CD36,HRG,SERPINF2	CD36,HRG,SERPINF2
GO:0019752	carboxylic acid metabolic process	biological process	3/435	19/13601	0.02151	0.548689	NOTCH1,PROX1,WT1	NOTCH1,PROX1,WT1
GO:0010562	positive regulation of phosphorus metabolic process	biological process	12/435	195/13601	0.02302	0.548689	COL3A1,DAB2IP,EGFR,EZH1,ID4,NF1,NFIB,PAFAH1B1,PLXNA4,PROX1,SHH,TCTN1	COL3A1,DAB2IP,EGFR,EZH1,ID4,NF1,NFIB,PAFAH1B1,PLXNA4,PROX1,SHH,TCTN1
GO:0045937	positive regulation of phosphate metabolic process	biological process	27/435	562/13601	0.0232	0.548689	AGT,ANKRD54,CAMKK2,CBSL,CCDC88A,CENPE,DAB2IP,DLG1,EGFR,GPRC5A,GPS2,HGS,KIDINS220,MAP3K2,MAP3K20,MVP,NF1,PDCD4,PIK3R1,PRKAB1,PRKAR1B,PROX1,RAPGEF2,SHC1,SPRY2,TAB2,TRAF6	AGT,ANKRD54,CAMKK2,CBSL,CCDC88A,CENPE,DAB2IP,DLG1,EGFR,GPRC5A,GPS2,HGS,KIDINS220,MAP3K2,MAP3K20,MVP,NF1,PDCD4,PIK3R1,PRKAB1,PRKAR1B,PROX1,RAPGEF2,SHC1,SPRY2,TAB2,TRAF6
GO:1901564	organonitrogen compound metabolic process	biological process	8/435	109/13601	0.02356	0.548689	MFN2,NAA35,NOTCH1,PPARGC1A,SERPINF2,SHH,STAT5A,SULF1	MFN2,NAA35,NOTCH1,PPARGC1A,SERPINF2,SHH,STAT5A,SULF1
GO:0044238	primary metabolic process	biological process	7/435	89/13601	0.02377	0.548689	AGT,EGFR,GPRC5A,MVB12B,RHBDF2,SH3KBP1,SHC1	AGT,EGFR,GPRC5A,MVB12B,RHBDF2,SH3KBP1,SHC1
GO:0051248	negative regulation of protein metabolic process	biological process	5/435	52/13601	0.0248	0.548689	FBLN1,NF1,NOTCH1,PAK3,SHH	FBLN1,NF1,NOTCH1,PAK3,SHH
GO:0006641	triglyceride metabolic process	biological process	2/435	8/13601	0.02515	0.548689	GK2,GPD2	GK2,GPD2
GO:0046031	ADP metabolic process	biological process	2/435	8/13601	0.02515	0.548689	DAB2IP,ERC1	DAB2IP,ERC1
GO:0080090	regulation of primary metabolic process	biological process	2/435	8/13601	0.02515	0.548689	PPP1R36,STAT5A	PPP1R36,STAT5A
GO:0009108	coenzyme biosynthetic process	biological process	2/435	8/13601	0.02515	0.548689	APOB,LIPC	APOB,LIPC
GO:0006563	L-serine metabolic process	biological process	2/435	8/13601	0.02515	0.548689	GDPD5,NOTCH1	GDPD5,NOTCH1
GO:0042448	progesterone metabolic process	biological process	2/435	8/13601	0.02515	0.548689	NOTCH1,SHH	NOTCH1,SHH
GO:1900376	regulation of secondary metabolite biosynthetic process	biological process	32/435	698/13601	0.02579	0.548689	CREBBP,DAB2IP,EGFR,ETS1,EZH1,GATA5,GLI2,HAND2,ID4,JUND,LOC107054982,LPIN2,MEF2D,MEIS1,MEIS2,NFIB,NKX6-1,NOTCH1,OGT,PIK3R1,PPARA,PPARGC1A,PPP3CA,PROX1,RPS6KA3,SERPINF2,SHH,SP1,STAT5A,STRN3,TCEA2,TRAF6	CREBBP,DAB2IP,EGFR,ETS1,EZH1,GATA5,GLI2,HAND2,ID4,JUND,LOC107054982,LPIN2,MEF2D,MEIS1,MEIS2,NFIB,NKX6-1,NOTCH1,OGT,PIK3R1,PPARA,PPARGC1A,PPP3CA,PROX1,RPS6KA3,SERPINF2,SHH,SP1,STAT5A,STRN3,TCEA2,TRAF6
GO:0009135	purine nucleoside diphosphate metabolic process	biological process	24/435	493/13601	0.02725	0.548689	BRAF,CHN1,CUX2,DAB2IP,DPYSL2,ENPP2,GLI2,ID1,ISL1,KIDINS220,METRN,NBL1,NFIB,NOTCH1,PAFAH1B1,PLXNA4,PPP3CA,RAPGEF2,RAPH1,RBFOX2,SEMA5A,SEMA5B,SHH,TCTN1	BRAF,CHN1,CUX2,DAB2IP,DPYSL2,ENPP2,GLI2,ID1,ISL1,KIDINS220,METRN,NBL1,NFIB,NOTCH1,PAFAH1B1,PLXNA4,PPP3CA,RAPGEF2,RAPH1,RBFOX2,SEMA5A,SEMA5B,SHH,TCTN1
GO:0009179	purine ribonucleoside diphosphate metabolic process	biological process	167/435	4620/13601	0.02772	0.548689	A1CF,A2M,A2ML2,ACLY,ACTA2,AFF2,AGT,AHR1A,ANKRD54,ANKS1A,APOB,ARHGEF11,ARID4B,ARID5B,ARNTL,ATG13,BARX1,BAZ2B,BRAF,CAMKK2,CARD11,CASP8AP2,CATSPER4,CBSL,CCDC88A,CD36,CENPE,CFI,CHEK2,CNOT4,CNOT6,COL1A1,CPEB4,CREBBP,CTCF,CTSK,CUX2,DAB2,DAB2IP,DDX6,DLC1,DLG1,DMAP1,DPF3,DPH1,ECM1,EGFR,ENPP2,ERC1,ETS1,EZH1,FAF1,FBLN1,FETUB,FOXN3,GATA2,GATA5,GK2,GLI2,GPAM,GPRC5A,GPS2,HAND2,HGS,HIC1,HNRNPA2B1,HNRNPKL,HP1BP…	A1CF,A2M,A2ML2,ACLY,ACTA2,AFF2,AGT,AHR1A,ANKRD54,ANKS1A,APOB,ARHGEF11,ARID4B,ARID5B,ARNTL,ATG13,BARX1,BAZ2B,BRAF,CAMKK2,CARD11,CASP8AP2,CATSPER4,CBSL,CCDC88A,CD36,CENPE,CFI,CHEK2,CNOT4,CNOT6,COL1A1,CPEB4,CREBBP,CTCF,CTSK,CUX2,DAB2,DAB2IP,DDX6,DLC1,DLG1,DMAP1,DPF3,DPH1,ECM1,EGFR,ENPP2,ERC1,ETS1,EZH1,FAF1,FBLN1,FETUB,FOXN3,GATA2,GATA5,GK2,GLI2,GPAM,GPRC5A,GPS2,HAND2,HGS,HIC1,HNRNPA2B1,HNRNPKL,HP1BP…
GO:0032963	collagen metabolic process	biological process	3/435	21/13601	0.02817	0.548689	IL6ST,ISL1,SULF1	IL6ST,ISL1,SULF1
GO:0031327	negative regulation of cellular biosynthetic process	biological process	2/435	9/13601	0.03166	0.548689	GLI2,SHH	GLI2,SHH
GO:0010558	negative regulation of macromolecule biosynthetic process	biological process	2/435	9/13601	0.03166	0.548689	ARHGDIA,ARNTL	ARHGDIA,ARNTL
GO:0032787	monocarboxylic acid metabolic process	biological process	2/435	9/13601	0.03166	0.548689	ISL1,NOTCH1	ISL1,NOTCH1
GO:0010605	negative regulation of macromolecule metabolic process	biological process	1/435	1/13601	0.03198	0.548689	GARS	GARS
GO:0097734	extracellular exosome biogenesis	biological process	1/435	1/13601	0.03198	0.548689	GATA2	GATA2
GO:0140112	extracellular vesicle biogenesis	biological process	1/435	1/13601	0.03198	0.548689	ID1	ID1
GO:0006072	glycerol-3-phosphate metabolic process	biological process	1/435	1/13601	0.03198	0.548689	ESD	ESD
GO:0031324	negative regulation of cellular metabolic process	biological process	1/435	1/13601	0.03198	0.548689	SHH	SHH
GO:0009890	negative regulation of biosynthetic process	biological process	1/435	1/13601	0.03198	0.548689	NOTCH1	NOTCH1
GO:0019222	regulation of metabolic process	biological process	1/435	1/13601	0.03198	0.548689	PPARA	PPARA
GO:0034754	cellular hormone metabolic process	biological process	1/435	1/13601	0.03198	0.548689	ESD	ESD
GO:0017144	drug metabolic process	biological process	1/435	1/13601	0.03198	0.548689	SHH	SHH
GO:0060255	regulation of macromolecule metabolic process	biological process	1/435	1/13601	0.03198	0.548689	CHEK2	CHEK2
GO:0030812	negative regulation of nucleotide catabolic process	biological process	1/435	1/13601	0.03198	0.548689	HNRNPM	HNRNPM
GO:0045820	negative regulation of glycolytic process	biological process	1/435	1/13601	0.03198	0.548689	PPP1R36	PPP1R36
GO:0051198	negative regulation of coenzyme metabolic process	biological process	1/435	1/13601	0.03198	0.548689	SHH	SHH
GO:0051775	response to redox state	biological process	1/435	1/13601	0.03198	0.548689	SHH	SHH
GO:0052646	alditol phosphate metabolic process	biological process	1/435	1/13601	0.03198	0.548689	SHH	SHH
GO:0046365	monosaccharide catabolic process	biological process	1/435	1/13601	0.03198	0.548689	SHH	SHH
GO:0000255	allantoin metabolic process	biological process	1/435	1/13601	0.03198	0.548689	SHH	SHH
GO:0005988	lactose metabolic process	biological process	1/435	1/13601	0.03198	0.548689	HAND2	HAND2
GO:0005989	lactose biosynthetic process	biological process	1/435	1/13601	0.03198	0.548689	NFIB	NFIB
GO:0006214	thymidine catabolic process	biological process	1/435	1/13601	0.03198	0.548689	PROX1	PROX1
GO:0006549	isoleucine metabolic process	biological process	1/435	1/13601	0.03198	0.548689	WT1	WT1
GO:0015960	diadenosine polyphosphate biosynthetic process	biological process	51/435	1231/13601	0.03277	0.556771	AGT,ANKRD54,BRAF,CAMKK2,CBSL,CCDC88A,CD36,CENPE,CHEK2,CTCF,DAB2,DAB2IP,DLC1,DLG1,EGFR,ENPP2,FBLN1,GATA2,GPRC5A,GPS2,HGS,HRG,ID1,ISL1,KIDINS220,LOC100859467,LOC430766,LRRK1,MAP3K2,MAP3K20,MPRIP,MVP,NBR1,NF1,NPTN,OGT,PAFAH1B1,PDCD4,PPARGC1A,PRKAB1,PRKAR1B,PROX1,RAP1B,RAPGEF2,SERPINF2,SHC1,SPRY2,TAB2,TRAF6,WNK2,YWHAB	AGT,ANKRD54,BRAF,CAMKK2,CBSL,CCDC88A,CD36,CENPE,CHEK2,CTCF,DAB2,DAB2IP,DLC1,DLG1,EGFR,ENPP2,FBLN1,GATA2,GPRC5A,GPS2,HGS,HRG,ID1,ISL1,KIDINS220,LOC100859467,LOC430766,LRRK1,MAP3K2,MAP3K20,MPRIP,MVP,NBR1,NF1,NPTN,OGT,PAFAH1B1,PDCD4,PPARGC1A,PRKAB1,PRKAR1B,PROX1,RAP1B,RAPGEF2,SERPINF2,SHC1,SPRY2,TAB2,TRAF6,WNK2,YWHAB
GO:0015965	diadenosine tetraphosphate metabolic process	biological process	9/435	138/13601	0.03314	0.562373	ADGRA2,CXCL12,HRG,MET,NBL1,NOTCH1,PLXNA4,SEMA5A,SEMA5B	ADGRA2,CXCL12,HRG,MET,NBL1,NOTCH1,PLXNA4,SEMA5A,SEMA5B
GO:0015966	diadenosine tetraphosphate biosynthetic process	biological process	23/435	477/13601	0.03319	0.562538	BRAF,CHN1,CUX2,DAB2IP,DPYSL2,GLI2,ID1,ISL1,KIDINS220,METRN,NBL1,NFIB,NOTCH1,PAFAH1B1,PLXNA4,PPP3CA,RAPGEF2,RAPH1,RBFOX2,SEMA5A,SEMA5B,SHH,TCTN1	BRAF,CHN1,CUX2,DAB2IP,DPYSL2,GLI2,ID1,ISL1,KIDINS220,METRN,NBL1,NFIB,NOTCH1,PAFAH1B1,PLXNA4,PPP3CA,RAPGEF2,RAPH1,RBFOX2,SEMA5A,SEMA5B,SHH,TCTN1
GO:0046127	pyrimidine deoxyribonucleoside catabolic process	biological process	11/435	185/13601	0.03567	0.589602	CARD11,DLG1,GLI2,GPAM,IL6ST,LGALS3,MAD1L1,PPP1R36,SHH,STAT5A,TRAF6	CARD11,DLG1,GLI2,GPAM,IL6ST,LGALS3,MAD1L1,PPP1R36,SHH,STAT5A,TRAF6
GO:0046167	glycerol-3-phosphate biosynthetic process	biological process	7/435	97/13601	0.03578	0.589602	ABCB1,AP1G1,CENPE,CTSE,ERAP1,KIF23,TRAF6	ABCB1,AP1G1,CENPE,CTSE,ERAP1,KIF23,TRAF6
GO:0046294	formaldehyde catabolic process	biological process	3/435	23/13601	0.0358	0.589602	PPARA,PPARGC1A,PPP4R3B	PPARA,PPARGC1A,PPP4R3B
GO:0046351	disaccharide biosynthetic process	biological process	3/435	23/13601	0.0358	0.589602	GLI2,SHH,TCTN1	GLI2,SHH,TCTN1
GO:0072363	regulation of glycolytic process by positive regulation of transcription from RNA polymerase II prom...	biological process	2/435	10/13601	0.03875	0.612197	MTHFD1L,NDST1	MTHFD1L,NDST1
GO:0072366	regulation of cellular ketone metabolic process by positive regulation of transcription from RNA pol...	biological process	2/435	10/13601	0.03875	0.612197	IL6ST,NOTCH1	IL6ST,NOTCH1
GO:1904826	regulation of hydrogen sulfide biosynthetic process	biological process	9/435	144/13601	0.04172	0.638883	CARD11,DLG1,GPAM,IL6ST,LGALS3,MAD1L1,SHH,STAT5A,TRAF6	CARD11,DLG1,GPAM,IL6ST,LGALS3,MAD1L1,SHH,STAT5A,TRAF6
GO:1904828	positive regulation of hydrogen sulfide biosynthetic process	biological process	9/435	144/13601	0.04172	0.638883	ARNTL,MEF2D,NF1,NOTCH1,PPP3CA,SHH,SLC23A2,SVIL,WT1	ARNTL,MEF2D,NF1,NOTCH1,PPP3CA,SHH,SLC23A2,SVIL,WT1
GO:2000182	regulation of progesterone biosynthetic process	biological process	3/435	25/13601	0.04438	0.662937	OGT,PPARA,PPARGC1A	OGT,PPARA,PPARGC1A
GO:2000184	positive regulation of progesterone biosynthetic process	biological process	3/435	25/13601	0.04438	0.662937	PPARA,PPARGC1A,PPP4R3B	PPARA,PPARGC1A,PPP4R3B
GO:0006631	fatty acid metabolic process	biological process	5/435	61/13601	0.0451	0.663863	LOC100859467,NOTCH1,RAPGEF2,SHH,WT1	LOC100859467,NOTCH1,RAPGEF2,SHH,WT1
GO:0006639	acylglycerol metabolic process	biological process	5/435	61/13601	0.0451	0.663863	ANKRD54,ETS1,GATA2,SMAP1,TRAF6	ANKRD54,ETS1,GATA2,SMAP1,TRAF6
GO:0010564	regulation of cell cycle process	biological process	10/435	169/13601	0.04511	0.663863	AGT,CD36,EGFR,ENPP2,GPRC5A,HRG,JAK2,LOC100859467,LRRK1,MVP	AGT,CD36,EGFR,ENPP2,GPRC5A,HRG,JAK2,LOC100859467,LRRK1,MVP
GO:0045934	negative regulation of nucleobase-containing compound metabolic process	biological process	2/435	11/13601	0.04637	0.668321	MTMR4,PPARGC1A	MTMR4,PPARGC1A
GO:1901575	organic substance catabolic process	biological process	2/435	11/13601	0.04637	0.668321	ABCB1,ERAP1	ABCB1,ERAP1
GO:0051188	cofactor biosynthetic process	biological process	2/435	11/13601	0.04637	0.668321	EZH1,OGT	EZH1,OGT
GO:0051171	regulation of nitrogen compound metabolic process	biological process	2/435	11/13601	0.04637	0.668321	SHH,WT1	SHH,WT1
GO:0006638	neutral lipid metabolic process	biological process	2/435	11/13601	0.04637	0.668321	DAB2,VPS11	DAB2,VPS11
GO:0019218	regulation of steroid metabolic process	biological process	6/435	82/13601	0.0473	0.679621	AGT,DLG1,LAMA5,NOTCH1,SHH,WT1	AGT,DLG1,LAMA5,NOTCH1,SHH,WT1
GO:0010907	positive regulation of glucose metabolic process	biological process	3/435	26/13601	0.04901	0.692787	ALB,MFN2,OGT	ALB,MFN2,OGT
GO:0046486	glycerolipid metabolic process	biological process	8/435	126/13601	0.04918	0.693649	AGT,DAB2IP,FAF1,IL20RA,LOC107049862,NF1,PLAGL2,STEAP3	AGT,DAB2IP,FAF1,IL20RA,LOC107049862,NF1,PLAGL2,STEAP3
GO:0071704	organic substance metabolic process	biological process	12/435	219/13601	0.04919	0.693649	ADD1,DAB2,DAB2IP,EPB41,HAND2,ID1,ISL1,NFIB,PPARA,PPP3CA,RAPGEF2,TRAF6	ADD1,DAB2,DAB2IP,EPB41,HAND2,ID1,ISL1,NFIB,PPARA,PPP3CA,RAPGEF2,TRAF6
GO:0019359	nicotinamide nucleotide biosynthetic process	biological process	6/435	83/13601	0.04967	0.698581	CANT1,COL11A1,IMPAD1,NDST1,SHH,SULF1	CANT1,COL11A1,IMPAD1,NDST1,SHH,SULF1
GO:0019363	pyridine nucleotide biosynthetic process	biological process	285/435	8384/13601	0.0499	0.700967	A1CF,A2M,A2ML2,ABCB1,ACLY,ACTA2,ADAMTS8,ADD1,ADGRA2,AFF2,AGAP1,AGT,AHR1A,ALB,AMOTL1,ANKRD54,ANKS1A,ANXA6,AP1G1,APOB,ARHGDIA,ARHGEF11,ARHGEF12,ARID4B,ARID5B,ARNTL,ATG13,AXL,B4GALT1,BARX1,BAZ2B,BCL7B,BRAF,CAMKK2,CANT1,CARD11,CASP8AP2,CATSPER4,CBSL,CCDC88A,CD36,CENPE,CFI,CFL2,CHEK2,CHN1,CNOT4,CNOT6,COL16A1,COL1A1,COL3A1,COL4A3BP,CPEB4,CREBBP,CTCF,CTSK,CUX2,CXCL12,DAB2,DAB2IP,DCTN1,DDX6,DGKG,DLC1,DLG…	A1CF,A2M,A2ML2,ABCB1,ACLY,ACTA2,ADAMTS8,ADD1,ADGRA2,AFF2,AGAP1,AGT,AHR1A,ALB,AMOTL1,ANKRD54,ANKS1A,ANXA6,AP1G1,APOB,ARHGDIA,ARHGEF11,ARHGEF12,ARID4B,ARID5B,ARNTL,ATG13,AXL,B4GALT1,BARX1,BAZ2B,BCL7B,BRAF,CAMKK2,CANT1,CARD11,CASP8AP2,CATSPER4,CBSL,CCDC88A,CD36,CENPE,CFI,CFL2,CHEK2,CHN1,CNOT4,CNOT6,COL16A1,COL1A1,COL3A1,COL4A3BP,CPEB4,CREBBP,CTCF,CTSK,CUX2,CXCL12,DAB2,DAB2IP,DCTN1,DDX6,DGKG,DLC1,DLG…

## Sheet: 24hpi-immune
GO.ID	Term	Ontology	Significant	Annotated	Pvalue	Qvalue	Signi_id	Signi_symbol
GO:0001772	immunological synapse	biological process	6/435	30/13601	0.00032	0.0798057	ANKRD54,ETS1,GATA2,RBFOX2,SMAP1,STAT5A	ANKRD54,ETS1,GATA2,RBFOX2,SMAP1,STAT5A
GO:0046580	negative regulation of Ras protein signal transduction	biological process	179/435	4617/13601	0.00086	0.133453	A2M,AARS2,ACOX1,ADD1,AGT,ANXA6,AP1G1,APOB,AQP9,ARHGDIA,ARHGEF11,ATG13,ATG16L2,ATL2,AXL,B4GALT1,BRAF,BRD1,CCDC88A,CD36,CENPE,CFL2,CHEK2,CHN1,CNOT6,COL11A1,COL16A1,COL1A1,COL3A1,COL4A3BP,COL4A6,CREBBP,CTCF,CTSK,CUX2,DAB2,DAB2IP,DCLRE1A,DCTN1,DDX6,DLC1,DLG1,DMAP1,DNAJB1,DPYSL2,EGFR,ELMO2,ENPP2,EPB41,ETS1,EZH1,FAF1,FAM179B,FBLN1,FBXO38,FERMT2,GATA2,GDPD5,GJB1,GLI2,GPHN,HACL1,HAUS8,HGS,HP1BP3,HPS3,HPS…	A2M,AARS2,ACOX1,ADD1,AGT,ANXA6,AP1G1,APOB,AQP9,ARHGDIA,ARHGEF11,ATG13,ATG16L2,ATL2,AXL,B4GALT1,BRAF,BRD1,CCDC88A,CD36,CENPE,CFL2,CHEK2,CHN1,CNOT6,COL11A1,COL16A1,COL1A1,COL3A1,COL4A3BP,COL4A6,CREBBP,CTCF,CTSK,CUX2,DAB2,DAB2IP,DCLRE1A,DCTN1,DDX6,DLC1,DLG1,DMAP1,DNAJB1,DPYSL2,EGFR,ELMO2,ENPP2,EPB41,ETS1,EZH1,FAF1,FAM179B,FBLN1,FBXO38,FERMT2,GATA2,GDPD5,GJB1,GLI2,GPHN,HACL1,HAUS8,HGS,HP1BP3,HPS3,HPS…
GO:0042981	regulation of apoptotic process	biological process	14/435	202/13601	0.00551	0.319378	COL3A1,DDX6,ID1,ID4,ISL1,MEIS1,NF1,NOTCH1,PAK3,PPP3CA,RAPGEF2,SEMA5A,SEMA5B,SHH	COL3A1,DDX6,ID1,ID4,ISL1,MEIS1,NF1,NOTCH1,PAK3,PPP3CA,RAPGEF2,SEMA5A,SEMA5B,SHH
GO:0002683	negative regulation of immune system process	biological process	16/435	245/13601	0.00554	0.319378	CARD11,CXCL12,DLG1,GLI2,GPAM,IL6ST,LGALS3,MAD1L1,PLEKHH3,PPARA,PPP1R36,SERPINF2,SHH,STAT5A,TRAF6,VPS33B	CARD11,CXCL12,DLG1,GLI2,GPAM,IL6ST,LGALS3,MAD1L1,PLEKHH3,PPARA,PPP1R36,SERPINF2,SHH,STAT5A,TRAF6,VPS33B
GO:0010941	regulation of cell death	biological process	4/435	23/13601	0.00564	0.319378	CBSL,KMO,RAPGEF2,SP1	CBSL,KMO,RAPGEF2,SP1
GO:0019884	antigen processing and presentation of exogenous antigen	biological process	4/435	23/13601	0.00564	0.319378	ID4,IL6ST,NF1,NOTCH1	ID4,IL6ST,NF1,NOTCH1
GO:0043067	regulation of programmed cell death	biological process	2/435	4/13601	0.00587	0.319378	NOTCH1,PPARGC1A	NOTCH1,PPARGC1A
GO:0042129	regulation of T cell proliferation	biological process	7/435	70/13601	0.0069	0.35042	FBLN1,ID1,PPP3CA,RAPGEF2,RCC2,SEMA5A,SEMA5B	FBLN1,ID1,PPP3CA,RAPGEF2,RCC2,SEMA5A,SEMA5B
GO:0019886	antigen processing and presentation of exogenous peptide antigen via MHC class II	biological process	3/435	13/13601	0.00732	0.354969	APOB,CD36,PPARA	APOB,CD36,PPARA
GO:0048538	thymus development	biological process	3/435	14/13601	0.00909	0.377555	A1CF,CMTR1,WTAP	A1CF,CMTR1,WTAP
GO:0007265	Ras protein signal transduction	biological process	8/435	93/13601	0.00977	0.381139	COL11A1,HAND2,ISL1,MYL3,NOTCH1,PROX1,PTK7,WHSC1	COL11A1,HAND2,ISL1,MYL3,NOTCH1,PROX1,PTK7,WHSC1
GO:0002495	antigen processing and presentation of peptide antigen via MHC class II	biological process	4/435	27/13601	0.01011	0.387902	CNOT4,CNOT6,PAN3,TNKS1BP1	CNOT4,CNOT6,PAN3,TNKS1BP1
GO:0006915	apoptotic process	biological process	5/435	42/13601	0.01051	0.397785	CHEK2,CNOT4,CNOT6,LOC107049862,TNKS1BP1	CHEK2,CNOT4,CNOT6,LOC107049862,TNKS1BP1
GO:0002478	antigen processing and presentation of exogenous peptide antigen	biological process	43/435	945/13601	0.01208	0.422811	AGT,ATG13,BRAF,CD36,CFL2,CNOT6,COL16A1,CTSK,CUX2,DAB2,DAB2IP,DLG1,ENPP2,FAF1,FBXO38,HRG,ID1,IQGAP2,ISL1,KIDINS220,LCP1,LMAN1L,LOC421106,LOC430766,METRN,NPTN,OGT,PAFAH1B1,PAN3,PDCD6IP,PFKP,PLAGL2,PPARGC1A,PROX1,PTK7,RAPGEF2,SEMA5A,SEPTIN9,SERPINF2,SHH,USP36,VPS11,WBP11	AGT,ATG13,BRAF,CD36,CFL2,CNOT6,COL16A1,CTSK,CUX2,DAB2,DAB2IP,DLG1,ENPP2,FAF1,FBXO38,HRG,ID1,IQGAP2,ISL1,KIDINS220,LCP1,LMAN1L,LOC421106,LOC430766,METRN,NPTN,OGT,PAFAH1B1,PAN3,PDCD6IP,PFKP,PLAGL2,PPARGC1A,PROX1,PTK7,RAPGEF2,SEMA5A,SEPTIN9,SERPINF2,SHH,USP36,VPS11,WBP11
GO:0012501	programmed cell death	biological process	13/435	203/13601	0.01367	0.435392	CARD11,CXCL12,DLG1,GLI2,GPAM,IL6ST,LGALS3,MAD1L1,PPARA,PPP1R36,SHH,STAT5A,TRAF6	CARD11,CXCL12,DLG1,GLI2,GPAM,IL6ST,LGALS3,MAD1L1,PPARA,PPP1R36,SHH,STAT5A,TRAF6
GO:0019865	immunoglobulin binding	biological process	2/435	6/13601	0.01406	0.435392	GLI2,SHH	GLI2,SHH
GO:0001779	natural killer cell differentiation	biological process	2/435	6/13601	0.01406	0.435392	DAB2,VPS11	DAB2,VPS11
GO:0043409	negative regulation of MAPK cascade	biological process	6/435	63/13601	0.01512	0.46207	BRAF,DLC1,KANK3,PIK3R1,PPFIA1,SERPINF2	BRAF,DLC1,KANK3,PIK3R1,PPFIA1,SERPINF2
GO:0070373	negative regulation of ERK1 and ERK2 cascade	biological process	20/435	370/13601	0.01573	0.473109	BRAF,CUX2,DAB2IP,FBXO38,GDPD5,GLI2,IL6ST,KIDINS220,METRN,NBL1,NKX6-1,NOTCH1,NPTN,PAFAH1B1,PAK3,PROX1,PTK7,RAPGEF2,SEMA5A,SHH	BRAF,CUX2,DAB2IP,FBXO38,GDPD5,GLI2,IL6ST,KIDINS220,METRN,NBL1,NKX6-1,NOTCH1,NPTN,PAFAH1B1,PAK3,PROX1,PTK7,RAPGEF2,SEMA5A,SHH
GO:0032872	regulation of stress-activated MAPK cascade	biological process	64/435	1537/13601	0.01599	0.477172	AGT,ALB,ANXA6,ARHGEF11,ARHGEF12,AXL,B4GALT1,BCL7B,BRAF,CARD11,CASP8AP2,CHEK2,CPEB4,CSE1L,CXCL12,DAB2,DAB2IP,DLC1,EGFR,ELMO2,ETS1,FAF1,GLI2,GPAM,HAND2,HIC1,HRG,ID1,IL20RA,IL6ST,ISL1,IVNS1ABP,JAK2,JUND,LGALS3,LOC100859467,LOC107049862,LOC430766,MAP3K20,MEF2D,MFN2,NAA35,NF1,NKX3-2,NOTCH1,OGT,PDCD6IP,PGAP2,PIK3R1,PLAGL2,PPARA,PPARGC1A,RAPGEF2,RPS6KA3,SEMA5A,SH3KBP1,SHH,SON,SPRY2,STAT5A,STEAP3,TRAF6,W…	AGT,ALB,ANXA6,ARHGEF11,ARHGEF12,AXL,B4GALT1,BCL7B,BRAF,CARD11,CASP8AP2,CHEK2,CPEB4,CSE1L,CXCL12,DAB2,DAB2IP,DLC1,EGFR,ELMO2,ETS1,FAF1,GLI2,GPAM,HAND2,HIC1,HRG,ID1,IL20RA,IL6ST,ISL1,IVNS1ABP,JAK2,JUND,LGALS3,LOC100859467,LOC107049862,LOC430766,MAP3K20,MEF2D,MFN2,NAA35,NF1,NKX3-2,NOTCH1,OGT,PDCD6IP,PGAP2,PIK3R1,PLAGL2,PPARA,PPARGC1A,RAPGEF2,RPS6KA3,SEMA5A,SH3KBP1,SHH,SON,SPRY2,STAT5A,STEAP3,TRAF6,W…
GO:0070302	regulation of stress-activated protein kinase signaling cascade	biological process	25/435	496/13601	0.01683	0.492763	A2M,AGAP1,ARHGDIA,ARHGEF11,ARHGEF12,CHN1,COL3A1,DAB2IP,DLC1,DOCK4,FGD3,IQGAP2,LOC100859467,LRRK1,MFN2,NF1,PHACTR4,RAB34,RAB6A,RALBP1,RALGAPB,RAP1B,RAPGEF2,RGL4,SPRY2	A2M,AGAP1,ARHGDIA,ARHGEF11,ARHGEF12,CHN1,COL3A1,DAB2IP,DLC1,DOCK4,FGD3,IQGAP2,LOC100859467,LRRK1,MFN2,NF1,PHACTR4,RAB34,RAB6A,RALBP1,RALGAPB,RAP1B,RAPGEF2,RGL4,SPRY2
GO:0043506	regulation of JUN kinase activity	biological process	11/435	167/13601	0.01849	0.519816	DDX6,ID1,ID4,ISL1,MEIS1,NOTCH1,PPP3CA,RAPGEF2,SEMA5A,SEMA5B,SHH	DDX6,ID1,ID4,ISL1,MEIS1,NOTCH1,PPP3CA,RAPGEF2,SEMA5A,SEMA5B,SHH
GO:0002504	antigen processing and presentation of peptide or polysaccharide antigen via MHC class II	biological process	2/435	7/13601	0.01926	0.519816	HRG,SERPINF2	HRG,SERPINF2
GO:0032825	positive regulation of natural killer cell differentiation	biological process	8/435	105/13601	0.01928	0.519816	AGT,EGFR,GPRC5A,MVB12B,MVP,RHBDF2,SH3KBP1,SHC1	AGT,EGFR,GPRC5A,MVB12B,MVP,RHBDF2,SH3KBP1,SHC1
GO:0070372	regulation of ERK1 and ERK2 cascade	biological process	6/435	67/13601	0.01998	0.527487	IL20RA,LRRK1,NF1,SPP2,SYT7,TRAF6	IL20RA,LRRK1,NF1,SPP2,SYT7,TRAF6
GO:0008625	extrinsic apoptotic signaling pathway via death domain receptors	biological process	7/435	87/13601	0.02126	0.548689	FRS3,HNRNPM,LOC100859467,NDST1,NPTN,SPRY2,SULF1	FRS3,HNRNPM,LOC100859467,NDST1,NPTN,SPRY2,SULF1
GO:0008219	cell death	biological process	4/435	34/13601	0.02243	0.548689	CPSF6,PAPD4,PAPOLB,PCF11	CPSF6,PAPD4,PAPOLB,PCF11
GO:0042098	T cell proliferation	biological process	9/435	129/13601	0.02268	0.548689	COL11A1,HAND2,ISL1,MYL3,NDST1,NOTCH1,PROX1,PTK7,WHSC1	COL11A1,HAND2,ISL1,MYL3,NDST1,NOTCH1,PROX1,PTK7,WHSC1
GO:0002262	myeloid cell homeostasis	biological process	5/435	51/13601	0.023	0.548689	CHEK2,CNOT4,CNOT6,LOC107049862,TNKS1BP1	CHEK2,CNOT4,CNOT6,LOC107049862,TNKS1BP1
GO:0038127	ERBB signaling pathway	biological process	274/435	7940/13601	0.0261	0.548689	A2M,ACLY,ADAMTS8,ADD1,ADGRA2,AFF2,AGAP1,AGT,AHR1A,ALB,AMOTL1,ANKRD54,ANKS1A,ANXA6,AP1G1,APOB,ARHGDIA,ARHGEF11,ARHGEF12,ARID4B,ARID5B,ARNTL,ATG13,AXL,B4GALT1,BARX1,BAZ2B,BCL7B,BRAF,CAMKK2,CANT1,CARD11,CASP8AP2,CATSPER4,CBSL,CCDC88A,CD36,CENPE,CFL2,CHEK2,CHN1,CNOT4,CNOT6,COL16A1,COL1A1,COL3A1,COL4A3BP,CPEB4,CREBBP,CTCF,CTSK,CUX2,CXCL12,DAB2,DAB2IP,DDX6,DGKG,DLC1,DLG1,DMAP1,DNAJB1,DOCK4,DOK4,DPF3,DP…	A2M,ACLY,ADAMTS8,ADD1,ADGRA2,AFF2,AGAP1,AGT,AHR1A,ALB,AMOTL1,ANKRD54,ANKS1A,ANXA6,AP1G1,APOB,ARHGDIA,ARHGEF11,ARHGEF12,ARID4B,ARID5B,ARNTL,ATG13,AXL,B4GALT1,BARX1,BAZ2B,BCL7B,BRAF,CAMKK2,CANT1,CARD11,CASP8AP2,CATSPER4,CBSL,CCDC88A,CD36,CENPE,CFL2,CHEK2,CHN1,CNOT4,CNOT6,COL16A1,COL1A1,COL3A1,COL4A3BP,CPEB4,CREBBP,CTCF,CTSK,CUX2,CXCL12,DAB2,DAB2IP,DDX6,DGKG,DLC1,DLG1,DMAP1,DNAJB1,DOCK4,DOK4,DPF3,DP…
GO:0002708	positive regulation of lymphocyte mediated immunity	biological process	33/435	727/13601	0.02695	0.548689	APOB,AQP9,CD36,CHEK2,COL16A1,COL1A1,COL3A1,COL4A6,CPEB4,DAB2IP,EGFR,ESD,GPAM,HAND2,HNRNPM,ID1,ITPR2,JAK2,LOC107051813,LOC421106,OGT,PIK3R1,PPARGC1A,PPP3CA,PRKAR1B,PTK7,PTPRK,RAP1B,RAPGEF2,SHC1,SLC26A6,STAT5A,TRAF6	APOB,AQP9,CD36,CHEK2,COL16A1,COL1A1,COL3A1,COL4A6,CPEB4,DAB2IP,EGFR,ESD,GPAM,HAND2,HNRNPM,ID1,ITPR2,JAK2,LOC107051813,LOC421106,OGT,PIK3R1,PPARGC1A,PPP3CA,PRKAR1B,PTK7,PTPRK,RAP1B,RAPGEF2,SHC1,SLC26A6,STAT5A,TRAF6
GO:0019882	antigen processing and presentation	biological process	4/435	36/13601	0.02711	0.548689	ALB,LOC121107448,PUM2,SEC14L1	ALB,LOC121107448,PUM2,SEC14L1
GO:0070371	ERK1 and ERK2 cascade	biological process	2/435	9/13601	0.03166	0.548689	PPARA,PPARGC1A	PPARA,PPARGC1A
GO:1901184	regulation of ERBB signaling pathway	biological process	3/435	22/13601	0.03187	0.548689	IL6ST,NOTCH1,SHH	IL6ST,NOTCH1,SHH
GO:0042102	positive regulation of T cell proliferation	biological process	1/435	1/13601	0.03198	0.548689	SLC26A6	SLC26A6
GO:0032873	negative regulation of stress-activated MAPK cascade	biological process	1/435	1/13601	0.03198	0.548689	GPHN	GPHN
GO:0070303	negative regulation of stress-activated protein kinase signaling cascade	biological process	1/435	1/13601	0.03198	0.548689	DDX6	DDX6
GO:0060561	apoptotic process involved in morphogenesis	biological process	1/435	1/13601	0.03198	0.548689	JAK2	JAK2
GO:0046328	regulation of JNK cascade	biological process	1/435	1/13601	0.03198	0.548689	PPARGC1A	PPARGC1A
GO:0002483	antigen processing and presentation of endogenous peptide antigen	biological process	1/435	1/13601	0.03198	0.548689	GK2	GK2
GO:0007252	I-kappaB phosphorylation	biological process	1/435	1/13601	0.03198	0.548689	B4GALT1	B4GALT1
GO:0019885	antigen processing and presentation of endogenous peptide antigen via MHC class I	biological process	1/435	1/13601	0.03198	0.548689	VAPB	VAPB
GO:0032823	regulation of natural killer cell differentiation	biological process	1/435	1/13601	0.03198	0.548689	ALB	ALB
GO:1905456	regulation of lymphoid progenitor cell differentiation	biological process	1/435	1/13601	0.03198	0.548689	SHH	SHH
GO:0043408	regulation of MAPK cascade	biological process	1/435	1/13601	0.03198	0.548689	ID4	ID4
GO:0019079	viral genome replication	biological process	1/435	1/13601	0.03198	0.548689	PAFAH1B1	PAFAH1B1
GO:0043407	negative regulation of MAP kinase activity	biological process	1/435	1/13601	0.03198	0.548689	MAD1L1	MAD1L1
GO:0046578	regulation of Ras protein signal transduction	biological process	1/435	1/13601	0.03198	0.548689	STEAP3	STEAP3
GO:0051403	stress-activated MAPK cascade	biological process	1/435	1/13601	0.03198	0.548689	CHEK2	CHEK2
GO:0033089	positive regulation of T cell differentiation in thymus	biological process	1/435	1/13601	0.03198	0.548689	PPARGC1A	PPARGC1A
GO:0039535	regulation of RIG-I signaling pathway	biological process	1/435	1/13601	0.03198	0.548689	PPARGC1A	PPARGC1A
GO:0002320	lymphoid progenitor cell differentiation	biological process	1/435	1/13601	0.03198	0.548689	SYT7	SYT7
GO:1902229	regulation of intrinsic apoptotic signaling pathway in response to DNA damage	biological process	1/435	1/13601	0.03198	0.548689	PPP1R36	PPP1R36
GO:0043066	negative regulation of apoptotic process	biological process	1/435	1/13601	0.03198	0.548689	CD36	CD36
GO:0019072	viral genome packaging	biological process	57/435	1401/13601	0.03359	0.567939	AASS,ACOX1,ADPGK,AGL,ANKS1A,APOB,ARNTL,CBSL,CHEK2,CNOT4,CNOT6,CRABP1,CTSE,CTSK,DAB2,DAB2IP,DAGLB,DMGDH,DNAJB9,DPYD,EGFR,ENPP2,ERAP1,ESD,FAF1,FBXL4,GK2,GPD2,HACL1,HPSE2,IDH1,KMO,LIPC,LOC430766,LPIN2,MARCH6,MVB12B,NUDT5,ODC,OGT,PAN3,PAPD4,PDCD6IP,PFKP,PGA3,PPARA,PPARGC1A,PSMB5,PSME1,PSME4,PUM2,RBKS,SHH,TLK2,TNKS1BP1,USP36,VPS11	AASS,ACOX1,ADPGK,AGL,ANKS1A,APOB,ARNTL,CBSL,CHEK2,CNOT4,CNOT6,CRABP1,CTSE,CTSK,DAB2,DAB2IP,DAGLB,DMGDH,DNAJB9,DPYD,EGFR,ENPP2,ERAP1,ESD,FAF1,FBXL4,GK2,GPD2,HACL1,HPSE2,IDH1,KMO,LIPC,LOC430766,LPIN2,MARCH6,MVB12B,NUDT5,ODC,OGT,PAN3,PAPD4,PDCD6IP,PFKP,PGA3,PPARA,PPARGC1A,PSMB5,PSME1,PSME4,PUM2,RBKS,SHH,TLK2,TNKS1BP1,USP36,VPS11
GO:0019074	viral RNA genome packaging	biological process	13/435	230/13601	0.03386	0.571812	CBSL,DAB2IP,EGFR,GPS2,HGS,KIDINS220,MAP3K2,MAP3K20,NF1,PDCD4,SHC1,SPRY2,TRAF6	CBSL,DAB2IP,EGFR,GPS2,HGS,KIDINS220,MAP3K2,MAP3K20,NF1,PDCD4,SHC1,SPRY2,TRAF6
GO:0044790	negative regulation by host of viral release from host cell	biological process	10/435	162/13601	0.03541	0.587501	CARD11,GLI2,GPAM,IL6ST,PLEKHH3,PPP1R36,SERPINF2,SHH,STAT5A,TRAF6	CARD11,GLI2,GPAM,IL6ST,PLEKHH3,PPP1R36,SERPINF2,SHH,STAT5A,TRAF6
GO:0046725	negative regulation by virus of viral protein levels in host cell	biological process	3/435	23/13601	0.0358	0.589602	ID1,KIDINS220,RAPGEF2	ID1,KIDINS220,RAPGEF2
GO:0048298	positive regulation of isotype switching to IgA isotypes	biological process	14/435	256/13601	0.03605	0.59302	AGPAT3,APOB,CEPT1,ENPP2,GK2,GPAM,IMPAD1,LIPC,LPIN2,MTMR3,PGAP1,PGAP2,PIGC,PIK3R1	AGPAT3,APOB,CEPT1,ENPP2,GK2,GPAM,IMPAD1,LIPC,LPIN2,MTMR3,PGAP1,PGAP2,PIGC,PIK3R1
GO:0060785	regulation of apoptosis involved in tissue homeostasis	biological process	11/435	186/13601	0.03687	0.60155	BRAF,CUX2,DAB2IP,FBXO38,KIDINS220,METRN,NPTN,PAFAH1B1,PTK7,RAPGEF2,SEMA5A	BRAF,CUX2,DAB2IP,FBXO38,KIDINS220,METRN,NPTN,PAFAH1B1,PTK7,RAPGEF2,SEMA5A
GO:1902167	positive regulation of intrinsic apoptotic signaling pathway in response to DNA damage by p53 class ...	biological process	5/435	59/13601	0.03993	0.62232	AGT,DLG1,LAMA5,SHH,WT1	AGT,DLG1,LAMA5,SHH,WT1
GO:1903210	glomerular visceral epithelial cell apoptotic process	biological process	21/435	435/13601	0.04015	0.624426	BRAF,CHN1,CUX2,DPYSL2,GLI2,ID1,ISL1,KIDINS220,METRN,NFIB,NOTCH1,PAFAH1B1,PLXNA4,PPP3CA,RAPGEF2,RAPH1,RBFOX2,SEMA5A,SEMA5B,SHH,TCTN1	BRAF,CHN1,CUX2,DPYSL2,GLI2,ID1,ISL1,KIDINS220,METRN,NFIB,NOTCH1,PAFAH1B1,PLXNA4,PPP3CA,RAPGEF2,RAPH1,RBFOX2,SEMA5A,SEMA5B,SHH,TCTN1
GO:1904187	regulation of transformation of host cell by virus	biological process	7/435	100/13601	0.04116	0.6337	ATG13,CTSK,OGT,PLAGL2,USP36,VPS11,WBP11	ATG13,CTSK,OGT,PLAGL2,USP36,VPS11,WBP11
GO:1904188	negative regulation of transformation of host cell by virus	biological process	4/435	41/13601	0.0412	0.6337	GATA2,ISL1,PROX1,SHH	GATA2,ISL1,PROX1,SHH
GO:1904633	regulation of glomerular visceral epithelial cell apoptotic process	biological process	4/435	41/13601	0.0412	0.6337	CREBBP,MTA3,RCC2,RPL17	CREBBP,MTA3,RCC2,RPL17
GO:1904635	positive regulation of glomerular visceral epithelial cell apoptotic process	biological process	4/435	41/13601	0.0412	0.6337	CTCF,GATA2,ISL1,PPARGC1A	CTCF,GATA2,ISL1,PPARGC1A
GO:1905458	positive regulation of lymphoid progenitor cell differentiation	biological process	10/435	167/13601	0.04217	0.645067	COL11A1,GATA2,GLI2,IGFBP7,NOTCH1,PAFAH1B1,PROX1,PTK7,SHH,SPRY2	COL11A1,GATA2,GLI2,IGFBP7,NOTCH1,PAFAH1B1,PROX1,PTK7,SHH,SPRY2
GO:1990831	cellular response to carcinoembryonic antigen	biological process	42/435	1002/13601	0.04288	0.650937	AGT,AHR1A,ARHGEF11,ARNTL,CHEK2,COL1A1,CREBBP,DAB2,DAB2IP,EGFR,ETS1,EZH1,GATA5,GLI2,HAND2,ID4,IRF6,JUND,LOC107054982,LPIN2,MAP3K2,MEF2D,MEIS1,MEIS2,NFIB,NKX6-1,NOTCH1,OGT,PIK3R1,PPARA,PPARGC1A,PPP3CA,PROX1,RPS6KA3,SERPINF2,SHH,SP1,STAT5A,STRN3,TCEA2,TRAF6,WT1	AGT,AHR1A,ARHGEF11,ARNTL,CHEK2,COL1A1,CREBBP,DAB2,DAB2IP,EGFR,ETS1,EZH1,GATA5,GLI2,HAND2,ID4,IRF6,JUND,LOC107054982,LPIN2,MAP3K2,MEF2D,MEIS1,MEIS2,NFIB,NKX6-1,NOTCH1,OGT,PIK3R1,PPARA,PPARGC1A,PPP3CA,PROX1,RPS6KA3,SERPINF2,SHH,SP1,STAT5A,STRN3,TCEA2,TRAF6,WT1
GO:2000174	regulation of pro-T cell differentiation	biological process	15/435	288/13601	0.04412	0.662937	BRD1,CREBBP,CTCF,DMAP1,EZH1,GATA2,ISL1,JAK2,KDM2A,LOC121108941,MSL2,OGT,PPARGC1A,WHSC1,WHSC1L1	BRD1,CREBBP,CTCF,DMAP1,EZH1,GATA2,ISL1,JAK2,KDM2A,LOC121108941,MSL2,OGT,PPARGC1A,WHSC1,WHSC1L1
GO:2000176	positive regulation of pro-T cell differentiation	biological process	148/435	4107/13601	0.04437	0.662937	ACAN,ACTA2,ADD1,ADGRA2,AGT,AMH,ANKRD54,ANKS1A,ANXA6,APOB,ARID5B,ARNTL,ARVCF,ATP7B,AXL,B4GALT1,BARX1,BRAF,C8orf22,CARD11,CBSL,CCDC88A,CENPE,CHN1,COL11A1,COL1A1,COL3A1,COL4A3BP,CUX2,CXCL12,DAB2,DAB2IP,DAGLB,DDX6,DGCR2,DLC1,DLG1,DOK4,DPF3,DPYSL2,ECM1,EGFR,ENPP2,ERAP1,ERC1,ETS1,EZH1,FBXO38,GATA2,GATA5,GDPD5,GGNBP2,GLI2,GPD2,GPHN,HAND2,HIC1,HRG,ID1,ID4,IGFBP7,IL6ST,IMPAD1,IRF6,ISL1,JAK2,KAZALD1,KAZN,K…	ACAN,ACTA2,ADD1,ADGRA2,AGT,AMH,ANKRD54,ANKS1A,ANXA6,APOB,ARID5B,ARNTL,ARVCF,ATP7B,AXL,B4GALT1,BARX1,BRAF,C8orf22,CARD11,CBSL,CCDC88A,CENPE,CHN1,COL11A1,COL1A1,COL3A1,COL4A3BP,CUX2,CXCL12,DAB2,DAB2IP,DAGLB,DDX6,DGCR2,DLC1,DLG1,DOK4,DPF3,DPYSL2,ECM1,EGFR,ENPP2,ERAP1,ERC1,ETS1,EZH1,FBXO38,GATA2,GATA5,GDPD5,GGNBP2,GLI2,GPD2,GPHN,HAND2,HIC1,HRG,ID1,ID4,IGFBP7,IL6ST,IMPAD1,IRF6,ISL1,JAK2,KAZALD1,KAZN,K…
GO:0060548	negative regulation of cell death	biological process	5/435	61/13601	0.0451	0.663863	CARD11,GLI2,PPP1R36,SHH,STAT5A	CARD11,GLI2,PPP1R36,SHH,STAT5A
GO:0043405	regulation of MAP kinase activity	biological process	2/435	11/13601	0.04637	0.668321	PPARA,PPARGC1A	PPARA,PPARGC1A
GO:0031098	stress-activated protein kinase signaling cascade	biological process	2/435	11/13601	0.04637	0.668321	CXCL12,LGALS3	CXCL12,LGALS3
GO:0000165	MAPK cascade	biological process	7/435	103/13601	0.04704	0.676582	DAB2IP,DLG1,LOC121107687,NF1,NFIB,PTPRK,SULF1	DAB2IP,DLG1,LOC121107687,NF1,NFIB,PTPRK,SULF1
GO:0043065	positive regulation of apoptotic process	biological process	3/435	26/13601	0.04901	0.692787	DLG1,EPB41,KIF23	DLG1,EPB41,KIF23
GO:0050863	regulation of T cell activation	biological process	3/435	26/13601	0.04901	0.692787	NPTN,SPRY2,SULF1	NPTN,SPRY2,SULF1
GO:0048002	antigen processing and presentation of peptide antigen	biological process	3/435	26/13601	0.04901	0.692787	ADD1,GATA2,SHH	ADD1,GATA2,SHH
GO:0032816	positive regulation of natural killer cell activation	biological process	3/435	26/13601	0.04901	0.692787	APOB,LIPC,PLAGL2	APOB,LIPC,PLAGL2
GO:0043069	negative regulation of programmed cell death	biological process	9/435	149/13601	0.04994	0.700967	GLI2,ID1,LAMA5,NFIB,NOTCH1,PROX1,PTK7,SHH,SPRY2	GLI2,ID1,LAMA5,NFIB,NOTCH1,PROX1,PTK7,SHH,SPRY2

## Sheet: 36hpi-growth and development
GO.ID	Term	Ontology	Significant	Annotated	Pvalue	Qvalue	Signi_id	Signi_symbol
GO:0001525	angiogenesis	biological process	41/1200	200/13601	2.4e-07	5.40619e-05	ABCB11,ABCC2,ABCD3,ACSL1,AGXT,CD36,CTNS,EDN1,EXFABP,GLS2,IL1B,IRS2,LOC107049971,LOC416086,NFKBIE,NOS2,P2RX7,PLA2G6,PLIN2,SEPT2,SLC13A3,SLC16A1,SLC16A10,SLC16A13,SLC16A6,SLC19A1,SLC22A13L,SLC23A1,SLC25A10,SLC25A20,SLC26A6,SLC27A2,SLC27A4,SLC38A2,SLC3A1,SLC5A6,SLC6A12,SLC6A14,SLC9A3R1,SLCO2B1,THBS1	ABCB11,ABCC2,ABCD3,ACSL1,AGXT,CD36,CTNS,EDN1,EXFABP,GLS2,IL1B,IRS2,LOC107049971,LOC416086,NFKBIE,NOS2,P2RX7,PLA2G6,PLIN2,SEPT2,SLC13A3,SLC16A1,SLC16A10,SLC16A13,SLC16A6,SLC19A1,SLC22A13L,SLC23A1,SLC25A10,SLC25A20,SLC26A6,SLC27A2,SLC27A4,SLC38A2,SLC3A1,SLC5A6,SLC6A12,SLC6A14,SLC9A3R1,SLCO2B1,THBS1
GO:0035295	tube development	biological process	92/1200	626/13601	5.9e-07	0.000121176	ABAT,ABCC2,AHSG,AKAP9,AREG,ATP4B,BTG2,CA2,CAD,CCDC47,CD36,CDKN1A,CEBPB,CISH,COL4A6,COL6A1,CREM,CRHR1,DENND4C,DERL3,DHODH,DUSP1,EDN1,EGR1,EIF4EBP2,EREG,ERRFI1,F7,FBXO44,FCER1G,GATSL3,GCGR,GNB4,GPAM,GPD1,HSPA2,IL1B,IRS2,JUN,JUND,JUP,KLF6,LOC101747382,LOC416147,LOC417192,LOC776507,LPIN1,MAN1B1,MBD5,MGARP,MYD88,NR4A1,NR4A2,NR4A3,OSBPL8,P2RX7,PDE3B,PDE4B,PDK4,PENK,PIK3R2,PLCD1,PRKACB,PRKCQ,PTPN2,RAD51…	ABAT,ABCC2,AHSG,AKAP9,AREG,ATP4B,BTG2,CA2,CAD,CCDC47,CD36,CDKN1A,CEBPB,CISH,COL4A6,COL6A1,CREM,CRHR1,DENND4C,DERL3,DHODH,DUSP1,EDN1,EGR1,EIF4EBP2,EREG,ERRFI1,F7,FBXO44,FCER1G,GATSL3,GCGR,GNB4,GPAM,GPD1,HSPA2,IL1B,IRS2,JUN,JUND,JUP,KLF6,LOC101747382,LOC416147,LOC417192,LOC776507,LPIN1,MAN1B1,MBD5,MGARP,MYD88,NR4A1,NR4A2,NR4A3,OSBPL8,P2RX7,PDE3B,PDE4B,PDK4,PENK,PIK3R2,PLCD1,PRKACB,PRKCQ,PTPN2,RAD51…
GO:0048514	blood vessel morphogenesis	biological process	668/1200	6682/13601	1.2e-06	0.00020949	A2M,A2ML3,AADAC,ABAT,ABCC2,ABCD3,ABHD12,ABL2,ACOT11,ACP5,ACSL1,ADAR,ADM,AGT,AGXT,AHSG,AKAP8,AKAP9,ALB,AMOTL2,ANGPT1,ANGPTL3,ANK1,ANK2,ANKRD17,ANO1,APAF1,APLP2,APOA2,APOLD1,AREG,ARHGAP22,ARHGAP8,ARHGDIB,ARHGEF11,ARHGEF18,ARHGEF28,ARHGEF3,ARHGEF9,ARL5B,ARNT,ARRDC2,ASB1,ASCC2,ASNS,ATF3,ATP4B,AZI2,AvBD1,AvBD7,AvBD9,B2M,BAG3,BAK1,BBS2,BCL11A,BCL2L10,BCLAF1,BF1,BF2,BHLHE40,BIRC3,BPHL,BTG2,C1QTNF6,C1R,C…	A2M,A2ML3,AADAC,ABAT,ABCC2,ABCD3,ABHD12,ABL2,ACOT11,ACP5,ACSL1,ADAR,ADM,AGT,AGXT,AHSG,AKAP8,AKAP9,ALB,AMOTL2,ANGPT1,ANGPTL3,ANK1,ANK2,ANKRD17,ANO1,APAF1,APLP2,APOA2,APOLD1,AREG,ARHGAP22,ARHGAP8,ARHGDIB,ARHGEF11,ARHGEF18,ARHGEF28,ARHGEF3,ARHGEF9,ARL5B,ARNT,ARRDC2,ASB1,ASCC2,ASNS,ATF3,ATP4B,AZI2,AvBD1,AvBD7,AvBD9,B2M,BAG3,BAK1,BBS2,BCL11A,BCL2L10,BCLAF1,BF1,BF2,BHLHE40,BIRC3,BPHL,BTG2,C1QTNF6,C1R,C…
GO:0035239	tube morphogenesis	biological process	15/1200	42/13601	1.4e-06	0.000232767	ACP5,ADM,B2M,CATH1,CATH2,CATH3,CD36,GBP4L,LOC121106623,LOC121106625,MYD88,P2RX7,PGLYRP2,RIPK2,SPINK5	ACP5,ADM,B2M,CATH1,CATH2,CATH3,CD36,GBP4L,LOC121106623,LOC121106625,MYD88,P2RX7,PGLYRP2,RIPK2,SPINK5
GO:0045765	regulation of angiogenesis	biological process	18/1200	64/13601	6.6e-06	0.000787826	CATH1,CCL19,CCL26,CCL4,CCLI7,CCLI8,CX3CL1,EDN1,FCER1G,IL1B,IL8L1,IL8L2,LOC100857191,LOC121106433,LOC395551,MPP1,PDE4B,VAV3	CATH1,CCL19,CCL26,CCL4,CCLI7,CCLI8,CX3CL1,EDN1,FCER1G,IL1B,IL8L1,IL8L2,LOC100857191,LOC121106433,LOC395551,MPP1,PDE4B,VAV3
GO:0001568	blood vessel development	biological process	72/1200	490/13601	1e-05	0.00109969	ABL2,AGT,AHSG,ANGPT1,APLP2,AREG,ARHGEF28,CISH,CSF1,DDIT4,DDR1,DNM1,DOK1,DOK4,EFNB1,EIF4EBP2,EPHA2,EPHB1,ERBB3,EREG,ERRFI1,F3,F7,FGF19,FGFR2,FLT1,GFRA2,GPRC5A,IL1B,IRS2,ITGB3,KALRN,KLB,MBD5,MST1R,MTSS1,MYORG,NCBP2,NOV,NRTN,OSBPL8,PDK4,PIK3R2,PLCG1,PRKCQ,PTPN2,SCHIP1,SETX,SH3KBP1,SIK1,SIK2,SLC2A8,SLC9A3R1,SOCS1,SOCS3,SOX9,SPRY2,SRC,STAT3,SULF1,TCIRG1,TEK,THBS1,TIA1,TIPARP,TNK2,TYK2,VAV3,VCAM1,VEGFA…	ABL2,AGT,AHSG,ANGPT1,APLP2,AREG,ARHGEF28,CISH,CSF1,DDIT4,DDR1,DNM1,DOK1,DOK4,EFNB1,EIF4EBP2,EPHA2,EPHB1,ERBB3,EREG,ERRFI1,F3,F7,FGF19,FGFR2,FLT1,GFRA2,GPRC5A,IL1B,IRS2,ITGB3,KALRN,KLB,MBD5,MST1R,MTSS1,MYORG,NCBP2,NOV,NRTN,OSBPL8,PDK4,PIK3R2,PLCG1,PRKCQ,PTPN2,SCHIP1,SETX,SH3KBP1,SIK1,SIK2,SLC2A8,SLC9A3R1,SOCS1,SOCS3,SOX9,SPRY2,SRC,STAT3,SULF1,TCIRG1,TEK,THBS1,TIA1,TIPARP,TNK2,TYK2,VAV3,VCAM1,VEGFA…
GO:1901342	regulation of vasculature development	biological process	49/1200	297/13601	1.3e-05	0.00128765	ABCB11,ABCD3,ACSM5,AGXT,AKR1A1,ALDH8A1,AMACR,ASNS,ASPG,BHMT2,CAD,CARNS1,CES1L2,CYP27A1,CYP8B1,DDIT4,DECR2,EDN1,FGF19,GALK1,GAMT,GATM,GGT5,GLS2,GLUD2,GPD1,HK2,IL1B,KMO,LOC769704,LOC770996,MGLL,MTHFD2,NANP,NCOR1,P2RX7,PAH,PDK4,PFKFB1,PFKFB3,PFKFB4,PFKP,PROX1,PTGS2,RDH10,RGN,SLC27A2,STAT3,UGP2	ABCB11,ABCD3,ACSM5,AGXT,AKR1A1,ALDH8A1,AMACR,ASNS,ASPG,BHMT2,CAD,CARNS1,CES1L2,CYP27A1,CYP8B1,DDIT4,DECR2,EDN1,FGF19,GALK1,GAMT,GATM,GGT5,GLS2,GLUD2,GPD1,HK2,IL1B,KMO,LOC769704,LOC770996,MGLL,MTHFD2,NANP,NCOR1,P2RX7,PAH,PDK4,PFKFB1,PFKFB3,PFKFB4,PFKP,PROX1,PTGS2,RDH10,RGN,SLC27A2,STAT3,UGP2
GO:0002520	immune system development	biological process	155/1200	1286/13601	2.3e-05	0.00194678	A2ML2,A2ML4,ABL2,ACSL1,ADAR,AGT,ANGPT1,ANGPTL3,ANKLE2,APAF1,APLP2,APOA2,ARHGAP8,AZIN2,BAK1,BIRC3,CAMKK2,CARD8,CASP7,CCL19,CCL26,CCL4,CCLI7,CCLI8,CCNL1,CD44,CDKN1A,CEBPA,CHTOP,CISH,CSF1,CSRNP2,CX3CL1,CYR61,DAB1,DDR1,DENND4C,DLG1,DUSP1,DUSP10,DUSP16,DUSP5,DUSP8,EDN1,EIF2AK2,ELL,EPHA2,ERBB3,ERCC6,EREG,ERRFI1,F3,FGFR2,FICD,FLT1,FNTA,GADD45B,GADD45G,GCHFR,GLA,GPRC5A,HEXIM1,HSPA2,HSPH1,IFI27L2,IFI6,IL1…	A2ML2,A2ML4,ABL2,ACSL1,ADAR,AGT,ANGPT1,ANGPTL3,ANKLE2,APAF1,APLP2,APOA2,ARHGAP8,AZIN2,BAK1,BIRC3,CAMKK2,CARD8,CASP7,CCL19,CCL26,CCL4,CCLI7,CCLI8,CCNL1,CD44,CDKN1A,CEBPA,CHTOP,CISH,CSF1,CSRNP2,CX3CL1,CYR61,DAB1,DDR1,DENND4C,DLG1,DUSP1,DUSP10,DUSP16,DUSP5,DUSP8,EDN1,EIF2AK2,ELL,EPHA2,ERBB3,ERCC6,EREG,ERRFI1,F3,FGFR2,FICD,FLT1,FNTA,GADD45B,GADD45G,GCHFR,GLA,GPRC5A,HEXIM1,HSPA2,HSPH1,IFI27L2,IFI6,IL1…
GO:0042127	regulation of cell proliferation	biological process	208/1200	1822/13601	2.9e-05	0.00238244	A2M,A2ML3,ACP5,ADAR,ANGPT1,ANKLE2,APOA2,ARID4A,ARID5A,ASB1,ATF3,ATXN1L,AZIN2,BAK1,BAZ2A,BBS2,BCL11A,BCLAF1,BHLHE40,BIRC3,BTG2,CATH1,CATH2,CATH3,CBX4,CBX5,CCLI7,CCLI8,CD36,CD44,CDAN1,CDKN1A,CEBPA,CEBPB,CEBPD,CHAC1,CISH,COMT,CREBZF,CREM,CSRNP2,DACH1,DDIT4,DERL3,DGCR8,DHX34,DLG1,DLL4,DOT1L,DUSP1,DUSP10,DUSP16,DUSP8,EDN1,EGR1,EIF2AK2,EIF2B4,EIF4EBP2,ELF3,ELL,EREG,ERRFI1,ETV6,ETV7,EXOSC6,FBXW11,FGF19,…	A2M,A2ML3,ACP5,ADAR,ANGPT1,ANKLE2,APOA2,ARID4A,ARID5A,ASB1,ATF3,ATXN1L,AZIN2,BAK1,BAZ2A,BBS2,BCL11A,BCLAF1,BHLHE40,BIRC3,BTG2,CATH1,CATH2,CATH3,CBX4,CBX5,CCLI7,CCLI8,CD36,CD44,CDAN1,CDKN1A,CEBPA,CEBPB,CEBPD,CHAC1,CISH,COMT,CREBZF,CREM,CSRNP2,DACH1,DDIT4,DERL3,DGCR8,DHX34,DLG1,DLL4,DOT1L,DUSP1,DUSP10,DUSP16,DUSP8,EDN1,EGR1,EIF2AK2,EIF2B4,EIF4EBP2,ELF3,ELL,EREG,ERRFI1,ETV6,ETV7,EXOSC6,FBXW11,FGF19,…
GO:0008285	negative regulation of cell proliferation	biological process	142/1200	1165/13601	3.1e-05	0.0024882	ADAR,AGT,ALB,ANGPT1,APAF1,ARHGEF11,ARHGEF18,ARHGEF9,ASNS,ATF3,BAG3,BAK1,BCL2L10,BCLAF1,BIRC3,BTBD10,BTG2,CARD8,CASP7,CAT,CCL19,CCLI7,CCLI8,CD44,CDKN1A,CEBPB,CYLD,CYP1B1,CYR61,DDIT4,DHODH,DUSP1,EDN1,EGR1,EIF2AK2,EPHB1,ERBB3,ETS1,EXFABP,F3,FCER1G,FKBP8,FRZB,FST,G0S2,GADD45B,GADD45G,GDF15,GPAM,GPR75,HSPA5,HSPH1,IFI27L2,IFI6,IL1B,IL20RA,IL6,INHBA,IP6K2,IRS2,JUN,JUND,KALRN,KDM2B,LATS2,LOC107051449,LOC…	ADAR,AGT,ALB,ANGPT1,APAF1,ARHGEF11,ARHGEF18,ARHGEF9,ASNS,ATF3,BAG3,BAK1,BCL2L10,BCLAF1,BIRC3,BTBD10,BTG2,CARD8,CASP7,CAT,CCL19,CCLI7,CCLI8,CD44,CDKN1A,CEBPB,CYLD,CYP1B1,CYR61,DDIT4,DHODH,DUSP1,EDN1,EGR1,EIF2AK2,EPHB1,ERBB3,ETS1,EXFABP,F3,FCER1G,FKBP8,FRZB,FST,G0S2,GADD45B,GADD45G,GDF15,GPAM,GPR75,HSPA5,HSPH1,IFI27L2,IFI6,IL1B,IL20RA,IL6,INHBA,IP6K2,IRS2,JUN,JUND,KALRN,KDM2B,LATS2,LOC107051449,LOC…
GO:0030099	myeloid cell differentiation	biological process	26/1200	127/13601	3.8e-05	0.00291598	CCL19,CCL26,CCL4,CCLI7,CCLI8,CX3CL1,CYLD,EDA2R,EDN1,GPD1,HYAL3,IL6,LOC100857191,LOC101751687,LOC121106433,LOC395551,MAP3K14,PTPN2,RFFL,STAT1,TJP2,TNFAIP3,TNFSF15,TRIM32,ZC3H12A,ZFAND6	CCL19,CCL26,CCL4,CCLI7,CCLI8,CX3CL1,CYLD,EDA2R,EDN1,GPD1,HYAL3,IL6,LOC100857191,LOC101751687,LOC121106433,LOC395551,MAP3K14,PTPN2,RFFL,STAT1,TJP2,TNFAIP3,TNFSF15,TRIM32,ZC3H12A,ZFAND6
GO:0001944	vasculature development	biological process	85/1200	628/13601	3.9e-05	0.00296018	ABAT,ABCC2,ABCD3,ACSL1,APOA2,AREG,BAK1,CA2,CAD,CAT,CCL19,CCL4,CDKN1A,CHKA,COMT,CRHR1,CYP1B1,CYP2C23a,CYP2C23b,CYP4A22,CYP4B7,DHODH,DUSP1,EDN1,EGR1,EMX1,ERRFI1,EXFABP,GATSL3,HSPA2,HSPH1,IL1B,IL6,INHBA,JUN,JUND,JUP,KCNK3,KLF6,LOC101751749,LOC101752158,LOC107051449,LOC417192,LOC776507,MAP3K5,NFKBIE,NOS2,NR4A2,NR4A3,P2RX7,PDE4B,PENK,PGF,PLIN2,PPM1F,PRKACB,RAD51,RAD54L,RAMP2,RHOB,RIPK2,SDC1,SEPT2,SETX…	ABAT,ABCC2,ABCD3,ACSL1,APOA2,AREG,BAK1,CA2,CAD,CAT,CCL19,CCL4,CDKN1A,CHKA,COMT,CRHR1,CYP1B1,CYP2C23a,CYP2C23b,CYP4A22,CYP4B7,DHODH,DUSP1,EDN1,EGR1,EMX1,ERRFI1,EXFABP,GATSL3,HSPA2,HSPH1,IL1B,IL6,INHBA,JUN,JUND,JUP,KCNK3,KLF6,LOC101751749,LOC101752158,LOC107051449,LOC417192,LOC776507,MAP3K5,NFKBIE,NOS2,NR4A2,NR4A3,P2RX7,PDE4B,PENK,PGF,PLIN2,PPM1F,PRKACB,RAD51,RAD54L,RAMP2,RHOB,RIPK2,SDC1,SEPT2,SETX…
GO:0008283	cell proliferation	biological process	132/1200	1085/13601	6.5e-05	0.00438546	ACSL1,AHSG,AKAP9,ANGPTL3,APAF1,APOA2,AREG,ARHGEF18,BBS2,BTG2,CA2,CAD,CCL19,CD36,CD44,CDKN1A,CEBPB,CHRD,CISH,COL4A6,COL6A1,CRHR1,CYR61,DENND4C,DHH,DLL4,DUSP1,EDN1,EGR1,EIF4EBP2,EPHX1L,EREG,ERRFI1,EXFABP,F7,FCER1G,FERMT2,FGF19,FGFR2,FKBP8,FNTA,GATSL3,GCGR,GNB4,GPAM,GPD1,HSPA2,HSPA5,IL1B,IL6,IRS2,ITGB3,JUN,JUND,JUP,KLB,KLF6,LATS2,LOC101747382,LOC101751669,LOC101752158,LOC776507,LPIN1,MBD5,MGARP,MICA…	ACSL1,AHSG,AKAP9,ANGPTL3,APAF1,APOA2,AREG,ARHGEF18,BBS2,BTG2,CA2,CAD,CCL19,CD36,CD44,CDKN1A,CEBPB,CHRD,CISH,COL4A6,COL6A1,CRHR1,CYR61,DENND4C,DHH,DLL4,DUSP1,EDN1,EGR1,EIF4EBP2,EPHX1L,EREG,ERRFI1,EXFABP,F7,FCER1G,FERMT2,FGF19,FGFR2,FKBP8,FNTA,GATSL3,GCGR,GNB4,GPAM,GPD1,HSPA2,HSPA5,IL1B,IL6,IRS2,ITGB3,JUN,JUND,JUP,KLB,KLF6,LATS2,LOC101747382,LOC101751669,LOC101752158,LOC776507,LPIN1,MBD5,MGARP,MICA…
GO:0002573	myeloid leukocyte differentiation	biological process	385/1200	3718/13601	7.9e-05	0.00520431	AADAC,ABL2,ACP5,ACSL1,ADM,AGT,AHSG,AKAP8,AKAP9,ANGPT1,ANGPTL3,ANK1,ANK2,ANKLE2,ANKRD17,ANO1,APAF1,APOA2,AREG,ARHGAP8,ARHGEF11,ARHGEF18,ARHGEF9,ARID1B,ARID4A,ARNT,ARNTL2,ASCL1,ASNS,ATF3,ATP8A1,ATXN1L,B2M,BAK1,BCL11A,BCLAF1,BTBD10,BTG2,C1QTNF6,C5,CA2,CALCOCO2,CAMKK2,CARD8,CASP7,CAT,CCL19,CCL26,CCL4,CCLI7,CCLI8,CCNL1,CD248,CD274,CD36,CD44,CD83,CDH4,CDKN1A,CEBPA,CEBPB,CEBPD,CHCHD10,CHRD,CHST3,CHTOP,C…	AADAC,ABL2,ACP5,ACSL1,ADM,AGT,AHSG,AKAP8,AKAP9,ANGPT1,ANGPTL3,ANK1,ANK2,ANKLE2,ANKRD17,ANO1,APAF1,APOA2,AREG,ARHGAP8,ARHGEF11,ARHGEF18,ARHGEF9,ARID1B,ARID4A,ARNT,ARNTL2,ASCL1,ASNS,ATF3,ATP8A1,ATXN1L,B2M,BAK1,BCL11A,BCLAF1,BTBD10,BTG2,C1QTNF6,C5,CA2,CALCOCO2,CAMKK2,CARD8,CASP7,CAT,CCL19,CCL26,CCL4,CCLI7,CCLI8,CCNL1,CD248,CD274,CD36,CD44,CD83,CDH4,CDKN1A,CEBPA,CEBPB,CEBPD,CHCHD10,CHRD,CHST3,CHTOP,C…
GO:0048731	system development	biological process	34/1200	194/13601	8e-05	0.00524545	ANKRD17,CCL19,CCL26,CCL4,CCLI7,CCLI8,CREB3L3,CSF1,CX3CL1,DDX60,DHX58,EDN1,F7,FCER1G,IL17RA,IL1B,IL6,IL8L1,IL8L2,LOC100857191,LOC121106433,LOC395551,PPM1F,PUM2,RIPK2,SCARF1,SERPINF2,SWAP70,THBS1,TLR3,TNIP1,TRAF6,VEGFC,ZC3HAV1	ANKRD17,CCL19,CCL26,CCL4,CCLI7,CCLI8,CREB3L3,CSF1,CX3CL1,DDX60,DHX58,EDN1,F7,FCER1G,IL17RA,IL1B,IL6,IL8L1,IL8L2,LOC100857191,LOC121106433,LOC395551,PPM1F,PUM2,RIPK2,SCARF1,SERPINF2,SWAP70,THBS1,TLR3,TNIP1,TRAF6,VEGFC,ZC3HAV1
GO:0072358	cardiovascular system development	biological process	7/1200	14/13601	8.1e-05	0.0052862	ANKRD17,DDX60,DHX58,IFIH1,PUM2,TKFC,ZC3HAV1	ANKRD17,DDX60,DHX58,IFIH1,PUM2,TKFC,ZC3HAV1
GO:0048513	animal organ development	biological process	60/1200	424/13601	0.00016	0.00890263	A2M,A2ML3,ANKRD17,B2M,BIRC3,C1R,C1S,C5,CCL19,CD36,CD44,CFH,CFI,CYLD,DDX60,DENND1B,DHX58,DMB2,EREG,EXOSC6,FBXW11,FCER1G,HPX,IFIH1,IFNL3A,IL6,IRF1,IRF7,IRF9,LGR4,MSH6,MYD88,NLRC5,NLRP3,NR4A3,P2RX7,PCASP3,PDE4B,PGLYRP2,PLCG1,PRKACB,PRKCQ,PTPN2,PUM2,RAB7B,RIPK2,RSAD2,SEMA7A,SLC39A5,TAP2,TKFC,TLR3,TNFAIP3,TNIP1,TNIP2,TRAF6,UBQLN1,UNG,VAV3,ZC3HAV1	A2M,A2ML3,ANKRD17,B2M,BIRC3,C1R,C1S,C5,CCL19,CD36,CD44,CFH,CFI,CYLD,DDX60,DENND1B,DHX58,DMB2,EREG,EXOSC6,FBXW11,FCER1G,HPX,IFIH1,IFNL3A,IL6,IRF1,IRF7,IRF9,LGR4,MSH6,MYD88,NLRC5,NLRP3,NR4A3,P2RX7,PCASP3,PDE4B,PGLYRP2,PLCG1,PRKACB,PRKCQ,PTPN2,PUM2,RAB7B,RIPK2,RSAD2,SEMA7A,SLC39A5,TAP2,TKFC,TLR3,TNFAIP3,TNIP1,TNIP2,TRAF6,UBQLN1,UNG,VAV3,ZC3HAV1
GO:0048534	hematopoietic or lymphoid organ development	biological process	5/1200	8/13601	0.00024	0.0126485	IFNAR1,IRF7,MYD88,NMI,TLR3	IFNAR1,IRF7,MYD88,NMI,TLR3
GO:0030316	osteoclast differentiation	biological process	449/1200	4469/13601	0.00027	0.0137121	ABL2,ACP5,ACTA2,ADAMTS4,ADAR,ADM,AFF4,AGT,AHSG,ANGPT1,ANGPTL3,ANK2,ANKH,ANKRD11,ANKRD17,ANO1,APAF1,APLNR,APLP2,APOA2,APOLD1,AREG,ARHGAP22,ARHGDIB,ARHGEF18,ARID1B,ARID4A,ARMC6,ASB1,ASCL1,ATF3,ATXN1L,AZI2,B2M,BAG3,BAK1,BBS2,BCL11A,BSX,BTG2,C3H8ORF80,C5,C8orf4,CA2,CAD,CALB1,CASP7,CCDC47,CCL19,CCLI7,CCLI8,CD36,CD44,CD83,CDH4,CDKL1,CDKN1A,CEBPA,CEBPB,CEBPD,CHAC1,CHRD,CLN5,CNP,COL6A1,COL8A1,CP,CRHR1,CR…	ABL2,ACP5,ACTA2,ADAMTS4,ADAR,ADM,AFF4,AGT,AHSG,ANGPT1,ANGPTL3,ANK2,ANKH,ANKRD11,ANKRD17,ANO1,APAF1,APLNR,APLP2,APOA2,APOLD1,AREG,ARHGAP22,ARHGDIB,ARHGEF18,ARID1B,ARID4A,ARMC6,ASB1,ASCL1,ATF3,ATXN1L,AZI2,B2M,BAG3,BAK1,BBS2,BCL11A,BSX,BTG2,C3H8ORF80,C5,C8orf4,CA2,CAD,CALB1,CASP7,CCDC47,CCL19,CCLI7,CCLI8,CD36,CD44,CD83,CDH4,CDKL1,CDKN1A,CEBPA,CEBPB,CEBPD,CHAC1,CHRD,CLN5,CNP,COL6A1,COL8A1,CP,CRHR1,CR…
GO:0016525	negative regulation of angiogenesis	biological process	79/1200	609/13601	0.00029	0.0143114	A2ML2,A2ML4,ABL2,ANGPTL3,APAF1,APOA2,ARHGAP8,BAK1,BIRC3,CARD8,CASP7,CCL19,CCL26,CCL4,CCLI7,CCLI8,CD44,CHTOP,CSRNP2,CX3CL1,CYR61,DENND4C,ELL,EPHA2,F3,FGFR2,FICD,FLT1,FNTA,GCHFR,HSPA2,IFI27L2,IFI6,LOC100857191,LOC107051449,LOC121106433,LOC395551,LRRC27,MAP3K5,MSH6,NLRP3,NR4A1,PAFAH1B1,PKP4,PLCD1,PLXNB3,PMAIP1,PML,PMLL,PPM1F,PTX3,PXK,RAB3GAP2,RABGAP1L,RASA4B,RCC2,RFFL,RGN,RGS2,ROBO1,ROCK1,ROCK2,SDC4…	A2ML2,A2ML4,ABL2,ANGPTL3,APAF1,APOA2,ARHGAP8,BAK1,BIRC3,CARD8,CASP7,CCL19,CCL26,CCL4,CCLI7,CCLI8,CD44,CHTOP,CSRNP2,CX3CL1,CYR61,DENND4C,ELL,EPHA2,F3,FGFR2,FICD,FLT1,FNTA,GCHFR,HSPA2,IFI27L2,IFI6,LOC100857191,LOC107051449,LOC121106433,LOC395551,LRRC27,MAP3K5,MSH6,NLRP3,NR4A1,PAFAH1B1,PKP4,PLCD1,PLXNB3,PMAIP1,PML,PMLL,PPM1F,PTX3,PXK,RAB3GAP2,RABGAP1L,RASA4B,RCC2,RFFL,RGN,RGS2,ROBO1,ROCK1,ROCK2,SDC4…
GO:0007275	multicellular organism development	biological process	19/1200	91/13601	0.00031	0.0150328	AGT,ANGPT1,CAT,CSF3,ERBB3,EREG,FGF19,FLT1,IRS2,KLB,NCOR1,PIP4K2B,PLXNB3,RELN,SERPINE2,SLC9A3R1,SOX9,TEK,UNC5B	AGT,ANGPT1,CAT,CSF3,ERBB3,EREG,FGF19,FLT1,IRS2,KLB,NCOR1,PIP4K2B,PLXNB3,RELN,SERPINE2,SLC9A3R1,SOX9,TEK,UNC5B
GO:0048856	anatomical structure development	biological process	22/1200	115/13601	0.0004	0.0183763	ATF3,DLG1,DUSP1,DUSP10,DUSP16,DUSP8,ERRFI1,HSPH1,IL1B,LOC107051449,NCOR1,P2RX7,PAFAH1B1,PBK,PTPN2,RGS2,SLC9A3R1,SPRY2,SPRY4,SYNJ2BP,TNIP1,ZMYND11	ATF3,DLG1,DUSP1,DUSP10,DUSP16,DUSP8,ERRFI1,HSPH1,IL1B,LOC107051449,NCOR1,P2RX7,PAFAH1B1,PBK,PTPN2,RGS2,SLC9A3R1,SPRY2,SPRY4,SYNJ2BP,TNIP1,ZMYND11
GO:0031100	animal organ regeneration	biological process	6/1200	13/13601	0.00046	0.0205909	GBP4L,IRF1,LOC121106623,LOC121106625,PNPT1,TLR3	GBP4L,IRF1,LOC121106623,LOC121106625,PNPT1,TLR3
GO:2000181	negative regulation of blood vessel morphogenesis	biological process	5/1200	9/13601	0.00049	0.0216561	ARID4A,FNDC3A,SDC1,SOX8,SOX9	ARID4A,FNDC3A,SDC1,SOX8,SOX9
GO:0032502	developmental process	biological process	33/1200	208/13601	0.00066	0.0281023	APAF1,APOLD1,ARNT,CDKN1A,CHCHD10,DDIT4,EDN1,EGR1,EPAS1,ERO1A,HP1BP3,KCNK3,LOXL2,MGARP,NDRG1,NOS2,NR4A2,PENK,PGF,PLCD1,PLK3,PMAIP1,PML,PMLL,PRKCQ,RAMP2,SLC29A1,SLC2A8,STC1,TBL2,THBS1,TXN2,UBQLN1	APAF1,APOLD1,ARNT,CDKN1A,CHCHD10,DDIT4,EDN1,EGR1,EPAS1,ERO1A,HP1BP3,KCNK3,LOXL2,MGARP,NDRG1,NOS2,NR4A2,PENK,PGF,PLCD1,PLK3,PMAIP1,PML,PMLL,PRKCQ,RAMP2,SLC29A1,SLC2A8,STC1,TBL2,THBS1,TXN2,UBQLN1
GO:0002521	leukocyte differentiation	biological process	19/1200	98/13601	0.00082	0.0330986	APAF1,BAK1,CARD8,CASP7,CYR61,F3,IFI27L2,LOC107051449,LRRC27,MAP3K5,NLRP3,PMAIP1,PML,PMLL,PPM1F,ROBO1,STAT1,TNFRSF10B,TNFSF15	APAF1,BAK1,CARD8,CASP7,CYR61,F3,IFI27L2,LOC107051449,LRRC27,MAP3K5,NLRP3,PMAIP1,PML,PMLL,PPM1F,ROBO1,STAT1,TNFRSF10B,TNFSF15
GO:0009653	anatomical structure morphogenesis	biological process	16/1200	76/13601	0.00082	0.0330986	ACP5,ANGPT1,CCL19,CCLI7,CCLI8,CD36,ERRFI1,FCER1G,LOC121106433,MYD88,RIPK2,THBS1,TLR3,TNFAIP3,UBE2J1,ZC3H12A	ACP5,ANGPT1,CCL19,CCLI7,CCLI8,CD36,ERRFI1,FCER1G,LOC121106433,MYD88,RIPK2,THBS1,TLR3,TNFAIP3,UBE2J1,ZC3H12A
GO:0060009	Sertoli cell development	biological process	20/1200	106/13601	0.00087	0.0346166	ADAR,BTG2,DGCR8,EIF2AK2,EIF2B4,EIF4EBP2,MOV10,NCOR1,NCOR2,PATL2,PML,PMLL,PUM2,RIDA,SYNCRIP,TIA1,TNRC6C,XPO5,ZC3H12A,ZCCHC11	ADAR,BTG2,DGCR8,EIF2AK2,EIF2B4,EIF4EBP2,MOV10,NCOR1,NCOR2,PATL2,PML,PMLL,PUM2,RIDA,SYNCRIP,TIA1,TNRC6C,XPO5,ZC3H12A,ZCCHC11
GO:0048646	anatomical structure formation involved in morphogenesis	biological process	11/1200	43/13601	0.00098	0.0378085	APAF1,BAK1,CEBPB,CHAC1,ERO1A,MAP3K5,PMAIP1,PML,PMLL,PTPN2,TNFRSF10B	APAF1,BAK1,CEBPB,CHAC1,ERO1A,MAP3K5,PMAIP1,PML,PMLL,PTPN2,TNFRSF10B
GO:0070663	regulation of leukocyte proliferation	biological process	49/1200	355/13601	0.00108	0.0403296	ANGPT1,ARHGAP8,C1QTNF6,CCL19,CCL26,CCL4,CCLI7,CCLI8,CD36,CD44,CX3CL1,DUSP5,EDA2R,EDN1,EIF2AK2,ERCC6,FGF19,FGFR2,FLT1,GADD45B,GADD45G,IL1B,IL6,JUN,KLB,LOC100857191,LOC107051449,LOC121106433,LOC395551,MAP3K2,MAP3K5,MST1R,MYD88,NOV,P2RX7,PDE5A,PLCG1,RIPK2,SEMA7A,SERPINF2,SPRY2,SRC,ST5,TAOK3,TEK,THBS1,TLR3,TNFRSF10B,TRAF6	ANGPT1,ARHGAP8,C1QTNF6,CCL19,CCL26,CCL4,CCLI7,CCLI8,CD36,CD44,CX3CL1,DUSP5,EDA2R,EDN1,EIF2AK2,ERCC6,FGF19,FGFR2,FLT1,GADD45B,GADD45G,IL1B,IL6,JUN,KLB,LOC100857191,LOC107051449,LOC121106433,LOC395551,MAP3K2,MAP3K5,MST1R,MYD88,NOV,P2RX7,PDE5A,PLCG1,RIPK2,SEMA7A,SERPINF2,SPRY2,SRC,ST5,TAOK3,TEK,THBS1,TLR3,TNFRSF10B,TRAF6
GO:1901343	negative regulation of vasculature development	biological process	29/1200	182/13601	0.00128	0.0458371	ANKRD17,BIRC3,CYLD,DDX60,DHX58,EREG,FBXW11,HPX,IFIH1,IRF1,IRF7,IRF9,LGR4,MYD88,NLRC5,PCASP3,PGLYRP2,PRKACB,PUM2,RAB7B,RIPK2,RSAD2,TKFC,TLR3,TNFAIP3,TNIP1,TNIP2,UBQLN1,ZC3HAV1	ANKRD17,BIRC3,CYLD,DDX60,DHX58,EREG,FBXW11,HPX,IFIH1,IRF1,IRF7,IRF9,LGR4,MYD88,NLRC5,PCASP3,PGLYRP2,PRKACB,PUM2,RAB7B,RIPK2,RSAD2,TKFC,TLR3,TNFAIP3,TNIP1,TNIP2,UBQLN1,ZC3HAV1
GO:0032944	regulation of mononuclear cell proliferation	biological process	11/1200	45/13601	0.00148	0.0518037	AGT,APLP2,ERBB3,EREG,ERRFI1,GPRC5A,HSPH1,ITGB3,PTPN2,RELN,SDC4	AGT,APLP2,ERBB3,EREG,ERRFI1,GPRC5A,HSPH1,ITGB3,PTPN2,RELN,SDC4
GO:0048145	regulation of fibroblast proliferation	biological process	25/1200	151/13601	0.00155	0.0539833	AKR1A1,ALG1,ATF3,GBE1,GNMT,GPD1,GPD2,GYS2,IRS2,LOC101752158,LOC770996,LOC776507,PCK1,PFKFB1,PGP,PHKG1,PLCD1,PPP1R3C,PPP4R3B,PTPN2,RGN,SIK1,SLC25A10,SORD,UGP2	AKR1A1,ALG1,ATF3,GBE1,GNMT,GPD1,GPD2,GYS2,IRS2,LOC101752158,LOC770996,LOC776507,PCK1,PFKFB1,PGP,PHKG1,PLCD1,PPP1R3C,PPP4R3B,PTPN2,RGN,SIK1,SLC25A10,SORD,UGP2
GO:0050673	epithelial cell proliferation	biological process	31/1200	202/13601	0.00165	0.0562046	ACTA2,AGT,ANGPT1,CYP1B1,DLL4,EPHA2,ETS1,ITGB3,JUN,LOC121107687,LOXL2,MYH9,PLCG1,PPM1F,PRCP,PROX1,RHOB,ROBO1,ROCK2,SCARB1,SOX9,SRC,STARD8,STC1,SYNJ2BP,TEK,TGFBR2,THBS1,VEGFA,VEGFC,ZC3H12A	ACTA2,AGT,ANGPT1,CYP1B1,DLL4,EPHA2,ETS1,ITGB3,JUN,LOC121107687,LOXL2,MYH9,PLCG1,PPM1F,PRCP,PROX1,RHOB,ROBO1,ROCK2,SCARB1,SOX9,SRC,STARD8,STC1,SYNJ2BP,TEK,TGFBR2,THBS1,VEGFA,VEGFC,ZC3H12A
GO:0001935	endothelial cell proliferation	biological process	16/1200	81/13601	0.00168	0.0569487	B2M,CCL19,EXOSC6,FCER1G,HPX,MSH6,NLRP3,P2RX7,PCASP3,PRKCQ,RIPK2,RSAD2,TAP2,TNFAIP3,TRAF6,UNG	B2M,CCL19,EXOSC6,FCER1G,HPX,MSH6,NLRP3,P2RX7,PCASP3,PRKCQ,RIPK2,RSAD2,TAP2,TNFAIP3,TRAF6,UNG
GO:0048144	fibroblast proliferation	biological process	9/1200	33/13601	0.00173	0.0571186	GPD2,MIOX,PHKG1,PPP1R3B,PPP1R3C,PYGL,SI,SORD,STBD1	GPD2,MIOX,PHKG1,PPP1R3B,PPP1R3C,PYGL,SI,SORD,STBD1
GO:0042129	regulation of T cell proliferation	biological process	51/1200	382/13601	0.00181	0.0590618	APAF1,ASPDH,BTG2,CNP,COMT,DDIT4,DHX34,EPHX1L,EXOSC6,FTCD,GALK1,GPD1,HAL,HGD,HK2,IDO2,KMO,LOC107055390,MLH1,NCBP2,NCOR1,NUDT5,P2RX7,PAH,PATL2,PDE3B,PDE4B,PDE5A,PFKFB1,PFKFB3,PFKFB4,PFKP,PNPT1,PUM2,RBM3,REL,SAMHD1,SMG1,SMG6,STAT3,SYNCRIP,TAT,TET2,TNRC6C,UGT1A1,UNG,UPF2,ZC3H12A,ZC3HAV1,ZCCHC11,ZFP36L1	APAF1,ASPDH,BTG2,CNP,COMT,DDIT4,DHX34,EPHX1L,EXOSC6,FTCD,GALK1,GPD1,HAL,HGD,HK2,IDO2,KMO,LOC107055390,MLH1,NCBP2,NCOR1,NUDT5,P2RX7,PAH,PATL2,PDE3B,PDE4B,PDE5A,PFKFB1,PFKFB3,PFKFB4,PFKP,PNPT1,PUM2,RBM3,REL,SAMHD1,SMG1,SMG6,STAT3,SYNCRIP,TAT,TET2,TNRC6C,UGT1A1,UNG,UPF2,ZC3H12A,ZC3HAV1,ZCCHC11,ZFP36L1
GO:1904018	positive regulation of vasculature development	biological process	89/1200	749/13601	0.00211	0.0666986	ADM,AGT,ANGPTL3,ARHGEF18,BCL11A,C5,CCLI7,CCLI8,CD36,CDH4,CSF1,CYFIP1,CYP1B1,DAB1,DHODH,DLG1,DLL4,EDN1,EPHA2,ERAP1,ETS1,ETV4,F3,FERMT2,FLT1,FST,GAS2,GDF15,GOLGA4,HNF4A,IL1B,ITGB3,ITSN2,KEL,LGR4,LIMK1,LOC107051419,LOC121106433,LOC121107687,MELTF,MKLN1,MYH9,NEFL,NFIB,OSR1,PAFAH1B1,PALM,PALMD,PDE3B,PGF,PLCG1,PLXNA2,PLXNA4,PLXNB3,PML,PMLL,PROX1,RAMP2,RCC2,RELN,RHOB,ROBO1,ROCK1,ROCK2,SEMA7A,SH3KBP1,SHR…	ADM,AGT,ANGPTL3,ARHGEF18,BCL11A,C5,CCLI7,CCLI8,CD36,CDH4,CSF1,CYFIP1,CYP1B1,DAB1,DHODH,DLG1,DLL4,EDN1,EPHA2,ERAP1,ETS1,ETV4,F3,FERMT2,FLT1,FST,GAS2,GDF15,GOLGA4,HNF4A,IL1B,ITGB3,ITSN2,KEL,LGR4,LIMK1,LOC107051419,LOC121106433,LOC121107687,MELTF,MKLN1,MYH9,NEFL,NFIB,OSR1,PAFAH1B1,PALM,PALMD,PDE3B,PGF,PLCG1,PLXNA2,PLXNA4,PLXNB3,PML,PMLL,PROX1,RAMP2,RCC2,RELN,RHOB,ROBO1,ROCK1,ROCK2,SEMA7A,SH3KBP1,SHR…
GO:0048745	smooth muscle tissue development	biological process	156/1200	1427/13601	0.0022	0.0681268	ALB,ANO1,APAF1,ARNT,ASCC2,ASNS,ATF3,BAG3,BAK1,BCL2L10,BCLAF1,BTG2,C3H8ORF80,C5,C8orf4,CCDC47,CCL19,CD248,CD36,CD44,CDKN1A,CEBPB,CENPX,CHAC1,CHCHD10,CHST3,COMT,CREB3L3,CYP1B1,DDIT4,DERL3,DLG1,DTX3L,DUSP10,EDA2R,EDN1,EGR1,EIF2AK2,EPAS1,EPHA2,EPHB1,ERCC6,ERO1A,ERRFI1,EYA3,FBXO44,FBXW11,FGF19,GADD45B,GADD45G,GINS2,HELB,HP1BP3,HSPA5,HSPH1,IL1B,IL6,IPPK,JUN,KCNK3,KLF6,KRT40,LOC101749913,LOC121106446,LO…	ALB,ANO1,APAF1,ARNT,ASCC2,ASNS,ATF3,BAG3,BAK1,BCL2L10,BCLAF1,BTG2,C3H8ORF80,C5,C8orf4,CCDC47,CCL19,CD248,CD36,CD44,CDKN1A,CEBPB,CENPX,CHAC1,CHCHD10,CHST3,COMT,CREB3L3,CYP1B1,DDIT4,DERL3,DLG1,DTX3L,DUSP10,EDA2R,EDN1,EGR1,EIF2AK2,EPAS1,EPHA2,EPHB1,ERCC6,ERO1A,ERRFI1,EYA3,FBXO44,FBXW11,FGF19,GADD45B,GADD45G,GINS2,HELB,HP1BP3,HSPA5,HSPH1,IL1B,IL6,IPPK,JUN,KCNK3,KLF6,KRT40,LOC101749913,LOC121106446,LO…
GO:0060444	branching involved in mammary gland duct morphogenesis	biological process	48/1200	360/13601	0.0025	0.0749249	C1QTNF6,CCL19,CD274,CD44,CD83,CDKN1A,CEBPB,CYLD,DLG1,DMB2,EFNB1,EXOSC6,FCER1G,GPAM,HSPH1,ICOSLG,IFNL3A,IL15RA,IL1B,IL6,IRF1,IRS2,MAD1L1,MAP3K14,MAP3K8,MSH6,MYD88,NLRP3,NR4A3,PCASP3,PDE5A,PGLYRP2,PRKAR1A,PRKCQ,PTPN2,RIPK2,SERPINE2,SLC39A5,TGFBR2,THBS1,TNFAIP3,TNIP2,TRAF6,UNG,VAV3,VCAM1,ZBTB32,ZEB1	C1QTNF6,CCL19,CD274,CD44,CD83,CDKN1A,CEBPB,CYLD,DLG1,DMB2,EFNB1,EXOSC6,FCER1G,GPAM,HSPH1,ICOSLG,IFNL3A,IL15RA,IL1B,IL6,IRF1,IRS2,MAD1L1,MAP3K14,MAP3K8,MSH6,MYD88,NLRP3,NR4A3,PCASP3,PDE5A,PGLYRP2,PRKAR1A,PRKCQ,PTPN2,RIPK2,SERPINE2,SLC39A5,TGFBR2,THBS1,TNFAIP3,TNIP2,TRAF6,UNG,VAV3,VCAM1,ZBTB32,ZEB1
GO:0050670	regulation of lymphocyte proliferation	biological process	3/1200	4/13601	0.00256	0.0752694	SERPINE2,SERPINF2,THBS1	SERPINE2,SERPINF2,THBS1
GO:0022603	regulation of anatomical structure morphogenesis	biological process	7/1200	23/13601	0.00283	0.0800077	ASPDH,KMO,NAMPTP1,PFKFB3,PFKFB4,PFKP,QPRT	ASPDH,KMO,NAMPTP1,PFKFB3,PFKFB4,PFKP,QPRT
GO:0045766	positive regulation of angiogenesis	biological process	7/1200	23/13601	0.00283	0.0800077	A2M,A2ML3,BIRC3,CHAC1,SERPINE2,SERPINF2,THBS1	A2M,A2ML3,BIRC3,CHAC1,SERPINE2,SERPINF2,THBS1
GO:0042098	T cell proliferation	biological process	12/1200	56/13601	0.00305	0.0848532	ACOT6,ACSL1,CYP1B1,CYP2AC2,CYP2C23a,CYP2C23b,CYP2U1,FAAH2,MGLL,PTGS2,SLC27A2,SLC27A4	ACOT6,ACSL1,CYP1B1,CYP2AC2,CYP2C23a,CYP2C23b,CYP2U1,FAAH2,MGLL,PTGS2,SLC27A2,SLC27A4
GO:0044110	growth involved in symbiotic interaction	biological process	22/1200	135/13601	0.00352	0.0939968	ACP5,ACSL1,ALB,APAF1,CP,EIF2AK2,F7,GATSL3,IL1B,LIPG,P2RX7,PENK,PIM1,SLC16A1,SLC27A4,SLC6A19,SPP1,STAT1,STC1,TPCN2,TXN2,UGT1A1	ACP5,ACSL1,ALB,APAF1,CP,EIF2AK2,F7,GATSL3,IL1B,LIPG,P2RX7,PENK,PIM1,SLC16A1,SLC27A4,SLC6A19,SPP1,STAT1,STC1,TPCN2,TXN2,UGT1A1
GO:0044116	growth of symbiont involved in interaction with host	biological process	10/1200	43/13601	0.00355	0.0942572	ALB,BAK1,C5,CATH1,CATH2,IFNL3A,LOC107049469,LYG2,LYGL,P2RX7	ALB,BAK1,C5,CATH1,CATH2,IFNL3A,LOC107049469,LYG2,LYGL,P2RX7
GO:0044117	growth of symbiont in host	biological process	10/1200	43/13601	0.00355	0.0942572	BIRC3,IRF1,IRF7,IRF9,LGR4,RAB7B,RSAD2,TLR3,TNFAIP3,UBQLN1	BIRC3,IRF1,IRF7,IRF9,LGR4,RAB7B,RSAD2,TLR3,TNFAIP3,UBQLN1
GO:0060008	Sertoli cell differentiation	biological process	8/1200	30/13601	0.0036	0.0952227	AADAC,ANGPTL3,APOA2,IL1B,IRS2,LONP2,PDE3B,SCARB1	AADAC,ANGPTL3,APOA2,IL1B,IRS2,LONP2,PDE3B,SCARB1
GO:1902105	regulation of leukocyte differentiation	biological process	10/1200	44/13601	0.00424	0.108256	AGT,ATF3,CYLD,G0S2,INHBA,LRRC27,PMAIP1,PML,PMLL,THBS1	AGT,ATF3,CYLD,G0S2,INHBA,LRRC27,PMAIP1,PML,PMLL,THBS1
GO:0072359	circulatory system development	biological process	26/1200	171/13601	0.00426	0.108568	ABL2,AGT,ANGPT1,APLP2,CD36,CD44,CSF3,DDR1,ERBB3,EREG,ERRFI1,GPRC5A,HSPH1,IFNAR1,ITGB3,PTPN2,RELN,RIPK2,SDC4,SRC,TEK,TNK2,TPST2,TYK2,VEGFA,VEGFC	ABL2,AGT,ANGPT1,APLP2,CD36,CD44,CSF3,DDR1,ERBB3,EREG,ERRFI1,GPRC5A,HSPH1,IFNAR1,ITGB3,PTPN2,RELN,RIPK2,SDC4,SRC,TEK,TNK2,TPST2,TYK2,VEGFA,VEGFC
GO:0001649	osteoblast differentiation	biological process	15/1200	81/13601	0.00442	0.112236	AGT,ANGPT1,CD36,CD44,CSF3,ERBB3,EREG,HSPH1,ITGB3,RELN,RIPK2,SDC4,TNK2,VEGFA,VEGFC	AGT,ANGPT1,CD36,CD44,CSF3,ERBB3,EREG,HSPH1,ITGB3,RELN,RIPK2,SDC4,TNK2,VEGFA,VEGFC
GO:0030879	mammary gland development	biological process	522/1200	5433/13601	0.00476	0.117118	A2M,A2ML3,ABAT,ABHD12,ABL2,ACP5,ACTA2,ADAMTS4,ADAR,ADM,AFF4,AGT,AHSG,AKAP9,ALB,ANGPT1,ANGPTL3,ANK2,ANKH,ANKRD11,ANKRD17,ANO1,APAF1,APLNR,APLP2,APOA2,APOLD1,AREG,ARHGAP22,ARHGDIB,ARHGEF11,ARID1B,ARID4A,ARMC6,ARNT,ASB1,ASCL1,ATF3,ATP8A1,ATXN1L,AZI2,B2M,BAG3,BAK1,BBS2,BCAP29,BCL11A,BHLHE40,BSX,BTG2,C1QTNF6,C3H8ORF80,C5,C8orf4,CAD,CALB1,CARD8,CASP7,CAT,CBX5,CCDC47,CCL19,CCLI7,CCLI8,CD274,CD36,CD44,CD…	A2M,A2ML3,ABAT,ABHD12,ABL2,ACP5,ACTA2,ADAMTS4,ADAR,ADM,AFF4,AGT,AHSG,AKAP9,ALB,ANGPT1,ANGPTL3,ANK2,ANKH,ANKRD11,ANKRD17,ANO1,APAF1,APLNR,APLP2,APOA2,APOLD1,AREG,ARHGAP22,ARHGDIB,ARHGEF11,ARID1B,ARID4A,ARMC6,ARNT,ASB1,ASCL1,ATF3,ATP8A1,ATXN1L,AZI2,B2M,BAG3,BAK1,BBS2,BCAP29,BCL11A,BHLHE40,BSX,BTG2,C1QTNF6,C3H8ORF80,C5,C8orf4,CAD,CALB1,CARD8,CASP7,CAT,CBX5,CCDC47,CCL19,CCLI7,CCLI8,CD274,CD36,CD44,CD…
GO:0048660	regulation of smooth muscle cell proliferation	biological process	12/1200	59/13601	0.00478	0.117118	B2M,EXOSC6,FCER1G,HPX,MSH6,NLRP3,P2RX7,PCASP3,RSAD2,TAP2,TRAF6,UNG	B2M,EXOSC6,FCER1G,HPX,MSH6,NLRP3,P2RX7,PCASP3,RSAD2,TAP2,TRAF6,UNG
GO:0022612	gland morphogenesis	biological process	22/1200	139/13601	0.00504	0.121991	AGT,ANGPT1,CAT,CSF3,EDN1,ERBB3,EREG,FGF19,FLT1,IRS2,KLB,NCOR1,PIK3R2,PIP4K2B,PLXNB3,RELN,SERPINE2,SLC9A3R1,SOX9,TEK,TNRC6C,UNC5B	AGT,ANGPT1,CAT,CSF3,EDN1,ERBB3,EREG,FGF19,FLT1,IRS2,KLB,NCOR1,PIK3R2,PIP4K2B,PLXNB3,RELN,SERPINE2,SLC9A3R1,SOX9,TEK,TNRC6C,UNC5B
GO:0061138	morphogenesis of a branching epithelium	biological process	47/1200	364/13601	0.00512	0.122862	ABCD3,ADO,ALDH9A1,AMACR,APOA2,CAT,CISD1,CYB5A,CYP1A1,ENOX2,ERO1A,ETFDH,FDX1,FMO3,FRRS1,GBE1,GCGR,GNMT,GPD1,GYS2,HAO1,HAO2,IRS2,LONP2,MARC1,NDUFA6,NOA1,NR4A3,PCDH12,PDK4,PFKFB3,PFKFB4,PFKP,PHKA2,PHKG1,PHLDA2,PNPT1,PPP1R3B,PPP1R3C,PRDM16,PYGL,SH3PXD2A,SLC25A10,SLC27A2,STBD1,TXN2,UGP2	ABCD3,ADO,ALDH9A1,AMACR,APOA2,CAT,CISD1,CYB5A,CYP1A1,ENOX2,ERO1A,ETFDH,FDX1,FMO3,FRRS1,GBE1,GCGR,GNMT,GPD1,GYS2,HAO1,HAO2,IRS2,LONP2,MARC1,NDUFA6,NOA1,NR4A3,PCDH12,PDK4,PFKFB3,PFKFB4,PFKP,PHKA2,PHKG1,PHLDA2,PNPT1,PPP1R3B,PPP1R3C,PRDM16,PYGL,SH3PXD2A,SLC25A10,SLC27A2,STBD1,TXN2,UGP2
GO:0072234	metanephric nephron tubule development	biological process	4/1200	9/13601	0.00529	0.125646	CTNS,SLC19A1,SLC5A6,SLC9A3R1	CTNS,SLC19A1,SLC5A6,SLC9A3R1
GO:0050793	regulation of developmental process	biological process	5/1200	14/13601	0.00539	0.126942	B2M,NLRP3,PCASP3,RSAD2,TRAF6	B2M,NLRP3,PCASP3,RSAD2,TRAF6
GO:1902106	negative regulation of leukocyte differentiation	biological process	7/1200	26/13601	0.00602	0.137603	CSF1,HPX,IRF7,NLRC5,PAFAH1B1,RIPK2,TRIM32	CSF1,HPX,IRF7,NLRC5,PAFAH1B1,RIPK2,TRIM32
GO:0002762	negative regulation of myeloid leukocyte differentiation	biological process	6/1200	20/13601	0.00612	0.138753	CD83,CEBPB,ICOSLG,IRF9,NLRP3,PRKCQ	CD83,CEBPB,ICOSLG,IRF9,NLRP3,PRKCQ
GO:0001936	regulation of endothelial cell proliferation	biological process	14/1200	77/13601	0.00691	0.154656	CCL19,CCLI7,CCLI8,CSF1,EDN1,F7,IL8L1,IL8L2,ITGB3,LOC121106433,MADCAM1,SWAP70,THBS1,VEGFC	CCL19,CCLI7,CCLI8,CSF1,EDN1,F7,IL8L1,IL8L2,ITGB3,LOC121106433,MADCAM1,SWAP70,THBS1,VEGFC
GO:0048659	smooth muscle cell proliferation	biological process	10/1200	47/13601	0.00695	0.155302	AHSG,CISH,IL1B,OSBPL8,PRKCQ,PTPN2,SIK1,SIK2,SOCS1,SOCS3	AHSG,CISH,IL1B,OSBPL8,PRKCQ,PTPN2,SIK1,SIK2,SOCS1,SOCS3
GO:0032946	positive regulation of mononuclear cell proliferation	biological process	9/1200	40/13601	0.007	0.155672	ACP5,CCL19,CD36,IRF1,IRF8,THBS1,TLR3,TNFRSF9,TRAF6	ACP5,CCL19,CD36,IRF1,IRF8,THBS1,TLR3,TNFRSF9,TRAF6
GO:0060603	mammary gland duct morphogenesis	biological process	26/1200	178/13601	0.00724	0.158621	ANGPTL3,APOA2,BIRC3,CD44,CSRNP2,ELL,FICD,GCHFR,IFI6,LOC107051449,NR4A1,PTX3,PXK,RASA4B,RCC2,RFFL,RGS2,ROCK1,ROCK2,SH2D4A,SPIA3,SPRY2,SRC,THBS1,USP47,WNK1	ANGPTL3,APOA2,BIRC3,CD44,CSRNP2,ELL,FICD,GCHFR,IFI6,LOC107051449,NR4A1,PTX3,PXK,RASA4B,RCC2,RFFL,RGS2,ROCK1,ROCK2,SH2D4A,SPIA3,SPRY2,SRC,THBS1,USP47,WNK1
GO:0051094	positive regulation of developmental process	biological process	28/1200	196/13601	0.0074	0.158621	AZI2,CCL19,CD274,CD44,CDKN1A,CEBPB,CSF1,DLG1,DMB2,EFNB1,GPAM,ICOSLG,IL1B,IL6,IRF1,IRS2,MAD1L1,MYD88,P2RX7,PCASP3,PDE5A,PRKAR1A,PRKCQ,RIPK2,SLC39A5,TRAF6,VAV3,VCAM1	AZI2,CCL19,CD274,CD44,CDKN1A,CEBPB,CSF1,DLG1,DMB2,EFNB1,GPAM,ICOSLG,IL1B,IL6,IRF1,IRS2,MAD1L1,MYD88,P2RX7,PCASP3,PDE5A,PRKAR1A,PRKCQ,RIPK2,SLC39A5,TRAF6,VAV3,VCAM1
GO:0060443	mammary gland morphogenesis	biological process	31/1200	223/13601	0.00746	0.158621	B2M,C1R,C1S,C5,CATH1,CCL19,CFI,DENND1B,DLG1,EXOSC6,FCER1G,HPX,IL6,IRF7,IRF9,MLH1,MSH6,MYD88,NBN,NFKB2,NLRP3,P2RX7,PCASP3,PRKCQ,RIPK2,RSAD2,SWAP70,TAP2,TNFAIP3,TRAF6,UNG	B2M,C1R,C1S,C5,CATH1,CCL19,CFI,DENND1B,DLG1,EXOSC6,FCER1G,HPX,IL6,IRF7,IRF9,MLH1,MSH6,MYD88,NBN,NFKB2,NLRP3,P2RX7,PCASP3,PRKCQ,RIPK2,RSAD2,SWAP70,TAP2,TNFAIP3,TRAF6,UNG
GO:0030216	keratinocyte differentiation	biological process	2/1200	2/13601	0.00778	0.158621	IFI6,SRC	IFI6,SRC
GO:0021960	anterior commissure morphogenesis	biological process	26/1200	179/13601	0.00778	0.158621	ARID4A,CDKN1A,EPHA2,FLNB,FNDC3A,FOSL2,HRH2,IL1B,MYD88,ONECUT1,PAFAH1B1,PDZD7,PROX1,PTPRS,RILPL1,ROCK1,ROCK2,SDC1,SHROOM3,SLC9A3R1,SOX8,SOX9,ST14,STC1,TJP2,TMEM132E	ARID4A,CDKN1A,EPHA2,FLNB,FNDC3A,FOSL2,HRH2,IL1B,MYD88,ONECUT1,PAFAH1B1,PDZD7,PROX1,PTPRS,RILPL1,ROCK1,ROCK2,SDC1,SHROOM3,SLC9A3R1,SOX8,SOX9,ST14,STC1,TJP2,TMEM132E
GO:0021952	central nervous system projection neuron axonogenesis	biological process	24/1200	163/13601	0.00873	0.172208	ADM,AGT,AREG,CD44,CSF1,DLG1,DLL4,EDN1,EPHA2,ETV4,IL6,LGR4,PGF,PML,PMLL,PROX1,RDH10,SOX8,SOX9,SPINT1,SPRY2,ST14,SULF1,TGFBR2	ADM,AGT,AREG,CD44,CSF1,DLG1,DLL4,EDN1,EPHA2,ETV4,IL6,LGR4,PGF,PML,PMLL,PROX1,RDH10,SOX8,SOX9,SPINT1,SPRY2,ST14,SULF1,TGFBR2
GO:0072170	metanephric tubule development	biological process	28/1200	199/13601	0.00906	0.178214	ALB,ASNS,ATF3,BAG3,BAK1,CDKN1A,COMT,EIF2AK2,GATSL3,HSPA5,IL1B,IRF1,LOC101749913,MAP3K14,MAP3K2,NR4A2,P2RX7,PDK4,PENK,PIM1,PMAIP1,PPM1D,SLC2A1,SOX9,TBL2,TLR3,TNFRSF10B,TXN2	ALB,ASNS,ATF3,BAG3,BAK1,CDKN1A,COMT,EIF2AK2,GATSL3,HSPA5,IL1B,IRF1,LOC101749913,MAP3K14,MAP3K2,NR4A2,P2RX7,PDK4,PENK,PIM1,PMAIP1,PPM1D,SLC2A1,SOX9,TBL2,TLR3,TNFRSF10B,TXN2
GO:0070665	positive regulation of leukocyte proliferation	biological process	110/1200	1006/13601	0.00968	0.188288	ABL2,ACP5,ANGPT1,ANGPTL3,ATP4B,C1QTNF6,CCL19,CD274,CD36,CD44,CD83,CDH15,CDH4,CEBPB,CHRD,CLDN15,CLDN2,COL4A6,COL6A1,COL8A1,CSF1,CYLD,CYP1B1,CYR61,DAB1,DLG1,DMB2,DSP,EFNB1,EPHA2,EPHB1,ERBB3,FARP2,FBLN2,FERMT2,GPAM,HSPH1,ICOSLG,IER3,IL1B,IL6,IRF1,ITGB3,ITGB4,JUP,LOC101749913,LOC107051419,LOC417192,LPP,MAD1L1,MADCAM1,MAP3K14,MAP3K8,MELTF,MKLN1,MTSS1,MYH9,NEDD9,NLRP3,NOV,NR4A3,ONECUT1,PCASP3,PCDH1,PCD…	ABL2,ACP5,ANGPT1,ANGPTL3,ATP4B,C1QTNF6,CCL19,CD274,CD36,CD44,CD83,CDH15,CDH4,CEBPB,CHRD,CLDN15,CLDN2,COL4A6,COL6A1,COL8A1,CSF1,CYLD,CYP1B1,CYR61,DAB1,DLG1,DMB2,DSP,EFNB1,EPHA2,EPHB1,ERBB3,FARP2,FBLN2,FERMT2,GPAM,HSPH1,ICOSLG,IER3,IL1B,IL6,IRF1,ITGB3,ITGB4,JUP,LOC101749913,LOC107051419,LOC417192,LPP,MAD1L1,MADCAM1,MAP3K14,MAP3K8,MELTF,MKLN1,MTSS1,MYH9,NEDD9,NLRP3,NOV,NR4A3,ONECUT1,PCASP3,PCDH1,PCD…
GO:0008284	positive regulation of cell proliferation	biological process	6/1200	22/13601	0.01012	0.190856	ASNS,CAD,GFPT2,GLS2,GLUD2,LOC101751749	ASNS,CAD,GFPT2,GLS2,GLUD2,LOC101751749
GO:0032943	mononuclear cell proliferation	biological process	6/1200	22/13601	0.01012	0.190856	AKAP8,FNTA,LOC427439,NCOR1,PML,PMLL	AKAP8,FNTA,LOC427439,NCOR1,PML,PMLL
GO:0070661	leukocyte proliferation	biological process	11/1200	57/13601	0.01013	0.190856	ANGPT1,DLL4,EPHA2,MYH9,PLCG1,PRCP,ROBO1,SCARB1,STARD8,THBS1,VEGFC	ANGPT1,DLL4,EPHA2,MYH9,PLCG1,PRCP,ROBO1,SCARB1,STARD8,THBS1,VEGFC
GO:0021577	hindbrain structural organization	biological process	13/1200	73/13601	0.01077	0.199753	ELN,LIMK1,LOC107051449,NOV,PIK3R2,PPM1F,PRKCQ,ROCK1,SDC4,SERPINF2,SRC,SYNPO,WASF2	ELN,LIMK1,LOC107051449,NOV,PIK3R2,PPM1F,PRKCQ,ROCK1,SDC4,SERPINF2,SRC,SYNPO,WASF2
GO:0021589	cerebellum structural organization	biological process	13/1200	73/13601	0.01077	0.199753	ELN,LIMK1,LOC107051449,NOV,PIK3R2,PPM1F,PRKCQ,ROCK1,SDC4,SERPINF2,SRC,SYNPO,WASF2	ELN,LIMK1,LOC107051449,NOV,PIK3R2,PPM1F,PRKCQ,ROCK1,SDC4,SERPINF2,SRC,SYNPO,WASF2
GO:0035622	intrahepatic bile duct development	biological process	3/1200	6/13601	0.01118	0.201731	AKR1A1,LOC770996,RGN	AKR1A1,LOC770996,RGN
GO:0072183	negative regulation of nephron tubule epithelial cell differentiation	biological process	3/1200	6/13601	0.01118	0.201731	PDCD6IP,SDC1,SDC4	PDCD6IP,SDC1,SDC4
GO:0002064	epithelial cell development	biological process	11/1200	58/13601	0.01153	0.206097	DDIT4,GALK1,GPD1,HK2,NCOR1,P2RX7,PFKFB1,PFKFB3,PFKFB4,PFKP,STAT3	DDIT4,GALK1,GPD1,HK2,NCOR1,P2RX7,PFKFB1,PFKFB3,PFKFB4,PFKP,STAT3
GO:0030154	cell differentiation	biological process	8/1200	36/13601	0.01162	0.206732	CD44,CHID1,HYAL3,LOC768786,LYG2,LYGL,PGLYRP2,STAB2	CD44,CHID1,HYAL3,LOC768786,LYG2,LYGL,PGLYRP2,STAB2
GO:0048869	cellular developmental process	biological process	8/1200	36/13601	0.01162	0.206732	AREG,CSF1,EPHA2,ETV4,IRF6,PML,PMLL,ROBO1	AREG,CSF1,EPHA2,ETV4,IRF6,PML,PMLL,ROBO1
GO:0030278	regulation of ossification	biological process	389/1200	4013/13601	0.01166	0.207094	A2M,A2ML2,A2ML3,A2ML4,ACP5,ACSL1,ADAR,AGT,AKAP8,AKAP9,ANGPT1,ANKLE2,ANKRD17,APAF1,APLP2,APOA2,AREG,ARHGAP22,ARHGAP8,ARHGEF11,ARID1B,ARID3C,ARID4A,ARID4B,ARID5A,ARNT,ARNTL2,ASB1,ASCC2,ASCL1,ASXL2,ATF3,ATF7IP,ATXN1L,AZIN2,BAK1,BAZ2A,BAZ2B,BCL11A,BCLAF1,BHLHE40,BIRC3,BSX,BTG2,C1QTNF6,C8orf4,CAMKK2,CARD8,CASP7,CAT,CBX4,CBX5,CCL19,CCL26,CCL4,CCLI7,CCLI8,CCNL1,CD36,CD44,CDAN1,CDCA7,CDK9,CDKN1A,CEBPA,CE…	A2M,A2ML2,A2ML3,A2ML4,ACP5,ACSL1,ADAR,AGT,AKAP8,AKAP9,ANGPT1,ANKLE2,ANKRD17,APAF1,APLP2,APOA2,AREG,ARHGAP22,ARHGAP8,ARHGEF11,ARID1B,ARID3C,ARID4A,ARID4B,ARID5A,ARNT,ARNTL2,ASB1,ASCC2,ASCL1,ASXL2,ATF3,ATF7IP,ATXN1L,AZIN2,BAK1,BAZ2A,BAZ2B,BCL11A,BCLAF1,BHLHE40,BIRC3,BSX,BTG2,C1QTNF6,C8orf4,CAMKK2,CARD8,CASP7,CAT,CBX4,CBX5,CCL19,CCL26,CCL4,CCLI7,CCLI8,CCNL1,CD36,CD44,CDAN1,CDCA7,CDK9,CDKN1A,CEBPA,CE…
GO:0044130	negative regulation of growth of symbiont in host	biological process	4/1200	11/13601	0.012	0.208448	LOC416086,SLC16A1,SLC16A13,SLC16A6	LOC416086,SLC16A1,SLC16A13,SLC16A6
GO:0044146	negative regulation of growth of symbiont involved in interaction with host	biological process	4/1200	11/13601	0.012	0.208448	LOC416086,SLC16A1,SLC16A13,SLC16A6	LOC416086,SLC16A1,SLC16A13,SLC16A6
GO:0009913	epidermal cell differentiation	biological process	4/1200	11/13601	0.012	0.208448	ADM,SPINT1,ST14,ZFP36L1	ADM,SPINT1,ST14,ZFP36L1
GO:0050671	positive regulation of lymphocyte proliferation	biological process	4/1200	11/13601	0.012	0.208448	CHID1,IL17RA,NOS2,ZC3H12A	CHID1,IL17RA,NOS2,ZC3H12A
GO:0001763	morphogenesis of a branching structure	biological process	11/1200	59/13601	0.01307	0.22397	DDIT4,GALK1,GPD1,HK2,NCOR1,P2RX7,PFKFB1,PFKFB3,PFKFB4,PFKP,STAT3	DDIT4,GALK1,GPD1,HK2,NCOR1,P2RX7,PFKFB1,PFKFB3,PFKFB4,PFKP,STAT3
GO:0048661	positive regulation of smooth muscle cell proliferation	biological process	8/1200	37/13601	0.01371	0.231249	ALDH1A1,CHKA,CYP1B1,FAAHL,HAO1,RDH10,SDR16C5,TTR	ALDH1A1,CHKA,CYP1B1,FAAHL,HAO1,RDH10,SDR16C5,TTR
GO:0002040	sprouting angiogenesis	biological process	23/1200	162/13601	0.01528	0.254655	CCL19,CD274,CD44,CD83,DMB2,EFNB1,GPAM,HSPH1,ICOSLG,IL1B,IL6,MAP3K14,MAP3K8,NLRP3,NR4A3,PCASP3,PRKCQ,RIPK2,SERPINF2,TGFBR2,TRAF6,VCAM1,ZBTB32	CCL19,CD274,CD44,CD83,DMB2,EFNB1,GPAM,HSPH1,ICOSLG,IL1B,IL6,MAP3K14,MAP3K8,NLRP3,NR4A3,PCASP3,PRKCQ,RIPK2,SERPINF2,TGFBR2,TRAF6,VCAM1,ZBTB32
GO:0003006	developmental process involved in reproduction	biological process	7/1200	31/13601	0.01635	0.265516	CA2,CA5A,FPGS,FTCD,GNMT,MAT2L2,MTHFD2	CA2,CA5A,FPGS,FTCD,GNMT,MAT2L2,MTHFD2
GO:0051931	regulation of sensory perception	biological process	3/1200	7/13601	0.01829	0.280851	CCLI7,CCLI8,LOC121106433	CCLI7,CCLI8,LOC121106433
GO:0040008	regulation of growth	biological process	3/1200	7/13601	0.01829	0.280851	CEBPB,THBS1,TNFAIP3	CEBPB,THBS1,TNFAIP3
GO:0061180	mammary gland epithelium development	biological process	3/1200	7/13601	0.01829	0.280851	AZIN2,ODC,SAT1	AZIN2,ODC,SAT1
GO:0046651	lymphocyte proliferation	biological process	3/1200	7/13601	0.01829	0.280851	DENND1B,NLRP3,RSAD2	DENND1B,NLRP3,RSAD2
GO:0044126	regulation of growth of symbiont in host	biological process	3/1200	7/13601	0.01829	0.280851	LOC107057173,TAP1,TAP2	LOC107057173,TAP1,TAP2
GO:0044144	modulation of growth of symbiont involved in interaction with host	biological process	3/1200	7/13601	0.01829	0.280851	LOC107057173,TAP1,TAP2	LOC107057173,TAP1,TAP2
GO:0060713	labyrinthine layer morphogenesis	biological process	3/1200	7/13601	0.01829	0.280851	ATF3,CEBPB,CREB3L3	ATF3,CEBPB,CREB3L3
GO:0045137	development of primary sexual characteristics	biological process	10/1200	54/13601	0.01834	0.280851	ATP8A1,C1QTNF6,CD36,EDN1,IL1B,LIPG,P2RX7,PLA2G6,SCARB1,ZC3H12A	ATP8A1,C1QTNF6,CD36,EDN1,IL1B,LIPG,P2RX7,PLA2G6,SCARB1,ZC3H12A
GO:0072243	metanephric nephron epithelium development	biological process	426/1200	4455/13601	0.01876	0.286029	A1CF,A2M,A2ML3,ABCB11,ABCC2,ABCD3,ABL2,ACP5,ACSL1,ADAR,ADM,AGT,AGXT,AHSG,AKAP8,AKAP9,ALB,ANGPT1,ANGPTL3,ANK1,ANK2,ANKH,ANO1,AP1S3,AP3B2,APOA2,APOLD1,AREG,ARHGDIB,ARHGEF9,ATP4B,ATP6V1A,ATP8A1,AZIN2,B2M,BAK1,BBS2,BCAP29,C1QTNF6,C5,CA2,CA5A,CAD,CALB1,CARD8,CATH1,CCDC53,CCL19,CCL26,CCL4,CCLI7,CCLI8,CD274,CD36,CDAN1,CDKN1A,CHRD,CHTOP,CLIP1,CNP,COMT,CP,CRHR1,CSF1,CTNS,CUBN,CUX1,CX3CL1,CYP1B1,CYR61,DAB1…	A1CF,A2M,A2ML3,ABCB11,ABCC2,ABCD3,ABL2,ACP5,ACSL1,ADAR,ADM,AGT,AGXT,AHSG,AKAP8,AKAP9,ALB,ANGPT1,ANGPTL3,ANK1,ANK2,ANKH,ANO1,AP1S3,AP3B2,APOA2,APOLD1,AREG,ARHGDIB,ARHGEF9,ATP4B,ATP6V1A,ATP8A1,AZIN2,B2M,BAK1,BBS2,BCAP29,C1QTNF6,C5,CA2,CA5A,CAD,CALB1,CARD8,CATH1,CCDC53,CCL19,CCL26,CCL4,CCLI7,CCLI8,CD274,CD36,CDAN1,CDKN1A,CHRD,CHTOP,CLIP1,CNP,COMT,CP,CRHR1,CSF1,CTNS,CUBN,CUX1,CX3CL1,CYP1B1,CYR61,DAB1…
GO:0045638	negative regulation of myeloid cell differentiation	biological process	6/1200	25/13601	0.01914	0.289923	CALB1,LGR4,OSR1,SOX8,SOX9,STAT1	CALB1,LGR4,OSR1,SOX8,SOX9,STAT1
GO:0002761	regulation of myeloid leukocyte differentiation	biological process	18/1200	121/13601	0.01924	0.291122	ASPDH,CNP,DDIT4,GALK1,GPD1,HK2,NCOR1,P2RX7,PDE3B,PDE4B,PDE5A,PFKFB1,PFKFB3,PFKFB4,PFKP,SAMHD1,STAT3,UNG	ASPDH,CNP,DDIT4,GALK1,GPD1,HK2,NCOR1,P2RX7,PDE3B,PDE4B,PDE5A,PFKFB1,PFKFB3,PFKFB4,PFKP,SAMHD1,STAT3,UNG
GO:0010463	mesenchymal cell proliferation	biological process	9/1200	47/13601	0.02005	0.299485	EDN1,PDCD6IP,PIP4K2B,PROX1,RAB3GAP2,SDC1,SDC4,SEPTIN9,SRC	EDN1,PDCD6IP,PIP4K2B,PROX1,RAB3GAP2,SDC1,SDC4,SEPTIN9,SRC
GO:0033002	muscle cell proliferation	biological process	8/1200	40/13601	0.02161	0.307	ANGPT1,DLL4,EPHA2,PLCG1,PRCP,STARD8,THBS1,VEGFC	ANGPT1,DLL4,EPHA2,PLCG1,PRCP,STARD8,THBS1,VEGFC
GO:0048608	reproductive structure development	biological process	5/1200	19/13601	0.02163	0.307	AHSG,ITGB3,PML,PMLL,SPP1	AHSG,ITGB3,PML,PMLL,SPP1
GO:0050678	regulation of epithelial cell proliferation	biological process	5/1200	19/13601	0.02163	0.307	APOA2,CD36,SCARB1,SLC26A6,TJP2	APOA2,CD36,SCARB1,SLC26A6,TJP2
GO:0042130	negative regulation of T cell proliferation	biological process	2/1200	3/13601	0.02196	0.307	SOX8,SOX9	SOX8,SOX9
GO:0071554	cell wall organization or biogenesis	biological process	2/1200	3/13601	0.02196	0.307	PML,PMLL	PML,PMLL
GO:0045637	regulation of myeloid cell differentiation	biological process	2/1200	3/13601	0.02196	0.307	CSF1,PTPN2	CSF1,PTPN2
GO:2000026	regulation of multicellular organismal development	biological process	9/1200	48/13601	0.02281	0.312149	AHSG,IL20RA,ITGB3,P2RX7,PDK4,PML,PMLL,SPP1,TNFAIP3	AHSG,IL20RA,ITGB3,P2RX7,PDK4,PML,PMLL,SPP1,TNFAIP3
GO:0050680	negative regulation of epithelial cell proliferation	biological process	46/1200	387/13601	0.02282	0.312149	A2M,A2ML3,C1QTNF6,CBX5,CD36,CD44,CYR61,DSP,ERBB3,EREG,F10,F13B,F3,F5,F7,FAM46A,FCER1G,HNF4A,IL8L1,IL8L2,ITGB3,JMJD1C,KLF6,LOC107051449,LOC417192,MYH9,MYLK,NBEAL2,P2RX7,PRCP,PRKACB,PRKCQ,PROZ,SDC1,SDC4,SERPINA10,SERPIND1,SERPINE2,SERPINF2,SPIA3,STAB2,THBS1,TM4SF4,TMPRSS6,TNFAIP3,VAV3	A2M,A2ML3,C1QTNF6,CBX5,CD36,CD44,CYR61,DSP,ERBB3,EREG,F10,F13B,F3,F5,F7,FAM46A,FCER1G,HNF4A,IL8L1,IL8L2,ITGB3,JMJD1C,KLF6,LOC107051449,LOC417192,MYH9,MYLK,NBEAL2,P2RX7,PRCP,PRKACB,PRKCQ,PROZ,SDC1,SDC4,SERPINA10,SERPIND1,SERPINE2,SERPINF2,SPIA3,STAB2,THBS1,TM4SF4,TMPRSS6,TNFAIP3,VAV3
GO:0061008	hepaticobiliary system development	biological process	12/1200	72/13601	0.02287	0.312527	CCDC47,DERL3,FBXO44,LOC416147,LOC417192,MAN1B1,RNF103,TMEM129,TRIM25,UBE2J1,UBQLN1,USP25	CCDC47,DERL3,FBXO44,LOC416147,LOC417192,MAN1B1,RNF103,TMEM129,TRIM25,UBE2J1,UBQLN1,USP25
GO:0060670	branching involved in labyrinthine layer morphogenesis	biological process	12/1200	73/13601	0.02525	0.338428	ALDH1A1,ALDH8A1,COMT,CRABP1,CYP1B1,CYP3A5,ECE1,RDH10,SCHIP1,SDR16C5,TIPARP,TTR	ALDH1A1,ALDH8A1,COMT,CRABP1,CYP1B1,CYP3A5,ECE1,RDH10,SCHIP1,SDR16C5,TIPARP,TTR
GO:0042102	positive regulation of T cell proliferation	biological process	5/1200	20/13601	0.0268	0.352954	ACP5,CCLI7,CCLI8,LOC121106433,TGFBR2	ACP5,CCLI7,CCLI8,LOC121106433,TGFBR2
GO:0021955	central nervous system neuron axonogenesis	biological process	3/1200	8/13601	0.02736	0.352954	GPD1,GPD1L2,GPD2	GPD1,GPD1L2,GPD2
GO:0072207	metanephric epithelium development	biological process	3/1200	8/13601	0.02736	0.352954	AZIN2,HNF4A,ODC	AZIN2,HNF4A,ODC
GO:0012505	endomembrane system	biological process	3/1200	8/13601	0.02736	0.352954	CCLI7,CCLI8,LOC121106433	CCLI7,CCLI8,LOC121106433
GO:0061458	reproductive system development	biological process	3/1200	8/13601	0.02736	0.352954	P2RX7,SLC23A1,SLC5A6	P2RX7,SLC23A1,SLC5A6
GO:0065008	regulation of biological quality	biological process	12/1200	74/13601	0.02781	0.35698	B2M,EXOSC6,FCER1G,HPX,MSH6,NLRP3,P2RX7,PCASP3,RSAD2,TAP2,TRAF6,UNG	B2M,EXOSC6,FCER1G,HPX,MSH6,NLRP3,P2RX7,PCASP3,RSAD2,TAP2,TRAF6,UNG
GO:0050772	positive regulation of axonogenesis	biological process	28/1200	218/13601	0.02794	0.35832	A2M,A2ML3,ADAMTS4,AGT,APLP2,ATXN1L,COL4A6,COL8A1,CRISPLD2,CYP1B1,CYR61,DDR1,ELF3,ELN,ERO1A,ITGB3,LOC101747382,LOXL2,MADCAM1,MELTF,NFKB2,RAMP2,SERPINF2,SOX9,SPINT1,SULF1,THBS1,TMPRSS6	A2M,A2ML3,ADAMTS4,AGT,APLP2,ATXN1L,COL4A6,COL8A1,CRISPLD2,CYP1B1,CYR61,DDR1,ELF3,ELN,ERO1A,ITGB3,LOC101747382,LOXL2,MADCAM1,MELTF,NFKB2,RAMP2,SERPINF2,SOX9,SPINT1,SULF1,THBS1,TMPRSS6
GO:0033688	regulation of osteoblast proliferation	biological process	39/1200	324/13601	0.02857	0.364032	ANGPT1,ANO1,APOA2,C5,CARD8,CCL19,CCLI7,CCLI8,CD274,GJA5,GLUD2,GPAM,HNF4A,IFNAR1,IL17RA,IL1B,IL6,IRS2,KRT40,LGR4,LOC107051449,LOC121106433,LOC768786,MPC2,NLRP3,NOS2,P2RX7,PLA2G6,PML,PMLL,PRKCQ,RSAD2,SLC16A1,SOCS1,SPTBN1,TNFRSF9,TRAF6,VEGFC,ZC3H12A	ANGPT1,ANO1,APOA2,C5,CARD8,CCL19,CCLI7,CCLI8,CD274,GJA5,GLUD2,GPAM,HNF4A,IFNAR1,IL17RA,IL1B,IL6,IRS2,KRT40,LGR4,LOC107051449,LOC121106433,LOC768786,MPC2,NLRP3,NOS2,P2RX7,PLA2G6,PML,PMLL,PRKCQ,RSAD2,SLC16A1,SOCS1,SPTBN1,TNFRSF9,TRAF6,VEGFC,ZC3H12A
GO:0033600	negative regulation of mammary gland epithelial cell proliferation	biological process	20/1200	145/13601	0.02981	0.373052	ALDH1A1,ALDH8A1,ARNT,COMT,CRABP1,CYP1B1,CYP3A5,DIO3,ECE1,FDX1,HSD11B1A,IL1B,LOC431092,PCSK5,PCSK6,RDH10,SCHIP1,SDR16C5,TIPARP,TTR	ALDH1A1,ALDH8A1,ARNT,COMT,CRABP1,CYP1B1,CYP3A5,DIO3,ECE1,FDX1,HSD11B1A,IL1B,LOC431092,PCSK5,PCSK6,RDH10,SCHIP1,SDR16C5,TIPARP,TTR
GO:0061009	common bile duct development	biological process	6/1200	28/13601	0.03249	0.397344	DLL4,LOC121107687,STAT1,SULF1,SYNJ2BP,THBS1	DLL4,LOC121107687,STAT1,SULF1,SYNJ2BP,THBS1
GO:0072190	ureter urothelium development	biological process	6/1200	28/13601	0.03249	0.397344	EXOSC6,MLH1,MSH6,NBN,SWAP70,UNG	EXOSC6,MLH1,MSH6,NBN,SWAP70,UNG
GO:0072197	ureter morphogenesis	biological process	6/1200	28/13601	0.03249	0.397344	CEBPA,KMT2E,LECT2,PRDM16,TRIB1,ZBTB46	CEBPA,KMT2E,LECT2,PRDM16,TRIB1,ZBTB46
GO:0072289	metanephric nephron tubule formation	biological process	6/1200	28/13601	0.03249	0.397344	EXOSC6,MLH1,MSH6,NBN,SWAP70,UNG	EXOSC6,MLH1,MSH6,NBN,SWAP70,UNG
GO:1902339	positive regulation of apoptotic process involved in morphogenesis	biological process	5/1200	21/13601	0.03269	0.397344	CYR61,EIF2AK2,ITGB3,PLXNB3,SOX8	CYR61,EIF2AK2,ITGB3,PLXNB3,SOX8
GO:1904747	positive regulation of apoptotic process involved in development	biological process	5/1200	21/13601	0.03269	0.397344	IL6,PTPN2,SBNO2,ST3GAL6,STAT3	IL6,PTPN2,SBNO2,ST3GAL6,STAT3
GO:2000697	negative regulation of epithelial cell differentiation involved in kidney development	biological process	42/1200	357/13601	0.03311	0.402099	AGT,BCLAF1,CCL19,CD36,CEBPB,CLIP1,CSF3,CYFIP1,DLG1,EDN1,EPHB1,IRF8,JUN,LIMK1,LOC100857191,LOC107051419,MIEN1,NOV,P2RX7,PDCD6IP,PIP4K2B,PMAIP1,PPM1F,PRKCQ,PROX1,PSRC1,RAB3GAP2,ROCK1,SDC1,SDC4,SEPTIN9,SERPINF2,SETX,SLAIN2,SLF2,SOX9,SRC,SWAP70,SYNPO,TEK,VEGFA,WASF2	AGT,BCLAF1,CCL19,CD36,CEBPB,CLIP1,CSF3,CYFIP1,DLG1,EDN1,EPHB1,IRF8,JUN,LIMK1,LOC100857191,LOC107051419,MIEN1,NOV,P2RX7,PDCD6IP,PIP4K2B,PMAIP1,PPM1F,PRKCQ,PROX1,PSRC1,RAB3GAP2,ROCK1,SDC1,SDC4,SEPTIN9,SERPINF2,SETX,SLAIN2,SLF2,SOX9,SRC,SWAP70,SYNPO,TEK,VEGFA,WASF2
GO:0048754	branching morphogenesis of an epithelial tube	biological process	25/1200	193/13601	0.03317	0.402129	ADAR,ARID4A,BAK1,CD44,CSF1,EMX1,EPAS1,ETS1,FCER1G,GPAM,IL6,ILDR2,INHBA,KLHL10,KMT2E,LGR4,LIPA,NCOR1,P2RX7,PDE4B,PMAIP1,PTPN2,SOX9,TET2,TNFAIP3	ADAR,ARID4A,BAK1,CD44,CSF1,EMX1,EPAS1,ETS1,FCER1G,GPAM,IL6,ILDR2,INHBA,KLHL10,KMT2E,LGR4,LIPA,NCOR1,P2RX7,PDE4B,PMAIP1,PTPN2,SOX9,TET2,TNFAIP3
GO:0046638	positive regulation of alpha-beta T cell differentiation	biological process	7/1200	36/13601	0.03538	0.423771	CHAC1,CTNS,GGT5,GSTA2,GSTA3,GSTT1,LOC396380	CHAC1,CTNS,GGT5,GSTA2,GSTA3,GSTT1,LOC396380
GO:0050873	brown fat cell differentiation	biological process	7/1200	36/13601	0.03538	0.423771	ADM,AvBD7,AvBD9,B2M,CATH1,CATH2,CATH3	ADM,AvBD7,AvBD9,B2M,CATH1,CATH2,CATH3
GO:0045670	regulation of osteoclast differentiation	biological process	8/1200	44/13601	0.03652	0.434551	AADAC,ACSL1,BPHL,CRYZ,CYP1B1,EPHX1L,HNF4A,UGT1A1	AADAC,ACSL1,BPHL,CRYZ,CYP1B1,EPHX1L,HNF4A,UGT1A1
GO:0061036	positive regulation of cartilage development	biological process	4/1200	15/13601	0.0374	0.440783	GPD1,PFKFB3,PFKFB4,PFKP	GPD1,PFKFB3,PFKFB4,PFKP
GO:0070664	negative regulation of leukocyte proliferation	biological process	3/1200	9/13601	0.0384	0.443219	CD44,IRS2,SLC39A5	CD44,IRS2,SLC39A5
GO:0007548	sex differentiation	biological process	3/1200	9/13601	0.0384	0.443219	ACP5,GLA,ZC3H12A	ACP5,GLA,ZC3H12A
GO:0048147	negative regulation of fibroblast proliferation	biological process	7/1200	37/13601	0.04044	0.44893	AGT,ECE1,EDN1,GJA5,NDST2,PCSK5,SERPINF2	AGT,ECE1,EDN1,GJA5,NDST2,PCSK5,SERPINF2
GO:0009888	tissue development	biological process	8/1200	45/13601	0.04111	0.44893	ACP5,CYP1B1,GLA,IL1B,NOS2,PTX3,SPR,ZC3H12A	ACP5,CYP1B1,GLA,IL1B,NOS2,PTX3,SPR,ZC3H12A
GO:0010464	regulation of mesenchymal cell proliferation	biological process	2/1200	4/13601	0.04137	0.44893	CD36,MTTPL	CD36,MTTPL
GO:0008406	gonad development	biological process	2/1200	4/13601	0.04137	0.44893	SLC13A3,SLC26A6	SLC13A3,SLC26A6
GO:0001889	liver development	biological process	2/1200	4/13601	0.04137	0.44893	SWAP70,VEGFC	SWAP70,VEGFC
GO:0060669	embryonic placenta morphogenesis	biological process	2/1200	4/13601	0.04137	0.44893	DAB1,RELN	DAB1,RELN
GO:0090190	positive regulation of branching involved in ureteric bud morphogenesis	biological process	2/1200	4/13601	0.04137	0.44893	ANK2,GJA5	ANK2,GJA5
GO:0045597	positive regulation of cell differentiation	biological process	2/1200	4/13601	0.04137	0.44893	CHID1,ZC3H12A	CHID1,ZC3H12A
GO:0001937	negative regulation of endothelial cell proliferation	biological process	30/1200	247/13601	0.04517	0.482617	AGT,ANGPT1,CALB1,CD44,CHRD,DLG1,EGR1,FRAS1,ITGB4,KCNJ8,LGR4,LOC427439,MTSS1,ODC,OSR1,PCSK5,PGF,PROX1,RDH10,RIDA,SCHIP1,SDC1,SMAD1,SOX8,SOX9,STAT1,SULF1,TET2,TIPARP,ZBTB32	AGT,ANGPT1,CALB1,CD44,CHRD,DLG1,EGR1,FRAS1,ITGB4,KCNJ8,LGR4,LOC427439,MTSS1,ODC,OSR1,PCSK5,PGF,PROX1,RDH10,RIDA,SCHIP1,SDC1,SMAD1,SOX8,SOX9,STAT1,SULF1,TET2,TIPARP,ZBTB32
GO:0030851	granulocyte differentiation	biological process	11/1200	71/13601	0.04581	0.488279	CYP1B1,CYP2AC2,CYP2C23a,CYP2C23b,CYP2U1,EDN1,FAAH2,GGT5,MGLL,PLA2G3,PTGS2	CYP1B1,CYP2AC2,CYP2C23a,CYP2C23b,CYP2U1,EDN1,FAAH2,GGT5,MGLL,PLA2G3,PTGS2
GO:0097028	dendritic cell differentiation	biological process	7/1200	38/13601	0.04594	0.488279	CCL19,CD83,IL6,NLRP3,RIPK2,TGFBR2,ZBTB32	CCL19,CD83,IL6,NLRP3,RIPK2,TGFBR2,ZBTB32
GO:0043372	positive regulation of CD4-positive, alpha-beta T cell differentiation	biological process	4/1200	16/13601	0.04649	0.490068	ANGPT1,PLCG1,THBS1,VEGFC	ANGPT1,PLCG1,THBS1,VEGFC
GO:0044089	positive regulation of cellular component biogenesis	biological process	5/1200	23/13601	0.04674	0.490068	DHX58,SIGIRR,TKFC,TNFAIP3,TRIB1	DHX58,SIGIRR,TKFC,TNFAIP3,TRIB1
GO:0008544	epidermis development	biological process	5/1200	23/13601	0.04674	0.490068	BHLHE40,PML,PMLL,SIK1,USP2	BHLHE40,PML,PMLL,SIK1,USP2
GO:0045778	positive regulation of ossification	biological process	5/1200	23/13601	0.04674	0.490068	DLG1,GADD45B,GADD45G,HSPH1,MAP3K5	DLG1,GADD45B,GADD45G,HSPH1,MAP3K5
GO:0001501	skeletal system development	biological process	10/1200	63/13601	0.04805	0.500796	LIMK1,NOV,PIK3R2,PPM1F,PRKCQ,ROCK1,SDC4,SERPINF2,SYNPO,WASF2	LIMK1,NOV,PIK3R2,PPM1F,PRKCQ,ROCK1,SDC4,SERPINF2,SYNPO,WASF2

## Sheet: 36hpi-nervous system
GO.ID	Term	Ontology	Significant	Annotated	Pvalue	Qvalue	Signi_id	Signi_symbol
GO:0021960	anterior commissure morphogenesis	biological process	26/1200	179/13601	0.00778	0.158621	ARID4A,CDKN1A,EPHA2,FLNB,FNDC3A,FOSL2,HRH2,IL1B,MYD88,ONECUT1,PAFAH1B1,PDZD7,PROX1,PTPRS,RILPL1,ROCK1,ROCK2,SDC1,SHROOM3,SLC9A3R1,SOX8,SOX9,ST14,STC1,TJP2,TMEM132E	ARID4A,CDKN1A,EPHA2,FLNB,FNDC3A,FOSL2,HRH2,IL1B,MYD88,ONECUT1,PAFAH1B1,PDZD7,PROX1,PTPRS,RILPL1,ROCK1,ROCK2,SDC1,SHROOM3,SLC9A3R1,SOX8,SOX9,ST14,STC1,TJP2,TMEM132E
GO:0021952	central nervous system projection neuron axonogenesis	biological process	24/1200	163/13601	0.00873	0.172208	ADM,AGT,AREG,CD44,CSF1,DLG1,DLL4,EDN1,EPHA2,ETV4,IL6,LGR4,PGF,PML,PMLL,PROX1,RDH10,SOX8,SOX9,SPINT1,SPRY2,ST14,SULF1,TGFBR2	ADM,AGT,AREG,CD44,CSF1,DLG1,DLL4,EDN1,EPHA2,ETV4,IL6,LGR4,PGF,PML,PMLL,PROX1,RDH10,SOX8,SOX9,SPINT1,SPRY2,ST14,SULF1,TGFBR2
GO:0021577	hindbrain structural organization	biological process	13/1200	73/13601	0.01077	0.199753	ELN,LIMK1,LOC107051449,NOV,PIK3R2,PPM1F,PRKCQ,ROCK1,SDC4,SERPINF2,SRC,SYNPO,WASF2	ELN,LIMK1,LOC107051449,NOV,PIK3R2,PPM1F,PRKCQ,ROCK1,SDC4,SERPINF2,SRC,SYNPO,WASF2
GO:0021589	cerebellum structural organization	biological process	13/1200	73/13601	0.01077	0.199753	ELN,LIMK1,LOC107051449,NOV,PIK3R2,PPM1F,PRKCQ,ROCK1,SDC4,SERPINF2,SRC,SYNPO,WASF2	ELN,LIMK1,LOC107051449,NOV,PIK3R2,PPM1F,PRKCQ,ROCK1,SDC4,SERPINF2,SRC,SYNPO,WASF2
GO:0008090	retrograde axonal transport	biological process	56/1200	487/13601	0.02374	0.321272	ADM,AGPAT3,AK3,APOA2,ASPDH,ATP5S,CAD,CECR5,CHKA,CMPK2,DDIT4,DHODH,FLAD1,GALK1,GPAM,GPD1,GUCY1A3,HK2,IDI2,KMO,LOC101751749,LOC101752158,LOC107055115,LOC776507,LPIN1,NAMPTP1,NCOR1,NME4,NOS2,OASL,P2RX7,PAICS,PANK1,PFKFB1,PFKFB3,PFKFB4,PFKP,PIGA,PIGY,PIK3R2,PIP4K2B,PISD,PLA2G6,PLCD1,PNPO,PPCS,PTDSS1,PTDSS2,PTPMT1,PYGL,QPRT,RAMP2,STAT3,SYNJ2,TAAR1,TCIRG1	ADM,AGPAT3,AK3,APOA2,ASPDH,ATP5S,CAD,CECR5,CHKA,CMPK2,DDIT4,DHODH,FLAD1,GALK1,GPAM,GPD1,GUCY1A3,HK2,IDI2,KMO,LOC101751749,LOC101752158,LOC107055115,LOC776507,LPIN1,NAMPTP1,NCOR1,NME4,NOS2,OASL,P2RX7,PAICS,PANK1,PFKFB1,PFKFB3,PFKFB4,PFKP,PIGA,PIGY,PIK3R2,PIP4K2B,PISD,PLA2G6,PLCD1,PNPO,PPCS,PTDSS1,PTDSS2,PTPMT1,PYGL,QPRT,RAMP2,STAT3,SYNJ2,TAAR1,TCIRG1
GO:0021955	central nervous system neuron axonogenesis	biological process	3/1200	8/13601	0.02736	0.352954	GPD1,GPD1L2,GPD2	GPD1,GPD1L2,GPD2
GO:0050772	positive regulation of axonogenesis	biological process	28/1200	218/13601	0.02794	0.35832	A2M,A2ML3,ADAMTS4,AGT,APLP2,ATXN1L,COL4A6,COL8A1,CRISPLD2,CYP1B1,CYR61,DDR1,ELF3,ELN,ERO1A,ITGB3,LOC101747382,LOXL2,MADCAM1,MELTF,NFKB2,RAMP2,SERPINF2,SOX9,SPINT1,SULF1,THBS1,TMPRSS6	A2M,A2ML3,ADAMTS4,AGT,APLP2,ATXN1L,COL4A6,COL8A1,CRISPLD2,CYP1B1,CYR61,DDR1,ELF3,ELN,ERO1A,ITGB3,LOC101747382,LOXL2,MADCAM1,MELTF,NFKB2,RAMP2,SERPINF2,SOX9,SPINT1,SULF1,THBS1,TMPRSS6
GO:0097477	lateral motor column neuron migration	biological process	6/1200	28/13601	0.03249	0.397344	HSPA5,MRC1,NFIL3,PML,PMLL,PTPN2	HSPA5,MRC1,NFIL3,PML,PMLL,PTPN2
GO:0043615	astrocyte cell migration	biological process	2/1200	4/13601	0.04137	0.44893	PAFAH1B1,TSKU	PAFAH1B1,TSKU

## Sheet: 36hpi-metabolism
GO.ID	Term	Ontology	Significant	Annotated	Pvalue	Qvalue	Signi_id	Signi_symbol
GO:0044281	small molecule metabolic process	biological process	218/1200	1575/13601	1.4e-12	1.02907e-09	AARS2,ABAT,ABCB11,ABCD3,ACOT11,ACOT6,ACSL1,ACSM4,ACSM5,ACY1,ADM,AGXT,AK3,AKR1A1,ALDH1A1,ALDH8A1,AMACR,ANGPT1,ANGPTL3,APLP2,APOA2,ASNS,ASPDH,ASPG,ATF3,ATP5S,ATP6V1A,AWAT1,AZIN2,B3GNT7,BHMT2,BPHL,C1QTNF6,CA2,CA5A,CAD,CARNS1,CAT,CD44,CEBPA,CES1L2,CHKA,CHST3,CMPK2,CNP,COMT,COQ8A,CRABP1,CREM,CTNS,CUBN,CYP1B1,CYP27A1,CYP2AC2,CYP2C23a,CYP2C23b,CYP2U1,CYP3A5,CYP8B1,DALRD3,DCXR,DDIT4,DECR2,DGAT2,DHODH,DMG…	AARS2,ABAT,ABCB11,ABCD3,ACOT11,ACOT6,ACSL1,ACSM4,ACSM5,ACY1,ADM,AGXT,AK3,AKR1A1,ALDH1A1,ALDH8A1,AMACR,ANGPT1,ANGPTL3,APLP2,APOA2,ASNS,ASPDH,ASPG,ATF3,ATP5S,ATP6V1A,AWAT1,AZIN2,B3GNT7,BHMT2,BPHL,C1QTNF6,CA2,CA5A,CAD,CARNS1,CAT,CD44,CEBPA,CES1L2,CHKA,CHST3,CMPK2,CNP,COMT,COQ8A,CRABP1,CREM,CTNS,CUBN,CYP1B1,CYP27A1,CYP2AC2,CYP2C23a,CYP2C23b,CYP2U1,CYP3A5,CYP8B1,DALRD3,DCXR,DDIT4,DECR2,DGAT2,DHODH,DMG…
GO:0019752	carboxylic acid metabolic process	biological process	125/1200	815/13601	3.2e-10	1.71889e-07	AARS2,ABAT,ABCB11,ABCD3,ACOT11,ACOT6,ACSL1,ACSM4,ACSM5,ACY1,AGXT,AKR1A1,ALDH8A1,AMACR,ANGPT1,ANGPTL3,APOA2,ASNS,ASPG,AZIN2,B3GNT7,BHMT2,BPHL,CAD,CARNS1,CD44,CES1L2,CHST3,COMT,CRABP1,CREM,CTNS,CYP1B1,CYP27A1,CYP2AC2,CYP2C23a,CYP2C23b,CYP2U1,CYP8B1,DALRD3,DDIT4,DECR2,DMGDH,DPYS,EDN1,ERO1A,ETFDH,FAAH2,FGF19,FPGS,FTCD,GALK1,GAMT,GATM,GCSH,GFPT2,GGT5,GLS2,GLUD2,GNMT,GPAM,GPD1,HAL,HAO1,HAO2,HGD,HK2,HNF…	AARS2,ABAT,ABCB11,ABCD3,ACOT11,ACOT6,ACSL1,ACSM4,ACSM5,ACY1,AGXT,AKR1A1,ALDH8A1,AMACR,ANGPT1,ANGPTL3,APOA2,ASNS,ASPG,AZIN2,B3GNT7,BHMT2,BPHL,CAD,CARNS1,CD44,CES1L2,CHST3,COMT,CRABP1,CREM,CTNS,CYP1B1,CYP27A1,CYP2AC2,CYP2C23a,CYP2C23b,CYP2U1,CYP8B1,DALRD3,DDIT4,DECR2,DMGDH,DPYS,EDN1,ERO1A,ETFDH,FAAH2,FGF19,FPGS,FTCD,GALK1,GAMT,GATM,GCSH,GFPT2,GGT5,GLS2,GLUD2,GNMT,GPAM,GPD1,HAL,HAO1,HAO2,HGD,HK2,HNF…
GO:0043436	oxoacid metabolic process	biological process	57/1200	273/13601	5.3e-10	2.64356e-07	ADAR,ALB,ANKRD17,C1orf210,CCL19,CD248,CHST3,CREBZF,DDIT4,DDX60,DHX58,EIF2AK2,GBP,GBP1,GPAM,HYAL3,IFIH1,IFIT5,IFNAR1,IFNL3A,IL10RB,IL6,IRF1,IRF7,KCNJ8,LOC121106432,LOC416147,LOC422993,LOC426820,LOC770612,MBD5,MST1R,MTSS1,MYD88,MYLK,NLRC5,NLRP3,OASL,ODC,PDK4,PENK,PMAIP1,PML,PMLL,PNPO,PUM2,RSAD2,SAMHD1,SLC37A4,STAT2,TKFC,TLR3,TMEM203,TNFAIP3,TRIM25,TTR,ZC3HAV1	ADAR,ALB,ANKRD17,C1orf210,CCL19,CD248,CHST3,CREBZF,DDIT4,DDX60,DHX58,EIF2AK2,GBP,GBP1,GPAM,HYAL3,IFIH1,IFIT5,IFNAR1,IFNL3A,IL10RB,IL6,IRF1,IRF7,KCNJ8,LOC121106432,LOC416147,LOC422993,LOC426820,LOC770612,MBD5,MST1R,MTSS1,MYD88,MYLK,NLRC5,NLRP3,OASL,ODC,PDK4,PENK,PMAIP1,PML,PMLL,PNPO,PUM2,RSAD2,SAMHD1,SLC37A4,STAT2,TKFC,TLR3,TMEM203,TNFAIP3,TRIM25,TTR,ZC3HAV1
GO:0006082	organic acid metabolic process	biological process	139/1200	963/13601	2e-09	9.46084e-07	A2M,A2ML3,ACP5,ADAR,AHSG,ANKRD17,BAG3,BAK1,BCLAF1,BIRC3,C1QTNF6,C1orf210,CCL19,CCL26,CCL4,CCLI7,CCLI8,CD248,CD36,CD44,CFH,CFI,CHCHD10,CHID1,CHST3,CREB3L3,CX3CL1,CYLD,DDX60,DERL3,DHX58,DLG1,DUSP10,EDA2R,EDN1,EIF2AK2,EPHB1,ERAP1,ERCC6,EREG,ERRFI1,ETS1,EYA3,F7,FAM46A,FBXW11,FCER1G,FGF19,GADD45B,GADD45G,HELB,HPX,HSPH1,IFIH1,IFNAR1,IL17RA,IL1B,IL6,IRF1,IRF7,IRF9,LGR4,LOC100857191,LOC101751687,LOC10175…	A2M,A2ML3,ACP5,ADAR,AHSG,ANKRD17,BAG3,BAK1,BCLAF1,BIRC3,C1QTNF6,C1orf210,CCL19,CCL26,CCL4,CCLI7,CCLI8,CD248,CD36,CD44,CFH,CFI,CHCHD10,CHID1,CHST3,CREB3L3,CX3CL1,CYLD,DDX60,DERL3,DHX58,DLG1,DUSP10,EDA2R,EDN1,EIF2AK2,EPHB1,ERAP1,ERCC6,EREG,ERRFI1,ETS1,EYA3,F7,FAM46A,FBXW11,FCER1G,FGF19,GADD45B,GADD45G,HELB,HPX,HSPH1,IFIH1,IFNAR1,IL17RA,IL1B,IL6,IRF1,IRF7,IRF9,LGR4,LOC100857191,LOC101751687,LOC10175…
GO:0043901	negative regulation of multi-organism process	biological process	79/1200	459/13601	4.5e-09	1.84844e-06	A2M,A2ML3,ACP5,AHSG,APOA2,C5,CCL19,CCL26,CCL4,CCLI7,CCLI8,CD44,CEBPB,CFH,CFI,CHID1,CREB3L3,CSF1,CX3CL1,DUSP10,ELF3,ETS1,EXFABP,F3,FCER1G,GGT5,HYAL3,IL10RB,IL17C,IL17RA,IL1B,IL6,IL8L1,IL8L2,LIPA,LOC100857191,LOC101751687,LOC101752158,LOC121106433,LOC395551,LOC768786,LOC776507,LY75,MGLL,MYD88,NFKB2,NFKBIZ,NLRP3,NOS2,ORM1,P2RX7,PBK,PGLYRP2,PRCP,PRKCQ,PTGS2,PTPN2,PXK,REL,S100A12,SAA,SBNO2,SDC1,SEMA7A…	A2M,A2ML3,ACP5,AHSG,APOA2,C5,CCL19,CCL26,CCL4,CCLI7,CCLI8,CD44,CEBPB,CFH,CFI,CHID1,CREB3L3,CSF1,CX3CL1,DUSP10,ELF3,ETS1,EXFABP,F3,FCER1G,GGT5,HYAL3,IL10RB,IL17C,IL17RA,IL1B,IL6,IL8L1,IL8L2,LIPA,LOC100857191,LOC101751687,LOC101752158,LOC121106433,LOC395551,LOC768786,LOC776507,LY75,MGLL,MYD88,NFKB2,NFKBIZ,NLRP3,NOS2,ORM1,P2RX7,PBK,PGLYRP2,PRCP,PRKCQ,PTGS2,PTPN2,PXK,REL,S100A12,SAA,SBNO2,SDC1,SEMA7A…
GO:0042107	cytokine metabolic process	biological process	11/1200	18/13601	4.3e-08	1.27774e-05	CARD8,CCL19,CCLI7,CCLI8,IFNAR1,LOC121106433,NLRP3,P2RX7,PML,PMLL,ZC3H12A	CARD8,CCL19,CCLI7,CCLI8,IFNAR1,LOC121106433,NLRP3,P2RX7,PML,PMLL,ZC3H12A
GO:0005975	carbohydrate metabolic process	biological process	106/1200	717/13601	5.7e-08	1.65846e-05	ABAT,ABCC2,ADAR,AHSG,AKAP9,AREG,ATP4B,BTG2,CA2,CAD,CCDC47,CCL19,CD36,CDKN1A,CEBPB,CISH,COL4A6,COL6A1,CREM,CRHR1,DENND4C,DERL3,DGCR8,DHODH,DUSP1,EDN1,EGR1,EIF2AK2,EIF4EBP2,EREG,ERRFI1,F7,FBXO44,FCER1G,GATSL3,GCGR,GNB4,GPAM,GPD1,HSPA2,IL1B,IRS2,JUN,JUND,JUP,KCNJ8,KLF6,LOC101747382,LOC416147,LOC417192,LOC776507,LPIN1,MAN1B1,MAP3K5,MARC1,MBD5,MGARP,MYD88,NCOR1,NCOR2,NR4A1,NR4A2,NR4A3,OSBPL8,P2RX7,PDE…	ABAT,ABCC2,ADAR,AHSG,AKAP9,AREG,ATP4B,BTG2,CA2,CAD,CCDC47,CCL19,CD36,CDKN1A,CEBPB,CISH,COL4A6,COL6A1,CREM,CRHR1,DENND4C,DERL3,DGCR8,DHODH,DUSP1,EDN1,EGR1,EIF2AK2,EIF4EBP2,EREG,ERRFI1,F7,FBXO44,FCER1G,GATSL3,GCGR,GNB4,GPAM,GPD1,HSPA2,IL1B,IRS2,JUN,JUND,JUP,KCNJ8,KLF6,LOC101747382,LOC416147,LOC417192,LOC776507,LPIN1,MAN1B1,MAP3K5,MARC1,MBD5,MGARP,MYD88,NCOR1,NCOR2,NR4A1,NR4A2,NR4A3,OSBPL8,P2RX7,PDE…
GO:0042089	cytokine biosynthetic process	biological process	42/1200	202/13601	1.1e-07	2.64872e-05	A2M,A2ML3,ACP5,AHSG,CCL26,CCL4,CCLI7,CCLI8,CD44,CFH,CFI,CHID1,CREB3L3,CX3CL1,DUSP10,ETS1,FCER1G,IL17RA,IL1B,IL6,LOC100857191,LOC101751687,LOC101752158,LOC121106433,LOC395551,LOC776507,MGLL,MYD88,NLRP3,NOS2,PBK,PGLYRP2,PTPN2,S100A12,SBNO2,SEMA7A,SOCS3,TLR3,TNFAIP3,TNFAIP6,TNIP1,ZC3H12A	A2M,A2ML3,ACP5,AHSG,CCL26,CCL4,CCLI7,CCLI8,CD44,CFH,CFI,CHID1,CREB3L3,CX3CL1,DUSP10,ETS1,FCER1G,IL17RA,IL1B,IL6,LOC100857191,LOC101751687,LOC101752158,LOC121106433,LOC395551,LOC776507,MGLL,MYD88,NLRP3,NOS2,PBK,PGLYRP2,PTPN2,S100A12,SBNO2,SEMA7A,SOCS3,TLR3,TNFAIP3,TNFAIP6,TNIP1,ZC3H12A
GO:0008152	metabolic process	biological process	40/1200	197/13601	4.4e-07	9.45391e-05	AHSG,CA2,CISH,CRHR1,DENND4C,EDN1,EIF4EBP2,ERRFI1,GCGR,GNB4,GPAM,IL1B,IRS2,LOC776507,LPIN1,MBD5,MGARP,NR4A1,NR4A2,NR4A3,OSBPL8,PDE3B,PDK4,PIK3R2,PRKACB,PRKCQ,PTPN2,RANGAP1,SIK1,SIK2,SLC26A6,SLC2A8,SOCS1,SOCS3,SRC,STAT1,STAT3,TBC1D4,TCIRG1,ZNF106	AHSG,CA2,CISH,CRHR1,DENND4C,EDN1,EIF4EBP2,ERRFI1,GCGR,GNB4,GPAM,IL1B,IRS2,LOC776507,LPIN1,MBD5,MGARP,NR4A1,NR4A2,NR4A3,OSBPL8,PDE3B,PDK4,PIK3R2,PRKACB,PRKCQ,PTPN2,RANGAP1,SIK1,SIK2,SLC26A6,SLC2A8,SOCS1,SOCS3,SRC,STAT1,STAT3,TBC1D4,TCIRG1,ZNF106
GO:0051240	positive regulation of multicellular organismal process	biological process	219/1200	1842/13601	9.4e-07	0.000179293	A2M,A2ML2,A2ML3,A2ML4,ACSL1,ADAR,AGT,AKAP8,AKAP9,ANGPT1,ANKLE2,APAF1,APLP2,APOA2,ARHGAP8,ARNT,ASB1,ATF3,AZIN2,BAK1,BIRC3,BTG2,C1QTNF6,CAMKK2,CARD8,CASP7,CCL19,CCL26,CCL4,CCLI7,CCLI8,CCNL1,CD36,CD44,CDKN1A,CEBPA,CEBPB,CFH,CFI,CHAC1,CHTOP,CISH,CSF1,CSF3,CX3CL1,CYR61,DAB1,DDIT4,DDR1,DERL3,DGCR8,DLG1,DUSP1,DUSP10,DUSP16,DUSP5,DUSP8,EDA2R,EDN1,EGR1,EIF2AK2,EIF2B4,EIF4E3,EIF4EBP2,EIF4G1,EPHA2,EPHB1,ERB…	A2M,A2ML2,A2ML3,A2ML4,ACSL1,ADAR,AGT,AKAP8,AKAP9,ANGPT1,ANKLE2,APAF1,APLP2,APOA2,ARHGAP8,ARNT,ASB1,ATF3,AZIN2,BAK1,BIRC3,BTG2,C1QTNF6,CAMKK2,CARD8,CASP7,CCL19,CCL26,CCL4,CCLI7,CCLI8,CCNL1,CD36,CD44,CDKN1A,CEBPA,CEBPB,CFH,CFI,CHAC1,CHTOP,CISH,CSF1,CSF3,CX3CL1,CYR61,DAB1,DDIT4,DDR1,DERL3,DGCR8,DLG1,DUSP1,DUSP10,DUSP16,DUSP5,DUSP8,EDA2R,EDN1,EGR1,EIF2AK2,EIF2B4,EIF4E3,EIF4EBP2,EIF4G1,EPHA2,EPHB1,ERB…
GO:0043900	regulation of multi-organism process	biological process	14/1200	36/13601	9.5e-07	0.000179293	ACP5,CARD8,CCL19,CCLI7,CCLI8,ERRFI1,IFNAR1,LOC121106433,NLRP3,P2RX7,PML,PMLL,TNFAIP3,ZC3H12A	ACP5,CARD8,CCL19,CCLI7,CCLI8,ERRFI1,IFNAR1,LOC121106433,NLRP3,P2RX7,PML,PMLL,TNFAIP3,ZC3H12A
GO:0051246	regulation of protein metabolic process	biological process	27/1200	112/13601	1.1e-06	0.000199514	ABCB11,ABCC2,ABCD3,ACSL1,CD36,EDN1,EXFABP,IL1B,IRS2,LOC416086,NOS2,P2RX7,PLA2G6,PLIN2,SLC16A1,SLC16A13,SLC16A6,SLC22A13L,SLC25A20,SLC26A6,SLC27A2,SLC27A4,SLC5A6,SLC6A12,SLC9A3R1,SLCO2B1,THBS1	ABCB11,ABCC2,ABCD3,ACSL1,CD36,EDN1,EXFABP,IL1B,IRS2,LOC416086,NOS2,P2RX7,PLA2G6,PLIN2,SLC16A1,SLC16A13,SLC16A6,SLC22A13L,SLC25A20,SLC26A6,SLC27A2,SLC27A4,SLC5A6,SLC6A12,SLC9A3R1,SLCO2B1,THBS1
GO:0006796	phosphate-containing compound metabolic process	biological process	85/1200	575/13601	1.3e-06	0.000221412	ABL2,ACP5,AGT,ANGPT1,ANGPTL3,ARHGDIB,ATP8A1,BBS2,C5,CCL19,CCLI7,CCLI8,CD274,CHRD,CSF1,CYP1B1,CYR61,DACH1,DDR1,DLL4,EDN1,EPHA2,ERBB3,EREG,ETS1,F7,FAM110C,FLT1,HSPA5,IL8L1,IL8L2,IRS2,ITGB3,JUN,LOC100857191,LOC121106433,LOC121107687,LOC770612,LRRC15,MADCAM1,MIEN1,MPP1,MYD88,MYLK,ONECUT1,OSBPL8,PHLDA2,PLCG1,PLXNA2,PLXNA4,PLXNB3,PPM1F,PRCP,PROX1,RCC2,RELN,RFFL,RHOB,ROBO1,ROCK2,SDC4,SEMA7A,SERPINE2,SLC…	ABL2,ACP5,AGT,ANGPT1,ANGPTL3,ARHGDIB,ATP8A1,BBS2,C5,CCL19,CCLI7,CCLI8,CD274,CHRD,CSF1,CYP1B1,CYR61,DACH1,DDR1,DLL4,EDN1,EPHA2,ERBB3,EREG,ETS1,F7,FAM110C,FLT1,HSPA5,IL8L1,IL8L2,IRS2,ITGB3,JUN,LOC100857191,LOC121106433,LOC121107687,LOC770612,LRRC15,MADCAM1,MIEN1,MPP1,MYD88,MYLK,ONECUT1,OSBPL8,PHLDA2,PLCG1,PLXNA2,PLXNA4,PLXNB3,PPM1F,PRCP,PROX1,RCC2,RELN,RFFL,RHOB,ROBO1,ROCK2,SDC4,SEMA7A,SERPINE2,SLC…
GO:0006793	phosphorus metabolic process	biological process	47/1200	260/13601	1.5e-06	0.000246459	AHSG,AREG,BTG2,CA2,CISH,CRHR1,DENND4C,EDN1,EGR1,EIF4EBP2,EREG,ERRFI1,F7,GCGR,GNB4,GPAM,IL1B,IRS2,LOC776507,LPIN1,MBD5,MGARP,NR4A1,NR4A2,NR4A3,OSBPL8,PDE3B,PDK4,PIK3R2,PLCD1,PRKACB,PRKCQ,PTPN2,RANGAP1,SIK1,SIK2,SLC26A6,SLC2A1,SLC2A8,SOCS1,SOCS3,SRC,STAT1,STAT3,TBC1D4,TCIRG1,ZNF106	AHSG,AREG,BTG2,CA2,CISH,CRHR1,DENND4C,EDN1,EGR1,EIF4EBP2,EREG,ERRFI1,F7,GCGR,GNB4,GPAM,IL1B,IRS2,LOC776507,LPIN1,MBD5,MGARP,NR4A1,NR4A2,NR4A3,OSBPL8,PDE3B,PDK4,PIK3R2,PLCD1,PRKACB,PRKCQ,PTPN2,RANGAP1,SIK1,SIK2,SLC26A6,SLC2A1,SLC2A8,SOCS1,SOCS3,SRC,STAT1,STAT3,TBC1D4,TCIRG1,ZNF106
GO:0042035	regulation of cytokine biosynthetic process	biological process	12/1200	28/13601	1.7e-06	0.000269798	CARD8,CCL19,CCLI7,CCLI8,CD36,IFNAR1,LOC121106433,NLRP3,P2RX7,PML,PMLL,ZC3H12A	CARD8,CCL19,CCLI7,CCLI8,CD36,IFNAR1,LOC121106433,NLRP3,P2RX7,PML,PMLL,ZC3H12A
GO:0051248	negative regulation of protein metabolic process	biological process	22/1200	84/13601	2.4e-06	0.00034915	CATH1,CCL19,CCL26,CCL4,CCLI7,CCLI8,CSF1,CX3CL1,EDN1,FCER1G,IL17RA,IL1B,IL8L1,IL8L2,LOC100857191,LOC121106433,LOC395551,MPP1,MYD88,PDE4B,THBS1,VAV3	CATH1,CCL19,CCL26,CCL4,CCLI7,CCLI8,CSF1,CX3CL1,EDN1,FCER1G,IL17RA,IL1B,IL8L1,IL8L2,LOC100857191,LOC121106433,LOC395551,MPP1,MYD88,PDE4B,THBS1,VAV3
GO:1901564	organonitrogen compound metabolic process	biological process	8/1200	13/13601	3.1e-06	0.000428659	CARD8,CCL19,CCLI7,CCLI8,IFNAR1,LOC121106433,NLRP3,P2RX7	CARD8,CCL19,CCLI7,CCLI8,IFNAR1,LOC121106433,NLRP3,P2RX7
GO:0009893	positive regulation of metabolic process	biological process	34/1200	172/13601	5.9e-06	0.000742337	ADM,ANGPTL3,C5,CYP1B1,DLL4,EPHA2,ERAP1,ETS1,F3,FLT1,IL1B,LOC121107687,PDE3B,PGF,PLCG1,PML,PMLL,RAMP2,RHOB,ROCK1,ROCK2,STAB1,STARD8,STAT1,SULF1,SYNJ2BP,TEK,TGFBR2,THBS1,TIE1,TNFAIP3,VEGFA,VEGFC,ZC3H12A	ADM,ANGPTL3,C5,CYP1B1,DLL4,EPHA2,ERAP1,ETS1,F3,FLT1,IL1B,LOC121107687,PDE3B,PGF,PLCG1,PML,PMLL,RAMP2,RHOB,ROCK1,ROCK2,STAB1,STARD8,STAT1,SULF1,SYNJ2BP,TEK,TGFBR2,THBS1,TIE1,TNFAIP3,VEGFA,VEGFC,ZC3H12A
GO:0032787	monocarboxylic acid metabolic process	biological process	38/1200	203/13601	6.6e-06	0.000787826	AKR1A1,ATF3,C1QTNF6,CREM,DCXR,GALK1,GALM,GCGR,GNMT,GPD1,GPD2,H6PD,HK2,IRS2,LOC770996,NUDT5,ONECUT1,PCK1,PDK4,PFKFB1,PFKFB3,PFKFB4,PFKP,PGP,PHLDA2,PMAIP1,PMM1,PPP1R3B,PPP1R3C,PPP4R3B,PTPN2,RGN,SIK1,SLC25A10,SLC37A4,SORD,TKFC,UGT1A1	AKR1A1,ATF3,C1QTNF6,CREM,DCXR,GALK1,GALM,GCGR,GNMT,GPD1,GPD2,H6PD,HK2,IRS2,LOC770996,NUDT5,ONECUT1,PCK1,PDK4,PFKFB1,PFKFB3,PFKFB4,PFKP,PGP,PHLDA2,PMAIP1,PMM1,PPP1R3B,PPP1R3C,PPP4R3B,PTPN2,RGN,SIK1,SLC25A10,SLC37A4,SORD,TKFC,UGT1A1
GO:0051239	regulation of multicellular organismal process	biological process	174/1200	1447/13601	7.9e-06	0.000935012	ADAR,AGT,ALB,ANGPT1,APAF1,ARHGEF11,ARHGEF18,ARHGEF9,ASNS,ATF3,BAG3,BAK1,BCAP29,BCL2L10,BCLAF1,BIRC3,BTG2,C8orf4,CARD8,CASP7,CAT,CCL19,CCLI7,CCLI8,CD44,CDCA7,CDKN1A,CEBPB,CHAC1,CSRNP2,CYLD,CYP1B1,CYR61,DDIT4,DHODH,DUSP1,EDA2R,EDN1,EGR1,EIF2AK2,EPHA2,ERBB3,ERCC6,ERO1A,ETS1,EXFABP,F3,FAM188A,FCER1G,FGFR2,FKBP8,FNTA,FRZB,FST,G0S2,G2E3,GADD45B,GADD45G,GAS2,GDF15,GPAM,HSPA5,HSPH1,IFI27L2,IFI6,IL1B,IL20…	ADAR,AGT,ALB,ANGPT1,APAF1,ARHGEF11,ARHGEF18,ARHGEF9,ASNS,ATF3,BAG3,BAK1,BCAP29,BCL2L10,BCLAF1,BIRC3,BTG2,C8orf4,CARD8,CASP7,CAT,CCL19,CCLI7,CCLI8,CD44,CDCA7,CDKN1A,CEBPB,CHAC1,CSRNP2,CYLD,CYP1B1,CYR61,DDIT4,DHODH,DUSP1,EDA2R,EDN1,EGR1,EIF2AK2,EPHA2,ERBB3,ERCC6,ERO1A,ETS1,EXFABP,F3,FAM188A,FCER1G,FGFR2,FKBP8,FNTA,FRZB,FST,G0S2,G2E3,GADD45B,GADD45G,GAS2,GDF15,GPAM,HSPA5,HSPH1,IFI27L2,IFI6,IL1B,IL20…
GO:0048519	negative regulation of biological process	biological process	200/1200	1706/13601	8e-06	0.000938891	A2M,A2ML3,ACSL1,ADAR,AGT,AKAP8,AKAP9,ANGPT1,ANKLE2,APAF1,APLP2,ARHGAP8,ARNT,ATF3,BAK1,BIRC3,BTG2,C1QTNF6,CAMKK2,CARD8,CASP7,CCL19,CCL26,CCL4,CCLI7,CCLI8,CCNL1,CD36,CD44,CDKN1A,CEBPA,CEBPB,CHAC1,CHTOP,CISH,CSF1,CSF3,CX3CL1,CYR61,DAB1,DDIT4,DDR1,DERL3,DGCR8,DLG1,DUSP1,DUSP10,DUSP16,DUSP5,DUSP8,EDA2R,EDN1,EGR1,EIF2AK2,EIF2B4,EIF4E3,EIF4EBP2,EIF4G1,EPHA2,EPHB1,ERBB3,ERCC6,EREG,ERRFI1,F3,FBXW11,FGF19,…	A2M,A2ML3,ACSL1,ADAR,AGT,AKAP8,AKAP9,ANGPT1,ANKLE2,APAF1,APLP2,ARHGAP8,ARNT,ATF3,BAK1,BIRC3,BTG2,C1QTNF6,CAMKK2,CARD8,CASP7,CCL19,CCL26,CCL4,CCLI7,CCLI8,CCNL1,CD36,CD44,CDKN1A,CEBPA,CEBPB,CHAC1,CHTOP,CISH,CSF1,CSF3,CX3CL1,CYR61,DAB1,DDIT4,DDR1,DERL3,DGCR8,DLG1,DUSP1,DUSP10,DUSP16,DUSP5,DUSP8,EDA2R,EDN1,EGR1,EIF2AK2,EIF2B4,EIF4E3,EIF4EBP2,EIF4G1,EPHA2,EPHB1,ERBB3,ERCC6,EREG,ERRFI1,F3,FBXW11,FGF19,…
GO:0005996	monosaccharide metabolic process	biological process	125/1200	974/13601	8.7e-06	0.000995936	ABL2,ACP5,AGT,ANGPT1,ANGPTL3,ARHGDIB,ATP8A1,C5,CATH1,CCL19,CCL26,CCL4,CCLI7,CCLI8,CD274,CHRD,CSF1,CX3CL1,CYP1B1,CYR61,DAB1,DACH1,DDIT4,DDR1,DLL4,EDN1,EFNB1,EPHA2,EPHB1,ETS1,F7,FAM110C,FCER1G,FGF19,FLT1,FUT10,HSPA5,IL17RA,IL1B,IL8L1,IL8L2,IRS2,ITGB3,JUN,JUP,LOC100857191,LOC121106433,LOC121107687,LOC395551,LOC417192,LOC770612,LOXL2,LRRC15,MADCAM1,MIEN1,MPP1,MYD88,MYH9,MYLK,NOV,NR4A2,NRTN,ONECUT1,OS…	ABL2,ACP5,AGT,ANGPT1,ANGPTL3,ARHGDIB,ATP8A1,C5,CATH1,CCL19,CCL26,CCL4,CCLI7,CCLI8,CD274,CHRD,CSF1,CX3CL1,CYP1B1,CYR61,DAB1,DACH1,DDIT4,DDR1,DLL4,EDN1,EFNB1,EPHA2,EPHB1,ETS1,F7,FAM110C,FCER1G,FGF19,FLT1,FUT10,HSPA5,IL17RA,IL1B,IL8L1,IL8L2,IRS2,ITGB3,JUN,JUP,LOC100857191,LOC121106433,LOC121107687,LOC395551,LOC417192,LOC770612,LOXL2,LRRC15,MADCAM1,MIEN1,MPP1,MYD88,MYH9,MYLK,NOV,NR4A2,NRTN,ONECUT1,OS…
GO:0032268	regulation of cellular protein metabolic process	biological process	26/1200	118/13601	9.7e-06	0.00108376	C5,CATH1,CCL19,CCL26,CCL4,CCLI7,CCLI8,CSF1,CX3CL1,EDN1,FCER1G,FLT1,IL17RA,IL1B,IL8L1,IL8L2,LOC100857191,LOC121106433,LOC395551,MPP1,MYD88,PDE4B,SWAP70,THBS1,VAV3,VEGFC	C5,CATH1,CCL19,CCL26,CCL4,CCLI7,CCLI8,CSF1,CX3CL1,EDN1,FCER1G,FLT1,IL17RA,IL1B,IL8L1,IL8L2,LOC100857191,LOC121106433,LOC395551,MPP1,MYD88,PDE4B,SWAP70,THBS1,VAV3,VEGFC
GO:0044262	cellular carbohydrate metabolic process	biological process	7/1200	11/13601	9.8e-06	0.00108624	ACP5,ERRFI1,NLRP3,PML,PMLL,TNFAIP3,ZC3H12A	ACP5,ERRFI1,NLRP3,PML,PMLL,TNFAIP3,ZC3H12A
GO:0016052	carbohydrate catabolic process	biological process	147/1200	1190/13601	1.1e-05	0.00117272	ACSL1,ADAR,AGT,AKAP8,AKAP9,ANGPT1,ANKLE2,APLP2,AREG,ARHGAP8,ATF3,BAK1,BTBD10,C1QTNF6,CAMKK2,CCL19,CCL26,CCL4,CCLI7,CCLI8,CCNL1,CD36,CD44,CDKN1A,CEBPA,CISH,CSF1,CSF3,CSRNP2,CX3CL1,CYR61,DAB1,DDIT4,DDR1,DLG1,DUSP1,DUSP10,DUSP16,DUSP5,DUSP8,EDA2R,EDN1,EIF2AK2,ELL,EPHA2,EPHB1,ERBB3,ERCC6,EREG,ERRFI1,FGF19,FGFR2,FLT1,GADD45B,GADD45G,GDF15,GPD1,GPRC5A,HEXIM1,HSPH1,IFNAR1,IL1B,IL6,INHBA,IRS2,ITGB3,JUN,K…	ACSL1,ADAR,AGT,AKAP8,AKAP9,ANGPT1,ANKLE2,APLP2,AREG,ARHGAP8,ATF3,BAK1,BTBD10,C1QTNF6,CAMKK2,CCL19,CCL26,CCL4,CCLI7,CCLI8,CCNL1,CD36,CD44,CDKN1A,CEBPA,CISH,CSF1,CSF3,CSRNP2,CX3CL1,CYR61,DAB1,DDIT4,DDR1,DLG1,DUSP1,DUSP10,DUSP16,DUSP5,DUSP8,EDA2R,EDN1,EIF2AK2,ELL,EPHA2,EPHB1,ERBB3,ERCC6,EREG,ERRFI1,FGF19,FGFR2,FLT1,GADD45B,GADD45G,GDF15,GPD1,GPRC5A,HEXIM1,HSPH1,IFNAR1,IL1B,IL6,INHBA,IRS2,ITGB3,JUN,K…
GO:0019220	regulation of phosphate metabolic process	biological process	245/1200	2175/13601	1.2e-05	0.00123229	AADAC,ACSL1,AGT,AKAP8,AKAP9,ANGPT1,ANKLE2,APAF1,APOA2,AREG,ARHGAP8,ARHGEF11,ARID1B,ARID4A,ARNT,ARNTL2,ATF3,BAK1,BCL11A,BCLAF1,BTBD10,BTG2,C1QTNF6,C5,CALCOCO2,CAMKK2,CARD8,CASP7,CCL19,CCL26,CCL4,CCLI7,CCLI8,CCNL1,CD248,CD36,CD44,CDKN1A,CEBPA,CEBPB,CEBPD,CHCHD10,CHST3,CHTOP,COMT,CREB3L3,CREM,CSF1,CSF3,CSRNP2,CX3CL1,CYR61,DAB1,DCAF6,DDR1,DLG1,DOT1L,DUSP5,ECE1,EDA2R,EDN1,EGR1,EIF2AK2,ELF3,ELL,EPAS1,E…	AADAC,ACSL1,AGT,AKAP8,AKAP9,ANGPT1,ANKLE2,APAF1,APOA2,AREG,ARHGAP8,ARHGEF11,ARID1B,ARID4A,ARNT,ARNTL2,ATF3,BAK1,BCL11A,BCLAF1,BTBD10,BTG2,C1QTNF6,C5,CALCOCO2,CAMKK2,CARD8,CASP7,CCL19,CCL26,CCL4,CCLI7,CCLI8,CCNL1,CD248,CD36,CD44,CDKN1A,CEBPA,CEBPB,CEBPD,CHCHD10,CHST3,CHTOP,COMT,CREB3L3,CREM,CSF1,CSF3,CSRNP2,CX3CL1,CYR61,DAB1,DCAF6,DDR1,DLG1,DOT1L,DUSP5,ECE1,EDA2R,EDN1,EGR1,EIF2AK2,ELF3,ELL,EPAS1,E…
GO:0051174	regulation of phosphorus metabolic process	biological process	43/1200	248/13601	1.3e-05	0.00128765	ABAT,ABCD3,AGXT,AKR1A1,AMACR,CD44,CRABP1,ESD,ETFDH,FTCD,GALK1,GCSH,GLS2,GLUD2,GPD2,HAL,HAO1,HGD,HYAL3,HYKK,IDO2,IRS2,KMO,LONP2,LPIN1,MIOX,NOS2,NUDT5,PAH,PFKFB3,PFKFB4,PFKP,PRODH,PRODH2,QPRT,SCARB1,SCARF1,SLC27A2,SLC27A4,SORD,STAB2,TAT,TKFC	ABAT,ABCD3,AGXT,AKR1A1,AMACR,CD44,CRABP1,ESD,ETFDH,FTCD,GALK1,GCSH,GLS2,GLUD2,GPD2,HAL,HAO1,HGD,HYAL3,HYKK,IDO2,IRS2,KMO,LONP2,LPIN1,MIOX,NOS2,NUDT5,PAH,PFKFB3,PFKFB4,PFKP,PRODH,PRODH2,QPRT,SCARB1,SCARF1,SLC27A2,SLC27A4,SORD,STAB2,TAT,TKFC
GO:0031325	positive regulation of cellular metabolic process	biological process	173/1200	1453/13601	1.5e-05	0.0014251	A2M,A2ML3,ACP5,ADAR,ANGPT1,ARID4A,ARID5A,ASB1,ATF3,ATXN1L,AZIN2,BAK1,BAZ2A,BCL11A,BCLAF1,BHLHE40,BIRC3,BTG2,CBX4,CBX5,CD36,CD44,CDAN1,CDKN1A,CEBPA,CEBPB,CEBPD,CHAC1,CISH,COMT,CREBZF,CREM,DACH1,DDIT4,DERL3,DGCR8,DHX34,DLG1,DLL4,DOT1L,DUSP1,DUSP10,DUSP16,DUSP8,EDN1,EGR1,EIF2AK2,EIF2B4,EIF4EBP2,ELF3,EREG,ERRFI1,ETV6,ETV7,FBXW11,FST,GADD45B,GATAD2B,GLA,GPRC5A,HCFC2,HELB,HES1,HEXIM1,HHEX,HIC2,HSPH1,IF…	A2M,A2ML3,ACP5,ADAR,ANGPT1,ARID4A,ARID5A,ASB1,ATF3,ATXN1L,AZIN2,BAK1,BAZ2A,BCL11A,BCLAF1,BHLHE40,BIRC3,BTG2,CBX4,CBX5,CD36,CD44,CDAN1,CDKN1A,CEBPA,CEBPB,CEBPD,CHAC1,CISH,COMT,CREBZF,CREM,DACH1,DDIT4,DERL3,DGCR8,DHX34,DLG1,DLL4,DOT1L,DUSP1,DUSP10,DUSP16,DUSP8,EDN1,EGR1,EIF2AK2,EIF2B4,EIF4EBP2,ELF3,EREG,ERRFI1,ETV6,ETV7,FBXW11,FST,GADD45B,GATAD2B,GLA,GPRC5A,HCFC2,HELB,HES1,HEXIM1,HHEX,HIC2,HSPH1,IF…
GO:0044282	small molecule catabolic process	biological process	56/1200	357/13601	1.5e-05	0.0014251	AHSG,AKAP9,CA2,CEBPB,CISH,COL4A6,COL6A1,CRHR1,DENND4C,EDN1,EGR1,EIF4EBP2,ERRFI1,GATSL3,GCGR,GNB4,GPAM,GPD1,IL1B,IRS2,JUP,KLF6,LOC776507,LPIN1,MBD5,MGARP,NR4A1,NR4A2,NR4A3,OSBPL8,PDE3B,PDE4B,PDK4,PENK,PIK3R2,PRKACB,PRKCQ,PTPN2,RAD51,RANGAP1,RIPK2,SIK1,SIK2,SLC26A6,SLC2A8,SOCS1,SOCS3,SOX9,SRC,STAT1,STAT3,STC1,TBC1D4,TCIRG1,ZEB1,ZNF106	AHSG,AKAP9,CA2,CEBPB,CISH,COL4A6,COL6A1,CRHR1,DENND4C,EDN1,EGR1,EIF4EBP2,ERRFI1,GATSL3,GCGR,GNB4,GPAM,GPD1,IL1B,IRS2,JUP,KLF6,LOC776507,LPIN1,MBD5,MGARP,NR4A1,NR4A2,NR4A3,OSBPL8,PDE3B,PDE4B,PDK4,PENK,PIK3R2,PRKACB,PRKCQ,PTPN2,RAD51,RANGAP1,RIPK2,SIK1,SIK2,SLC26A6,SLC2A8,SOCS1,SOCS3,SOX9,SRC,STAT1,STAT3,STC1,TBC1D4,TCIRG1,ZEB1,ZNF106
GO:0046394	carboxylic acid biosynthetic process	biological process	778/1200	8050/13601	1.5e-05	0.0014251	A1CF,A2M,A2ML2,A2ML3,A2ML4,AADAC,AARS2,ABAT,ABCB11,ABCD3,ABHD12,ABL2,ACOT11,ACOT6,ACSL1,ACSM4,ACSM5,ACTA2,ACY1,ADAMTS4,ADAR,ADM,AFF4,AGPAT3,AGT,AGXT,AK3,AKAP8,AKAP9,AKR1A1,ALDH1A1,ALDH3A2,ALDH8A1,ALDH9A1,ALG1,AMACR,ANGPT1,ANGPTL3,ANK2,ANKLE2,ANKRD17,APAF1,APLP2,APOA2,APOLD1,AREG,ARHGAP22,ARHGAP8,ARHGEF11,ARID1B,ARID3C,ARID4A,ARID4B,ARID5A,ARNT,ARNTL2,ASB1,ASCC2,ASCL1,ASNS,ASPDH,ASPG,ASXL2,ATF3,AT…	A1CF,A2M,A2ML2,A2ML3,A2ML4,AADAC,AARS2,ABAT,ABCB11,ABCD3,ABHD12,ABL2,ACOT11,ACOT6,ACSL1,ACSM4,ACSM5,ACTA2,ACY1,ADAMTS4,ADAR,ADM,AFF4,AGPAT3,AGT,AGXT,AK3,AKAP8,AKAP9,AKR1A1,ALDH1A1,ALDH3A2,ALDH8A1,ALDH9A1,ALG1,AMACR,ANGPT1,ANGPTL3,ANK2,ANKLE2,ANKRD17,APAF1,APLP2,APOA2,APOLD1,AREG,ARHGAP22,ARHGAP8,ARHGEF11,ARID1B,ARID3C,ARID4A,ARID4B,ARID5A,ARNT,ARNTL2,ASB1,ASCC2,ASCL1,ASNS,ASPDH,ASPG,ASXL2,ATF3,AT…
GO:0016053	organic acid biosynthetic process	biological process	167/1200	1401/13601	2e-05	0.00177911	AADAC,ABAT,ABCD3,ABHD12,AGXT,AKR1A1,AMACR,ANGPTL3,APAF1,APOA2,ASPDH,ASPG,AZIN2,BHMT2,BTG2,CCDC47,CD44,CEBPA,CHID1,CLN5,CNP,COMT,CRABP1,CYLD,CYP1B1,DDIT4,DERL3,DHX34,DMGDH,DPYS,ECE1,ERAP1,ESD,ETFDH,EXOSC6,FBXO44,FBXO9,FBXW11,FTCD,GALK1,GCSH,GLA,GLS2,GLUD2,GPD1,GPD1L2,GPD2,HAL,HAO1,HGD,HK2,HSPA5,HYAL3,HYKK,IDO2,IL1B,IRS2,KMO,LIPA,LIPG,LOC107051449,LOC107055390,LOC416147,LOC417192,LOC424588,LOC76878…	AADAC,ABAT,ABCD3,ABHD12,AGXT,AKR1A1,AMACR,ANGPTL3,APAF1,APOA2,ASPDH,ASPG,AZIN2,BHMT2,BTG2,CCDC47,CD44,CEBPA,CHID1,CLN5,CNP,COMT,CRABP1,CYLD,CYP1B1,DDIT4,DERL3,DHX34,DMGDH,DPYS,ECE1,ERAP1,ESD,ETFDH,EXOSC6,FBXO44,FBXO9,FBXW11,FTCD,GALK1,GCSH,GLA,GLS2,GLUD2,GPD1,GPD1L2,GPD2,HAL,HAO1,HGD,HK2,HSPA5,HYAL3,HYKK,IDO2,IL1B,IRS2,KMO,LIPA,LIPG,LOC107051449,LOC107055390,LOC416147,LOC417192,LOC424588,LOC76878…
GO:0051172	negative regulation of nitrogen compound metabolic process	biological process	141/1200	1146/13601	2e-05	0.00177911	ABL2,ADM,ANGPT1,AREG,ATF3,ATXN1L,BAK1,BTG2,CCL19,CCL26,CD274,CD44,CDCA7,CDKN1A,CEBPA,CEBPB,CHRD,CHTOP,COMT,CSF1,CSF3,CX3CL1,CYP1B1,CYR61,DACH1,DDR1,DERL3,DGCR8,DLG1,DLL4,DMB2,DOT1L,EDN1,EFNB1,EGR1,EIF2AK2,EMX1,ERBB3,EREG,ERRFI1,ETV4,EXFABP,F3,FGF19,FGFR2,FOSL2,FRZB,GAK,GPAM,HNF4A,HP1BP3,ICOSLG,IL1B,IL6,IL8L1,IL8L2,INHBA,INTU,IRF1,IRF6,IRS2,ITGB3,JUN,JUND,JUP,KDM2B,KLB,LOC100857191,LOC101752158,LO…	ABL2,ADM,ANGPT1,AREG,ATF3,ATXN1L,BAK1,BTG2,CCL19,CCL26,CD274,CD44,CDCA7,CDKN1A,CEBPA,CEBPB,CHRD,CHTOP,COMT,CSF1,CSF3,CX3CL1,CYP1B1,CYR61,DACH1,DDR1,DERL3,DGCR8,DLG1,DLL4,DMB2,DOT1L,EDN1,EFNB1,EGR1,EIF2AK2,EMX1,ERBB3,EREG,ERRFI1,ETV4,EXFABP,F3,FGF19,FGFR2,FOSL2,FRZB,GAK,GPAM,HNF4A,HP1BP3,ICOSLG,IL1B,IL6,IL8L1,IL8L2,INHBA,INTU,IRF1,IRF6,IRS2,ITGB3,JUN,JUND,JUP,KDM2B,KLB,LOC100857191,LOC101752158,LO…
GO:0044283	small molecule biosynthetic process	biological process	15/1200	51/13601	2.1e-05	0.00183304	B2M,CCL19,EXOSC6,FCER1G,HPX,MSH6,NLRP3,P2RX7,PCASP3,PRKCQ,RIPK2,RSAD2,TAP2,TRAF6,UNG	B2M,CCL19,EXOSC6,FCER1G,HPX,MSH6,NLRP3,P2RX7,PCASP3,PRKCQ,RIPK2,RSAD2,TAP2,TRAF6,UNG
GO:0071704	organic substance metabolic process	biological process	69/1200	474/13601	2.1e-05	0.00183304	BAK1,BTG2,CCL26,CD274,CD44,CDKN1A,CEBPA,CEBPB,COMT,CX3CL1,CYP1B1,DACH1,DLG1,DLL4,EIF2AK2,EREG,ETV4,FGFR2,FRZB,HNF4A,IL1B,IL8L1,IL8L2,INHBA,INTU,IRF1,IRF6,JUN,KDM2B,LOC107055115,LOC121107687,LOC770612,MAD1L1,MFN2,MTSS1,NDRG1,NFIB,PDE5A,PLXNB3,PMAIP1,PML,PMLL,PPM1D,PRKAR1A,PROX1,PTPN2,RIDA,ROBO1,SDC4,SERPINE2,SLC9A3R1,SMAD1,SOX9,SPINT1,SPRY2,STAT1,STAT3,SULF1,SYNJ2BP,TFDP3,THBS1,TNFAIP3,TNFRSF9,TRI…	BAK1,BTG2,CCL26,CD274,CD44,CDKN1A,CEBPA,CEBPB,COMT,CX3CL1,CYP1B1,DACH1,DLG1,DLL4,EIF2AK2,EREG,ETV4,FGFR2,FRZB,HNF4A,IL1B,IL8L1,IL8L2,INHBA,INTU,IRF1,IRF6,JUN,KDM2B,LOC107055115,LOC121107687,LOC770612,MAD1L1,MFN2,MTSS1,NDRG1,NFIB,PDE5A,PLXNB3,PMAIP1,PML,PMLL,PPM1D,PRKAR1A,PROX1,PTPN2,RIDA,ROBO1,SDC4,SERPINE2,SLC9A3R1,SMAD1,SOX9,SPINT1,SPRY2,STAT1,STAT3,SULF1,SYNJ2BP,TFDP3,THBS1,TNFAIP3,TNFRSF9,TRI…
GO:0006732	coenzyme metabolic process	biological process	8/1200	16/13601	2.4e-05	0.00200709	CARD8,CCL19,CCLI7,CCLI8,IFNAR1,LOC121106433,NLRP3,P2RX7	CARD8,CCL19,CCLI7,CCLI8,IFNAR1,LOC121106433,NLRP3,P2RX7
GO:1901575	organic substance catabolic process	biological process	33/1200	177/13601	2.8e-05	0.00231389	ATF3,C1QTNF6,CREM,DCXR,GALK1,GALM,GCGR,GNMT,GPD1,GPD2,H6PD,HK2,IRS2,ONECUT1,PCK1,PDK4,PFKFB1,PFKFB3,PFKFB4,PFKP,PGP,PHLDA2,PMAIP1,PMM1,PPP1R3B,PPP1R3C,PPP4R3B,PTPN2,SIK1,SLC25A10,SLC37A4,SORD,TKFC	ATF3,C1QTNF6,CREM,DCXR,GALK1,GALM,GCGR,GNMT,GPD1,GPD2,H6PD,HK2,IRS2,ONECUT1,PCK1,PDK4,PFKFB1,PFKFB3,PFKFB4,PFKP,PGP,PHLDA2,PMAIP1,PMM1,PPP1R3B,PPP1R3C,PPP4R3B,PTPN2,SIK1,SLC25A10,SLC37A4,SORD,TKFC
GO:0048523	negative regulation of cellular process	biological process	5/1200	6/13601	3e-05	0.00243593	ANKRD17,DDX60,DHX58,IFIH1,TKFC	ANKRD17,DDX60,DHX58,IFIH1,TKFC
GO:0051247	positive regulation of protein metabolic process	biological process	182/1200	1567/13601	3.8e-05	0.00291598	AADAC,ABAT,ABCD3,ABHD12,ABL2,ACSL1,AGXT,AKR1A1,AMACR,ANGPTL3,APAF1,APOA2,ASPDH,BHMT2,BTG2,C1orf210,C5,CALCOCO2,CAT,CCDC47,CD248,CD44,CEBPA,CHID1,CHST3,CNP,COMT,CRABP1,CRYZ,CYLD,CYP1B1,CYP4A22,CYP4B7,DDIT4,DERL3,DHX34,DMGDH,DPYS,ECE1,EPHX1L,ERAP1,ESD,ETFDH,EXOSC6,FBXO44,FBXO9,FBXW11,FTCD,GALK1,GCSH,GLA,GLS2,GLUD2,GPD1,GPD2,HAL,HAO1,HGD,HK2,HSPA5,HYAL3,HYKK,IDO2,IL1B,IPPK,IRS2,ITGB4,KCNK3,KMO,LIPG,…	AADAC,ABAT,ABCD3,ABHD12,ABL2,ACSL1,AGXT,AKR1A1,AMACR,ANGPTL3,APAF1,APOA2,ASPDH,BHMT2,BTG2,C1orf210,C5,CALCOCO2,CAT,CCDC47,CD248,CD44,CEBPA,CHID1,CHST3,CNP,COMT,CRABP1,CRYZ,CYLD,CYP1B1,CYP4A22,CYP4B7,DDIT4,DERL3,DHX34,DMGDH,DPYS,ECE1,EPHX1L,ERAP1,ESD,ETFDH,EXOSC6,FBXO44,FBXO9,FBXW11,FTCD,GALK1,GCSH,GLA,GLS2,GLUD2,GPD1,GPD2,HAL,HAO1,HGD,HK2,HSPA5,HYAL3,HYKK,IDO2,IL1B,IPPK,IRS2,ITGB4,KCNK3,KMO,LIPG,…
GO:0032270	positive regulation of cellular protein metabolic process	biological process	27/1200	135/13601	4.2e-05	0.00312006	ANGPT1,C1QTNF6,CCL19,CCLI7,CCLI8,CSF3,DLG1,EPHA2,F10,F3,F7,FAM110C,IL1B,LOC121106433,MST1R,MYORG,OSBPL8,PLK3,RPS6KB2,SETX,SLC9A3R1,SOX9,SPRY2,SRC,TEK,THBS1,TMEM100	ANGPT1,C1QTNF6,CCL19,CCLI7,CCLI8,CSF3,DLG1,EPHA2,F10,F3,F7,FAM110C,IL1B,LOC121106433,MST1R,MYORG,OSBPL8,PLK3,RPS6KB2,SETX,SLC9A3R1,SOX9,SPRY2,SRC,TEK,THBS1,TMEM100
GO:0019318	hexose metabolic process	biological process	8/1200	17/13601	4.2e-05	0.00312006	ANGPTL3,AWAT1,DGAT2,GALK1,GPD2,PGP,SORD,TKFC	ANGPTL3,AWAT1,DGAT2,GALK1,GPD2,PGP,SORD,TKFC
GO:0009892	negative regulation of metabolic process	biological process	8/1200	17/13601	4.2e-05	0.00312006	GBP4L,IRF1,LOC121106623,LOC121106625,LOC422993,LOC770612,PNPT1,TLR3	GBP4L,IRF1,LOC121106623,LOC121106625,LOC422993,LOC770612,PNPT1,TLR3
GO:0006520	cellular amino acid metabolic process	biological process	429/1200	4175/13601	4.9e-05	0.00354577	A2M,A2ML3,AADAC,ABL2,ACP5,ACSL1,ACTA2,ADAR,ADM,AGT,AHSG,AKAP8,AKAP9,ANGPT1,ANGPTL3,ANK1,ANK2,ANKLE2,ANKRD17,ANO1,APAF1,APOA2,AREG,ARHGAP8,ARHGEF11,ARHGEF18,ARHGEF9,ARID1B,ARID4A,ARNT,ARNTL2,ASCL1,ASNS,ATF3,ATP8A1,ATXN1L,AZIN2,B2M,BAK1,BBS2,BCL11A,BCLAF1,BIRC3,BTBD10,BTG2,C1QTNF6,C1R,C1S,C5,CA2,CALCOCO2,CAMKK2,CARD8,CASP7,CAT,CATH1,CCL19,CCL26,CCL4,CCLI7,CCLI8,CCNL1,CD248,CD274,CD36,CD44,CD83,CDH4…	A2M,A2ML3,AADAC,ABL2,ACP5,ACSL1,ACTA2,ADAR,ADM,AGT,AHSG,AKAP8,AKAP9,ANGPT1,ANGPTL3,ANK1,ANK2,ANKLE2,ANKRD17,ANO1,APAF1,APOA2,AREG,ARHGAP8,ARHGEF11,ARHGEF18,ARHGEF9,ARID1B,ARID4A,ARNT,ARNTL2,ASCL1,ASNS,ATF3,ATP8A1,ATXN1L,AZIN2,B2M,BAK1,BBS2,BCL11A,BCLAF1,BIRC3,BTBD10,BTG2,C1QTNF6,C1R,C1S,C5,CA2,CALCOCO2,CAMKK2,CARD8,CASP7,CAT,CATH1,CCL19,CCL26,CCL4,CCLI7,CCLI8,CCNL1,CD248,CD274,CD36,CD44,CD83,CDH4…
GO:0032269	negative regulation of cellular protein metabolic process	biological process	90/1200	678/13601	4.9e-05	0.00354577	ACSL1,AGT,AKAP9,ANGPT1,AREG,ARHGAP8,BTBD10,C1QTNF6,CAMKK2,CCL19,CCL26,CCL4,CCLI7,CCLI8,CCNL1,CD36,CD44,CSF1,CSF3,CX3CL1,CYR61,DAB1,DDR1,DLG1,DUSP5,EDA2R,EDN1,EIF2AK2,ERBB3,ERCC6,EREG,FGF19,FGFR2,FLT1,GADD45B,GADD45G,GDF15,GPD1,HSPH1,IL1B,IL6,INHBA,ITGB3,JUN,KLB,LOC100857191,LOC101752158,LOC107051449,LOC121106433,LOC395551,LOC776507,MAP3K2,MAP3K5,MST1R,MYD88,NBN,NOV,OSBPL8,P2RX7,PCASP3,PDE5A,PLA2G…	ACSL1,AGT,AKAP9,ANGPT1,AREG,ARHGAP8,BTBD10,C1QTNF6,CAMKK2,CCL19,CCL26,CCL4,CCLI7,CCLI8,CCNL1,CD36,CD44,CSF1,CSF3,CX3CL1,CYR61,DAB1,DDR1,DLG1,DUSP5,EDA2R,EDN1,EIF2AK2,ERBB3,ERCC6,EREG,FGF19,FGFR2,FLT1,GADD45B,GADD45G,GDF15,GPD1,HSPH1,IL1B,IL6,INHBA,ITGB3,JUN,KLB,LOC100857191,LOC101752158,LOC107051449,LOC121106433,LOC395551,LOC776507,MAP3K2,MAP3K5,MST1R,MYD88,NBN,NOV,OSBPL8,P2RX7,PCASP3,PDE5A,PLA2G…
GO:0009056	catabolic process	biological process	31/1200	167/13601	5.3e-05	0.00377652	ABAT,ABCD3,AGXT,AKR1A1,AMACR,CD44,CRABP1,ETFDH,FTCD,GCSH,GLS2,GLUD2,HAL,HAO1,HGD,HYAL3,HYKK,IDO2,IRS2,KMO,LONP2,LPIN1,NOS2,PAH,PRODH,PRODH2,QPRT,SLC27A2,SLC27A4,STAB2,TAT	ABAT,ABCD3,AGXT,AKR1A1,AMACR,CD44,CRABP1,ETFDH,FTCD,GCSH,GLS2,GLUD2,HAL,HAO1,HGD,HYAL3,HYKK,IDO2,IRS2,KMO,LONP2,LPIN1,NOS2,PAH,PRODH,PRODH2,QPRT,SLC27A2,SLC27A4,STAB2,TAT
GO:0051186	cofactor metabolic process	biological process	763/1200	7933/13601	5.7e-05	0.00396051	A1CF,A2M,A2ML3,AADAC,AARS2,ABAT,ABCB11,ABCD3,ABHD12,ABL2,ACOT11,ACOT6,ACP5,ACSL1,ACSM4,ACSM5,ACY1,ADAR,ADM,AFF4,AGPAT3,AGT,AGXT,AK3,AKAP8,AKAP9,AKR1A1,ALDH1A1,ALDH3A2,ALDH8A1,ALDH9A1,ALG1,AMACR,ANGPT1,ANGPTL3,ANKLE2,ANKRD17,APAF1,APLP2,APOA2,AREG,ARHGAP22,ARHGAP8,ARHGEF11,ARID1B,ARID3C,ARID4A,ARID4B,ARID5A,ARNT,ARNTL2,ASB1,ASCC2,ASCL1,ASNS,ASPDH,ASPG,ASXL2,ATF3,ATF7IP,ATP5S,ATP6V1A,ATXN1L,AWAT1,A…	A1CF,A2M,A2ML3,AADAC,AARS2,ABAT,ABCB11,ABCD3,ABHD12,ABL2,ACOT11,ACOT6,ACP5,ACSL1,ACSM4,ACSM5,ACY1,ADAR,ADM,AFF4,AGPAT3,AGT,AGXT,AK3,AKAP8,AKAP9,AKR1A1,ALDH1A1,ALDH3A2,ALDH8A1,ALDH9A1,ALG1,AMACR,ANGPT1,ANGPTL3,ANKLE2,ANKRD17,APAF1,APLP2,APOA2,AREG,ARHGAP22,ARHGAP8,ARHGEF11,ARID1B,ARID3C,ARID4A,ARID4B,ARID5A,ARNT,ARNTL2,ASB1,ASCC2,ASCL1,ASNS,ASPDH,ASPG,ASXL2,ATF3,ATF7IP,ATP5S,ATP6V1A,ATXN1L,AWAT1,A…
GO:0044248	cellular catabolic process	biological process	77/1200	562/13601	6e-05	0.00412788	ACSL1,ADAR,AGT,ANGPT1,APLP2,CAMKK2,CCL19,CCNL1,CDKN1A,CEBPA,CISH,CSF1,CYR61,DAB1,DDR1,DLG1,DUSP1,DUSP10,DUSP16,DUSP5,DUSP8,EDN1,EIF2AK2,ERBB3,ERCC6,EREG,ERRFI1,FLT1,GADD45B,GADD45G,GPRC5A,HEXIM1,HSPH1,IL1B,IRS2,ITGB3,LATS2,LOC101752158,LOC107051449,LOC776507,LRRC15,MAP3K2,MAP3K5,MST1R,NBN,NLRC5,OSBPL8,P2RX7,PCASP3,PDE5A,PIK3R2,PLCG1,PPM1F,PRKACB,PRKAR1A,PROX1,PSRC1,PTPN2,RELN,RGS2,SDC4,SLC9A3R1,S…	ACSL1,ADAR,AGT,ANGPT1,APLP2,CAMKK2,CCL19,CCNL1,CDKN1A,CEBPA,CISH,CSF1,CYR61,DAB1,DDR1,DLG1,DUSP1,DUSP10,DUSP16,DUSP5,DUSP8,EDN1,EIF2AK2,ERBB3,ERCC6,EREG,ERRFI1,FLT1,GADD45B,GADD45G,GPRC5A,HEXIM1,HSPH1,IL1B,IRS2,ITGB3,LATS2,LOC101752158,LOC107051449,LOC776507,LRRC15,MAP3K2,MAP3K5,MST1R,NBN,NLRC5,OSBPL8,P2RX7,PCASP3,PDE5A,PIK3R2,PLCG1,PPM1F,PRKACB,PRKAR1A,PROX1,PSRC1,PTPN2,RELN,RGS2,SDC4,SLC9A3R1,S…
GO:0019400	alditol metabolic process	biological process	26/1200	132/13601	7.6e-05	0.00505436	ADAR,CCLI7,CCLI8,CD36,EIF2AK2,IFNL3A,IRF8,JUN,LOC121106433,LOC416147,LOC422993,LOC770612,MYD88,PML,PMLL,PROX1,PTX3,RSAD2,SQSTM1,TAP1,TAP2,TNIP1,TRIM25,TRIM32,TRIM59,ZC3HAV1	ADAR,CCLI7,CCLI8,CD36,EIF2AK2,IFNL3A,IRF8,JUN,LOC121106433,LOC416147,LOC422993,LOC770612,MYD88,PML,PMLL,PROX1,PTX3,RSAD2,SQSTM1,TAP1,TAP2,TNIP1,TRIM25,TRIM32,TRIM59,ZC3HAV1
GO:0048518	positive regulation of biological process	biological process	9/1200	23/13601	8.2e-05	0.00530191	ADAR,EIF2AK2,IFNL3A,LOC422993,LOC770612,PROX1,RSAD2,TNIP1,ZC3HAV1	ADAR,EIF2AK2,IFNL3A,LOC422993,LOC770612,PROX1,RSAD2,TNIP1,ZC3HAV1
GO:0010605	negative regulation of macromolecule metabolic process	biological process	71/1200	513/13601	8.5e-05	0.00544546	ACSL1,ADAR,AGT,ANGPT1,APLP2,CAMKK2,CCL19,CCNL1,CDKN1A,CEBPA,CISH,CSF1,CYR61,DAB1,DDR1,DLG1,DUSP1,DUSP10,DUSP16,DUSP5,DUSP8,EDN1,EIF2AK2,ERBB3,ERCC6,EREG,ERRFI1,FLT1,GADD45B,GADD45G,GPRC5A,HEXIM1,HSPH1,IL1B,ITGB3,LATS2,LOC101752158,LOC107051449,LOC776507,LRRC15,MAP3K2,MAP3K5,MST1R,OSBPL8,P2RX7,PCASP3,PDE5A,PLCG1,PPM1F,PRKACB,PRKAR1A,PROX1,PSRC1,PTPN2,RELN,RGS2,SDC4,SLC9A3R1,SOCS1,SOCS3,SPRY2,SPRY4…	ACSL1,ADAR,AGT,ANGPT1,APLP2,CAMKK2,CCL19,CCNL1,CDKN1A,CEBPA,CISH,CSF1,CYR61,DAB1,DDR1,DLG1,DUSP1,DUSP10,DUSP16,DUSP5,DUSP8,EDN1,EIF2AK2,ERBB3,ERCC6,EREG,ERRFI1,FLT1,GADD45B,GADD45G,GPRC5A,HEXIM1,HSPH1,IL1B,ITGB3,LATS2,LOC101752158,LOC107051449,LOC776507,LRRC15,MAP3K2,MAP3K5,MST1R,OSBPL8,P2RX7,PCASP3,PDE5A,PLCG1,PPM1F,PRKACB,PRKAR1A,PROX1,PSRC1,PTPN2,RELN,RGS2,SDC4,SLC9A3R1,SOCS1,SOCS3,SPRY2,SPRY4…
GO:0016054	organic acid catabolic process	biological process	39/1200	235/13601	8.5e-05	0.00544546	ALDH1A1,ANGPTL3,APLP2,APOA2,AWAT1,CAT,CEBPA,CHKA,CUBN,CYP1B1,DGAT2,FAAHL,FDX1,GALK1,GPD2,HAO1,HMGCS1,IDI2,IL1B,INPP5A,INSIG2,IP6K2,IPPK,LOC101752158,LOC776507,MIOX,OSBPL1A,PAH,PGP,PLCD1,PLCG1,RDH10,SCARB1,SCARF1,SDR16C5,SORD,SPR,TKFC,TTR	ALDH1A1,ANGPTL3,APLP2,APOA2,AWAT1,CAT,CEBPA,CHKA,CUBN,CYP1B1,DGAT2,FAAHL,FDX1,GALK1,GPD2,HAO1,HMGCS1,IDI2,IL1B,INPP5A,INSIG2,IP6K2,IPPK,LOC101752158,LOC776507,MIOX,OSBPL1A,PAH,PGP,PLCD1,PLCG1,RDH10,SCARB1,SCARF1,SDR16C5,SORD,SPR,TKFC,TTR
GO:0046395	carboxylic acid catabolic process	biological process	94/1200	726/13601	8.6e-05	0.00545944	ACSL1,AGT,AKAP9,ANGPT1,ANKLE2,AREG,ARHGAP8,BTBD10,C1QTNF6,CAMKK2,CCL19,CCL26,CCL4,CCLI7,CCLI8,CCNL1,CD36,CD44,CSF1,CSF3,CX3CL1,CYR61,DAB1,DDR1,DLG1,DUSP5,EDA2R,EDN1,EIF2AK2,ERBB3,ERCC6,EREG,FGF19,FGFR2,FLT1,GADD45B,GADD45G,GDF15,GPD1,HSPH1,IL1B,IL6,INHBA,ITGB3,JUN,KLB,LOC100857191,LOC101752158,LOC107051449,LOC121106433,LOC395551,LOC776507,MAP3K2,MAP3K5,MST1R,MYD88,NBN,NOS2,NOV,OSBPL8,P2RX7,PCASP3…	ACSL1,AGT,AKAP9,ANGPT1,ANKLE2,AREG,ARHGAP8,BTBD10,C1QTNF6,CAMKK2,CCL19,CCL26,CCL4,CCLI7,CCLI8,CCNL1,CD36,CD44,CSF1,CSF3,CX3CL1,CYR61,DAB1,DDR1,DLG1,DUSP5,EDA2R,EDN1,EIF2AK2,ERBB3,ERCC6,EREG,FGF19,FGFR2,FLT1,GADD45B,GADD45G,GDF15,GPD1,HSPH1,IL1B,IL6,INHBA,ITGB3,JUN,KLB,LOC100857191,LOC101752158,LOC107051449,LOC121106433,LOC395551,LOC776507,MAP3K2,MAP3K5,MST1R,MYD88,NBN,NOS2,NOV,OSBPL8,P2RX7,PCASP3…
GO:0044237	cellular metabolic process	biological process	131/1200	1082/13601	8.7e-05	0.00547316	ADAR,AGT,ALB,ANGPT1,APAF1,ARHGEF11,ARHGEF18,ARHGEF9,ASNS,ATF3,BAG3,BAK1,BCL2L10,BCLAF1,BIRC3,BTG2,CARD8,CASP7,CAT,CCL19,CCLI7,CCLI8,CD44,CDKN1A,CEBPB,CYLD,CYP1B1,CYR61,DHODH,DUSP1,EDN1,EGR1,EIF2AK2,ERBB3,ETS1,EXFABP,F3,FCER1G,FKBP8,FRZB,G0S2,GADD45B,GADD45G,GDF15,GPAM,HSPA5,HSPH1,IFI27L2,IFI6,IL1B,IL20RA,IL6,INHBA,IP6K2,IRS2,JUN,KALRN,KDM2B,LATS2,LOC107051449,LOC107057173,LOC121106433,LOC378902,L…	ADAR,AGT,ALB,ANGPT1,APAF1,ARHGEF11,ARHGEF18,ARHGEF9,ASNS,ATF3,BAG3,BAK1,BCL2L10,BCLAF1,BIRC3,BTG2,CARD8,CASP7,CAT,CCL19,CCLI7,CCLI8,CD44,CDKN1A,CEBPB,CYLD,CYP1B1,CYR61,DHODH,DUSP1,EDN1,EGR1,EIF2AK2,ERBB3,ETS1,EXFABP,F3,FCER1G,FKBP8,FRZB,G0S2,GADD45B,GADD45G,GDF15,GPAM,HSPA5,HSPH1,IFI27L2,IFI6,IL1B,IL20RA,IL6,INHBA,IP6K2,IRS2,JUN,KALRN,KDM2B,LATS2,LOC107051449,LOC107057173,LOC121106433,LOC378902,L…
GO:1901615	organic hydroxy compound metabolic process	biological process	28/1200	149/13601	9.7e-05	0.00589001	ATF3,C1QTNF6,CREM,DCXR,GALM,GCGR,GNMT,GPD1,GPD2,H6PD,IRS2,ONECUT1,PCK1,PDK4,PFKFB1,PFKFB3,PFKFB4,PFKP,PGP,PHLDA2,PMAIP1,PPP1R3B,PPP1R3C,PPP4R3B,PTPN2,SIK1,SLC25A10,SLC37A4	ATF3,C1QTNF6,CREM,DCXR,GALM,GCGR,GNMT,GPD1,GPD2,H6PD,IRS2,ONECUT1,PCK1,PDK4,PFKFB1,PFKFB3,PFKFB4,PFKP,PGP,PHLDA2,PMAIP1,PPP1R3B,PPP1R3C,PPP4R3B,PTPN2,SIK1,SLC25A10,SLC37A4
GO:0031324	negative regulation of cellular metabolic process	biological process	20/1200	91/13601	0.0001	0.00601983	AGT,ANGPT1,DLL4,EPHA2,ETS1,ITGB3,LOC121107687,PLCG1,PRCP,PROX1,RHOB,ROCK2,STARD8,STC1,SYNJ2BP,TEK,THBS1,VEGFA,VEGFC,ZC3H12A	AGT,ANGPT1,DLL4,EPHA2,ETS1,ITGB3,LOC121107687,PLCG1,PRCP,PROX1,RHOB,ROCK2,STARD8,STC1,SYNJ2BP,TEK,THBS1,VEGFA,VEGFC,ZC3H12A
GO:0048522	positive regulation of cellular process	biological process	10/1200	29/13601	0.00012	0.00704168	ANKRD17,CYLD,DDX60,DHX58,IFIH1,PUM2,RIPK2,TKFC,TNFAIP3,ZC3HAV1	ANKRD17,CYLD,DDX60,DHX58,IFIH1,PUM2,RIPK2,TKFC,TNFAIP3,ZC3HAV1
GO:0006066	alcohol metabolic process	biological process	257/1200	2377/13601	0.00014	0.00801328	A2M,A2ML3,ADAR,ADM,AGT,AHSG,ANGPT1,ANK2,ANKRD17,ANO1,APAF1,APLP2,ARHGAP8,ARHGDIB,ARHGEF11,ARHGEF18,ARHGEF28,ARHGEF3,ARHGEF9,ATF3,BAK1,BCL2L10,BCLAF1,BIRC3,C1QTNF6,C8orf4,CA2,CARD8,CAT,CCL19,CCL26,CCL4,CCLI7,CCLI8,CD36,CD44,CHAC1,CHRD,CISH,CRHR1,CSF1,CSF3,CX3CL1,CXorf36,CYLD,CYP1B1,CYR61,DAB1,DDIT4,DDX60,DHX58,DLG1,DLL4,DNM1,DNMBP,DOK1,DOT1L,DUSP1,DUSP10,DUSP16,DUSP5,DUSP8,EDA2R,EDN1,EGR1,EIF2AK2,…	A2M,A2ML3,ADAR,ADM,AGT,AHSG,ANGPT1,ANK2,ANKRD17,ANO1,APAF1,APLP2,ARHGAP8,ARHGDIB,ARHGEF11,ARHGEF18,ARHGEF28,ARHGEF3,ARHGEF9,ATF3,BAK1,BCL2L10,BCLAF1,BIRC3,C1QTNF6,C8orf4,CA2,CARD8,CAT,CCL19,CCL26,CCL4,CCLI7,CCLI8,CD36,CD44,CHAC1,CHRD,CISH,CRHR1,CSF1,CSF3,CX3CL1,CXorf36,CYLD,CYP1B1,CYR61,DAB1,DDIT4,DDX60,DHX58,DLG1,DLL4,DNM1,DNMBP,DOK1,DOT1L,DUSP1,DUSP10,DUSP16,DUSP5,DUSP8,EDA2R,EDN1,EGR1,EIF2AK2,…
GO:0010562	positive regulation of phosphorus metabolic process	biological process	64/1200	458/13601	0.00014	0.00801328	AGT,APAF1,ARHGEF11,ARHGEF18,ARHGEF9,ATF3,BAK1,BCLAF1,CARD8,CASP7,CCLI7,CCLI8,CDKN1A,CYLD,CYP1B1,CYR61,DDIT4,DHODH,DUSP1,EIF2AK2,F3,FRZB,FST,G0S2,GADD45B,GADD45G,IFI27L2,IL20RA,IL6,INHBA,IP6K2,KALRN,LATS2,LOC107051449,LOC121106433,LRRC27,MAP3K5,MCF2,MCL1,NLRP3,NR4A1,NR4A3,OSGIN1,P2RX7,PLA2G6,PMAIP1,PML,PMLL,PPM1F,PTPN2,RHOB,RIPK2,ROBO1,SLC9A3R1,STAT1,TFDP3,THBS1,TIA1,TLR3,TNFRSF10B,TNFSF15,VAV3,ZB…	AGT,APAF1,ARHGEF11,ARHGEF18,ARHGEF9,ATF3,BAK1,BCLAF1,CARD8,CASP7,CCLI7,CCLI8,CDKN1A,CYLD,CYP1B1,CYR61,DDIT4,DHODH,DUSP1,EIF2AK2,F3,FRZB,FST,G0S2,GADD45B,GADD45G,IFI27L2,IL20RA,IL6,INHBA,IP6K2,KALRN,LATS2,LOC107051449,LOC121106433,LRRC27,MAP3K5,MCF2,MCL1,NLRP3,NR4A1,NR4A3,OSGIN1,P2RX7,PLA2G6,PMAIP1,PML,PMLL,PPM1F,PTPN2,RHOB,RIPK2,ROBO1,SLC9A3R1,STAT1,TFDP3,THBS1,TIA1,TLR3,TNFRSF10B,TNFSF15,VAV3,ZB…
GO:0045937	positive regulation of phosphate metabolic process	biological process	19/1200	86/13601	0.00014	0.00801328	AGT,ANGPT1,ETS1,ITGB3,JUN,LOC121107687,PLCG1,PPM1F,PROX1,RHOB,ROCK2,SOX9,SRC,TEK,TGFBR2,THBS1,VEGFA,VEGFC,ZC3H12A	AGT,ANGPT1,ETS1,ITGB3,JUN,LOC121107687,PLCG1,PPM1F,PROX1,RHOB,ROCK2,SOX9,SRC,TEK,TGFBR2,THBS1,VEGFA,VEGFC,ZC3H12A
GO:0010604	positive regulation of macromolecule metabolic process	biological process	49/1200	327/13601	0.00016	0.00890263	ACP5,AGT,ANGPT1,ANGPTL3,ATP8A1,CCL19,CCLI7,CCLI8,CD274,CSF1,CYR61,DDR1,EDN1,ETS1,F7,FAM110C,FLT1,HSPA5,IL8L1,IL8L2,IRS2,ITGB3,JUN,LOC100857191,LOC121106433,LOC121107687,LRRC15,MADCAM1,MIEN1,MYLK,ONECUT1,PLCG1,PPM1F,PROX1,RELN,RHOB,ROCK2,SEMA7A,SLC26A5,SOX9,SRC,SWAP70,TEK,TGFBR2,THBS1,TRIM32,VEGFA,VEGFC,ZC3H12A	ACP5,AGT,ANGPT1,ANGPTL3,ATP8A1,CCL19,CCLI7,CCLI8,CD274,CSF1,CYR61,DDR1,EDN1,ETS1,F7,FAM110C,FLT1,HSPA5,IL8L1,IL8L2,IRS2,ITGB3,JUN,LOC100857191,LOC121106433,LOC121107687,LRRC15,MADCAM1,MIEN1,MYLK,ONECUT1,PLCG1,PPM1F,PROX1,RELN,RHOB,ROCK2,SEMA7A,SLC26A5,SOX9,SRC,SWAP70,TEK,TGFBR2,THBS1,TRIM32,VEGFA,VEGFC,ZC3H12A
GO:0042033	chemokine biosynthetic process	biological process	30/1200	169/13601	0.00016	0.00890263	AGXT,ASNS,AZIN2,BHMT2,CAD,COMT,DMGDH,ERO1A,FPGS,FTCD,GAMT,GATM,GCSH,GFPT2,GLS2,GLUD2,GNMT,HAL,HGD,HNF4A,HYKK,IDO2,KMO,LOC101751749,NOS2,ODC,PAH,PRODH,PRODH2,TAT	AGXT,ASNS,AZIN2,BHMT2,CAD,COMT,DMGDH,ERO1A,FPGS,FTCD,GAMT,GATM,GCSH,GFPT2,GLS2,GLUD2,GNMT,HAL,HGD,HNF4A,HYKK,IDO2,KMO,LOC101751749,NOS2,ODC,PAH,PRODH,PRODH2,TAT
GO:0045073	regulation of chemokine biosynthetic process	biological process	146/1200	1246/13601	0.00016	0.00890263	ABL2,ACP5,AGT,ANGPT1,ANGPTL3,ARHGDIB,ATP8A1,BBS2,C5,CATH1,CCL19,CCL26,CCL4,CCLI7,CCLI8,CD274,CDH4,CHRD,CMTM6,CSF1,CX3CL1,CYP1B1,CYR61,DAB1,DACH1,DDIT4,DDR1,DLL4,EDN1,EFNB1,EPHA2,EPHB1,ERBB3,EREG,ETS1,ETV4,F7,FAM110C,FCER1G,FGF19,FLT1,FUT10,HSPA5,IL17RA,IL1B,IL8L1,IL8L2,IRS2,ITGB3,ITGB4,JUN,JUP,LOC100857191,LOC101748577,LOC107057173,LOC121106433,LOC121107687,LOC395551,LOC416147,LOC417192,LOC770612…	ABL2,ACP5,AGT,ANGPT1,ANGPTL3,ARHGDIB,ATP8A1,BBS2,C5,CATH1,CCL19,CCL26,CCL4,CCLI7,CCLI8,CD274,CDH4,CHRD,CMTM6,CSF1,CX3CL1,CYP1B1,CYR61,DAB1,DACH1,DDIT4,DDR1,DLL4,EDN1,EFNB1,EPHA2,EPHB1,ERBB3,EREG,ETS1,ETV4,F7,FAM110C,FCER1G,FGF19,FLT1,FUT10,HSPA5,IL17RA,IL1B,IL8L1,IL8L2,IRS2,ITGB3,ITGB4,JUN,JUP,LOC100857191,LOC101748577,LOC107057173,LOC121106433,LOC121107687,LOC395551,LOC416147,LOC417192,LOC770612…
GO:0050755	chemokine metabolic process	biological process	8/1200	20/13601	0.00017	0.00942151	CARD8,CCL19,CCLI7,CCLI8,IFNAR1,LOC121106433,NLRP3,P2RX7	CARD8,CCL19,CCLI7,CCLI8,IFNAR1,LOC121106433,NLRP3,P2RX7
GO:0006006	glucose metabolic process	biological process	48/1200	321/13601	0.0002	0.0109109	ACP5,AGT,ANGPT1,ANGPTL3,ATP8A1,CCL19,CCLI7,CCLI8,CD274,CSF1,CYR61,DDR1,EDN1,ETS1,F7,FAM110C,FLT1,HSPA5,IL8L1,IL8L2,IRS2,ITGB3,JUN,LOC100857191,LOC121106433,LOC121107687,LRRC15,MADCAM1,MIEN1,MYLK,ONECUT1,PLCG1,PPM1F,PROX1,RELN,RHOB,ROCK2,SEMA7A,SOX9,SRC,SWAP70,TEK,TGFBR2,THBS1,TRIM32,VEGFA,VEGFC,ZC3H12A	ACP5,AGT,ANGPT1,ANGPTL3,ATP8A1,CCL19,CCLI7,CCLI8,CD274,CSF1,CYR61,DDR1,EDN1,ETS1,F7,FAM110C,FLT1,HSPA5,IL8L1,IL8L2,IRS2,ITGB3,JUN,LOC100857191,LOC121106433,LOC121107687,LRRC15,MADCAM1,MIEN1,MYLK,ONECUT1,PLCG1,PPM1F,PROX1,RELN,RHOB,ROCK2,SEMA7A,SOX9,SRC,SWAP70,TEK,TGFBR2,THBS1,TRIM32,VEGFA,VEGFC,ZC3H12A
GO:0031401	positive regulation of protein modification process	biological process	15/1200	61/13601	0.0002	0.0109109	DLL4,LOC121107687,PDE3B,PML,PMLL,ROCK1,ROCK2,STAB1,STARD8,STAT1,SULF1,SYNJ2BP,TEK,THBS1,TIE1	DLL4,LOC121107687,PDE3B,PML,PMLL,ROCK1,ROCK2,STAB1,STARD8,STAT1,SULF1,SYNJ2BP,TEK,THBS1,TIE1
GO:0017144	drug metabolic process	biological process	417/1200	4107/13601	0.00021	0.0113238	ABL2,ACP5,ACTA2,ADAMTS4,ADAR,ADM,AGT,AHSG,ANGPT1,ANGPTL3,ANK2,ANKH,ANKRD11,ANKRD17,ANO1,APAF1,APLNR,APLP2,APOA2,APOLD1,AREG,ARHGAP22,ARHGDIB,ARID1B,ARID4A,ARMC6,ASB1,ASCL1,ATF3,ATXN1L,AZI2,B2M,BAG3,BAK1,BBS2,BCL11A,BSX,BTG2,C3H8ORF80,C5,C8orf4,CAD,CALB1,CASP7,CCDC47,CCL19,CCLI7,CCLI8,CD44,CD83,CDH4,CDKL1,CDKN1A,CEBPA,CEBPB,CEBPD,CHAC1,CHRD,CLN5,CNP,COL6A1,COL8A1,CP,CRHR1,CSF1,CSF3,CTNS,CUX1,CYFIP…	ABL2,ACP5,ACTA2,ADAMTS4,ADAR,ADM,AGT,AHSG,ANGPT1,ANGPTL3,ANK2,ANKH,ANKRD11,ANKRD17,ANO1,APAF1,APLNR,APLP2,APOA2,APOLD1,AREG,ARHGAP22,ARHGDIB,ARID1B,ARID4A,ARMC6,ASB1,ASCL1,ATF3,ATXN1L,AZI2,B2M,BAG3,BAK1,BBS2,BCL11A,BSX,BTG2,C3H8ORF80,C5,C8orf4,CAD,CALB1,CASP7,CCDC47,CCL19,CCLI7,CCLI8,CD44,CD83,CDH4,CDKL1,CDKN1A,CEBPA,CEBPB,CEBPD,CHAC1,CHRD,CLN5,CNP,COL6A1,COL8A1,CP,CRHR1,CSF1,CSF3,CTNS,CUX1,CYFIP…
GO:0006629	lipid metabolic process	biological process	35/1200	212/13601	0.00021	0.0113238	ABCB11,ABCC2,ABCD3,ACSL1,APOA2,APOLD1,ATP8A1,C1QTNF6,CD36,CRHR1,EDN1,ESYT2,EXFABP,IL1B,INHBA,IRS2,ITGB3,LIPG,MTTPL,NCOR1,NME4,NOS2,OSBPL1A,OSBPL8,P2RX7,PLA2G6,PLIN2,SCARB1,SLC25A20,SLC27A2,SLC27A4,SLCO2B1,SPIA3,STARD5,THBS1	ABCB11,ABCC2,ABCD3,ACSL1,APOA2,APOLD1,ATP8A1,C1QTNF6,CD36,CRHR1,EDN1,ESYT2,EXFABP,IL1B,INHBA,IRS2,ITGB3,LIPG,MTTPL,NCOR1,NME4,NOS2,OSBPL1A,OSBPL8,P2RX7,PLA2G6,PLIN2,SCARB1,SLC25A20,SLC27A2,SLC27A4,SLCO2B1,SPIA3,STARD5,THBS1
GO:0009108	coenzyme biosynthetic process	biological process	6/1200	12/13601	0.00027	0.0137121	ADAR,NCOR1,NCOR2,PHF2,TET1,ZC3H12A	ADAR,NCOR1,NCOR2,PHF2,TET1,ZC3H12A
GO:1901605	alpha-amino acid metabolic process	biological process	4/1200	5/13601	0.00028	0.0140161	HSPH1,NLRC5,PML,PMLL	HSPH1,NLRC5,PML,PMLL
GO:0031399	regulation of protein modification process	biological process	34/1200	207/13601	0.00029	0.0143114	ACOT6,ACSL1,AKR1A1,ASPDH,CHAC1,COQ8A,DDIT4,FLAD1,GALK1,GGT5,GPD1,HK2,KMO,LOC420860,LOC770996,MAT2L2,MPC2,MTHFD2,NAMPTP1,NCOR1,P2RX7,PANK1,PDK4,PFKFB1,PFKFB3,PFKFB4,PFKP,PNPO,PPCS,QPRT,RGN,SLC25A39,SPR,STAT3	ACOT6,ACSL1,AKR1A1,ASPDH,CHAC1,COQ8A,DDIT4,FLAD1,GALK1,GGT5,GPD1,HK2,KMO,LOC420860,LOC770996,MAT2L2,MPC2,MTHFD2,NAMPTP1,NCOR1,P2RX7,PANK1,PDK4,PFKFB1,PFKFB3,PFKFB4,PFKP,PNPO,PPCS,QPRT,RGN,SLC25A39,SPR,STAT3
GO:0051173	positive regulation of nitrogen compound metabolic process	biological process	17/1200	77/13601	0.00032	0.0154641	ACP5,ANGPT1,AZI2,CCL19,CCLI7,CCLI8,CD36,ERRFI1,FCER1G,LOC121106433,MYD88,RIPK2,THBS1,TLR3,TNFAIP3,UBE2J1,ZC3H12A	ACP5,ANGPT1,AZI2,CCL19,CCLI7,CCLI8,CD36,ERRFI1,FCER1G,LOC121106433,MYD88,RIPK2,THBS1,TLR3,TNFAIP3,UBE2J1,ZC3H12A
GO:0045351	type I interferon biosynthetic process	biological process	476/1200	4781/13601	0.00037	0.0174575	A2M,A2ML3,ABL2,ACP5,ACTA2,ADAMTS4,ADAR,ADM,AFF4,AGT,AHSG,ANGPT1,ANGPTL3,ANK2,ANKH,ANKRD11,ANKRD17,ANO1,APAF1,APLNR,APLP2,APOA2,APOLD1,AREG,ARHGAP22,ARHGDIB,ARHGEF18,ARHGEF28,ARID1B,ARID4A,ARMC6,ARNT,ASB1,ASCL1,ATF3,ATXN1L,AZI2,B2M,BAG3,BAK1,BBS2,BCAP29,BCL11A,BSX,BTG2,C3H8ORF80,C5,C8orf4,CA2,CAD,CALB1,CASP7,CAT,CCDC47,CCL19,CCLI7,CCLI8,CD36,CD44,CD83,CDH4,CDKL1,CDKN1A,CEBPA,CEBPB,CEBPD,CHAC1,CHRD…	A2M,A2ML3,ABL2,ACP5,ACTA2,ADAMTS4,ADAR,ADM,AFF4,AGT,AHSG,ANGPT1,ANGPTL3,ANK2,ANKH,ANKRD11,ANKRD17,ANO1,APAF1,APLNR,APLP2,APOA2,APOLD1,AREG,ARHGAP22,ARHGDIB,ARHGEF18,ARHGEF28,ARID1B,ARID4A,ARMC6,ARNT,ASB1,ASCL1,ATF3,ATXN1L,AZI2,B2M,BAG3,BAK1,BBS2,BCAP29,BCL11A,BSX,BTG2,C3H8ORF80,C5,C8orf4,CA2,CAD,CALB1,CASP7,CAT,CCDC47,CCL19,CCLI7,CCLI8,CD36,CD44,CD83,CDH4,CDKL1,CDKN1A,CEBPA,CEBPB,CEBPD,CHAC1,CHRD…
GO:0046364	monosaccharide biosynthetic process	biological process	192/1200	1737/13601	0.00037	0.0174575	A2ML2,A2ML4,ABL2,ACSL1,ADAR,AGT,AKAP9,ANGPT1,ANGPTL3,ANK2,ANKLE2,APAF1,APLP2,APOA2,ARHGAP8,AZIN2,B2M,BAK1,BHLHE40,BIRC3,CAMKK2,CARD8,CASP7,CAT,CCL19,CCL26,CCL4,CCLI7,CCLI8,CCNL1,CD44,CDKN1A,CEBPA,CHTOP,CISH,CREBZF,CSF1,CSF3,CSRNP2,CX3CL1,CYLD,CYP1B1,CYR61,DAB1,DDR1,DENND4C,DLG1,DOT1L,DUSP1,DUSP10,DUSP16,DUSP5,DUSP8,EDA2R,EDN1,EIF2AK2,ELL,EPHA2,ERBB3,ERC1,ERCC6,EREG,ERRFI1,F3,FGFR2,FICD,FLT1,FNTA,…	A2ML2,A2ML4,ABL2,ACSL1,ADAR,AGT,AKAP9,ANGPT1,ANGPTL3,ANK2,ANKLE2,APAF1,APLP2,APOA2,ARHGAP8,AZIN2,B2M,BAK1,BHLHE40,BIRC3,CAMKK2,CARD8,CASP7,CAT,CCL19,CCL26,CCL4,CCLI7,CCLI8,CCNL1,CD44,CDKN1A,CEBPA,CHTOP,CISH,CREBZF,CSF1,CSF3,CSRNP2,CX3CL1,CYLD,CYP1B1,CYR61,DAB1,DDR1,DENND4C,DLG1,DOT1L,DUSP1,DUSP10,DUSP16,DUSP5,DUSP8,EDA2R,EDN1,EIF2AK2,ELL,EPHA2,ERBB3,ERC1,ERCC6,EREG,ERRFI1,F3,FGFR2,FICD,FLT1,FNTA,…
GO:0019222	regulation of metabolic process	biological process	98/1200	796/13601	0.00039	0.0180356	ABL2,ACSL1,AGT,ANGPT1,APAF1,APOA2,AZIN2,BAK1,CAMKK2,CARD8,CASP7,CCL19,CCL26,CCL4,CCLI7,CCLI8,CCNL1,CHTOP,CSF1,CX3CL1,CYR61,DAB1,DDR1,DENND4C,DLG1,DUSP5,EDN1,EIF2AK2,EPHA2,ERBB3,ERCC6,EREG,F3,FGFR2,FLT1,FNTA,GADD45B,GADD45G,HSPA2,HSPH1,IFI27L2,IL1B,ITGB3,LOC100857191,LOC101752158,LOC107051449,LOC121106433,LOC395551,LOC776507,LRRC27,MAP3K2,MAP3K5,MSH6,MST1R,NBN,NLRP3,NOS2,NR4A2,OSBPL8,P2RX7,PCASP3,…	ABL2,ACSL1,AGT,ANGPT1,APAF1,APOA2,AZIN2,BAK1,CAMKK2,CARD8,CASP7,CCL19,CCL26,CCL4,CCLI7,CCLI8,CCNL1,CHTOP,CSF1,CX3CL1,CYR61,DAB1,DDR1,DENND4C,DLG1,DUSP5,EDN1,EIF2AK2,EPHA2,ERBB3,ERCC6,EREG,F3,FGFR2,FLT1,FNTA,GADD45B,GADD45G,HSPA2,HSPH1,IFI27L2,IL1B,ITGB3,LOC100857191,LOC101752158,LOC107051449,LOC121106433,LOC395551,LOC776507,LRRC27,MAP3K2,MAP3K5,MSH6,MST1R,NBN,NLRP3,NOS2,NR4A2,OSBPL8,P2RX7,PCASP3,…
GO:0045341	MHC class I biosynthetic process	biological process	33/1200	203/13601	0.00043	0.0195615	CCL19,CD274,CD44,CD83,CEBPB,CYLD,DLG1,DMB2,EFNB1,GPAM,HSPH1,ICOSLG,IL1B,IL6,IRF1,MAD1L1,MADCAM1,MAP3K14,MAP3K8,NLRP3,NR4A3,PCASP3,PDE5A,PRKAR1A,PRKCQ,PTPN2,RIPK2,ROCK1,TGFBR2,TNIP1,TRAF6,VCAM1,ZBTB32	CCL19,CD274,CD44,CD83,CEBPB,CYLD,DLG1,DMB2,EFNB1,GPAM,HSPH1,ICOSLG,IL1B,IL6,IRF1,MAD1L1,MADCAM1,MAP3K14,MAP3K8,NLRP3,NR4A3,PCASP3,PDE5A,PRKAR1A,PRKCQ,PTPN2,RIPK2,ROCK1,TGFBR2,TNIP1,TRAF6,VCAM1,ZBTB32
GO:0045343	regulation of MHC class I biosynthetic process	biological process	17/1200	79/13601	0.00044	0.0199514	AZI2,CD36,CEBPB,EREG,FCER1G,IL1B,IL6,LOC107051449,MYD88,NOS2,P2RX7,RAB7B,RIPK2,TLR3,TNFAIP3,TRAF6,ZC3H12A	AZI2,CD36,CEBPB,EREG,FCER1G,IL1B,IL6,LOC107051449,MYD88,NOS2,P2RX7,RAB7B,RIPK2,TLR3,TNFAIP3,TRAF6,ZC3H12A
GO:0051188	cofactor biosynthetic process	biological process	220/1200	2034/13601	0.00046	0.0205909	ACP5,ACTA2,ADM,AGT,ANGPT1,ANGPTL3,ANKRD11,APAF1,APLNR,APOLD1,AREG,ARHGAP22,ARHGEF18,BAK1,BBS2,BCL11A,C5,CA2,CALB1,CCLI7,CCLI8,CD36,CD44,CDH4,CEBPB,CHRD,CNP,COL6A1,COL8A1,CRISPLD2,CSF1,CYFIP1,CYP1B1,CYR61,DAB1,DHODH,DLG1,DLL4,DSP,DUSP1,DUSP5,ECE1,EDN1,EFNB1,ELF3,EMX1,EPAS1,EPHA2,EPHB1,ERAP1,EREG,ERRFI1,ETS1,ETV4,ETV7,EYA3,F3,FERMT2,FGFR2,FLNB,FLT1,FRAS1,FRYL,FRZB,FST,GAK,GAMT,GAS2,GDF15,GJA5,GOLGA…	ACP5,ACTA2,ADM,AGT,ANGPT1,ANGPTL3,ANKRD11,APAF1,APLNR,APOLD1,AREG,ARHGAP22,ARHGEF18,BAK1,BBS2,BCL11A,C5,CA2,CALB1,CCLI7,CCLI8,CD36,CD44,CDH4,CEBPB,CHRD,CNP,COL6A1,COL8A1,CRISPLD2,CSF1,CYFIP1,CYP1B1,CYR61,DAB1,DHODH,DLG1,DLL4,DSP,DUSP1,DUSP5,ECE1,EDN1,EFNB1,ELF3,EMX1,EPAS1,EPHA2,EPHB1,ERAP1,EREG,ERRFI1,ETS1,ETV4,ETV7,EYA3,F3,FERMT2,FGFR2,FLNB,FLT1,FRAS1,FRYL,FRZB,FST,GAK,GAMT,GAS2,GDF15,GJA5,GOLGA…
GO:1901361	organic cyclic compound catabolic process	biological process	26/1200	149/13601	0.00057	0.0245698	ANKRD17,BIRC3,CYLD,DDX60,DHX58,FBXW11,IFIH1,IRF1,IRF7,IRF9,LGR4,MYD88,PCASP3,PGLYRP2,PRKACB,PUM2,RAB7B,RIPK2,RSAD2,TKFC,TLR3,TNFAIP3,TNIP1,TNIP2,UBQLN1,ZC3HAV1	ANKRD17,BIRC3,CYLD,DDX60,DHX58,FBXW11,IFIH1,IRF1,IRF7,IRF9,LGR4,MYD88,PCASP3,PGLYRP2,PRKACB,PUM2,RAB7B,RIPK2,RSAD2,TKFC,TLR3,TNFAIP3,TNIP1,TNIP2,UBQLN1,ZC3HAV1
GO:0051241	negative regulation of multicellular organismal process	biological process	30/1200	184/13601	0.00072	0.0300165	CCL19,DLG1,DUSP10,EDA2R,EDN1,EIF2AK2,EPHB1,ERCC6,FBXW11,FGF19,GADD45B,GADD45G,HSPH1,IL1B,MAP3K2,MAP3K5,MAP3K8,MYD88,NCOR1,NOV,PAFAH1B1,PBK,RIPK2,SERPINF2,TAOK3,TLR3,TNIP2,TRAF6,TRIB1,ZMYND11	CCL19,DLG1,DUSP10,EDA2R,EDN1,EIF2AK2,EPHB1,ERCC6,FBXW11,FGF19,GADD45B,GADD45G,HSPH1,IL1B,MAP3K2,MAP3K5,MAP3K8,MYD88,NCOR1,NOV,PAFAH1B1,PBK,RIPK2,SERPINF2,TAOK3,TLR3,TNIP2,TRAF6,TRIB1,ZMYND11
GO:0042108	positive regulation of cytokine biosynthetic process	biological process	12/1200	48/13601	0.00073	0.0303428	CCL19,CCL26,CCL4,CCLI7,CCLI8,CX3CL1,IL8L1,IL8L2,ITGB3,LOC100857191,LOC121106433,LOC395551	CCL19,CCL26,CCL4,CCLI7,CCLI8,CX3CL1,IL8L1,IL8L2,ITGB3,LOC100857191,LOC121106433,LOC395551
GO:0006073	cellular glucan metabolic process	biological process	12/1200	49/13601	0.0009	0.0357085	B2M,EXOSC6,FCER1G,HPX,MSH6,NLRP3,P2RX7,PCASP3,RSAD2,TAP2,TRAF6,UNG	B2M,EXOSC6,FCER1G,HPX,MSH6,NLRP3,P2RX7,PCASP3,RSAD2,TAP2,TRAF6,UNG
GO:0044042	glucan metabolic process	biological process	5/1200	10/13601	0.00092	0.0362958	PFKFB1,PFKFB3,PFKFB4,SORD,TKFC	PFKFB1,PFKFB3,PFKFB4,SORD,TKFC
GO:0045329	carnitine biosynthetic process	biological process	17/1200	85/13601	0.00106	0.0397956	CAT,EDA2R,EIF2AK2,ERC1,IL1B,LOC416147,LRRC27,MYD88,NLRP3,PCASP3,PRKCQ,RAB7B,RIPK2,TLR3,TRAF6,TRIM25,TRIM32	CAT,EDA2R,EIF2AK2,ERC1,IL1B,LOC416147,LRRC27,MYD88,NLRP3,PCASP3,PRKCQ,RAB7B,RIPK2,TLR3,TRAF6,TRIM25,TRIM32
GO:0006000	fructose metabolic process	biological process	50/1200	368/13601	0.00137	0.048439	ATF3,BCL2L10,CARD8,CD44,CISH,DAB1,DDIT4,DHX58,DLG1,DUSP1,DUSP10,DUSP16,DUSP8,EPHA2,ERRFI1,GATSL3,HSPH1,IL1B,LOC107051449,LRRC15,MCL1,MFN2,NCOR1,P2RX7,PAFAH1B1,PBK,PDE3B,PTPN2,RASA4B,RFFL,RGS2,SERPINE2,SLC9A3R1,SOCS1,SOCS3,SPRY2,SPRY4,SRC,STAT1,SYNJ2BP,THBS1,TKFC,TNFAIP3,TNFAIP8L1,TNIP1,TRIM32,TRIM59,USP47,ZC3H12A,ZMYND11	ATF3,BCL2L10,CARD8,CD44,CISH,DAB1,DDIT4,DHX58,DLG1,DUSP1,DUSP10,DUSP16,DUSP8,EPHA2,ERRFI1,GATSL3,HSPH1,IL1B,LOC107051449,LRRC15,MCL1,MFN2,NCOR1,P2RX7,PAFAH1B1,PBK,PDE3B,PTPN2,RASA4B,RFFL,RGS2,SERPINE2,SLC9A3R1,SOCS1,SOCS3,SPRY2,SPRY4,SRC,STAT1,SYNJ2BP,THBS1,TKFC,TNFAIP3,TNFAIP8L1,TNIP1,TRIM32,TRIM59,USP47,ZC3H12A,ZMYND11
GO:0005977	glycogen metabolic process	biological process	5/1200	11/13601	0.00156	0.0540619	ANKRD17,DDX60,DHX58,PUM2,ZC3HAV1	ANKRD17,DDX60,DHX58,PUM2,ZC3HAV1
GO:0006576	cellular biogenic amine metabolic process	biological process	4/1200	7/13601	0.0017	0.0570726	ACSL1,CD36,SLC27A2,SLC27A4	ACSL1,CD36,SLC27A2,SLC27A4
GO:0044264	cellular polysaccharide metabolic process	biological process	6/1200	16/13601	0.00172	0.0571186	ADAR,NCOR1,NCOR2,PUM2,XPO5,ZC3H12A	ADAR,NCOR1,NCOR2,PUM2,XPO5,ZC3H12A
GO:0006071	glycerol metabolic process	biological process	20/1200	112/13601	0.00176	0.0576999	ANKRD17,C1orf210,CD248,CHST3,DDX60,DHX58,MBD5,MTSS1,MYLK,PDK4,PML,PMLL,PNPO,PUM2,SLC37A4,STAT2,TKFC,TMEM203,TNFAIP3,ZC3HAV1	ANKRD17,C1orf210,CD248,CHST3,DDX60,DHX58,MBD5,MTSS1,MYLK,PDK4,PML,PMLL,PNPO,PUM2,SLC37A4,STAT2,TKFC,TMEM203,TNFAIP3,ZC3HAV1
GO:0019637	organophosphate metabolic process	biological process	15/1200	74/13601	0.00177	0.0578919	CD36,CEBPB,EREG,FCER1G,IL1B,IL6,LOC107051449,MYD88,P2RX7,RAB7B,RIPK2,TLR3,TNFAIP3,TRAF6,ZC3H12A	CD36,CEBPB,EREG,FCER1G,IL1B,IL6,LOC107051449,MYD88,P2RX7,RAB7B,RIPK2,TLR3,TNFAIP3,TRAF6,ZC3H12A
GO:0006536	glutamate metabolic process	biological process	50/1200	374/13601	0.00194	0.0622851	APAF1,ASPDH,BTG2,CNP,DDIT4,DHX34,DPYS,EXOSC6,FTCD,GALK1,GPD1,HAL,HK2,IDO2,KMO,LOC107055390,MLH1,NCBP2,NCOR1,NUDT5,P2RX7,PATL2,PDE3B,PDE4B,PDE5A,PFKFB1,PFKFB3,PFKFB4,PFKP,PNPT1,PRODH,PRODH2,PUM2,QPRT,RBM3,REL,SAMHD1,SMG1,SMG6,STAT3,SYNCRIP,TET2,TNRC6C,UGT1A1,UNG,UPF2,ZC3H12A,ZC3HAV1,ZCCHC11,ZFP36L1	APAF1,ASPDH,BTG2,CNP,DDIT4,DHX34,DPYS,EXOSC6,FTCD,GALK1,GPD1,HAL,HK2,IDO2,KMO,LOC107055390,MLH1,NCBP2,NCOR1,NUDT5,P2RX7,PATL2,PDE3B,PDE4B,PDE5A,PFKFB1,PFKFB3,PFKFB4,PFKP,PNPT1,PRODH,PRODH2,PUM2,QPRT,RBM3,REL,SAMHD1,SMG1,SMG6,STAT3,SYNCRIP,TET2,TNRC6C,UGT1A1,UNG,UPF2,ZC3H12A,ZC3HAV1,ZCCHC11,ZFP36L1
GO:0009063	cellular amino acid catabolic process	biological process	14/1200	68/13601	0.00213	0.0666986	C5,CCL19,CCLI7,CCLI8,CSF1,EDN1,F7,IL8L1,IL8L2,LOC121106433,MPP1,SWAP70,THBS1,VEGFC	C5,CCL19,CCLI7,CCLI8,CSF1,EDN1,F7,IL8L1,IL8L2,LOC121106433,MPP1,SWAP70,THBS1,VEGFC
GO:0072525	pyridine-containing compound biosynthetic process	biological process	7/1200	22/13601	0.00213	0.0666986	B2M,DENND1B,DLG1,NLRP3,PCASP3,RSAD2,TRAF6	B2M,DENND1B,DLG1,NLRP3,PCASP3,RSAD2,TRAF6
GO:1901606	alpha-amino acid catabolic process	biological process	19/1200	106/13601	0.00216	0.0674867	APAF1,BAK1,CARD8,CASP7,CYR61,F3,IFI27L2,LOC107051449,LRRC27,MAP3K5,NLRP3,PMAIP1,PML,PMLL,PPM1F,ROBO1,STAT1,TNFRSF10B,TNFSF15	APAF1,BAK1,CARD8,CASP7,CYR61,F3,IFI27L2,LOC107051449,LRRC27,MAP3K5,NLRP3,PMAIP1,PML,PMLL,PPM1F,ROBO1,STAT1,TNFRSF10B,TNFSF15
GO:0016051	carbohydrate biosynthetic process	biological process	202/1200	1905/13601	0.00217	0.0674971	ABCB11,ABCC2,ABCD3,ACSL1,ADAR,AGXT,AKAP8,ANGPT1,ANO1,AP1S3,AP3B2,APOA2,APOLD1,ATP8A1,AZIN2,BBS2,BCAP29,C1QTNF6,C5,CA2,CA5A,CARD8,CCDC53,CCL19,CCLI7,CCLI8,CD274,CD36,CDKN1A,CHTOP,CLIP1,CRHR1,CTNS,CUBN,DDX19,DENND1B,DENND2A,DENND4C,DERL3,DUSP16,EDN1,ERC1,ESYT2,EXFABP,FCER1G,FGF19,FRAS1,GJA5,GLS2,GLUD2,GOLGA4,GOLT1A,GPAM,HNF4A,HOOK1,HPX,IFI27L2,IFNAR1,IL17RA,IL1B,IL6,ILDR2,INHBA,IRS2,ITGB3,JUP,KIF13…	ABCB11,ABCC2,ABCD3,ACSL1,ADAR,AGXT,AKAP8,ANGPT1,ANO1,AP1S3,AP3B2,APOA2,APOLD1,ATP8A1,AZIN2,BBS2,BCAP29,C1QTNF6,C5,CA2,CA5A,CARD8,CCDC53,CCL19,CCLI7,CCLI8,CD274,CD36,CDKN1A,CHTOP,CLIP1,CRHR1,CTNS,CUBN,DDX19,DENND1B,DENND2A,DENND4C,DERL3,DUSP16,EDN1,ERC1,ESYT2,EXFABP,FCER1G,FGF19,FRAS1,GJA5,GLS2,GLUD2,GOLGA4,GOLT1A,GPAM,HNF4A,HOOK1,HPX,IFI27L2,IFNAR1,IL17RA,IL1B,IL6,ILDR2,INHBA,IRS2,ITGB3,JUP,KIF13…
GO:0044275	cellular carbohydrate catabolic process	biological process	3/1200	4/13601	0.00256	0.0752694	APAF1,BAK1,CASP7	APAF1,BAK1,CASP7
GO:0044270	cellular nitrogen compound catabolic process	biological process	3/1200	4/13601	0.00256	0.0752694	LYG2,LYGL,PGLYRP2	LYG2,LYGL,PGLYRP2
GO:0019439	aromatic compound catabolic process	biological process	3/1200	4/13601	0.00256	0.0752694	NCOR1,NCOR2,ZC3H12A	NCOR1,NCOR2,ZC3H12A
GO:0009064	glutamine family amino acid metabolic process	biological process	12/1200	55/13601	0.0026	0.0759657	ATP8A1,CA2,EDN1,IL1B,IRS2,LRRC8A,P2RX7,PDZK1P1,PLA2G6,SEPT2,STC1,THBS1	ATP8A1,CA2,EDN1,IL1B,IRS2,LRRC8A,P2RX7,PDZK1P1,PLA2G6,SEPT2,STC1,THBS1
GO:0019751	polyol metabolic process	biological process	39/1200	279/13601	0.00266	0.0773635	ANGPT1,CCL19,CD274,CD36,CD44,CD83,CHRD,COL8A1,CSF1,CYR61,DMB2,EFNB1,FBLN2,GPAM,HSPH1,ICOSLG,IL1B,IL6,ITGB3,MAP3K14,MAP3K8,NLRP3,NR4A3,PCASP3,PIK3R2,PPM1F,PRKCQ,RIPK2,ROCK1,SDC4,SERPINF2,TEK,TGFBR2,TRAF6,VAV3,VCAM1,VEGFA,VEGFC,ZBTB32	ANGPT1,CCL19,CD274,CD36,CD44,CD83,CHRD,COL8A1,CSF1,CYR61,DMB2,EFNB1,FBLN2,GPAM,HSPH1,ICOSLG,IL1B,IL6,ITGB3,MAP3K14,MAP3K8,NLRP3,NR4A3,PCASP3,PIK3R2,PPM1F,PRKCQ,RIPK2,ROCK1,SDC4,SERPINF2,TEK,TGFBR2,TRAF6,VAV3,VCAM1,VEGFA,VEGFC,ZBTB32
GO:0046700	heterocycle catabolic process	biological process	15/1200	77/13601	0.00267	0.0773635	CCL26,CCL4,CCLI7,CCLI8,CREB3L3,CX3CL1,FCER1G,IL17RA,IL1B,IL6,LOC100857191,LOC121106433,LOC395551,TLR3,TNIP1	CCL26,CCL4,CCLI7,CCLI8,CREB3L3,CX3CL1,FCER1G,IL17RA,IL1B,IL6,LOC100857191,LOC121106433,LOC395551,TLR3,TNIP1
GO:0034249	negative regulation of cellular amide metabolic process	biological process	116/1200	1025/13601	0.00268	0.0774925	ABL2,ACSL1,AGT,AKAP9,ANGPT1,ANK2,APAF1,APOA2,AZIN2,B2M,BAK1,CAMKK2,CARD8,CASP7,CAT,CCL19,CCL26,CCL4,CCLI7,CCLI8,CCNL1,CHTOP,CSF1,CSF3,CX3CL1,CYR61,DAB1,DDR1,DENND4C,DLG1,DUSP5,EDA2R,EDN1,EIF2AK2,EPHA2,ERBB3,ERC1,ERCC6,EREG,F3,FGFR2,FLT1,FNTA,GADD45B,GADD45G,HSPA2,HSPH1,IFI27L2,IL1B,IL6,IRF9,ITGB3,JUP,LOC100857191,LOC101752158,LOC107051449,LOC107054877,LOC121106433,LOC395551,LOC416147,LOC776507,LR…	ABL2,ACSL1,AGT,AKAP9,ANGPT1,ANK2,APAF1,APOA2,AZIN2,B2M,BAK1,CAMKK2,CARD8,CASP7,CAT,CCL19,CCL26,CCL4,CCLI7,CCLI8,CCNL1,CHTOP,CSF1,CSF3,CX3CL1,CYR61,DAB1,DDR1,DENND4C,DLG1,DUSP5,EDA2R,EDN1,EIF2AK2,EPHA2,ERBB3,ERC1,ERCC6,EREG,F3,FGFR2,FLT1,FNTA,GADD45B,GADD45G,HSPA2,HSPH1,IFI27L2,IL1B,IL6,IRF9,ITGB3,JUP,LOC100857191,LOC101752158,LOC107051449,LOC107054877,LOC121106433,LOC395551,LOC416147,LOC776507,LR…
GO:0006109	regulation of carbohydrate metabolic process	biological process	19/1200	108/13601	0.0027	0.0779095	ASPDH,DDIT4,GALK1,GPD1,H6PD,HK2,KMO,MPC2,NAMPTP1,NCOR1,P2RX7,PFKFB1,PFKFB3,PFKFB4,PFKP,PNPO,QPRT,RPIA,STAT3	ASPDH,DDIT4,GALK1,GPD1,H6PD,HK2,KMO,MPC2,NAMPTP1,NCOR1,P2RX7,PFKFB1,PFKFB3,PFKFB4,PFKP,PNPO,QPRT,RPIA,STAT3
GO:0044238	primary metabolic process	biological process	14/1200	70/13601	0.00283	0.0800077	GBE1,GCGR,GNMT,GYS2,IRS2,PCDH12,PHKA2,PHKG1,PHLDA2,PPP1R3B,PPP1R3C,PYGL,STBD1,UGP2	GBE1,GCGR,GNMT,GYS2,IRS2,PCDH12,PHKA2,PHKG1,PHLDA2,PPP1R3B,PPP1R3C,PYGL,STBD1,UGP2
GO:0006699	bile acid biosynthetic process	biological process	22/1200	133/13601	0.00292	0.0822192	ABHD12,BAG3,BAK1,BTG2,EDN1,EIF2AK2,IL1B,IRF1,JUN,JUND,JUP,MAP3K14,MAP3K2,MEIS2,P2RX7,PDZD7,SERPINE2,SLC26A5,SOX9,TLR3,TMEM132E,TNFRSF10B	ABHD12,BAG3,BAK1,BTG2,EDN1,EIF2AK2,IL1B,IRF1,JUN,JUND,JUP,MAP3K14,MAP3K2,MEIS2,P2RX7,PDZD7,SERPINE2,SLC26A5,SOX9,TLR3,TMEM132E,TNFRSF10B
GO:0046365	monosaccharide catabolic process	biological process	10/1200	42/13601	0.00295	0.0827303	ADAR,DGCR8,MOV10,NCOR1,NCOR2,PUM2,TNRC6C,XPO5,ZC3H12A,ZCCHC11	ADAR,DGCR8,MOV10,NCOR1,NCOR2,PUM2,TNRC6C,XPO5,ZC3H12A,ZCCHC11
GO:0005976	polysaccharide metabolic process	biological process	9/1200	36/13601	0.00332	0.0903842	DDR1,ITGB3,PML,PMLL,RCC2,RFFL,SCHIP1,SDC4,THBS1	DDR1,ITGB3,PML,PMLL,RCC2,RFFL,SCHIP1,SDC4,THBS1
GO:0044255	cellular lipid metabolic process	biological process	153/1200	1411/13601	0.00335	0.0908468	ABL2,ACP5,AGT,ANGPT1,ANGPTL3,ANK2,AP3B2,ARHGDIB,ARHGEF11,ATP8A1,BBS2,C5,CATH1,CCL19,CCL26,CCL4,CCLI7,CCLI8,CD274,CDH4,CHRD,CSF1,CX3CL1,CYP1B1,CYR61,DAB1,DACH1,DDIT4,DDR1,DLL4,DSP,EDN1,EFNB1,EPHA2,EPHB1,ERBB3,EREG,ETS1,ETV4,F7,FAM110C,FCER1G,FGF19,FLT1,FUT10,GJA5,HSPA5,IL17RA,IL1B,IL8L1,IL8L2,IRS2,ITGB3,ITGB4,JUN,JUP,KIF13A,KIF20A,KIF2A,KIF4B,LOC100857191,LOC101748577,LOC121106433,LOC121107687,LOC…	ABL2,ACP5,AGT,ANGPT1,ANGPTL3,ANK2,AP3B2,ARHGDIB,ARHGEF11,ATP8A1,BBS2,C5,CATH1,CCL19,CCL26,CCL4,CCLI7,CCLI8,CD274,CDH4,CHRD,CSF1,CX3CL1,CYP1B1,CYR61,DAB1,DACH1,DDIT4,DDR1,DLL4,DSP,EDN1,EFNB1,EPHA2,EPHB1,ERBB3,EREG,ETS1,ETV4,F7,FAM110C,FCER1G,FGF19,FLT1,FUT10,GJA5,HSPA5,IL17RA,IL1B,IL8L1,IL8L2,IRS2,ITGB3,ITGB4,JUN,JUP,KIF13A,KIF20A,KIF2A,KIF4B,LOC100857191,LOC101748577,LOC121106433,LOC121107687,LOC…
GO:0010675	regulation of cellular carbohydrate metabolic process	biological process	34/1200	238/13601	0.00341	0.0922947	ANGPT1,C5,CATH1,CCL19,CCL26,CCL4,CCLI7,CCLI8,CSF1,CX3CL1,EDN1,F7,FCER1G,FLT1,IL17RA,IL1B,IL8L1,IL8L2,ITGB3,LOC100857191,LOC121106433,LOC395551,MADCAM1,MPP1,MYD88,PDE4B,PLCG1,PPIL2,ROCK1,SWAP70,THBS1,VAV3,VCAM1,VEGFC	ANGPT1,C5,CATH1,CCL19,CCL26,CCL4,CCLI7,CCLI8,CSF1,CX3CL1,EDN1,F7,FCER1G,FLT1,IL17RA,IL1B,IL8L1,IL8L2,ITGB3,LOC100857191,LOC121106433,LOC395551,MADCAM1,MPP1,MYD88,PDE4B,PLCG1,PPIL2,ROCK1,SWAP70,THBS1,VAV3,VCAM1,VEGFC
GO:0080090	regulation of primary metabolic process	biological process	30/1200	203/13601	0.00347	0.0930173	ABCB11,ABCD3,ACSM5,ALDH8A1,AMACR,ASNS,CES1L2,CYP27A1,CYP8B1,DDIT4,DECR2,EDN1,FGF19,GALK1,GPD1,HK2,LOC769704,MGLL,NCOR1,P2RX7,PDK4,PFKFB1,PFKFB3,PFKFB4,PFKP,PROX1,PTGS2,RDH10,SLC27A2,STAT3	ABCB11,ABCD3,ACSM5,ALDH8A1,AMACR,ASNS,CES1L2,CYP27A1,CYP8B1,DDIT4,DECR2,EDN1,FGF19,GALK1,GPD1,HK2,LOC769704,MGLL,NCOR1,P2RX7,PDK4,PFKFB1,PFKFB3,PFKFB4,PFKP,PROX1,PTGS2,RDH10,SLC27A2,STAT3
GO:0000270	peptidoglycan metabolic process	biological process	17/1200	95/13601	0.00367	0.096708	ANGPT1,APOA2,B2M,CD36,EXOSC6,FCER1G,HPX,IL6,MSH6,NLRP3,NR4A3,PCASP3,RSAD2,SEMA7A,TLR3,TRAF6,UNG	ANGPT1,APOA2,B2M,CD36,EXOSC6,FCER1G,HPX,IL6,MSH6,NLRP3,NR4A3,PCASP3,RSAD2,SEMA7A,TLR3,TRAF6,UNG
GO:0009253	peptidoglycan catabolic process	biological process	18/1200	103/13601	0.00371	0.0972117	ASPDH,DDIT4,GALK1,GPD1,H6PD,HK2,KMO,MPC2,NAMPTP1,NCOR1,P2RX7,PFKFB1,PFKFB3,PFKFB4,PFKP,QPRT,RPIA,STAT3	ASPDH,DDIT4,GALK1,GPD1,H6PD,HK2,KMO,MPC2,NAMPTP1,NCOR1,P2RX7,PFKFB1,PFKFB3,PFKFB4,PFKP,QPRT,RPIA,STAT3
GO:0042760	very long-chain fatty acid catabolic process	biological process	5/1200	13/13601	0.00373	0.0973704	ALDH9A1,BBOX1,BHMT2,DMGDH,TMLHE	ALDH9A1,BBOX1,BHMT2,DMGDH,TMLHE
GO:0019319	hexose biosynthetic process	biological process	128/1200	1159/13601	0.00389	0.100981	AGT,ANGPT1,ANKRD17,ANO1,APAF1,ARHGAP8,ATF3,BAK1,BCLAF1,C1QTNF6,CA2,CAT,CCL19,CCL26,CCL4,CCLI7,CCLI8,CD36,CD44,CSF1,CSF3,CX3CL1,CYLD,CYP1B1,CYR61,DDX60,DHX58,DLL4,DOK1,DUSP5,ECE1,EDA2R,EDN1,EIF2AK2,ERBB3,ERCC6,EREG,F10,F3,F7,FAM110C,FGF19,FGFR2,FKBP8,FLT1,G0S2,GADD45B,GADD45G,GDF15,GLUD2,HEXIM1,HPX,IL1B,IL20RA,IL6,INHBA,INTU,IRF7,IRS2,JUN,KLB,LGR4,LOC100857191,LOC101751687,LOC101752158,LOC10705144…	AGT,ANGPT1,ANKRD17,ANO1,APAF1,ARHGAP8,ATF3,BAK1,BCLAF1,C1QTNF6,CA2,CAT,CCL19,CCL26,CCL4,CCLI7,CCLI8,CD36,CD44,CSF1,CSF3,CX3CL1,CYLD,CYP1B1,CYR61,DDX60,DHX58,DLL4,DOK1,DUSP5,ECE1,EDA2R,EDN1,EIF2AK2,ERBB3,ERCC6,EREG,F10,F3,F7,FAM110C,FGF19,FGFR2,FKBP8,FLT1,G0S2,GADD45B,GADD45G,GDF15,GLUD2,HEXIM1,HPX,IL1B,IL20RA,IL6,INHBA,INTU,IRF7,IRS2,JUN,KLB,LGR4,LOC100857191,LOC101751687,LOC101752158,LOC10705144…
GO:0019359	nicotinamide nucleotide biosynthetic process	biological process	9/1200	37/13601	0.00405	0.104166	CCLI7,CCLI8,LOC121106433,PRDM16,PTPN2,TJP2,TLR3,TRIB1,ZBTB46	CCLI7,CCLI8,LOC121106433,PRDM16,PTPN2,TJP2,TLR3,TRIB1,ZBTB46
GO:0019363	pyridine nucleotide biosynthetic process	biological process	9/1200	37/13601	0.00405	0.104166	ARNT,ATF3,BCLAF1,C8orf4,CEBPB,CREB3L3,EGR1,EPAS1,JUN	ARNT,ATF3,BCLAF1,C8orf4,CEBPB,CREB3L3,EGR1,EPAS1,JUN
GO:0072524	pyridine-containing compound metabolic process	biological process	14/1200	73/13601	0.00423	0.108198	CISD1,DDIT4,GCGR,GPD1,IRS2,NCOR1,NOA1,P2RX7,PHLDA2,PNPT1,PPP1R3B,PPP1R3C,PRDM16,STAT3	CISD1,DDIT4,GCGR,GPD1,IRS2,NCOR1,NOA1,P2RX7,PHLDA2,PNPT1,PPP1R3B,PPP1R3C,PRDM16,STAT3
GO:0006112	energy reserve metabolic process	biological process	33/1200	233/13601	0.00443	0.112286	CCL19,CD274,CD83,CDKN1A,DMB2,EFNB1,EXOSC6,FCER1G,GPAM,HSPH1,ICOSLG,IL15RA,IL1B,IL6,IRS2,MAP3K14,MAP3K8,MSH6,MYD88,NLRP3,NR4A3,PCASP3,PRKCQ,RIPK2,SLC39A5,TGFBR2,THBS1,TNIP2,TRAF6,UNG,VAV3,VCAM1,ZBTB32	CCL19,CD274,CD83,CDKN1A,DMB2,EFNB1,EXOSC6,FCER1G,GPAM,HSPH1,ICOSLG,IL15RA,IL1B,IL6,IRS2,MAP3K14,MAP3K8,MSH6,MYD88,NLRP3,NR4A3,PCASP3,PRKCQ,RIPK2,SLC39A5,TGFBR2,THBS1,TNIP2,TRAF6,UNG,VAV3,VCAM1,ZBTB32
GO:0042737	drug catabolic process	biological process	13/1200	66/13601	0.00453	0.114405	DLL4,F3,ITGB3,JUN,LOC100857191,LOC121107687,PGF,PROX1,STAT1,SULF1,SYNJ2BP,THBS1,VEGFA	DLL4,F3,ITGB3,JUN,LOC100857191,LOC121107687,PGF,PROX1,STAT1,SULF1,SYNJ2BP,THBS1,VEGFA
GO:0009435	NAD biosynthetic process	biological process	13/1200	66/13601	0.00453	0.114405	COMT,EDN1,EREG,FGFR2,IL6,LOC107055115,MFN2,NR4A3,SERPINF2,STAT1,SULF1,TNFAIP3,TRIB1	COMT,EDN1,EREG,FGFR2,IL6,LOC107055115,MFN2,NR4A3,SERPINF2,STAT1,SULF1,TNFAIP3,TRIB1
GO:0042036	negative regulation of cytokine biosynthetic process	biological process	18/1200	105/13601	0.00458	0.115014	CCL19,CD274,CDKN1A,CSF1,DMB2,EFNB1,GPAM,ICOSLG,IL1B,IL6,IRS2,MYD88,PRKCQ,RIPK2,SLC39A5,TRAF6,VAV3,VCAM1	CCL19,CD274,CDKN1A,CSF1,DMB2,EFNB1,GPAM,ICOSLG,IL1B,IL6,IRS2,MYD88,PRKCQ,RIPK2,SLC39A5,TRAF6,VAV3,VCAM1
GO:0042398	cellular modified amino acid biosynthetic process	biological process	423/1200	4331/13601	0.00462	0.115014	A2M,A2ML3,AADAC,ABL2,ACP5,ACSL1,ADAR,AGT,AKAP8,AKAP9,ANGPT1,ANKLE2,ANKRD17,APAF1,APLP2,APOA2,AREG,ARHGAP22,ARHGAP8,ARHGEF11,ARID1B,ARID3C,ARID4A,ARID4B,ARID5A,ARNT,ARNTL2,ASB1,ASCC2,ASCL1,ASXL2,ATF3,ATF7IP,ATXN1L,BAK1,BAZ2A,BAZ2B,BCL11A,BCLAF1,BHLHE40,BIRC3,BSX,BTBD10,BTG2,C1QTNF6,C5,C8orf4,CALCOCO2,CAMKK2,CARD8,CASP7,CAT,CBX4,CBX5,CCL19,CCL26,CCL4,CCLI7,CCLI8,CCNL1,CD248,CD36,CD44,CDAN1,CDCA7,CD…	A2M,A2ML3,AADAC,ABL2,ACP5,ACSL1,ADAR,AGT,AKAP8,AKAP9,ANGPT1,ANKLE2,ANKRD17,APAF1,APLP2,APOA2,AREG,ARHGAP22,ARHGAP8,ARHGEF11,ARID1B,ARID3C,ARID4A,ARID4B,ARID5A,ARNT,ARNTL2,ASB1,ASCC2,ASCL1,ASXL2,ATF3,ATF7IP,ATXN1L,BAK1,BAZ2A,BAZ2B,BCL11A,BCLAF1,BHLHE40,BIRC3,BSX,BTBD10,BTG2,C1QTNF6,C5,C8orf4,CALCOCO2,CAMKK2,CARD8,CASP7,CAT,CBX4,CBX5,CCL19,CCL26,CCL4,CCLI7,CCLI8,CCNL1,CD248,CD36,CD44,CDAN1,CDCA7,CD…
GO:0016614	oxidoreductase activity, acting on CH-OH group of donors	biological process	6/1200	19/13601	0.00462	0.115014	GBP4L,IL6,IRF8,IRF9,LOC121106623,LOC121106625	GBP4L,IL6,IRF8,IRF9,LOC121106623,LOC121106625
GO:0016705	oxidoreductase activity, acting on paired donors, with incorporation or reduction of molecular oxyge...	biological process	6/1200	19/13601	0.00462	0.115014	ALB,AvBD1,AvBD9,LOC107049469,NOS2,P2RX7	ALB,AvBD1,AvBD9,LOC107049469,NOS2,P2RX7
GO:0001676	long-chain fatty acid metabolic process	biological process	12/1200	59/13601	0.00478	0.117118	IRS2,LOC416086,SEPT2,SLC16A1,SLC16A13,SLC16A6,SLC19A1,SLC23A1,SLC25A20,SLC38A2,SLC5A6,THBS1	IRS2,LOC416086,SEPT2,SLC16A1,SLC16A13,SLC16A6,SLC19A1,SLC23A1,SLC25A20,SLC38A2,SLC5A6,THBS1
GO:0009890	negative regulation of biosynthetic process	biological process	12/1200	59/13601	0.00478	0.117118	IRS2,LOC416086,SEPT2,SLC16A1,SLC16A13,SLC16A6,SLC19A1,SLC23A1,SLC25A20,SLC38A2,SLC5A6,THBS1	IRS2,LOC416086,SEPT2,SLC16A1,SLC16A13,SLC16A6,SLC19A1,SLC23A1,SLC25A20,SLC38A2,SLC5A6,THBS1
GO:0060255	regulation of macromolecule metabolic process	biological process	11/1200	52/13601	0.00497	0.120505	AGT,ANGPT1,CAT,CSF3,ERBB3,FLT1,PLXNB3,RELN,SOX9,TEK,UNC5B	AGT,ANGPT1,CAT,CSF3,ERBB3,FLT1,PLXNB3,RELN,SOX9,TEK,UNC5B
GO:0006090	pyruvate metabolic process	biological process	20/1200	123/13601	0.00538	0.126942	AGT,ATF3,CYLD,G0S2,IFI6,IL1B,INHBA,LOC378902,LRRC27,MCL1,PMAIP1,PML,PMLL,RFFL,SRC,THBS1,TNFAIP3,TNFRSF10B,UNC5B,ZMYND11	AGT,ATF3,CYLD,G0S2,IFI6,IL1B,INHBA,LOC378902,LRRC27,MCL1,PMAIP1,PML,PMLL,RFFL,SRC,THBS1,TNFAIP3,TNFRSF10B,UNC5B,ZMYND11
GO:0072330	monocarboxylic acid biosynthetic process	biological process	5/1200	14/13601	0.00539	0.126942	CD36,GUCY1A3,NOS2,RASD1,THBS1	CD36,GUCY1A3,NOS2,RASD1,THBS1
GO:0050994	regulation of lipid catabolic process	biological process	8/1200	32/13601	0.00553	0.12915	AvBD1,AvBD9,BAK1,IL17RA,LOC768786,MYD88,PCASP3,PTX3	AvBD1,AvBD9,BAK1,IL17RA,LOC768786,MYD88,PCASP3,PTX3
GO:0031327	negative regulation of cellular biosynthetic process	biological process	11/1200	53/13601	0.00578	0.134539	ATF3,GNMT,GPD1,GPD2,PCK1,PFKFB1,PGP,PPP4R3B,PTPN2,SIK1,SLC25A10	ATF3,GNMT,GPD1,GPD2,PCK1,PFKFB1,PGP,PPP4R3B,PTPN2,SIK1,SLC25A10
GO:0019362	pyridine nucleotide metabolic process	biological process	3/1200	5/13601	0.00598	0.137363	ALDH9A1,BBOX1,TMLHE	ALDH9A1,BBOX1,TMLHE
GO:0046496	nicotinamide nucleotide metabolic process	biological process	3/1200	5/13601	0.00598	0.137363	NFIB,PLXNA4,TSKU	NFIB,PLXNA4,TSKU
GO:0006081	cellular aldehyde metabolic process	biological process	3/1200	5/13601	0.00598	0.137363	APOA2,LIPG,SCARB1	APOA2,LIPG,SCARB1
GO:0006577	amino-acid betaine metabolic process	biological process	3/1200	5/13601	0.00598	0.137363	IL1B,MYD88,TLR3	IL1B,MYD88,TLR3
GO:0009074	aromatic amino acid family catabolic process	biological process	3/1200	5/13601	0.00598	0.137363	ADAR,NLRC5,PTPN2	ADAR,NLRC5,PTPN2
GO:0043467	regulation of generation of precursor metabolites and energy	biological process	20/1200	125/13601	0.00645	0.145762	ABHD12,CARNS1,CHAC1,CTNS,ERO1A,FTCD,GAMT,GATM,GGT5,GSTA2,GSTA3,GSTT1,LOC107056139,LOC396380,MTHFD2,PTDSS1,PTDSS2,SERINC2,SLC19A1,VNN2	ABHD12,CARNS1,CHAC1,CTNS,ERO1A,FTCD,GAMT,GATM,GGT5,GSTA2,GSTA3,GSTT1,LOC107056139,LOC396380,MTHFD2,PTDSS1,PTDSS2,SERINC2,SLC19A1,VNN2
GO:0043603	cellular amide metabolic process	biological process	9/1200	40/13601	0.007	0.155672	ACP5,CCL19,CD36,IRF1,IRF8,THBS1,TLR3,TNFRSF9,TRAF6	ACP5,CCL19,CD36,IRF1,IRF8,THBS1,TLR3,TNFRSF9,TRAF6
GO:0031323	regulation of cellular metabolic process	biological process	70/1200	593/13601	0.00704	0.156286	ADM,AREG,ATF3,ATXN1L,CCL19,CD274,CDKN1A,CHRD,CHTOP,CSF1,CSF3,CYR61,DDR1,DERL3,DLG1,DLL4,DMB2,DOT1L,EDN1,EFNB1,EGR1,EREG,EXFABP,F3,FGF19,FGFR2,FOSL2,GAK,GPAM,ICOSLG,IL1B,IL6,IRS2,ITGB3,JUN,KLB,LOC100857191,LOC101752158,LOC776507,MAB21L2,MST1R,MYD88,NR4A3,ODC,OSR1,PGF,PLACL2,PML,PMLL,PRKCQ,PROX1,RIPK2,ROGDI,SDC4,SERPINF2,SLC39A5,SOX8,SOX9,STAT1,SULF1,TCIRG1,TET1,TGFBR2,TNFAIP3,TRAF6,VAV3,VCAM1,VEGF…	ADM,AREG,ATF3,ATXN1L,CCL19,CD274,CDKN1A,CHRD,CHTOP,CSF1,CSF3,CYR61,DDR1,DERL3,DLG1,DLL4,DMB2,DOT1L,EDN1,EFNB1,EGR1,EREG,EXFABP,F3,FGF19,FGFR2,FOSL2,GAK,GPAM,ICOSLG,IL1B,IL6,IRS2,ITGB3,JUN,KLB,LOC100857191,LOC101752158,LOC776507,MAB21L2,MST1R,MYD88,NR4A3,ODC,OSR1,PGF,PLACL2,PML,PMLL,PRKCQ,PROX1,RIPK2,ROGDI,SDC4,SERPINF2,SLC39A5,SOX8,SOX9,STAT1,SULF1,TCIRG1,TET1,TGFBR2,TNFAIP3,TRAF6,VAV3,VCAM1,VEGF…
GO:0051094	positive regulation of developmental process	biological process	28/1200	196/13601	0.0074	0.158621	AZI2,CCL19,CD274,CD44,CDKN1A,CEBPB,CSF1,DLG1,DMB2,EFNB1,GPAM,ICOSLG,IL1B,IL6,IRF1,IRS2,MAD1L1,MYD88,P2RX7,PCASP3,PDE5A,PRKAR1A,PRKCQ,RIPK2,SLC39A5,TRAF6,VAV3,VCAM1	AZI2,CCL19,CD274,CD44,CDKN1A,CEBPB,CSF1,DLG1,DMB2,EFNB1,GPAM,ICOSLG,IL1B,IL6,IRF1,IRS2,MAD1L1,MYD88,P2RX7,PCASP3,PDE5A,PRKAR1A,PRKCQ,RIPK2,SLC39A5,TRAF6,VAV3,VCAM1
GO:0032501	multicellular organismal process	biological process	30/1200	214/13601	0.00746	0.158621	ABCB11,AGT,AMACR,ANGPTL3,APLP2,APOA2,CAT,CEBPA,COMT,CUBN,CYP1B1,CYP27A1,CYP3A5,CYP8B1,DHH,FDX1,FGF19,HMGCS1,HSD11B1A,IDI2,IL1B,INSIG2,OSBPL1A,PROX1,SCARB1,SCARF1,SCHIP1,SLC27A2,SLCO1B3,TIPARP	ABCB11,AGT,AMACR,ANGPTL3,APLP2,APOA2,CAT,CEBPA,COMT,CUBN,CYP1B1,CYP27A1,CYP3A5,CYP8B1,DHH,FDX1,FGF19,HMGCS1,HSD11B1A,IDI2,IL1B,INSIG2,OSBPL1A,PROX1,SCARB1,SCARF1,SCHIP1,SLC27A2,SLCO1B3,TIPARP
GO:0010558	negative regulation of macromolecule biosynthetic process	biological process	7/1200	27/13601	0.00752	0.158621	CSF1,HPX,IRF7,NLRC5,PAFAH1B1,RIPK2,TRIM32	CSF1,HPX,IRF7,NLRC5,PAFAH1B1,RIPK2,TRIM32
GO:0016638	oxidoreductase activity, acting on the CH-NH2 group of donors	biological process	14/1200	78/13601	0.00776	0.158621	AK3,CMPK2,DDIT4,GALK1,GPD1,HK2,NCOR1,NUDT5,P2RX7,PFKFB1,PFKFB3,PFKFB4,PFKP,STAT3	AK3,CMPK2,DDIT4,GALK1,GPD1,HK2,NCOR1,NUDT5,P2RX7,PFKFB1,PFKFB3,PFKFB4,PFKP,STAT3
GO:0010563	negative regulation of phosphorus metabolic process	biological process	2/1200	2/13601	0.00778	0.158621	F3,F7	F3,F7
GO:0045936	negative regulation of phosphate metabolic process	biological process	2/1200	2/13601	0.00778	0.158621	NAT8,NAT8B	NAT8,NAT8B
GO:0046434	organophosphate catabolic process	biological process	2/1200	2/13601	0.00778	0.158621	IRF7,TLR3	IRF7,TLR3
GO:0055114	oxidation-reduction process	biological process	2/1200	2/13601	0.00778	0.158621	IFIH1,TLR3	IFIH1,TLR3
GO:0061615	glycolytic process through fructose-6-phosphate	biological process	2/1200	2/13601	0.00778	0.158621	GAK,SOX9	GAK,SOX9
GO:0061620	glycolytic process through glucose-6-phosphate	biological process	2/1200	2/13601	0.00778	0.158621	CHKA,FAAHL	CHKA,FAAHL
GO:0006733	oxidoreduction coenzyme metabolic process	biological process	2/1200	2/13601	0.00778	0.158621	CA2,SLC26A6	CA2,SLC26A6
GO:0006094	gluconeogenesis	biological process	2/1200	2/13601	0.00778	0.158621	CA2,SLC26A6	CA2,SLC26A6
GO:0006578	amino-acid betaine biosynthetic process	biological process	2/1200	2/13601	0.00778	0.158621	CA2,SLC26A6	CA2,SLC26A6
GO:0045080	positive regulation of chemokine biosynthetic process	biological process	308/1200	3101/13601	0.0078	0.158797	A2M,A2ML3,ABL2,ACP5,ADAR,ADM,AFF4,ANGPT1,ANK2,ANKRD17,APAF1,APOLD1,AREG,ARHGAP22,ARHGEF28,ARID4A,ARMC6,ARNT,ASCL1,ATF3,AZI2,B2M,BAK1,BBS2,BCAP29,BCL11A,BTG2,CAT,CCDC47,CCL19,CCLI7,CCLI8,CD36,CD44,CD83,CDH4,CDKN1A,CEBPA,CEBPB,CEBPD,CHAC1,CHRD,CLN5,CNP,COL6A1,COL8A1,CSF1,CSF3,CYFIP1,CYLD,CYR61,DAB1,DDIT4,DDR1,DHH,DLL4,DSP,DUSP10,EDA2R,EDN1,EFHD1,EFNB1,EGR1,EIF2AK2,EIF2B4,EIF4G1,ELF3,EMX1,EPAS1,EPHA…	A2M,A2ML3,ABL2,ACP5,ADAR,ADM,AFF4,ANGPT1,ANK2,ANKRD17,APAF1,APOLD1,AREG,ARHGAP22,ARHGEF28,ARID4A,ARMC6,ARNT,ASCL1,ATF3,AZI2,B2M,BAK1,BBS2,BCAP29,BCL11A,BTG2,CAT,CCDC47,CCL19,CCLI7,CCLI8,CD36,CD44,CD83,CDH4,CDKN1A,CEBPA,CEBPB,CEBPD,CHAC1,CHRD,CLN5,CNP,COL6A1,COL8A1,CSF1,CSF3,CYFIP1,CYLD,CYR61,DAB1,DDIT4,DDR1,DHH,DLL4,DSP,DUSP10,EDA2R,EDN1,EFHD1,EFNB1,EGR1,EIF2AK2,EIF2B4,EIF4G1,ELF3,EMX1,EPAS1,EPHA…
GO:0000272	polysaccharide catabolic process	biological process	6/1200	21/13601	0.00794	0.160014	IFIH1,IFNAR1,IRF1,IRF7,TLR3,ZC3HAV1	IFIH1,IFNAR1,IRF1,IRF7,TLR3,ZC3HAV1
GO:0006575	cellular modified amino acid metabolic process	biological process	7/1200	28/13601	0.00928	0.181519	AGPAT3,AWAT1,DGAT2,GPAM,LPIN1,SCARB1,SIK1	AGPAT3,AWAT1,DGAT2,GPAM,LPIN1,SCARB1,SIK1
GO:0009185	ribonucleoside diphosphate metabolic process	biological process	7/1200	28/13601	0.00928	0.181519	CCLI7,CCLI8,COMT,EDN1,LOC121106433,MGLL,TMEM100	CCLI7,CCLI8,COMT,EDN1,LOC121106433,MGLL,TMEM100
GO:0019369	arachidonic acid metabolic process	biological process	17/1200	104/13601	0.0093	0.181656	C5,CCL19,CCLI7,CCLI8,CSF1,EDN1,F7,IL8L1,IL8L2,ITGB3,LOC121106433,MADCAM1,MPP1,MYD88,SWAP70,THBS1,VEGFC	C5,CCL19,CCLI7,CCLI8,CSF1,EDN1,F7,IL8L1,IL8L2,ITGB3,LOC121106433,MADCAM1,MPP1,MYD88,SWAP70,THBS1,VEGFC
GO:0008202	steroid metabolic process	biological process	5/1200	16/13601	0.01014	0.190856	EXOSC6,FCER1G,HPX,MSH6,UNG	EXOSC6,FCER1G,HPX,MSH6,UNG
GO:0009065	glutamine family amino acid catabolic process	biological process	5/1200	16/13601	0.01014	0.190856	AGT,GJA5,NDST2,PCSK5,SERPINF2	AGT,GJA5,NDST2,PCSK5,SERPINF2
GO:0050996	positive regulation of lipid catabolic process	biological process	5/1200	16/13601	0.01014	0.190856	GALK1,PFKFB3,PFKFB4,PFKP,TKFC	GALK1,PFKFB3,PFKFB4,PFKP,TKFC
GO:0009132	nucleoside diphosphate metabolic process	biological process	22/1200	148/13601	0.01051	0.19676	CCL19,DUSP10,EDA2R,EDN1,EPHB1,ERCC6,FGF19,GADD45B,GADD45G,IL1B,MAP3K2,MAP3K5,MYD88,NCOR1,NOV,PAFAH1B1,RIPK2,SERPINF2,TLR3,TRAF6,TRIB1,ZMYND11	CCL19,DUSP10,EDA2R,EDN1,EPHB1,ERCC6,FGF19,GADD45B,GADD45G,IL1B,MAP3K2,MAP3K5,MYD88,NCOR1,NOV,PAFAH1B1,RIPK2,SERPINF2,TLR3,TRAF6,TRIB1,ZMYND11
GO:0006059	hexitol metabolic process	biological process	22/1200	148/13601	0.01051	0.19676	AADAC,ABCD3,ABHD12,AMACR,ANGPTL3,APOA2,CRABP1,CYP1B1,ETFDH,GLA,HAO1,IRS2,LIPG,LONP2,LPIN1,MGLL,NEU2,PLCG1,PNPLA7,SCARB1,SLC27A2,SLC27A4	AADAC,ABCD3,ABHD12,AMACR,ANGPTL3,APOA2,CRABP1,CYP1B1,ETFDH,GLA,HAO1,IRS2,LIPG,LONP2,LPIN1,MGLL,NEU2,PLCG1,PNPLA7,SCARB1,SLC27A2,SLC27A4
GO:0006579	amino-acid betaine catabolic process	biological process	12/1200	65/13601	0.01056	0.197167	ANGPT1,APOA2,B2M,CD36,FCER1G,NLRP3,NR4A3,PCASP3,RSAD2,SEMA7A,TLR3,TRAF6	ANGPT1,APOA2,B2M,CD36,FCER1G,NLRP3,NR4A3,PCASP3,RSAD2,SEMA7A,TLR3,TRAF6
GO:0006601	creatine biosynthetic process	biological process	12/1200	65/13601	0.01056	0.197167	AZIN2,CHKA,COMT,DMGDH,FAAHL,IDO2,KMO,NR4A2,ODC,SAT1,SRM,VCAM1	AZIN2,CHKA,COMT,DMGDH,FAAHL,IDO2,KMO,NR4A2,ODC,SAT1,SRM,VCAM1
GO:0018917	fluorene metabolic process	biological process	63/1200	535/13601	0.01074	0.199727	AKAP8,ANK1,BAK1,C5,CALCOCO2,CD248,CEBPB,CHST3,CHTOP,CLIP1,CSF3,CYFIP1,DLG1,EDN1,EREG,IL1B,IPPK,KCNK3,LIMK1,LOC100857191,LOC107051449,LOC427439,MBD5,MGARP,MYLK,NCOR1,NOV,P2RX7,PDCD6IP,PFDN2,PFKP,PIP4K2B,PLA2G6,PMAIP1,PML,PMLL,PNPO,PPM1F,PRELID3A,PRKCQ,PROX1,PSRC1,RAB3GAP2,ROCK2,SDC1,SDC4,SEPTIN9,SERPINF2,SLAIN2,SLC37A4,SLF2,SQSTM1,SRC,STAT2,SWAP70,SYNPO,TEK,TET1,TFDP3,TMEM203,TXLNA,UBE2L6,UGCG	AKAP8,ANK1,BAK1,C5,CALCOCO2,CD248,CEBPB,CHST3,CHTOP,CLIP1,CSF3,CYFIP1,DLG1,EDN1,EREG,IL1B,IPPK,KCNK3,LIMK1,LOC100857191,LOC107051449,LOC427439,MBD5,MGARP,MYLK,NCOR1,NOV,P2RX7,PDCD6IP,PFDN2,PFKP,PIP4K2B,PLA2G6,PMAIP1,PML,PMLL,PNPO,PPM1F,PRELID3A,PRKCQ,PROX1,PSRC1,RAB3GAP2,ROCK2,SDC1,SDC4,SEPTIN9,SERPINF2,SLAIN2,SLC37A4,SLF2,SQSTM1,SRC,STAT2,SWAP70,SYNPO,TEK,TET1,TFDP3,TMEM203,TXLNA,UBE2L6,UGCG
GO:0042439	ethanolamine-containing compound metabolic process	biological process	3/1200	6/13601	0.01118	0.201731	ETS1,PML,PMLL	ETS1,PML,PMLL
GO:0045079	negative regulation of chemokine biosynthetic process	biological process	3/1200	6/13601	0.01118	0.201731	CCLI7,CCLI8,LOC121106433	CCLI7,CCLI8,LOC121106433
GO:2000625	regulation of miRNA catabolic process	biological process	19/1200	123/13601	0.01128	0.203207	ATXN1L,CCL19,CD83,CSF1,CSF3,ETS1,IL15RA,IL6,INHBA,ITGB3,KMT2E,NLRP3,RAB7B,RIPK2,TGFBR2,TRAF6,TRIB1,ZBTB32,ZBTB46	ATXN1L,CCL19,CD83,CSF1,CSF3,ETS1,IL15RA,IL6,INHBA,ITGB3,KMT2E,NLRP3,RAB7B,RIPK2,TGFBR2,TRAF6,TRIB1,ZBTB32,ZBTB46
GO:2000627	positive regulation of miRNA catabolic process	biological process	7/1200	29/13601	0.01132	0.203207	AGPAT3,AWAT1,DGAT2,GPAM,LPIN1,SCARB1,SIK1	AGPAT3,AWAT1,DGAT2,GPAM,LPIN1,SCARB1,SIK1
GO:0045834	positive regulation of lipid metabolic process	biological process	31/1200	232/13601	0.01291	0.222046	AADAC,ABCD3,ABHD12,AMACR,ANGPTL3,APOA2,ASPG,CRABP1,CYP1B1,ETFDH,GLA,HAO1,IL1B,IRS2,LIPA,LIPG,LONP2,LPIN1,MGLL,NEU2,PDE3B,PLA2G3,PLA2G6,PLCD1,PLCG1,PNPLA7,PNPLA8,SCARB1,SCARF1,SLC27A2,SLC27A4	AADAC,ABCD3,ABHD12,AMACR,ANGPTL3,APOA2,ASPG,CRABP1,CYP1B1,ETFDH,GLA,HAO1,IL1B,IRS2,LIPA,LIPG,LONP2,LPIN1,MGLL,NEU2,PDE3B,PLA2G3,PLA2G6,PLCD1,PLCG1,PNPLA7,PNPLA8,SCARB1,SCARF1,SLC27A2,SLC27A4
GO:0019432	triglyceride biosynthetic process	biological process	5/1200	17/13601	0.01334	0.22716	BPNT1,FAM126A,IP6K2,PIK3R2,SMG1	BPNT1,FAM126A,IP6K2,PIK3R2,SMG1
GO:0006040	amino sugar metabolic process	biological process	7/1200	30/13601	0.01367	0.231132	CCL19,CD44,CD83,IL6,NLRP3,PRKCQ,RIPK2	CCL19,CD44,CD83,IL6,NLRP3,PRKCQ,RIPK2
GO:0019674	NAD metabolic process	biological process	8/1200	37/13601	0.01371	0.231249	CHRD,IRS2,NFIB,OSR1,SOX9,STAT1,TGFBR2,ZEB1	CHRD,IRS2,NFIB,OSR1,SOX9,STAT1,TGFBR2,ZEB1
GO:1901566	organonitrogen compound biosynthetic process	biological process	47/1200	385/13601	0.01392	0.234508	ADAR,ANGPT1,ATF3,BAK1,CDKN1A,CEBPA,CISH,DDIT4,DLG1,DUSP1,DUSP10,DUSP16,DUSP8,ERRFI1,GADD45B,GPRC5A,HEXIM1,HSPH1,IL1B,JUN,LATS2,LIMK1,LOC101752158,LOC107051449,LOC776507,LRRC15,NCOR1,P2RX7,PAFAH1B1,PBK,PPM1F,PRKAR1A,PTPN2,RGS2,ROCK1,ROCK2,SLC9A3R1,SOCS1,SOCS3,SPRY2,SPRY4,SWAP70,SYNJ2BP,TNFAIP3,TNIP1,TRIB1,ZMYND11	ADAR,ANGPT1,ATF3,BAK1,CDKN1A,CEBPA,CISH,DDIT4,DLG1,DUSP1,DUSP10,DUSP16,DUSP8,ERRFI1,GADD45B,GPRC5A,HEXIM1,HSPH1,IL1B,JUN,LATS2,LIMK1,LOC101752158,LOC107051449,LOC776507,LRRC15,NCOR1,P2RX7,PAFAH1B1,PBK,PPM1F,PRKAR1A,PTPN2,RGS2,ROCK1,ROCK2,SLC9A3R1,SOCS1,SOCS3,SPRY2,SPRY4,SWAP70,SYNJ2BP,TNFAIP3,TNIP1,TRIB1,ZMYND11
GO:0006541	glutamine metabolic process	biological process	17/1200	109/13601	0.01459	0.244909	ANGPT1,COMT,EDN1,EREG,FGFR2,IL6,LOC107055115,MFN2,NR4A3,PRKAR1A,SDC4,SERPINF2,SMAD1,STAT1,SULF1,TNFAIP3,TRIB1	ANGPT1,COMT,EDN1,EREG,FGFR2,IL6,LOC107055115,MFN2,NR4A3,PRKAR1A,SDC4,SERPINF2,SMAD1,STAT1,SULF1,TNFAIP3,TRIB1
GO:0009072	aromatic amino acid family metabolic process	biological process	14/1200	84/13601	0.0147	0.246459	CDKN1A,CEBPA,DUSP1,DUSP10,DUSP16,DUSP8,HEXIM1,IL1B,LATS2,PRKAR1A,RGS2,SPRY2,SPRY4,TNFAIP3	CDKN1A,CEBPA,DUSP1,DUSP10,DUSP16,DUSP8,HEXIM1,IL1B,LATS2,PRKAR1A,RGS2,SPRY2,SPRY4,TNFAIP3
GO:0009251	glucan catabolic process	biological process	38/1200	300/13601	0.01474	0.246833	ADM,AHSG,ARID4A,ASB1,BAK1,CD44,CEBPA,CEBPB,DHH,DLG1,EIF2B4,EPAS1,EREG,FNDC3A,HSD17B10,INHBA,KLHL10,LGR4,LOC101752158,LOC107051449,LOC427439,LOC776507,OSR1,PCDH12,RDH10,SCHIP1,SDC1,SERPINE2,SOX8,SOX9,SPINT1,SRC,ST14,STC1,SULF1,TIPARP,TLR3,ZFP36L1	ADM,AHSG,ARID4A,ASB1,BAK1,CD44,CEBPA,CEBPB,DHH,DLG1,EIF2B4,EPAS1,EREG,FNDC3A,HSD17B10,INHBA,KLHL10,LGR4,LOC101752158,LOC107051449,LOC427439,LOC776507,OSR1,PCDH12,RDH10,SCHIP1,SDC1,SERPINE2,SOX8,SOX9,SPINT1,SRC,ST14,STC1,SULF1,TIPARP,TLR3,ZFP36L1
GO:0044247	cellular polysaccharide catabolic process	biological process	29/1200	216/13601	0.01487	0.248414	DLG1,DLL4,EREG,ERRFI1,ETV4,F3,FGFR2,IL6,INTU,ITGB3,JUN,LOC100857191,LOC121107687,MTSS1,NFIB,NR4A3,OSR1,PGF,PROX1,RIDA,ROBO1,SOX9,STAT1,SULF1,SYNJ2BP,THBS1,TNFAIP3,VEGFA,VEGFC	DLG1,DLL4,EREG,ERRFI1,ETV4,F3,FGFR2,IL6,INTU,ITGB3,JUN,LOC100857191,LOC121107687,MTSS1,NFIB,NR4A3,OSR1,PGF,PROX1,RIDA,ROBO1,SOX9,STAT1,SULF1,SYNJ2BP,THBS1,TNFAIP3,VEGFA,VEGFC
GO:0019320	hexose catabolic process	biological process	6/1200	24/13601	0.01569	0.258404	CHTOP,HSPA2,RGN,TOR1AIP1,TOR1AIP2,UHRF1	CHTOP,HSPA2,RGN,TOR1AIP1,TOR1AIP2,UHRF1
GO:0042537	benzene-containing compound metabolic process	biological process	6/1200	24/13601	0.01569	0.258404	ANK2,DSP,GJA5,JUP,PDE4B,STC1	ANK2,DSP,GJA5,JUP,PDE4B,STC1
GO:0046486	glycerolipid metabolic process	biological process	96/1200	880/13601	0.016	0.262889	ABAT,ABHD12,AGXT,ASPDH,AZIN2,BHMT2,CCDC47,CD44,CEBPA,CHID1,CLN5,COMT,CYLD,DERL3,DMGDH,DPYS,ECE1,ERAP1,FBXO44,FBXO9,FBXW11,FTCD,GCSH,GLA,GLS2,GLUD2,HAL,HGD,HSPA5,HYAL3,HYKK,IDO2,IL1B,KMO,LOC107051449,LOC416147,LOC417192,LOC424588,LOC768786,LONP2,LYG2,LYGL,MAN1B1,NEU2,NOS2,ODC,PAH,PBK,PDCD6IP,PDE3B,PDE4B,PDE5A,PGLYRP2,PLK3,PMAIP1,PML,PMLL,PRODH,PRODH2,QPRT,RFFL,RILP,RLIM,RNF103,RNF144B,RNF19B,RNF21…	ABAT,ABHD12,AGXT,ASPDH,AZIN2,BHMT2,CCDC47,CD44,CEBPA,CHID1,CLN5,COMT,CYLD,DERL3,DMGDH,DPYS,ECE1,ERAP1,FBXO44,FBXO9,FBXW11,FTCD,GCSH,GLA,GLS2,GLUD2,HAL,HGD,HSPA5,HYAL3,HYKK,IDO2,IL1B,KMO,LOC107051449,LOC416147,LOC417192,LOC424588,LOC768786,LONP2,LYG2,LYGL,MAN1B1,NEU2,NOS2,ODC,PAH,PBK,PDCD6IP,PDE3B,PDE4B,PDE5A,PGLYRP2,PLK3,PMAIP1,PML,PMLL,PRODH,PRODH2,QPRT,RFFL,RILP,RLIM,RNF103,RNF144B,RNF19B,RNF21…
GO:0044242	cellular lipid catabolic process	biological process	8/1200	38/13601	0.01606	0.263256	EIF2AK2,LOC101752158,LOC776507,PCASP3,TLR3,TNFRSF10B,TNFSF15,TRAF6	EIF2AK2,LOC101752158,LOC776507,PCASP3,TLR3,TNFRSF10B,TNFSF15,TRAF6
GO:0009308	amine metabolic process	biological process	54/1200	457/13601	0.01622	0.265256	A2M,A2ML3,C1QTNF6,CBX5,CD36,CD44,CYR61,DSP,ERBB3,EREG,F10,F13B,F3,F5,F7,FAM46A,FCER1G,HNF4A,IL6,IL8L1,IL8L2,ITGB3,ITGB4,JMJD1C,JUN,KLF6,LOC107051449,LOC417192,MYH9,MYLK,NBEAL2,NEFL,P2RX7,PRCP,PRKACB,PRKCQ,PROZ,PTPRF,RANGAP1,SCARF1,SDC1,SDC4,SERPINA10,SERPIND1,SERPINE2,SERPINF2,SPIA3,STAB2,THBS1,TM4SF4,TMPRSS6,TNFAIP3,TXN2,VAV3	A2M,A2ML3,C1QTNF6,CBX5,CD36,CD44,CYR61,DSP,ERBB3,EREG,F10,F13B,F3,F5,F7,FAM46A,FCER1G,HNF4A,IL6,IL8L1,IL8L2,ITGB3,ITGB4,JMJD1C,JUN,KLF6,LOC107051449,LOC417192,MYH9,MYLK,NBEAL2,NEFL,P2RX7,PRCP,PRKACB,PRKCQ,PROZ,PTPRF,RANGAP1,SCARF1,SDC1,SDC4,SERPINA10,SERPIND1,SERPINE2,SERPINF2,SPIA3,STAB2,THBS1,TM4SF4,TMPRSS6,TNFAIP3,TXN2,VAV3
GO:0006003	fructose 2,6-bisphosphate metabolic process	biological process	514/1200	5428/13601	0.01658	0.268627	A2M,A2ML3,AADAC,ABL2,ACOT11,ACSL1,ADAR,ADM,AGT,AGXT,AHSG,AKAP8,AKAP9,ALB,AMOTL2,ANGPT1,ANGPTL3,ANK1,ANK2,ANKRD17,ANO1,APAF1,APLP2,AREG,ARHGAP22,ARHGAP8,ARHGDIB,ARHGEF11,ARHGEF18,ARHGEF28,ARHGEF3,ARHGEF9,ARL5B,ARNT,ARRDC2,ASB1,ASCC2,ASNS,ATF3,AZI2,B2M,BAG3,BAK1,BBS2,BCL11A,BCL2L10,BCLAF1,BIRC3,BPHL,BTG2,C1QTNF6,C3H8ORF80,C5,C8orf4,CA2,CAD,CALB1,CARD8,CAT,CATH1,CCDC47,CCL19,CCL26,CCL4,CCLI7,CCLI8,C…	A2M,A2ML3,AADAC,ABL2,ACOT11,ACSL1,ADAR,ADM,AGT,AGXT,AHSG,AKAP8,AKAP9,ALB,AMOTL2,ANGPT1,ANGPTL3,ANK1,ANK2,ANKRD17,ANO1,APAF1,APLP2,AREG,ARHGAP22,ARHGAP8,ARHGDIB,ARHGEF11,ARHGEF18,ARHGEF28,ARHGEF3,ARHGEF9,ARL5B,ARNT,ARRDC2,ASB1,ASCC2,ASNS,ATF3,AZI2,B2M,BAG3,BAK1,BBS2,BCL11A,BCL2L10,BCLAF1,BIRC3,BPHL,BTG2,C1QTNF6,C3H8ORF80,C5,C8orf4,CA2,CAD,CALB1,CARD8,CAT,CATH1,CCDC47,CCL19,CCL26,CCL4,CCLI7,CCLI8,C…
GO:0010587	miRNA catabolic process	biological process	4/1200	12/13601	0.01677	0.269827	F3,F7,PTPN2,SLC9A3R1	F3,F7,PTPN2,SLC9A3R1
GO:0018879	biphenyl metabolic process	biological process	4/1200	12/13601	0.01677	0.269827	CAT,HPX,INHBA,TET2	CAT,HPX,INHBA,TET2
GO:0019853	L-ascorbic acid biosynthetic process	biological process	4/1200	12/13601	0.01677	0.269827	AKR1A1,LOC770996,PNPO,RGN	AKR1A1,LOC770996,PNPO,RGN
GO:0061621	canonical glycolysis	biological process	5/1200	18/13601	0.01716	0.274521	BPNT1,FAM126A,IP6K2,PIK3R2,SMG1	BPNT1,FAM126A,IP6K2,PIK3R2,SMG1
GO:0061718	glucose catabolic process to pyruvate	biological process	21/1200	146/13601	0.01734	0.277083	ADAR,ARID1B,ARID4A,BAZ2A,CREBZF,DGCR8,DOT1L,ERCC6,MOV10,NCOR1,NCOR2,PHF2,PUM2,SMCHD1,TET1,TNRC18,TNRC6C,UHRF1,XPO5,ZC3H12A,ZCCHC11	ADAR,ARID1B,ARID4A,BAZ2A,CREBZF,DGCR8,DOT1L,ERCC6,MOV10,NCOR1,NCOR2,PHF2,PUM2,SMCHD1,TET1,TNRC18,TNRC6C,UHRF1,XPO5,ZC3H12A,ZCCHC11
GO:0046460	neutral lipid biosynthetic process	biological process	376/1200	3899/13601	0.01818	0.280851	A2M,A2ML2,A2ML3,A2ML4,AARS2,ABL2,ACSL1,ADAMTS4,ADAR,AGT,AGXT,AKAP8,AKAP9,ALG1,ANGPT1,ANKLE2,APAF1,APLP2,APOA2,APOLD1,ARHGAP8,ARID4A,ARNT,ASB1,ATF3,AZIN2,B3GNT7,BAK1,BAZ2A,BCL11A,BIRC3,BTG2,C1QTNF6,C1R,C1S,C2H6orf52,C5,CAD,CAMKK2,CAPN15,CARD8,CASP7,CAT,CBX4,CCDC47,CCL19,CCL26,CCL4,CCLI7,CCLI8,CCNL1,CD36,CD44,CDKN1A,CEBPA,CEBPB,CFH,CFI,CHAC1,CHST3,CHTOP,CISH,CLN5,CSF1,CSF3,CX3CL1,CYLD,CYR61,DAB1,DA…	A2M,A2ML2,A2ML3,A2ML4,AARS2,ABL2,ACSL1,ADAMTS4,ADAR,AGT,AGXT,AKAP8,AKAP9,ALG1,ANGPT1,ANKLE2,APAF1,APLP2,APOA2,APOLD1,ARHGAP8,ARID4A,ARNT,ASB1,ATF3,AZIN2,B3GNT7,BAK1,BAZ2A,BCL11A,BIRC3,BTG2,C1QTNF6,C1R,C1S,C2H6orf52,C5,CAD,CAMKK2,CAPN15,CARD8,CASP7,CAT,CBX4,CCDC47,CCL19,CCL26,CCL4,CCLI7,CCLI8,CCNL1,CD36,CD44,CDKN1A,CEBPA,CEBPB,CFH,CFI,CHAC1,CHST3,CHTOP,CISH,CLN5,CSF1,CSF3,CX3CL1,CYLD,CYR61,DAB1,DA…
GO:0046463	acylglycerol biosynthetic process	biological process	3/1200	7/13601	0.01829	0.280851	ADM,DNM1,LOC107051449	ADM,DNM1,LOC107051449
GO:0006096	glycolytic process	biological process	3/1200	7/13601	0.01829	0.280851	HGD,PAH,TAT	HGD,PAH,TAT
GO:0006026	aminoglycan catabolic process	biological process	3/1200	7/13601	0.01829	0.280851	CA2,SLC26A6,SLC9A3R1	CA2,SLC26A6,SLC9A3R1
GO:0008206	bile acid metabolic process	biological process	3/1200	7/13601	0.01829	0.280851	MGARP,NEFL,PAFAH1B1	MGARP,NEFL,PAFAH1B1
GO:0051171	regulation of nitrogen compound metabolic process	biological process	3/1200	7/13601	0.01829	0.280851	LOC101751687,TNFAIP3,TNIP2	LOC101751687,TNFAIP3,TNIP2
GO:0046031	ADP metabolic process	biological process	3/1200	7/13601	0.01829	0.280851	CCLI7,CCLI8,LOC121106433	CCLI7,CCLI8,LOC121106433
GO:0042574	retinal metabolic process	biological process	3/1200	7/13601	0.01829	0.280851	HGD,PAH,TAT	HGD,PAH,TAT
GO:0016042	lipid catabolic process	biological process	6/1200	25/13601	0.01914	0.289923	CYLD,LOC101751687,PTPN2,RFFL,TNFAIP3,TRIM32	CYLD,LOC101751687,PTPN2,RFFL,TNFAIP3,TRIM32
GO:0009135	purine nucleoside diphosphate metabolic process	biological process	19/1200	130/13601	0.01959	0.294487	ANKLE2,DUSP1,DUSP10,DUSP5,DUSP8,EYA3,FBXW11,PPM1D,PPM1F,PPP1R3C,PPP4R1L,PPP4R3B,PTPN2,PTPRF,ROCK1,ROCK2,RPAP2,SLC39A5,SWAP70	ANKLE2,DUSP1,DUSP10,DUSP5,DUSP8,EYA3,FBXW11,PPM1D,PPM1F,PPP1R3C,PPP4R1L,PPP4R3B,PTPN2,PTPRF,ROCK1,ROCK2,RPAP2,SLC39A5,SWAP70
GO:0009179	purine ribonucleoside diphosphate metabolic process	biological process	19/1200	130/13601	0.01959	0.294487	AHSG,APOA2,BAK1,CAD,CDKN1A,CEBPB,F7,JUN,LPIN1,NEFL,NR4A3,PGF,PRKCQ,PTPRF,SCARF1,SOCS1,TM4SF4,UGT1A1,UPF2	AHSG,APOA2,BAK1,CAD,CDKN1A,CEBPB,F7,JUN,LPIN1,NEFL,NR4A3,PGF,PRKCQ,PTPRF,SCARF1,SOCS1,TM4SF4,UGT1A1,UPF2
GO:0006639	acylglycerol metabolic process	biological process	14/1200	87/13601	0.01961	0.294487	BIRC3,IRF1,IRF7,IRF9,LGR4,MYD88,RAB7B,RIPK2,RSAD2,TLR3,TNFAIP3,TNIP1,TNIP2,UBQLN1	BIRC3,IRF1,IRF7,IRF9,LGR4,MYD88,RAB7B,RIPK2,RSAD2,TLR3,TNFAIP3,TNIP1,TNIP2,UBQLN1
GO:0034308	primary alcohol metabolic process	biological process	275/1200	2799/13601	0.0206	0.307	A1CF,A2M,A2ML3,ABAT,ABCC2,ABL2,ACP5,ADAR,ADM,AGT,AGXT,AHSG,AKAP9,ALB,ALDH1A1,ALDH8A1,ALDH9A1,ANGPT1,ANGPTL3,ANK2,ANKRD11,ANO1,APLNR,APLP2,APOA2,ARHGEF18,ARID4A,ARNT,ATP8A1,B2M,BAG3,BAK1,BBS2,BCL11A,C1QTNF6,CA2,CAD,CALB1,CBX5,CCDC47,CCL19,CCLI7,CCLI8,CD36,CD44,CDH4,CDKN1A,CEBPA,CHKA,CLDN15,CLN5,CNP,COMT,CP,CRABP1,CRHR1,CSF1,CSF3,CYFIP1,CYP1B1,CYP3A5,DGAT2,DHODH,DIO3,DLG1,DMGDH,DPYS,DSP,ECE1,EDN1,E…	A1CF,A2M,A2ML3,ABAT,ABCC2,ABL2,ACP5,ADAR,ADM,AGT,AGXT,AHSG,AKAP9,ALB,ALDH1A1,ALDH8A1,ALDH9A1,ANGPT1,ANGPTL3,ANK2,ANKRD11,ANO1,APLNR,APLP2,APOA2,ARHGEF18,ARID4A,ARNT,ATP8A1,B2M,BAG3,BAK1,BBS2,BCL11A,C1QTNF6,CA2,CAD,CALB1,CBX5,CCDC47,CCL19,CCLI7,CCLI8,CD36,CD44,CDH4,CDKN1A,CEBPA,CHKA,CLDN15,CLN5,CNP,COMT,CP,CRABP1,CRHR1,CSF1,CSF3,CYFIP1,CYP1B1,CYP3A5,DGAT2,DHODH,DIO3,DLG1,DMGDH,DPYS,DSP,ECE1,EDN1,E…
GO:0042866	pyruvate biosynthetic process	biological process	5/1200	19/13601	0.02163	0.307	BHLHE40,PML,PMLL,SIK1,USP2	BHLHE40,PML,PMLL,SIK1,USP2
GO:0006638	neutral lipid metabolic process	biological process	5/1200	19/13601	0.02163	0.307	BCLAF1,CEBPB,IRF8,JUN,SETX	BCLAF1,CEBPB,IRF8,JUN,SETX
GO:1901565	organonitrogen compound catabolic process	biological process	2/1200	3/13601	0.02196	0.307	HSPH1,NLRC5	HSPH1,NLRC5
GO:0006730	one-carbon metabolic process	biological process	2/1200	3/13601	0.02196	0.307	SOX8,SOX9	SOX8,SOX9
GO:0072329	monocarboxylic acid catabolic process	biological process	2/1200	3/13601	0.02196	0.307	ADAR,XPO5	ADAR,XPO5
GO:0042133	neurotransmitter metabolic process	biological process	2/1200	3/13601	0.02196	0.307	CD44,NR4A3	CD44,NR4A3
GO:0020027	hemoglobin metabolic process	biological process	2/1200	3/13601	0.02196	0.307	ROCK1,ROCK2	ROCK1,ROCK2
GO:0042364	water-soluble vitamin biosynthetic process	biological process	2/1200	3/13601	0.02196	0.307	PML,PMLL	PML,PMLL
GO:0006206	pyrimidine nucleobase metabolic process	biological process	2/1200	3/13601	0.02196	0.307	CSF1,PTPN2	CSF1,PTPN2
GO:2000113	negative regulation of cellular macromolecule biosynthetic process	biological process	9/1200	48/13601	0.02281	0.312149	CCL19,CD83,HSPH1,IL6,NLRP3,PRKCQ,RIPK2,TGFBR2,ZBTB32	CCL19,CD83,HSPH1,IL6,NLRP3,PRKCQ,RIPK2,TGFBR2,ZBTB32
GO:1901292	nucleoside phosphate catabolic process	biological process	6/1200	26/13601	0.02307	0.313115	ARNT,C5,CYP1B1,IL1B,IL6,SULF1	ARNT,C5,CYP1B1,IL1B,IL6,SULF1
GO:0019538	protein metabolic process	biological process	6/1200	26/13601	0.02307	0.313115	CCL19,CD274,EFNB1,ICOSLG,MAP3K14,MAP3K8	CCL19,CD274,EFNB1,ICOSLG,MAP3K14,MAP3K8
GO:0006558	L-phenylalanine metabolic process	biological process	6/1200	26/13601	0.02307	0.313115	CCL19,EDN1,IL8L1,IL8L2,MPP1,MYD88	CCL19,EDN1,IL8L1,IL8L2,MPP1,MYD88
GO:0006559	L-phenylalanine catabolic process	biological process	11/1200	64/13601	0.02325	0.315252	CYLD,EDA2R,LOC101751687,MAP3K14,PTPN2,RFFL,STAT1,TJP2,TNFAIP3,TNFSF15,TRIM32	CYLD,EDA2R,LOC101751687,MAP3K14,PTPN2,RFFL,STAT1,TJP2,TNFAIP3,TNFSF15,TRIM32
GO:0009445	putrescine metabolic process	biological process	36/1200	291/13601	0.02393	0.32353	ANKRD17,BIRC3,CYLD,DDX60,DENND1B,DHX58,FBXW11,FCER1G,IFIH1,IRF1,IRF7,IRF9,LGR4,MYD88,NR4A3,PCASP3,PDE4B,PGLYRP2,PLCG1,PRKACB,PRKCQ,PTPN2,PUM2,RAB7B,RIPK2,RSAD2,SLC39A5,TKFC,TLR3,TNFAIP3,TNIP1,TNIP2,TRAF6,UBQLN1,VAV3,ZC3HAV1	ANKRD17,BIRC3,CYLD,DDX60,DENND1B,DHX58,FBXW11,FCER1G,IFIH1,IRF1,IRF7,IRF9,LGR4,MYD88,NR4A3,PCASP3,PDE4B,PGLYRP2,PLCG1,PRKACB,PRKCQ,PTPN2,PUM2,RAB7B,RIPK2,RSAD2,SLC39A5,TKFC,TLR3,TNFAIP3,TNIP1,TNIP2,TRAF6,UBQLN1,VAV3,ZC3HAV1
GO:0042178	xenobiotic catabolic process	biological process	8/1200	41/13601	0.02484	0.334215	CD274,CD44,CEBPB,DLG1,MAD1L1,PDE5A,PRKAR1A,TNFAIP3	CD274,CD44,CEBPB,DLG1,MAD1L1,PDE5A,PRKAR1A,TNFAIP3
GO:1902221	erythrose 4-phosphate/phosphoenolpyruvate family amino acid metabolic process	biological process	445/1200	4690/13601	0.02583	0.344877	AARS2,ABCB11,ABCD3,ACOT6,ACSL1,ACSM5,ADAR,ADM,AFF4,AGPAT3,AGT,AGXT,AK3,AKAP8,AKR1A1,ALDH8A1,ALDH9A1,ALG1,AMACR,ANGPT1,ANKRD17,APOA2,AREG,ARHGAP22,ARHGEF11,ARID1B,ARID3C,ARID4A,ARID4B,ARID5A,ARNT,ARNTL2,ASB1,ASCC2,ASCL1,ASNS,ASPDH,ASPG,ASXL2,ATF3,ATF7IP,ATP5S,ATXN1L,AWAT1,AZIN2,B3GNT7,BAZ2A,BAZ2B,BBOX1,BCL11A,BCLAF1,BHLHE40,BHMT2,BSX,BTG2,C2H6orf52,C8orf4,CAD,CARNS1,CAT,CBX4,CBX5,CCL19,CCLI7,CCLI8…	AARS2,ABCB11,ABCD3,ACOT6,ACSL1,ACSM5,ADAR,ADM,AFF4,AGPAT3,AGT,AGXT,AK3,AKAP8,AKR1A1,ALDH8A1,ALDH9A1,ALG1,AMACR,ANGPT1,ANKRD17,APOA2,AREG,ARHGAP22,ARHGEF11,ARID1B,ARID3C,ARID4A,ARID4B,ARID5A,ARNT,ARNTL2,ASB1,ASCC2,ASCL1,ASNS,ASPDH,ASPG,ASXL2,ATF3,ATF7IP,ATP5S,ATXN1L,AWAT1,AZIN2,B3GNT7,BAZ2A,BAZ2B,BBOX1,BCL11A,BCLAF1,BHLHE40,BHMT2,BSX,BTG2,C2H6orf52,C8orf4,CAD,CARNS1,CAT,CBX4,CBX5,CCL19,CCLI7,CCLI8…
GO:1902222	erythrose 4-phosphate/phosphoenolpyruvate family amino acid catabolic process	biological process	21/1200	152/13601	0.02606	0.347616	CLIP1,CSF3,CYFIP1,DLG1,EDN1,LIMK1,LOC100857191,NOV,P2RX7,PFDN2,PPM1F,PRKCQ,PROX1,PSRC1,ROCK2,SDC4,SERPINF2,SLAIN2,SWAP70,SYNPO,TEK	CLIP1,CSF3,CYFIP1,DLG1,EDN1,LIMK1,LOC100857191,NOV,P2RX7,PFDN2,PPM1F,PRKCQ,PROX1,PSRC1,ROCK2,SDC4,SERPINF2,SLAIN2,SWAP70,SYNPO,TEK
GO:0010906	regulation of glucose metabolic process	biological process	5/1200	20/13601	0.0268	0.352954	ARHGDIB,PCSK5,SERPINE2,STC1,VMP1	ARHGDIB,PCSK5,SERPINE2,STC1,VMP1
GO:0044106	cellular amine metabolic process	biological process	87/1200	806/13601	0.0268	0.352954	ADM,AHSG,ANKRD11,AREG,ARHGEF11,BBS2,BCL11A,CD36,CDH4,CDKN1A,CISH,CSF1,CYFIP1,CYR61,DDR1,DERL3,DLG1,EDN1,EMX1,ENOX2,ERCC6,EREG,FKBP8,FRZB,GAMT,GDF15,GOLGA4,GPAM,GPD2,H3F3C,HNF4A,INHBA,IP6K2,IRF8,ITGB3,ITSN2,JUN,KDM2B,LATS2,LIMK1,LOC101749913,LOC107051395,LOC427439,MBD5,MYD88,NCOR1,NEDD9,NF2,NOV,OGFR,OSGIN1,PAK4,PGLYRP2,PLACL2,PLXNA2,PLXNA4,PLXNB3,PML,PMLL,PNPT1,PPM1F,PRKAR1A,PRKCQ,PROX1,PSRC1,RAPH…	ADM,AHSG,ANKRD11,AREG,ARHGEF11,BBS2,BCL11A,CD36,CDH4,CDKN1A,CISH,CSF1,CYFIP1,CYR61,DDR1,DERL3,DLG1,EDN1,EMX1,ENOX2,ERCC6,EREG,FKBP8,FRZB,GAMT,GDF15,GOLGA4,GPAM,GPD2,H3F3C,HNF4A,INHBA,IP6K2,IRF8,ITGB3,ITSN2,JUN,KDM2B,LATS2,LIMK1,LOC101749913,LOC107051395,LOC427439,MBD5,MYD88,NCOR1,NEDD9,NF2,NOV,OGFR,OSGIN1,PAK4,PGLYRP2,PLACL2,PLXNA2,PLXNA4,PLXNB3,PML,PMLL,PNPT1,PPM1F,PRKAR1A,PRKCQ,PROX1,PSRC1,RAPH…
GO:0009058	biosynthetic process	biological process	16/1200	108/13601	0.0272	0.352954	BAK1,BCL2L10,CD44,CDKN1A,DDIT4,EPHA2,ERCC6,MCL1,MLH1,MSH6,PMAIP1,PML,PMLL,SHISA5,TRIM32,USP47	BAK1,BCL2L10,CD44,CDKN1A,DDIT4,EPHA2,ERCC6,MCL1,MLH1,MSH6,PMAIP1,PML,PMLL,SHISA5,TRIM32,USP47
GO:0009166	nucleotide catabolic process	biological process	3/1200	8/13601	0.02736	0.352954	CD44,HYAL3,STAB2	CD44,HYAL3,STAB2
GO:0045862	positive regulation of proteolysis	biological process	3/1200	8/13601	0.02736	0.352954	DUSP1,PPM1D,PPM1F	DUSP1,PPM1D,PPM1F
GO:0072593	reactive oxygen species metabolic process	biological process	3/1200	8/13601	0.02736	0.352954	FST,SERPINF2,THBS1	FST,SERPINF2,THBS1
GO:0006790	sulfur compound metabolic process	biological process	35/1200	285/13601	0.02828	0.361684	ADAR,BTG2,CYR61,DGCR8,EIF2AK2,EIF2B4,EIF4E3,EIF4EBP2,EIF4G1,IL6,LOC107049468,MIF4GD,MOV10,NCBP2,NCOR1,NCOR2,PATL2,PLA2G6,PML,PMLL,PUM2,QKI,RBM3,RGS2,RIDA,RPS6KB2,SYNCRIP,THBS1,TIA1,TNRC6C,UNK,XPO5,ZC3H12A,ZCCHC11,ZFP36L1	ADAR,BTG2,CYR61,DGCR8,EIF2AK2,EIF2B4,EIF4E3,EIF4EBP2,EIF4G1,IL6,LOC107049468,MIF4GD,MOV10,NCBP2,NCOR1,NCOR2,PATL2,PLA2G6,PML,PMLL,PUM2,QKI,RBM3,RGS2,RIDA,RPS6KB2,SYNCRIP,THBS1,TIA1,TNRC6C,UNK,XPO5,ZC3H12A,ZCCHC11,ZFP36L1
GO:0005980	glycogen catabolic process	biological process	8/1200	42/13601	0.02839	0.362427	ATF3,LOC378902,LRRC27,PMAIP1,RFFL,THBS1,TNFAIP3,TNFRSF10B	ATF3,LOC378902,LRRC27,PMAIP1,RFFL,THBS1,TNFAIP3,TNFRSF10B
GO:0009110	vitamin biosynthetic process	biological process	338/1200	3511/13601	0.02846	0.362988	A2M,A2ML3,AARS2,ABL2,ACSL1,ADAR,AGT,AGXT,AKAP8,AKAP9,ALG1,ANGPT1,ANKLE2,APAF1,APLP2,APOA2,ARHGAP8,ARID4A,ARNT,ASB1,ATF3,B3GNT7,BAK1,BAZ2A,BCL11A,BIRC3,BTG2,C1QTNF6,C2H6orf52,CAD,CAMKK2,CARD8,CASP7,CBX4,CCDC47,CCL19,CCL26,CCL4,CCLI7,CCLI8,CCNL1,CD36,CD44,CDKN1A,CEBPA,CEBPB,CHAC1,CHTOP,CISH,CLN5,CSF1,CSF3,CX3CL1,CYLD,CYR61,DAB1,DALRD3,DCAF6,DDIT4,DDR1,DDX3X,DERL3,DGCR8,DLG1,DLL4,DOK4,DOT1L,DSP,DTX3…	A2M,A2ML3,AARS2,ABL2,ACSL1,ADAR,AGT,AGXT,AKAP8,AKAP9,ALG1,ANGPT1,ANKLE2,APAF1,APLP2,APOA2,ARHGAP8,ARID4A,ARNT,ASB1,ATF3,B3GNT7,BAK1,BAZ2A,BCL11A,BIRC3,BTG2,C1QTNF6,C2H6orf52,CAD,CAMKK2,CARD8,CASP7,CBX4,CCDC47,CCL19,CCL26,CCL4,CCLI7,CCLI8,CCNL1,CD36,CD44,CDKN1A,CEBPA,CEBPB,CHAC1,CHTOP,CISH,CLN5,CSF1,CSF3,CX3CL1,CYLD,CYR61,DAB1,DALRD3,DCAF6,DDIT4,DDR1,DDX3X,DERL3,DGCR8,DLG1,DLL4,DOK4,DOT1L,DSP,DTX3…
GO:0006600	creatine metabolic process	biological process	4/1200	14/13601	0.02943	0.369622	CCL19,LOC100857331,TAP2,THBS1	CCL19,LOC100857331,TAP2,THBS1
GO:0010133	proline catabolic process to glutamate	biological process	4/1200	14/13601	0.02943	0.369622	DMGDH,IDO2,KMO,SAT1	DMGDH,IDO2,KMO,SAT1
GO:0015939	pantothenate metabolic process	biological process	4/1200	14/13601	0.02943	0.369622	ADM,SPINT1,ST14,ZFP36L1	ADM,SPINT1,ST14,ZFP36L1
GO:0016998	cell wall macromolecule catabolic process	biological process	4/1200	14/13601	0.02943	0.369622	AGT,LGR4,SOX8,SOX9	AGT,LGR4,SOX8,SOX9
GO:0033387	putrescine biosynthetic process from ornithine	biological process	17/1200	118/13601	0.02972	0.37226	ALB,AvBD1,AvBD9,CATH1,CATH3,CCLI7,CCLI8,EIF2AK2,JUN,LOC107049469,LOC107057173,LOC121106433,NOS2,P2RX7,PTX3,TNIP1,ZC3HAV1	ALB,AvBD1,AvBD9,CATH1,CATH3,CCLI7,CCLI8,EIF2AK2,JUN,LOC107049469,LOC107057173,LOC121106433,NOS2,P2RX7,PTX3,TNIP1,ZC3HAV1
GO:0042738	exogenous drug catabolic process	biological process	7/1200	35/13601	0.03076	0.383566	DLG1,DUSP10,HSPH1,NCOR1,PAFAH1B1,PBK,ZMYND11	DLG1,DUSP10,HSPH1,NCOR1,PAFAH1B1,PBK,ZMYND11
GO:0044205	'de novo' UMP biosynthetic process	biological process	99/1200	936/13601	0.03092	0.385217	ADAR,ADM,AGT,AHSG,ATF3,BCL2L10,C8orf4,CARD8,CD44,CHAC1,CHRD,CISH,CYLD,DAB1,DDIT4,DHX58,DLG1,DLL4,DNM1,DUSP1,DUSP10,DUSP16,DUSP8,EDN1,EGR1,EPHA2,ERBB3,ERRFI1,FRZB,FST,GATSL3,GPRC5A,HSPA5,HSPH1,IFI6,IL1B,IL6,IRF9,LATS2,LGR4,LOC101751669,LOC107051449,LOC378902,LRRC15,MCL1,MFN2,NCOR1,NLRC5,NOG2,NR4A2,ONECUT1,P2RX7,PAFAH1B1,PBK,PDE3B,PLA2G6,PRDM16,PRKACB,PRKCQ,PTPN2,RAB7B,RASA4B,RFFL,RGS18,RGS2,RGS4,R…	ADAR,ADM,AGT,AHSG,ATF3,BCL2L10,C8orf4,CARD8,CD44,CHAC1,CHRD,CISH,CYLD,DAB1,DDIT4,DHX58,DLG1,DLL4,DNM1,DUSP1,DUSP10,DUSP16,DUSP8,EDN1,EGR1,EPHA2,ERBB3,ERRFI1,FRZB,FST,GATSL3,GPRC5A,HSPA5,HSPH1,IFI6,IL1B,IL6,IRF9,LATS2,LGR4,LOC101751669,LOC107051449,LOC378902,LRRC15,MCL1,MFN2,NCOR1,NLRC5,NOG2,NR4A2,ONECUT1,P2RX7,PAFAH1B1,PBK,PDE3B,PLA2G6,PRDM16,PRKACB,PRKCQ,PTPN2,RAB7B,RASA4B,RFFL,RGS18,RGS2,RGS4,R…
GO:0045345	positive regulation of MHC class I biosynthetic process	biological process	33/1200	268/13601	0.03138	0.390252	CAT,CEBPA,CISD1,DDIT4,ETFDH,GALK1,GBE1,GCGR,GNMT,GPD1,GYS2,HK2,IRS2,NCOR1,NOA1,NR4A3,P2RX7,PCDH12,PFKFB1,PFKFB3,PFKFB4,PFKP,PHKA2,PHKG1,PHLDA2,PNPT1,PPP1R3B,PPP1R3C,PRDM16,PYGL,STAT3,STBD1,UGP2	CAT,CEBPA,CISD1,DDIT4,ETFDH,GALK1,GBE1,GCGR,GNMT,GPD1,GYS2,HK2,IRS2,NCOR1,NOA1,NR4A3,P2RX7,PCDH12,PFKFB1,PFKFB3,PFKFB4,PFKP,PHKA2,PHKG1,PHLDA2,PNPT1,PPP1R3B,PPP1R3C,PRDM16,PYGL,STAT3,STBD1,UGP2
GO:0045349	interferon-alpha biosynthetic process	biological process	31/1200	249/13601	0.03169	0.393407	A2M,A2ML3,C1QTNF6,CBX5,CD36,F10,F13B,F3,F5,F7,FAM46A,FCER1G,HNF4A,ITGB3,JMJD1C,LOC107051449,MYH9,NBEAL2,P2RX7,PRKACB,PRKCQ,PROZ,SERPINA10,SERPIND1,SERPINE2,SERPINF2,SPIA3,STAB2,THBS1,TMPRSS6,VAV3	A2M,A2ML3,C1QTNF6,CBX5,CD36,F10,F13B,F3,F5,F7,FAM46A,FCER1G,HNF4A,ITGB3,JMJD1C,LOC107051449,MYH9,NBEAL2,P2RX7,PRKACB,PRKCQ,PROZ,SERPINA10,SERPIND1,SERPINE2,SERPINF2,SPIA3,STAB2,THBS1,TMPRSS6,VAV3
GO:0045354	regulation of interferon-alpha biosynthetic process	biological process	31/1200	249/13601	0.03169	0.393407	A2M,A2ML3,C1QTNF6,CBX5,CD36,F10,F13B,F3,F5,F7,FAM46A,FCER1G,HNF4A,ITGB3,JMJD1C,LOC107051449,MYH9,NBEAL2,P2RX7,PRKACB,PRKCQ,PROZ,SERPINA10,SERPIND1,SERPINE2,SERPINF2,SPIA3,STAB2,THBS1,TMPRSS6,VAV3	A2M,A2ML3,C1QTNF6,CBX5,CD36,F10,F13B,F3,F5,F7,FAM46A,FCER1G,HNF4A,ITGB3,JMJD1C,LOC107051449,MYH9,NBEAL2,P2RX7,PRKACB,PRKCQ,PROZ,SERPINA10,SERPIND1,SERPINE2,SERPINF2,SPIA3,STAB2,THBS1,TMPRSS6,VAV3
GO:0006595	polyamine metabolic process	biological process	12/1200	76/13601	0.03347	0.405062	ARHGDIB,CAD,COMT,DHODH,PCSK5,PGF,PLA2G6,RAMP2,SERPINE2,SLC19A1,STC1,VMP1	ARHGDIB,CAD,COMT,DHODH,PCSK5,PGF,PLA2G6,RAMP2,SERPINE2,SLC19A1,STC1,VMP1
GO:0043470	regulation of carbohydrate catabolic process	biological process	22/1200	166/13601	0.03507	0.421142	C8orf4,CCL19,CCLI7,CCLI8,DMB2,EXOSC6,FCER1G,IL6,IRF9,LOC121106433,MLH1,MSH6,NBN,NLRP3,NR4A3,PGLYRP2,PLA2G3,RIPK2,SBNO2,SWAP70,TLR3,UNG	C8orf4,CCL19,CCLI7,CCLI8,DMB2,EXOSC6,FCER1G,IL6,IRF9,LOC121106433,MLH1,MSH6,NBN,NLRP3,NR4A3,PGLYRP2,PLA2G3,RIPK2,SBNO2,SWAP70,TLR3,UNG
GO:2001057	reactive nitrogen species metabolic process	biological process	8/1200	44/13601	0.03652	0.434551	ERRFI1,ICOSLG,KMO,LRRC8A,MYLK,PLK3,SLC6A12,TLR3	ERRFI1,ICOSLG,KMO,LRRC8A,MYLK,PLK3,SLC6A12,TLR3
GO:0090407	organophosphate biosynthetic process	biological process	4/1200	15/13601	0.0374	0.440783	ATF3,LRRC27,PMAIP1,THBS1	ATF3,LRRC27,PMAIP1,THBS1
GO:0009894	regulation of catabolic process	biological process	11/1200	69/13601	0.03825	0.443219	CCL19,CD83,IL6,IRF1,IRF9,NCOR1,NLRP3,RIPK2,RSAD2,TGFBR2,ZBTB32	CCL19,CD83,IL6,IRF1,IRF9,NCOR1,NLRP3,RIPK2,RSAD2,TGFBR2,ZBTB32
GO:0034754	cellular hormone metabolic process	biological process	3/1200	9/13601	0.0384	0.443219	ACP5,GLA,ZC3H12A	ACP5,GLA,ZC3H12A
GO:0033559	unsaturated fatty acid metabolic process	biological process	29/1200	234/13601	0.03868	0.445346	AGT,ANGPT1,CALB1,CD44,CHRD,DLG1,EGR1,FRAS1,KCNJ8,LGR4,LOC427439,MTSS1,ODC,OSR1,PCSK5,PGF,PROX1,RDH10,RIDA,SCHIP1,SDC1,SMAD1,SOX8,SOX9,STAT1,SULF1,TET2,TIPARP,ZBTB32	AGT,ANGPT1,CALB1,CD44,CHRD,DLG1,EGR1,FRAS1,KCNJ8,LGR4,LOC427439,MTSS1,ODC,OSR1,PCSK5,PGF,PROX1,RDH10,RIDA,SCHIP1,SDC1,SMAD1,SOX8,SOX9,STAT1,SULF1,TET2,TIPARP,ZBTB32
GO:1901576	organic substance biosynthetic process	biological process	29/1200	234/13601	0.03868	0.445346	ACP5,AHSG,ALB,ANKRD11,B2M,BBS2,CSF1,EPAS1,ERCC6,GAK,IL1B,IL20RA,ILDR2,ITGB3,KLHL10,LIPA,NOV,NR4A3,P2RX7,PDK4,PRCP,PRKACB,SOX9,SPP1,SRC,STAT3,TNFAIP3,TRAF6,TRIM32	ACP5,AHSG,ALB,ANKRD11,B2M,BBS2,CSF1,EPAS1,ERCC6,GAK,IL1B,IL20RA,ILDR2,ITGB3,KLHL10,LIPA,NOV,NR4A3,P2RX7,PDK4,PRCP,PRKACB,SOX9,SPP1,SRC,STAT3,TNFAIP3,TRAF6,TRIM32
GO:0006007	glucose catabolic process	biological process	2/1200	4/13601	0.04137	0.44893	GLS2,GLUD2	GLS2,GLUD2
GO:0006072	glycerol-3-phosphate metabolic process	biological process	2/1200	4/13601	0.04137	0.44893	PRODH,PRODH2	PRODH,PRODH2
GO:0006570	tyrosine metabolic process	biological process	2/1200	4/13601	0.04137	0.44893	PTDSS1,PTDSS2	PTDSS1,PTDSS2
GO:0006591	ornithine metabolic process	biological process	2/1200	4/13601	0.04137	0.44893	IFIH1,TLR3	IFIH1,TLR3
GO:0019852	L-ascorbic acid metabolic process	biological process	2/1200	4/13601	0.04137	0.44893	BAK1,EGR1	BAK1,EGR1
GO:0030214	hyaluronan catabolic process	biological process	2/1200	4/13601	0.04137	0.44893	EYA3,PPM1F	EYA3,PPM1F
GO:0045410	positive regulation of interleukin-6 biosynthetic process	biological process	2/1200	4/13601	0.04137	0.44893	TAP1,TAP2	TAP1,TAP2
GO:0050746	regulation of lipoprotein metabolic process	biological process	2/1200	4/13601	0.04137	0.44893	ABCC2,SLC12A5	ABCC2,SLC12A5
GO:0006518	peptide metabolic process	biological process	2/1200	4/13601	0.04137	0.44893	DLG1,PAFAH1B1	DLG1,PAFAH1B1
GO:0034248	regulation of cellular amide metabolic process	biological process	2/1200	4/13601	0.04137	0.44893	GPD1,GPD1L2	GPD1,GPD1L2
GO:0044267	cellular protein metabolic process	biological process	2/1200	4/13601	0.04137	0.44893	ALB,LOC107049469	ALB,LOC107049469
GO:0006641	triglyceride metabolic process	biological process	2/1200	4/13601	0.04137	0.44893	MYLK,PROX1	MYLK,PROX1
GO:0016125	sterol metabolic process	biological process	2/1200	4/13601	0.04137	0.44893	ADAR,TET2	ADAR,TET2
GO:0006631	fatty acid metabolic process	biological process	2/1200	4/13601	0.04137	0.44893	RIPK2,TNFAIP3	RIPK2,TNFAIP3
GO:0009310	amine catabolic process	biological process	2/1200	4/13601	0.04137	0.44893	EGR1,SOX9	EGR1,SOX9
GO:0042402	cellular biogenic amine catabolic process	biological process	2/1200	4/13601	0.04137	0.44893	CYR61,PLA2G6	CYR61,PLA2G6
GO:0045408	regulation of interleukin-6 biosynthetic process	biological process	2/1200	4/13601	0.04137	0.44893	MELTF,SLC25A37	MELTF,SLC25A37
GO:0042445	hormone metabolic process	biological process	2/1200	4/13601	0.04137	0.44893	PML,PMLL	PML,PMLL
GO:1901136	carbohydrate derivative catabolic process	biological process	2/1200	4/13601	0.04137	0.44893	CYR61,PLA2G6	CYR61,PLA2G6
GO:0034404	nucleobase-containing small molecule biosynthetic process	biological process	82/1200	772/13601	0.04276	0.462218	ARID4A,ARID5A,ATF3,ATXN1L,BAZ2A,BCL11A,BCLAF1,BHLHE40,BTG2,CBX4,CBX5,CD36,CEBPA,CEBPB,CEBPD,CREBZF,CREM,DACH1,DLG1,DLL4,DOT1L,EDN1,EGR1,ELF3,EREG,ETV6,ETV7,FBXW11,FST,GATAD2B,HCFC2,HES1,HEXIM1,HHEX,HIC2,IFI27L2,IRF1,JUN,JUND,KDM2B,LGR4,LOC101751669,LOC427439,LOXL2,LOXL3,MEIS2,NAB2,NCOR1,NCOR2,NFIB,NFKB2,NR4A2,NR4A3,OSR1,PHF2,PLK3,PML,PMLL,PPM1F,PRDM16,PROX1,RASD1,REL,RFX5,RLIM,RORBL,SBNO2,SNAI1,S…	ARID4A,ARID5A,ATF3,ATXN1L,BAZ2A,BCL11A,BCLAF1,BHLHE40,BTG2,CBX4,CBX5,CD36,CEBPA,CEBPB,CEBPD,CREBZF,CREM,DACH1,DLG1,DLL4,DOT1L,EDN1,EGR1,ELF3,EREG,ETV6,ETV7,FBXW11,FST,GATAD2B,HCFC2,HES1,HEXIM1,HHEX,HIC2,IFI27L2,IRF1,JUN,JUND,KDM2B,LGR4,LOC101751669,LOC427439,LOXL2,LOXL3,MEIS2,NAB2,NCOR1,NCOR2,NFIB,NFKB2,NR4A2,NR4A3,OSR1,PHF2,PLK3,PML,PMLL,PPM1F,PRDM16,PROX1,RASD1,REL,RFX5,RLIM,RORBL,SBNO2,SNAI1,S…
GO:0006091	generation of precursor metabolites and energy	biological process	20/1200	151/13601	0.04319	0.466145	DSP,EPHA2,EREG,ERRFI1,FLNB,FOSL2,FRAS1,GAK,INTU,IRF6,ITGB4,JUP,KAZN,LATS2,LGR4,LOC101751687,ROCK1,ROCK2,SLC27A4,ST14	DSP,EPHA2,EREG,ERRFI1,FLNB,FOSL2,FRAS1,GAK,INTU,IRF6,ITGB4,JUP,KAZN,LATS2,LGR4,LOC101751687,ROCK1,ROCK2,SLC27A4,ST14
GO:0043604	amide biosynthetic process	biological process	84/1200	794/13601	0.04406	0.47334	ABCC2,AKAP9,ANK2,ANKH,ANO1,ARHGEF9,ATP4B,ATP6V1A,ATP8A1,AZIN2,BAK1,CA2,CCL19,CCLI7,CCLI8,CTNS,ERO1A,FGF19,GJA5,HSPA2,IL1B,IRS2,KCNB2,KCNC1,KCNG1,KCNJ5,KCNJ8,KCNK3,KCNMB1,KEL,KLHL24,LOC107051419,LOC107054877,LOC121106433,LOC416086,LONP2,LRRC8A,LRRC8C,MCOLN2,NR4A3,OSBPL8,P2RX7,PDE4B,PDZK1P1,PEX6,PLA2G6,PLCG1,PNPT1,RELN,SCARB1,SEPT2,SLC16A1,SLC16A10,SLC16A13,SLC16A2,SLC16A6,SLC19A1,SLC23A1,SLC25A20,…	ABCC2,AKAP9,ANK2,ANKH,ANO1,ARHGEF9,ATP4B,ATP6V1A,ATP8A1,AZIN2,BAK1,CA2,CCL19,CCLI7,CCLI8,CTNS,ERO1A,FGF19,GJA5,HSPA2,IL1B,IRS2,KCNB2,KCNC1,KCNG1,KCNJ5,KCNJ8,KCNK3,KCNMB1,KEL,KLHL24,LOC107051419,LOC107054877,LOC121106433,LOC416086,LONP2,LRRC8A,LRRC8C,MCOLN2,NR4A3,OSBPL8,P2RX7,PDE4B,PDZK1P1,PEX6,PLA2G6,PLCG1,PNPT1,RELN,SCARB1,SEPT2,SLC16A1,SLC16A10,SLC16A13,SLC16A2,SLC16A6,SLC19A1,SLC23A1,SLC25A20,…
GO:0044249	cellular biosynthetic process	biological process	6/1200	30/13601	0.0441	0.473406	CD36,ITGB3,OSBPL8,PTPN2,SCARB1,ZC3H12A	CD36,ITGB3,OSBPL8,PTPN2,SCARB1,ZC3H12A
GO:0008652	cellular amino acid biosynthetic process	biological process	17/1200	124/13601	0.04487	0.480563	ANGPT1,B3GNT7,CD44,CHID1,CHST3,EXTL1,HYAL3,IL1B,LOC768786,LYG2,LYGL,NDST2,PGLYRP2,SDC1,ST3GAL2,ST3GAL6,STAB2	ANGPT1,B3GNT7,CD44,CHID1,CHST3,EXTL1,HYAL3,IL1B,LOC768786,LYG2,LYGL,NDST2,PGLYRP2,SDC1,ST3GAL2,ST3GAL6,STAB2
GO:0045913	positive regulation of carbohydrate metabolic process	biological process	7/1200	38/13601	0.04594	0.488279	AHSG,IL20RA,ITGB3,P2RX7,PDK4,SPP1,TNFAIP3	AHSG,IL20RA,ITGB3,P2RX7,PDK4,SPP1,TNFAIP3
GO:0034655	nucleobase-containing compound catabolic process	biological process	5/1200	23/13601	0.04674	0.490068	CCL19,EDN1,IL8L1,IL8L2,MPP1	CCL19,EDN1,IL8L1,IL8L2,MPP1
GO:0006650	glycerophospholipid metabolic process	biological process	12/1200	80/13601	0.04719	0.494415	DOT1L,NBN,PML,PMLL,POLE,PRKCQ,RAD51,SMC6,SMG1,SMG6,SRC,XRCC3	DOT1L,NBN,PML,PMLL,POLE,PRKCQ,RAD51,SMC6,SMG1,SMG6,SRC,XRCC3
GO:0019216	regulation of lipid metabolic process	biological process	262/1200	2712/13601	0.04739	0.495767	ABL2,ACSL1,ADAR,AGT,AKAP8,AKAP9,ALG1,ANGPT1,ANKLE2,APLP2,APOA2,ARHGAP8,ARID4A,ARNT,ASB1,ATF3,B3GNT7,BAK1,BAZ2A,BCL11A,BTG2,C1QTNF6,CAD,CAMKK2,CBX4,CCL19,CCL26,CCL4,CCLI7,CCLI8,CCNL1,CD36,CD44,CDKN1A,CEBPA,CEBPB,CHTOP,CISH,CSF1,CSF3,CX3CL1,CYLD,CYR61,DAB1,DCAF6,DDIT4,DDR1,DLG1,DOK4,DOT1L,DSP,DTX3L,DUSP1,DUSP10,DUSP16,DUSP5,DUSP8,EDA2R,EDN1,EGR1,EIF2AK2,EPHA2,EPHB1,ERBB3,ERC1,ERCC6,EREG,ERRFI1,EXTL…	ABL2,ACSL1,ADAR,AGT,AKAP8,AKAP9,ALG1,ANGPT1,ANKLE2,APLP2,APOA2,ARHGAP8,ARID4A,ARNT,ASB1,ATF3,B3GNT7,BAK1,BAZ2A,BCL11A,BTG2,C1QTNF6,CAD,CAMKK2,CBX4,CCL19,CCL26,CCL4,CCLI7,CCLI8,CCNL1,CD36,CD44,CDKN1A,CEBPA,CEBPB,CHTOP,CISH,CSF1,CSF3,CX3CL1,CYLD,CYR61,DAB1,DCAF6,DDIT4,DDR1,DLG1,DOK4,DOT1L,DSP,DTX3L,DUSP1,DUSP10,DUSP16,DUSP5,DUSP8,EDA2R,EDN1,EGR1,EIF2AK2,EPHA2,EPHB1,ERBB3,ERC1,ERCC6,EREG,ERRFI1,EXTL…
GO:0006749	glutathione metabolic process	biological process	20/1200	153/13601	0.04849	0.504628	ARHGDIB,C5,CHRD,CYP1B1,DACH1,DLL4,LOC770612,OSBPL8,RHOB,ROBO1,SLC9A3R1,SRGAP1,STARD8,STAT3,STC1,SULF1,SYNJ2BP,THBS1,TIE1,TRIB1	ARHGDIB,C5,CHRD,CYP1B1,DACH1,DLL4,LOC770612,OSBPL8,RHOB,ROBO1,SLC9A3R1,SRGAP1,STARD8,STAT3,STC1,SULF1,SYNJ2BP,THBS1,TIE1,TRIB1

## Sheet: 36hpi-immune
GO.ID	Term	Ontology	Significant	Annotated	Pvalue	Qvalue	Signi_id	Signi_symbol
GO:0006952	defense response	biological process	191/1200	1059/13601	3.1e-23	4.32946e-19	A2M,A2ML3,ABL2,ACP5,ADAR,ADM,AHSG,AKAP8,ANKRD17,APOA2,AvBD1,AvBD7,AvBD9,B2M,BIRC3,C1R,C1S,C1orf210,C5,CALCOCO2,CATH1,CATH2,CATH3,CCL19,CCL26,CCL4,CCLI7,CCLI8,CD248,CD36,CD44,CD83,CEBPB,CFH,CFI,CHID1,CHST3,CREB3L3,CSF1,CX3CL1,CYLD,DDIT4,DDX60,DEFB4A,DHX58,DUSP10,EDN1,EIF2AK2,EIF4G1,ELF3,ERAP1,EREG,ETS1,EXFABP,F3,FAAHL,FBXO9,FBXW11,FCER1G,GBP,GBP1,GBP4L,GGT5,GPAM,HPX,HYAL3,ICOSLG,IFI27L2,IFI35,IFIH…	A2M,A2ML3,ABL2,ACP5,ADAR,ADM,AHSG,AKAP8,ANKRD17,APOA2,AvBD1,AvBD7,AvBD9,B2M,BIRC3,C1R,C1S,C1orf210,C5,CALCOCO2,CATH1,CATH2,CATH3,CCL19,CCL26,CCL4,CCLI7,CCLI8,CD248,CD36,CD44,CD83,CEBPB,CFH,CFI,CHID1,CHST3,CREB3L3,CSF1,CX3CL1,CYLD,DDIT4,DDX60,DEFB4A,DHX58,DUSP10,EDN1,EIF2AK2,EIF4G1,ELF3,ERAP1,EREG,ETS1,EXFABP,F3,FAAHL,FBXO9,FBXW11,FCER1G,GBP,GBP1,GBP4L,GGT5,GPAM,HPX,HYAL3,ICOSLG,IFI27L2,IFI35,IFIH…
GO:0034097	response to cytokine	biological process	98/1200	465/13601	1.3e-16	2.59369e-13	ACP5,ACSL1,ADAR,ANGPT1,BBS2,CALCOCO2,CCL19,CCL26,CCL4,CCLI7,CCLI8,CD274,CD44,CEBPA,CISH,CSF1,CSF3,CX3CL1,CYLD,EDA2R,EDN1,EGR1,EIF2AK2,EREG,EXFABP,F3,GBP4L,GPD1,GPR75,HPX,HSPA5,HYAL3,IFI27L2,IFI35,IFNAR1,IL10RB,IL1B,IL20RA,IL6,IL8L1,IL8L2,IP6K2,IRF1,IRF7,JUN,JUND,LOC100857191,LOC101751687,LOC121106433,LOC121106623,LOC121106625,LOC395551,LOC416147,LOC422993,LOC770612,LRRC15,MAP3K14,MCL1,MRC1,MT4,NF…	ACP5,ACSL1,ADAR,ANGPT1,BBS2,CALCOCO2,CCL19,CCL26,CCL4,CCLI7,CCLI8,CD274,CD44,CEBPA,CISH,CSF1,CSF3,CX3CL1,CYLD,EDA2R,EDN1,EGR1,EIF2AK2,EREG,EXFABP,F3,GBP4L,GPD1,GPR75,HPX,HSPA5,HYAL3,IFI27L2,IFI35,IFNAR1,IL10RB,IL1B,IL20RA,IL6,IL8L1,IL8L2,IP6K2,IRF1,IRF7,JUN,JUND,LOC100857191,LOC101751687,LOC121106433,LOC121106623,LOC121106625,LOC395551,LOC416147,LOC422993,LOC770612,LRRC15,MAP3K14,MCL1,MRC1,MT4,NF…
GO:0045087	innate immune response	biological process	104/1200	520/13601	6.4e-16	1.11728e-12	A2M,A2ML3,ABL2,ADAR,AKAP8,ANKRD17,B2M,BIRC3,C1R,C1S,C5,CALCOCO2,CATH1,CATH2,CATH3,CCL19,CCL26,CCL4,CCLI7,CCLI8,CFH,CFI,CSF1,CX3CL1,CYLD,DDX60,DHX58,DUSP10,EDN1,EIF2AK2,ERAP1,EREG,EXFABP,FBXO9,FBXW11,FCER1G,GBP4L,HPX,IFI27L2,IFI35,IFIH1,IFIT5,IFNAR1,IFNL3A,IP6K2,IRF1,IRF7,IRF9,LGR4,LOC100857191,LOC121106432,LOC121106433,LOC121106623,LOC121106625,LOC395551,LOC416147,LOC422993,LOC426820,LOC770612,MA…	A2M,A2ML3,ABL2,ADAR,AKAP8,ANKRD17,B2M,BIRC3,C1R,C1S,C5,CALCOCO2,CATH1,CATH2,CATH3,CCL19,CCL26,CCL4,CCLI7,CCLI8,CFH,CFI,CSF1,CX3CL1,CYLD,DDX60,DHX58,DUSP10,EDN1,EIF2AK2,ERAP1,EREG,EXFABP,FBXO9,FBXW11,FCER1G,GBP4L,HPX,IFI27L2,IFI35,IFIH1,IFIT5,IFNAR1,IFNL3A,IP6K2,IRF1,IRF7,IRF9,LGR4,LOC100857191,LOC121106432,LOC121106433,LOC121106623,LOC121106625,LOC395551,LOC416147,LOC422993,LOC426820,LOC770612,MA…
GO:0071345	cellular response to cytokine stimulus	biological process	85/1200	392/13601	2.7e-15	4.1898e-12	ACSL1,ADAR,ANGPT1,BBS2,CCL19,CCL26,CCL4,CCLI7,CCLI8,CD44,CEBPA,CISH,CSF1,CSF3,CX3CL1,CYLD,EDA2R,EDN1,EGR1,EREG,F3,GBP4L,GPD1,GPR75,HPX,HSPA5,HYAL3,IFI27L2,IFI35,IFNAR1,IL10RB,IL1B,IL20RA,IL6,IL8L1,IL8L2,IP6K2,IRF1,IRF7,LOC100857191,LOC101751687,LOC121106433,LOC121106623,LOC121106625,LOC395551,LOC416147,LOC422993,LOC770612,LRRC15,MAP3K14,MRC1,NFIL3,NLRC5,NOS2,PAFAH1B1,PML,PMLL,PNPT1,PTPN2,RFFL,RIP…	ACSL1,ADAR,ANGPT1,BBS2,CCL19,CCL26,CCL4,CCLI7,CCLI8,CD44,CEBPA,CISH,CSF1,CSF3,CX3CL1,CYLD,EDA2R,EDN1,EGR1,EREG,F3,GBP4L,GPD1,GPR75,HPX,HSPA5,HYAL3,IFI27L2,IFI35,IFNAR1,IL10RB,IL1B,IL20RA,IL6,IL8L1,IL8L2,IP6K2,IRF1,IRF7,LOC100857191,LOC101751687,LOC121106433,LOC121106623,LOC121106625,LOC395551,LOC416147,LOC422993,LOC770612,LRRC15,MAP3K14,MRC1,NFIL3,NLRC5,NOS2,PAFAH1B1,PML,PMLL,PNPT1,PTPN2,RFFL,RIP…
GO:0098542	defense response to other organism	biological process	82/1200	381/13601	1.3e-14	1.51298e-11	ACP5,ADAR,ADM,ANKRD17,AvBD1,AvBD7,AvBD9,B2M,C1orf210,CALCOCO2,CATH1,CATH2,CATH3,CD248,CD36,CEBPB,CHST3,DDIT4,DDX60,DEFB4A,DHX58,EIF2AK2,EXFABP,FAAHL,FCER1G,GBP,GBP1,GBP4L,GPAM,IFIH1,IFIT5,IFNAR1,IFNL3A,IL10RB,IL17RA,IL6,IRF1,IRF7,IRF8,IRF9,KCNJ8,LOC121106432,LOC121106623,LOC121106625,LOC416147,LOC422993,LOC426820,LOC770612,LYG2,LYGL,MBD5,MTSS1,MYD88,MYLK,NLRC5,NLRP3,NOS2,OASL,P2RX7,PDK4,PGLYRP2,P…	ACP5,ADAR,ADM,ANKRD17,AvBD1,AvBD7,AvBD9,B2M,C1orf210,CALCOCO2,CATH1,CATH2,CATH3,CD248,CD36,CEBPB,CHST3,DDIT4,DDX60,DEFB4A,DHX58,EIF2AK2,EXFABP,FAAHL,FCER1G,GBP,GBP1,GBP4L,GPAM,IFIH1,IFIT5,IFNAR1,IFNL3A,IL10RB,IL17RA,IL6,IRF1,IRF7,IRF8,IRF9,KCNJ8,LOC121106432,LOC121106623,LOC121106625,LOC416147,LOC422993,LOC426820,LOC770612,LYG2,LYGL,MBD5,MTSS1,MYD88,MYLK,NLRC5,NLRP3,NOS2,OASL,P2RX7,PDK4,PGLYRP2,P…
GO:0019221	cytokine-mediated signaling pathway	biological process	65/1200	268/13601	2.3e-14	2.47091e-11	ACSL1,ADAR,ANGPT1,BBS2,CCL19,CCL26,CCL4,CCLI7,CCLI8,CD44,CEBPA,CISH,CSF1,CX3CL1,CYLD,EDA2R,EGR1,EREG,F3,GPR75,HPX,IFI27L2,IFI35,IFNAR1,IL10RB,IL1B,IL20RA,IL6,IL8L1,IL8L2,IP6K2,IRF1,IRF7,LOC100857191,LOC101751687,LOC121106433,LOC395551,LOC416147,LOC422993,LOC770612,LRRC15,MAP3K14,NLRC5,PAFAH1B1,PML,PMLL,PTPN2,RFFL,RIPK2,ROBO1,RSAD2,SIGIRR,SOCS1,SOCS3,STAT1,STAT3,TJP2,TNFAIP3,TNFSF15,TNIP2,TRAF6,TR…	ACSL1,ADAR,ANGPT1,BBS2,CCL19,CCL26,CCL4,CCLI7,CCLI8,CD44,CEBPA,CISH,CSF1,CX3CL1,CYLD,EDA2R,EGR1,EREG,F3,GPR75,HPX,IFI27L2,IFI35,IFNAR1,IL10RB,IL1B,IL20RA,IL6,IL8L1,IL8L2,IP6K2,IRF1,IRF7,LOC100857191,LOC101751687,LOC121106433,LOC395551,LOC416147,LOC422993,LOC770612,LRRC15,MAP3K14,NLRC5,PAFAH1B1,PML,PMLL,PTPN2,RFFL,RIPK2,ROBO1,RSAD2,SIGIRR,SOCS1,SOCS3,STAT1,STAT3,TJP2,TNFAIP3,TNFSF15,TNIP2,TRAF6,TR…
GO:0002376	immune system process	biological process	255/1200	1863/13601	3.5e-14	3.4915e-11	A2M,A2ML3,ABL2,ACP5,ADAR,ADM,AKAP8,ANGPT1,ANKRD17,APOA2,ARID4A,ARMC6,ATXN1L,AZI2,B2M,BAK1,BF1,BF2,BIRC3,C1R,C1S,C1orf210,C3H8ORF80,C5,C8orf4,CALCOCO2,CATH1,CATH2,CATH3,CCL19,CCL26,CCL4,CCLI7,CCLI8,CD248,CD274,CD36,CD44,CD83,CDKN1A,CEBPA,CEBPB,CEBPD,CFH,CFI,CHST3,CSF1,CSF3,CX3CL1,CYLD,DDIT4,DDX60,DENND1B,DHX58,DLG1,DLL4,DMB2,DPP8,DUSP10,EDN1,EFNB1,EGR1,EIF2AK2,EPAS1,EPHA2,ERAP1,EREG,ETS1,ETV6,EXFA…	A2M,A2ML3,ABL2,ACP5,ADAR,ADM,AKAP8,ANGPT1,ANKRD17,APOA2,ARID4A,ARMC6,ATXN1L,AZI2,B2M,BAK1,BF1,BF2,BIRC3,C1R,C1S,C1orf210,C3H8ORF80,C5,C8orf4,CALCOCO2,CATH1,CATH2,CATH3,CCL19,CCL26,CCL4,CCLI7,CCLI8,CD248,CD274,CD36,CD44,CD83,CDKN1A,CEBPA,CEBPB,CEBPD,CFH,CFI,CHST3,CSF1,CSF3,CX3CL1,CYLD,DDIT4,DDX60,DENND1B,DHX58,DLG1,DLL4,DMB2,DPP8,DUSP10,EDN1,EFNB1,EGR1,EIF2AK2,EPAS1,EPHA2,ERAP1,EREG,ETS1,ETV6,EXFA…
GO:0034341	response to interferon-gamma	biological process	32/1200	81/13601	6.3e-14	5.49911e-11	CALCOCO2,CCL19,CCL26,CCL4,CCLI7,CCLI8,CX3CL1,EDN1,GBP4L,HPX,IRF1,LOC100857191,LOC121106433,LOC121106623,LOC121106625,LOC395551,LOC416147,LOC422993,LOC770612,MRC1,NLRC5,NOS2,PARP9,PML,PMLL,PTPN2,SLC26A6,SOCS1,STAT1,SYNCRIP,TLR3,TRIM25	CALCOCO2,CCL19,CCL26,CCL4,CCLI7,CCLI8,CX3CL1,EDN1,GBP4L,HPX,IRF1,LOC100857191,LOC121106433,LOC121106623,LOC121106625,LOC395551,LOC416147,LOC422993,LOC770612,MRC1,NLRC5,NOS2,PARP9,PML,PMLL,PTPN2,SLC26A6,SOCS1,STAT1,SYNCRIP,TLR3,TRIM25
GO:0071346	cellular response to interferon-gamma	biological process	28/1200	68/13601	6.9e-13	5.35363e-10	CCL19,CCL26,CCL4,CCLI7,CCLI8,CX3CL1,EDN1,GBP4L,HPX,IRF1,LOC100857191,LOC121106433,LOC121106623,LOC121106625,LOC395551,LOC416147,MRC1,NLRC5,NOS2,PML,PMLL,PTPN2,SLC26A6,SOCS1,STAT1,SYNCRIP,TLR3,TRIM25	CCL19,CCL26,CCL4,CCLI7,CCLI8,CX3CL1,EDN1,GBP4L,HPX,IRF1,LOC100857191,LOC121106433,LOC121106623,LOC121106625,LOC395551,LOC416147,MRC1,NLRC5,NOS2,PML,PMLL,PTPN2,SLC26A6,SOCS1,STAT1,SYNCRIP,TLR3,TRIM25
GO:0001817	regulation of cytokine production	biological process	90/1200	499/13601	2.8e-11	1.77749e-08	A2M,A2ML3,ACP5,ADAR,AHSG,ANKRD17,BIRC3,C1orf210,CCL26,CCL4,CCLI7,CCLI8,CD248,CD44,CFH,CFI,CHID1,CHST3,CREB3L3,CX3CL1,CYLD,DDX60,DHX58,DUSP10,ERAP1,EREG,ETS1,FBXW11,FCER1G,HPX,IFIH1,IFNAR1,IL17RA,IL1B,IL6,IRF1,IRF7,IRF9,LGR4,LOC100857191,LOC101751687,LOC101752158,LOC121106433,LOC395551,LOC776507,MBD5,MGLL,MTSS1,MYD88,MYLK,NLRC5,NLRP3,NMI,NOS2,PARP9,PBK,PCASP3,PDK4,PENK,PGLYRP2,PML,PMLL,PNPO,PRKACB…	A2M,A2ML3,ACP5,ADAR,AHSG,ANKRD17,BIRC3,C1orf210,CCL26,CCL4,CCLI7,CCLI8,CD248,CD44,CFH,CFI,CHID1,CHST3,CREB3L3,CX3CL1,CYLD,DDX60,DHX58,DUSP10,ERAP1,EREG,ETS1,FBXW11,FCER1G,HPX,IFIH1,IFNAR1,IL17RA,IL1B,IL6,IRF1,IRF7,IRF9,LGR4,LOC100857191,LOC101751687,LOC101752158,LOC121106433,LOC395551,LOC776507,MBD5,MGLL,MTSS1,MYD88,MYLK,NLRC5,NLRP3,NMI,NOS2,PARP9,PBK,PCASP3,PDK4,PENK,PGLYRP2,PML,PMLL,PNPO,PRKACB…
GO:0031347	regulation of defense response	biological process	160/1200	1094/13601	3.6e-11	2.18598e-08	A2M,A2ML3,ABL2,ADAR,ADM,AKAP8,ANGPT1,ANKRD17,APOA2,B2M,BF1,BF2,BIRC3,C1R,C1S,C5,C8orf4,CALCOCO2,CATH1,CATH2,CATH3,CCL19,CCL26,CCL4,CCLI7,CCLI8,CD274,CD36,CD44,CD83,CFH,CFI,CSF1,CSF3,CX3CL1,CYLD,DDX60,DENND1B,DHX58,DLG1,DMB2,DPP8,DUSP10,EDN1,EIF2AK2,ERAP1,EREG,EXFABP,EXOSC6,FBXO9,FBXW11,FCER1G,GBP4L,HPX,HRH2,ICOSLG,IFI27L2,IFI35,IFIH1,IFIT5,IFNAR1,IFNL3A,IL10RB,IL1B,IL6,IL8L1,IL8L2,IP6K2,IRF1,IRF7…	A2M,A2ML3,ABL2,ADAR,ADM,AKAP8,ANGPT1,ANKRD17,APOA2,B2M,BF1,BF2,BIRC3,C1R,C1S,C5,C8orf4,CALCOCO2,CATH1,CATH2,CATH3,CCL19,CCL26,CCL4,CCLI7,CCLI8,CD274,CD36,CD44,CD83,CFH,CFI,CSF1,CSF3,CX3CL1,CYLD,DDX60,DENND1B,DHX58,DLG1,DMB2,DPP8,DUSP10,EDN1,EIF2AK2,ERAP1,EREG,EXFABP,EXOSC6,FBXO9,FBXW11,FCER1G,GBP4L,HPX,HRH2,ICOSLG,IFI27L2,IFI35,IFIH1,IFIT5,IFNAR1,IFNL3A,IL10RB,IL1B,IL6,IL8L1,IL8L2,IP6K2,IRF1,IRF7…
GO:0006955	immune response	biological process	84/1200	460/13601	6.9e-11	4.01523e-08	ACP5,ANGPT1,ANKRD17,APOA2,ARNT,ASB1,AZI2,B2M,C5,CARD8,CCL19,CCLI7,CCLI8,CD274,CD36,CD83,CEBPB,CHID1,CYLD,CYP1B1,DDX60,DENND1B,DHX58,DLG1,EIF2AK2,EREG,ERRFI1,FCER1G,FST,GPAM,ICOSLG,IFIH1,IFNAR1,IL17RA,IL1B,IL6,IRF1,IRF7,IRF8,IRF9,LGR4,LIPA,LOC107051449,LOC121106433,LOC416147,LOC768786,MYD88,NLRC5,NLRP3,NMI,NOS2,NR4A3,P2RX7,PCASP3,PCSK5,PDE4B,PGLYRP2,PML,PMLL,PRKCQ,PUM2,RAB7B,REL,RIPK2,RNF128,RSAD2…	ACP5,ANGPT1,ANKRD17,APOA2,ARNT,ASB1,AZI2,B2M,C5,CARD8,CCL19,CCLI7,CCLI8,CD274,CD36,CD83,CEBPB,CHID1,CYLD,CYP1B1,DDX60,DENND1B,DHX58,DLG1,EIF2AK2,EREG,ERRFI1,FCER1G,FST,GPAM,ICOSLG,IFIH1,IFNAR1,IL17RA,IL1B,IL6,IRF1,IRF7,IRF8,IRF9,LGR4,LIPA,LOC107051449,LOC121106433,LOC416147,LOC768786,MYD88,NLRC5,NLRP3,NMI,NOS2,NR4A3,P2RX7,PCASP3,PCSK5,PDE4B,PGLYRP2,PML,PMLL,PRKCQ,PUM2,RAB7B,REL,RIPK2,RNF128,RSAD2…
GO:0001816	cytokine production	biological process	118/1200	749/13601	2e-10	1.11728e-07	AARS2,ABAT,ABCB11,ABCD3,ACOT11,ACOT6,ACSL1,ACSM4,ACSM5,ACY1,AGXT,AKR1A1,ALDH8A1,AMACR,ANGPTL3,APOA2,ASNS,ASPG,AZIN2,BHMT2,BPHL,CAD,CARNS1,CD44,CES1L2,COMT,CRABP1,CREM,CTNS,CYP1B1,CYP27A1,CYP2AC2,CYP2C23a,CYP2C23b,CYP2U1,CYP8B1,DALRD3,DDIT4,DECR2,DMGDH,DPYS,EDN1,ERO1A,ETFDH,FAAH2,FGF19,FPGS,FTCD,GALK1,GAMT,GATM,GCSH,GFPT2,GGT5,GLS2,GLUD2,GNMT,GPAM,GPD1,HAL,HAO1,HAO2,HGD,HK2,HNF4A,HPDL,HYAL3,HYKK,I…	AARS2,ABAT,ABCB11,ABCD3,ACOT11,ACOT6,ACSL1,ACSM4,ACSM5,ACY1,AGXT,AKR1A1,ALDH8A1,AMACR,ANGPTL3,APOA2,ASNS,ASPG,AZIN2,BHMT2,BPHL,CAD,CARNS1,CD44,CES1L2,COMT,CRABP1,CREM,CTNS,CYP1B1,CYP27A1,CYP2AC2,CYP2C23a,CYP2C23b,CYP2U1,CYP8B1,DALRD3,DDIT4,DECR2,DMGDH,DPYS,EDN1,ERO1A,ETFDH,FAAH2,FGF19,FPGS,FTCD,GALK1,GAMT,GATM,GCSH,GFPT2,GGT5,GLS2,GLUD2,GNMT,GPAM,GPD1,HAL,HAO1,HAO2,HGD,HK2,HNF4A,HPDL,HYAL3,HYKK,I…
GO:0009615	response to virus	biological process	211/1200	1633/13601	2.1e-09	9.46084e-07	ACP5,ADAR,ADM,AFF4,ALB,ANKRD17,APLP2,ARHGDIB,ARID4A,ATP4B,AvBD1,AvBD7,AvBD9,B2M,BAK1,BBS2,C1orf210,CAD,CALCOCO2,CATH1,CATH2,CATH3,CBX5,CCL19,CCLI7,CCLI8,CD248,CD36,CEBPA,CEBPB,CHST3,CMPK2,CNP,COMT,CREBZF,CREM,DACH1,DDIT4,DDX60,DEFB4A,DERL3,DHH,DHODH,DHX58,DIAPH3,DUSP10,EDN1,EIF2AK2,EIF4EBP2,ERAP1,EREG,EXFABP,FAAHL,FCER1G,FKBP8,FNDC3A,GAMT,GBP,GBP1,GBP4L,GLS2,GPAM,GUCY1A3,HCFC2,HOOK1,HPX,HSPA2,HYA…	ACP5,ADAR,ADM,AFF4,ALB,ANKRD17,APLP2,ARHGDIB,ARID4A,ATP4B,AvBD1,AvBD7,AvBD9,B2M,BAK1,BBS2,C1orf210,CAD,CALCOCO2,CATH1,CATH2,CATH3,CBX5,CCL19,CCLI7,CCLI8,CD248,CD36,CEBPA,CEBPB,CHST3,CMPK2,CNP,COMT,CREBZF,CREM,DACH1,DDIT4,DDX60,DEFB4A,DERL3,DHH,DHODH,DHX58,DIAPH3,DUSP10,EDN1,EIF2AK2,EIF4EBP2,ERAP1,EREG,EXFABP,FAAHL,FCER1G,FKBP8,FNDC3A,GAMT,GBP,GBP1,GBP4L,GLS2,GPAM,GUCY1A3,HCFC2,HOOK1,HPX,HSPA2,HYA…
GO:0002252	immune effector process	biological process	48/1200	220/13601	2.7e-09	1.14267e-06	ADAR,ANKRD17,C1orf210,CD248,CHST3,DDIT4,DDX60,DHX58,EIF2AK2,GBP,GBP1,GPAM,IFIH1,IFIT5,IFNAR1,IFNL3A,IL10RB,IL6,IRF1,IRF7,KCNJ8,LOC121106432,LOC416147,LOC422993,LOC426820,LOC770612,MBD5,MTSS1,MYLK,NLRC5,NLRP3,OASL,PDK4,PMAIP1,PML,PMLL,PNPO,PUM2,RSAD2,SAMHD1,SLC37A4,STAT2,TKFC,TLR3,TMEM203,TNFAIP3,TRIM25,ZC3HAV1	ADAR,ANKRD17,C1orf210,CD248,CHST3,DDIT4,DDX60,DHX58,EIF2AK2,GBP,GBP1,GPAM,IFIH1,IFIT5,IFNAR1,IFNL3A,IL10RB,IL6,IRF1,IRF7,KCNJ8,LOC121106432,LOC416147,LOC422993,LOC426820,LOC770612,MBD5,MTSS1,MYLK,NLRC5,NLRP3,OASL,PDK4,PMAIP1,PML,PMLL,PNPO,PUM2,RSAD2,SAMHD1,SLC37A4,STAT2,TKFC,TLR3,TMEM203,TNFAIP3,TRIM25,ZC3HAV1
GO:0051607	defense response to virus	biological process	150/1200	1084/13601	8.2e-09	3.27203e-06	ABAT,ABCC2,ABL2,ACP5,ACSL1,AHSG,AKAP9,ANO1,APOA2,AREG,ATP4B,B2M,BAK1,BTG2,CA2,CAD,CAT,CCL19,CCLI7,CCLI8,CD36,CDKN1A,CEBPB,CISH,CMPK2,CNP,COL4A6,COL6A1,COMT,CREM,CRHR1,CYP1B1,DENND4C,DGAT2,DHH,DUSP1,DUSP10,EDN1,EGR1,EIF2AK2,EIF4EBP2,ERCC6,EREG,ERRFI1,ESD,EXFABP,F7,GATSL3,GCGR,GNB4,GPAM,GPD1,GYS2,HNF4A,HSPA2,HSPH1,IFNAR1,IL10RA,IL1B,IL6,IL8L1,IL8L2,ILDR2,IRF8,IRS2,JUN,JUND,JUP,KCNJ8,KLF6,KMT2E,LOC1…	ABAT,ABCC2,ABL2,ACP5,ACSL1,AHSG,AKAP9,ANO1,APOA2,AREG,ATP4B,B2M,BAK1,BTG2,CA2,CAD,CAT,CCL19,CCLI7,CCLI8,CD36,CDKN1A,CEBPB,CISH,CMPK2,CNP,COL4A6,COL6A1,COMT,CREM,CRHR1,CYP1B1,DENND4C,DGAT2,DHH,DUSP1,DUSP10,EDN1,EGR1,EIF2AK2,EIF4EBP2,ERCC6,EREG,ERRFI1,ESD,EXFABP,F7,GATSL3,GCGR,GNB4,GPAM,GPD1,GYS2,HNF4A,HSPA2,HSPH1,IFNAR1,IL10RA,IL1B,IL6,IL8L1,IL8L2,ILDR2,IRF8,IRS2,JUN,JUND,JUP,KCNJ8,KLF6,KMT2E,LOC1…
GO:0006954	inflammatory response	biological process	92/1200	573/13601	8.6e-09	3.33632e-06	A2M,A2ML3,ACP5,AHSG,ANKRD17,BBS2,C1QTNF6,C1orf210,C5,CCL19,CCL26,CCL4,CCLI7,CCLI8,CD248,CD36,CD44,CFH,CFI,CHID1,CHST3,CREB3L3,CSF1,CX3CL1,DDX60,DHX58,DUSP10,EDN1,ETS1,F7,FAM46A,FCER1G,FNTA,IL17RA,IL1B,IL6,IL8L1,IL8L2,LOC100857191,LOC101751687,LOC101752158,LOC121106433,LOC395551,LOC776507,MBD5,MGLL,MPP1,MTSS1,MYD88,MYLK,NLRP3,NOS2,PBK,PDK4,PGLYRP2,PLXNA2,PLXNA4,PML,PMLL,PNPO,PPM1F,PRKCQ,PTPN2,PTPR…	A2M,A2ML3,ACP5,AHSG,ANKRD17,BBS2,C1QTNF6,C1orf210,C5,CCL19,CCL26,CCL4,CCLI7,CCLI8,CD248,CD36,CD44,CFH,CFI,CHID1,CHST3,CREB3L3,CSF1,CX3CL1,DDX60,DHX58,DUSP10,EDN1,ETS1,F7,FAM46A,FCER1G,FNTA,IL17RA,IL1B,IL6,IL8L1,IL8L2,LOC100857191,LOC101751687,LOC101752158,LOC121106433,LOC395551,LOC776507,MBD5,MGLL,MPP1,MTSS1,MYD88,MYLK,NLRP3,NOS2,PBK,PDK4,PGLYRP2,PLXNA2,PLXNA4,PML,PMLL,PNPO,PPM1F,PRKCQ,PTPN2,PTPR…
GO:0048525	negative regulation of viral process	biological process	47/1200	228/13601	2.7e-08	9.66877e-06	ACP5,ATP4B,B2M,CCLI7,CCLI8,CD36,CEBPB,CMPK2,CNP,COMT,DUSP10,EDN1,EIF2AK2,EXFABP,IFNAR1,IL10RA,IL1B,IL6,IL8L1,IL8L2,IRF8,JUND,KCNJ8,LOC121106433,MRC1,MT4,MYD88,NLRP3,NOS2,P2RX7,PCASP3,PDE4B,PENK,RIPK2,SBNO2,SCARB1,SIGIRR,SOCS1,TAP2,TNFAIP3,TNFRSF10B,TNFRSF9,TNIP2,TRAF6,TRIB1,UGT1A1,ZC3H12A	ACP5,ATP4B,B2M,CCLI7,CCLI8,CD36,CEBPB,CMPK2,CNP,COMT,DUSP10,EDN1,EIF2AK2,EXFABP,IFNAR1,IL10RA,IL1B,IL6,IL8L1,IL8L2,IRF8,JUND,KCNJ8,LOC121106433,MRC1,MT4,MYD88,NLRP3,NOS2,P2RX7,PCASP3,PDE4B,PENK,RIPK2,SBNO2,SCARB1,SIGIRR,SOCS1,TAP2,TNFAIP3,TNFRSF10B,TNFRSF9,TNIP2,TRAF6,TRIB1,UGT1A1,ZC3H12A
GO:0001819	positive regulation of cytokine production	biological process	173/1200	1320/13601	2.9e-08	1.01253e-05	A2M,A2ML3,AGT,ANGPT1,ANKRD17,ARHGAP8,ARHGDIB,ARHGEF11,ARHGEF18,ARHGEF28,ARHGEF3,ARHGEF9,ATF3,BCL2L10,BCLAF1,C1QTNF6,CARD8,CAT,CCL19,CCL26,CCL4,CCLI7,CCLI8,CD36,CD44,CISH,CSF1,CSF3,CX3CL1,CYLD,CYP1B1,CYR61,DAB1,DDIT4,DDX60,DHX58,DLG1,DNMBP,DOT1L,DUSP1,DUSP10,DUSP16,DUSP5,DUSP8,EDA2R,EDN1,EIF2AK2,EPHA2,EPHB1,ERBB3,ERCC6,EREG,ERRFI1,F10,F3,F7,FAM110C,FAM13A,FARP2,FBXO9,FGF19,FGFR2,FLT1,GADD45B,GADD4…	A2M,A2ML3,AGT,ANGPT1,ANKRD17,ARHGAP8,ARHGDIB,ARHGEF11,ARHGEF18,ARHGEF28,ARHGEF3,ARHGEF9,ATF3,BCL2L10,BCLAF1,C1QTNF6,CARD8,CAT,CCL19,CCL26,CCL4,CCLI7,CCLI8,CD36,CD44,CISH,CSF1,CSF3,CX3CL1,CYLD,CYP1B1,CYR61,DAB1,DDIT4,DDX60,DHX58,DLG1,DNMBP,DOT1L,DUSP1,DUSP10,DUSP16,DUSP5,DUSP8,EDA2R,EDN1,EIF2AK2,EPHA2,EPHB1,ERBB3,ERCC6,EREG,ERRFI1,F10,F3,F7,FAM110C,FAM13A,FARP2,FBXO9,FGF19,FGFR2,FLT1,GADD45B,GADD4…
GO:0002237	response to molecule of bacterial origin	biological process	137/1200	986/13601	3.1e-08	1.05597e-05	A2M,A2ML3,ADAR,ANGPT1,ANKRD17,APOA2,ATXN1L,B2M,BIRC3,C1R,C1S,C1orf210,C5,C8orf4,CCL19,CCLI7,CCLI8,CD248,CD274,CD36,CD44,CD83,CDKN1A,CEBPB,CFH,CFI,CHST3,CSF1,CSF3,CYLD,DDX60,DENND1B,DHX58,DLG1,DMB2,DUSP10,EDN1,EFNB1,EIF2AK2,ERAP1,EREG,ETS1,EXOSC6,F7,FBXW11,FCER1G,GPAM,HPX,HSPH1,ICOSLG,IFIH1,IFNAR1,IFNL3A,IL15RA,IL1B,IL6,IL8L1,IL8L2,INHBA,IRF1,IRF7,IRF9,IRS2,ITGB3,KMT2E,LGR4,LOC100857331,LOC1211064…	A2M,A2ML3,ADAR,ANGPT1,ANKRD17,APOA2,ATXN1L,B2M,BIRC3,C1R,C1S,C1orf210,C5,C8orf4,CCL19,CCLI7,CCLI8,CD248,CD274,CD36,CD44,CD83,CDKN1A,CEBPB,CFH,CFI,CHST3,CSF1,CSF3,CYLD,DDX60,DENND1B,DHX58,DLG1,DMB2,DUSP10,EDN1,EFNB1,EIF2AK2,ERAP1,EREG,ETS1,EXOSC6,F7,FBXW11,FCER1G,GPAM,HPX,HSPH1,ICOSLG,IFIH1,IFNAR1,IFNL3A,IL15RA,IL1B,IL6,IL8L1,IL8L2,INHBA,IRF1,IRF7,IRF9,IRS2,ITGB3,KMT2E,LGR4,LOC100857331,LOC1211064…
GO:0002682	regulation of immune system process	biological process	14/1200	29/13601	3.5e-08	1.13677e-05	ADAR,IFI27L2,IFI35,IFNAR1,IP6K2,IRF7,LOC422993,LOC770612,NLRC5,PTPN2,RSAD2,STAT1,TYK2,USP41	ADAR,IFI27L2,IFI35,IFNAR1,IP6K2,IRF7,LOC422993,LOC770612,NLRC5,PTPN2,RSAD2,STAT1,TYK2,USP41
GO:0060337	type I interferon signaling pathway	biological process	45/1200	216/13601	3.8e-08	1.20615e-05	ACP5,ATP4B,B2M,CCLI7,CCLI8,CD36,CEBPB,CMPK2,CNP,COMT,DUSP10,EDN1,EIF2AK2,EXFABP,IFNAR1,IL10RA,IL1B,IL6,IL8L1,IL8L2,IRF8,JUND,KCNJ8,LOC121106433,MRC1,MT4,MYD88,NLRP3,NOS2,P2RX7,PDE4B,PENK,RIPK2,SBNO2,SCARB1,SIGIRR,SOCS1,TNFAIP3,TNFRSF10B,TNFRSF9,TNIP2,TRAF6,TRIB1,UGT1A1,ZC3H12A	ACP5,ATP4B,B2M,CCLI7,CCLI8,CD36,CEBPB,CMPK2,CNP,COMT,DUSP10,EDN1,EIF2AK2,EXFABP,IFNAR1,IL10RA,IL1B,IL6,IL8L1,IL8L2,IRF8,JUND,KCNJ8,LOC121106433,MRC1,MT4,MYD88,NLRP3,NOS2,P2RX7,PDE4B,PENK,RIPK2,SBNO2,SCARB1,SIGIRR,SOCS1,TNFAIP3,TNFRSF10B,TNFRSF9,TNIP2,TRAF6,TRIB1,UGT1A1,ZC3H12A
GO:0071357	cellular response to type I interferon	biological process	24/1200	79/13601	3.9e-08	1.21039e-05	APOA2,ASB1,CEBPB,EREG,ERRFI1,ICOSLG,IFNAR1,IL1B,IL6,IRF1,IRF7,IRF9,MYD88,NMI,PCSK5,PRKCQ,RNF128,SIGIRR,THBS1,TIA1,TLR3,TNFSF15,TRAF6,UBE2J1	APOA2,ASB1,CEBPB,EREG,ERRFI1,ICOSLG,IFNAR1,IL1B,IL6,IRF1,IRF7,IRF9,MYD88,NMI,PCSK5,PRKCQ,RNF128,SIGIRR,THBS1,TIA1,TLR3,TNFSF15,TRAF6,UBE2J1
GO:0042107	cytokine metabolic process	biological process	11/1200	18/13601	4.3e-08	1.27774e-05	CARD8,CCL19,CCLI7,CCLI8,IFNAR1,LOC121106433,NLRP3,P2RX7,PML,PMLL,ZC3H12A	CARD8,CCL19,CCLI7,CCLI8,IFNAR1,LOC121106433,NLRP3,P2RX7,PML,PMLL,ZC3H12A
GO:0050706	regulation of interleukin-1 beta secretion	biological process	14/1200	30/13601	6.1e-08	1.70385e-05	ACP5,CARD8,CCL19,CCLI7,CCLI8,ERRFI1,IFNAR1,LOC121106433,NLRP3,P2RX7,PML,PMLL,TNFAIP3,ZC3H12A	ACP5,CARD8,CCL19,CCLI7,CCLI8,ERRFI1,IFNAR1,LOC121106433,NLRP3,P2RX7,PML,PMLL,TNFAIP3,ZC3H12A
GO:0032651	regulation of interleukin-1 beta production	biological process	16/1200	39/13601	6.5e-08	1.77998e-05	ACP5,CARD8,CCL19,CCLI7,CCLI8,CD36,ERRFI1,IFNAR1,IL1B,LOC121106433,NLRP3,P2RX7,PML,PMLL,TNFAIP3,ZC3H12A	ACP5,CARD8,CCL19,CCLI7,CCLI8,CD36,ERRFI1,IFNAR1,IL1B,LOC121106433,NLRP3,P2RX7,PML,PMLL,TNFAIP3,ZC3H12A
GO:0034340	response to type I interferon	biological process	37/1200	164/13601	7.2e-08	1.93375e-05	ACP5,ADM,ANKRD17,AvBD1,AvBD7,AvBD9,B2M,CATH1,CATH2,CATH3,CD36,CEBPB,DEFB4A,EXFABP,FAAHL,FCER1G,GBP,GBP1,GBP4L,IRF8,LOC121106432,LOC121106623,LOC121106625,LOC426820,LYG2,LYGL,MYD88,NOS2,P2RX7,PGLYRP2,PLA2G6,PLACL2,RIPK2,SPINK5,STAB1,STAB2,TLR3	ACP5,ADM,ANKRD17,AvBD1,AvBD7,AvBD9,B2M,CATH1,CATH2,CATH3,CD36,CEBPB,DEFB4A,EXFABP,FAAHL,FCER1G,GBP,GBP1,GBP4L,IRF8,LOC121106432,LOC121106623,LOC121106625,LOC426820,LYG2,LYGL,MYD88,NOS2,P2RX7,PGLYRP2,PLA2G6,PLACL2,RIPK2,SPINK5,STAB1,STAB2,TLR3
GO:0032611	interleukin-1 beta production	biological process	52/1200	274/13601	8.7e-08	2.29253e-05	ABCB11,ABCC2,ABCD3,ACSL1,AGXT,APOA2,ATP8A1,CA5A,CD36,CTNS,EDN1,EXFABP,GLS2,IL1B,IRS2,LOC107049971,LOC416086,MTTPL,NFKBIE,NOS2,OSBPL8,P2RX7,PLA2G6,PLIN2,SCARB1,SEPT2,SLC13A3,SLC16A1,SLC16A10,SLC16A13,SLC16A6,SLC19A1,SLC22A13L,SLC23A1,SLC25A10,SLC25A20,SLC26A5,SLC26A6,SLC27A2,SLC27A4,SLC35C2,SLC38A2,SLC3A1,SLC4A1,SLC5A6,SLC6A12,SLC6A14,SLC9A3R1,SLCO1B3,SLCO2A1,SLCO2B1,THBS1	ABCB11,ABCC2,ABCD3,ACSL1,AGXT,APOA2,ATP8A1,CA5A,CD36,CTNS,EDN1,EXFABP,GLS2,IL1B,IRS2,LOC107049971,LOC416086,MTTPL,NFKBIE,NOS2,OSBPL8,P2RX7,PLA2G6,PLIN2,SCARB1,SEPT2,SLC13A3,SLC16A1,SLC16A10,SLC16A13,SLC16A6,SLC19A1,SLC22A13L,SLC23A1,SLC25A10,SLC25A20,SLC26A5,SLC26A6,SLC27A2,SLC27A4,SLC35C2,SLC38A2,SLC3A1,SLC4A1,SLC5A6,SLC6A12,SLC6A14,SLC9A3R1,SLCO1B3,SLCO2A1,SLCO2B1,THBS1
GO:0042742	defense response to bacterium	biological process	11/1200	19/13601	9.4e-08	2.43112e-05	CARD8,CCL19,CCLI7,CCLI8,IFNAR1,LOC121106433,NLRP3,P2RX7,PML,PMLL,ZC3H12A	CARD8,CCL19,CCLI7,CCLI8,IFNAR1,LOC121106433,NLRP3,P2RX7,PML,PMLL,ZC3H12A
GO:0050704	regulation of interleukin-1 secretion	biological process	23/1200	77/13601	1.1e-07	2.64872e-05	APOA2,ASB1,CEBPB,EREG,ERRFI1,ICOSLG,IFNAR1,IL1B,IL6,IRF1,IRF7,IRF9,MYD88,NMI,PCSK5,PRKCQ,RNF128,SIGIRR,THBS1,TIA1,TLR3,TRAF6,UBE2J1	APOA2,ASB1,CEBPB,EREG,ERRFI1,ICOSLG,IFNAR1,IL1B,IL6,IRF1,IRF7,IRF9,MYD88,NMI,PCSK5,PRKCQ,RNF128,SIGIRR,THBS1,TIA1,TLR3,TRAF6,UBE2J1
GO:0042089	cytokine biosynthetic process	biological process	42/1200	202/13601	1.1e-07	2.64872e-05	A2M,A2ML3,ACP5,AHSG,CCL26,CCL4,CCLI7,CCLI8,CD44,CFH,CFI,CHID1,CREB3L3,CX3CL1,DUSP10,ETS1,FCER1G,IL17RA,IL1B,IL6,LOC100857191,LOC101751687,LOC101752158,LOC121106433,LOC395551,LOC776507,MGLL,MYD88,NLRP3,NOS2,PBK,PGLYRP2,PTPN2,S100A12,SBNO2,SEMA7A,SOCS3,TLR3,TNFAIP3,TNFAIP6,TNIP1,ZC3H12A	A2M,A2ML3,ACP5,AHSG,CCL26,CCL4,CCLI7,CCLI8,CD44,CFH,CFI,CHID1,CREB3L3,CX3CL1,DUSP10,ETS1,FCER1G,IL17RA,IL1B,IL6,LOC100857191,LOC101751687,LOC101752158,LOC121106433,LOC395551,LOC776507,MGLL,MYD88,NLRP3,NOS2,PBK,PGLYRP2,PTPN2,S100A12,SBNO2,SEMA7A,SOCS3,TLR3,TNFAIP3,TNFAIP6,TNIP1,ZC3H12A
GO:0002684	positive regulation of immune system process	biological process	16/1200	41/13601	1.5e-07	3.55068e-05	ADAR,EIF2AK2,IFNL3A,LOC416147,LOC422993,LOC770612,PML,PMLL,PROX1,PTX3,RSAD2,TNIP1,TRIM25,TRIM32,TRIM59,ZC3HAV1	ADAR,EIF2AK2,IFNL3A,LOC416147,LOC422993,LOC770612,PML,PMLL,PROX1,PTX3,RSAD2,TNIP1,TRIM25,TRIM32,TRIM59,ZC3HAV1
GO:0050727	regulation of inflammatory response	biological process	62/1200	358/13601	1.7e-07	3.95703e-05	ADM,ANGPT1,ANGPTL3,APOLD1,ARHGAP22,C5,COL8A1,CYP1B1,CYR61,DLL4,EDN1,EPAS1,EPHA2,EPHB1,ERAP1,EREG,ETS1,F3,FLT1,GJA5,IL1B,IL8L1,IL8L2,ITGB3,JUN,LOC121107687,LOXL2,MYH9,NOV,PDE3B,PGF,PLCD1,PLCG1,PML,PMLL,PRCP,RAMP2,RHOB,RNF213,ROBO1,ROCK1,ROCK2,SAT1,STAB1,STAB2,STARD8,STAT1,SULF1,SYNJ2BP,TEK,TGFBR2,THBS1,TIE1,TMEM100,TMPRSS6,TNFAIP2,TNFAIP3,VAV3,VEGFA,VEGFC,WASF2,ZC3H12A	ADM,ANGPT1,ANGPTL3,APOLD1,ARHGAP22,C5,COL8A1,CYP1B1,CYR61,DLL4,EDN1,EPAS1,EPHA2,EPHB1,ERAP1,EREG,ETS1,F3,FLT1,GJA5,IL1B,IL8L1,IL8L2,ITGB3,JUN,LOC121107687,LOXL2,MYH9,NOV,PDE3B,PGF,PLCD1,PLCG1,PML,PMLL,PRCP,RAMP2,RHOB,RNF213,ROBO1,ROCK1,ROCK2,SAT1,STAB1,STAB2,STARD8,STAT1,SULF1,SYNJ2BP,TEK,TGFBR2,THBS1,TIE1,TMEM100,TMPRSS6,TNFAIP2,TNFAIP3,VAV3,VEGFA,VEGFC,WASF2,ZC3H12A
GO:1903901	negative regulation of viral life cycle	biological process	41/1200	200/13601	2.4e-07	5.40619e-05	ABCB11,ABCC2,ABCD3,ACSL1,AGXT,CD36,CTNS,EDN1,EXFABP,GLS2,IL1B,IRS2,LOC107049971,LOC416086,NFKBIE,NOS2,P2RX7,PLA2G6,PLIN2,SEPT2,SLC13A3,SLC16A1,SLC16A10,SLC16A13,SLC16A6,SLC19A1,SLC22A13L,SLC23A1,SLC25A10,SLC25A20,SLC26A6,SLC27A2,SLC27A4,SLC38A2,SLC3A1,SLC5A6,SLC6A12,SLC6A14,SLC9A3R1,SLCO2B1,THBS1	ABCB11,ABCC2,ABCD3,ACSL1,AGXT,CD36,CTNS,EDN1,EXFABP,GLS2,IL1B,IRS2,LOC107049971,LOC416086,NFKBIE,NOS2,P2RX7,PLA2G6,PLIN2,SEPT2,SLC13A3,SLC16A1,SLC16A10,SLC16A13,SLC16A6,SLC19A1,SLC22A13L,SLC23A1,SLC25A10,SLC25A20,SLC26A6,SLC27A2,SLC27A4,SLC38A2,SLC3A1,SLC5A6,SLC6A12,SLC6A14,SLC9A3R1,SLCO2B1,THBS1
GO:0050702	interleukin-1 beta secretion	biological process	146/1200	1126/13601	7.7e-07	0.000151462	ABL2,ADM,AGT,AHSG,ANGPT1,ANGPTL3,ANKRD17,APOA2,ARNT,ASCL1,ATXN1L,B2M,BBS2,BCL11A,C1QTNF6,C5,CARD8,CCL19,CCLI7,CCLI8,CD274,CD36,CD83,CDH4,CEBPA,CEBPB,CEBPD,CSF1,CSF3,CYP1B1,CYR61,DAB1,DDR1,DDX60,DHX58,DLG1,EDN1,EGR1,EIF2AK2,EIF4G1,EPHB1,ERAP1,EREG,ETS1,EXFABP,EXOSC6,F3,F7,FCER1G,FLT1,FST,GOLGA4,GPAM,HRH2,ICOSLG,IFIH1,IFNAR1,IL15RA,IL17RA,IL1B,IL6,INHBA,IRF1,IRF7,IRF8,IRF9,ITGB3,ITSN2,JUN,JUND,KDM2…	ABL2,ADM,AGT,AHSG,ANGPT1,ANGPTL3,ANKRD17,APOA2,ARNT,ASCL1,ATXN1L,B2M,BBS2,BCL11A,C1QTNF6,C5,CARD8,CCL19,CCLI7,CCLI8,CD274,CD36,CD83,CDH4,CEBPA,CEBPB,CEBPD,CSF1,CSF3,CYP1B1,CYR61,DAB1,DDR1,DDX60,DHX58,DLG1,EDN1,EGR1,EIF2AK2,EIF4G1,EPHB1,ERAP1,EREG,ETS1,EXFABP,EXOSC6,F3,F7,FCER1G,FLT1,FST,GOLGA4,GPAM,HRH2,ICOSLG,IFIH1,IFNAR1,IL15RA,IL17RA,IL1B,IL6,INHBA,IRF1,IRF7,IRF8,IRF9,ITGB3,ITSN2,JUN,JUND,KDM2…
GO:0032612	interleukin-1 production	biological process	53/1200	302/13601	8.7e-07	0.000168756	ADAR,ANKRD17,ARHGDIB,C1orf210,CCLI7,CCLI8,CD248,CD36,CHST3,DDX60,DHX58,EIF2AK2,IER3,IFNL3A,INHBA,IRF8,JUN,LOC121106433,LOC416147,LOC422993,LOC770612,MBD5,MTSS1,MYD88,MYLK,NOS2,P2RX7,PDE5A,PDK4,PML,PMLL,PNPO,PROX1,PTX3,PUM2,RIPK2,RSAD2,SIGIRR,SLC37A4,SQSTM1,STAT2,TAP1,TAP2,TKFC,TMEM203,TNFAIP3,TNIP1,TRAF6,TRIB1,TRIM25,TRIM32,TRIM59,ZC3HAV1	ADAR,ANKRD17,ARHGDIB,C1orf210,CCLI7,CCLI8,CD248,CD36,CHST3,DDX60,DHX58,EIF2AK2,IER3,IFNL3A,INHBA,IRF8,JUN,LOC121106433,LOC416147,LOC422993,LOC770612,MBD5,MTSS1,MYD88,MYLK,NOS2,P2RX7,PDE5A,PDK4,PML,PMLL,PNPO,PROX1,PTX3,PUM2,RIPK2,RSAD2,SIGIRR,SLC37A4,SQSTM1,STAT2,TAP1,TAP2,TKFC,TMEM203,TNFAIP3,TNIP1,TRAF6,TRIB1,TRIM25,TRIM32,TRIM59,ZC3HAV1
GO:0032652	regulation of interleukin-1 production	biological process	318/1200	2857/13601	1.1e-06	0.000199514	A2M,A2ML3,ACP5,ADAR,ADM,AGT,AHSG,ANGPT1,ANKRD17,ANO1,APAF1,APLP2,APOA2,ARHGAP8,ARHGDIB,ARHGEF11,ARHGEF18,ARHGEF28,ARHGEF3,ARHGEF9,ATF3,B2M,BAG3,BAK1,BBS2,BCL2L10,BCLAF1,BIRC3,C1QTNF6,C1R,C1S,C1orf210,C5,C8orf4,CARD8,CAT,CCL19,CCL26,CCL4,CCLI7,CCLI8,CD248,CD36,CD44,CFH,CFI,CHAC1,CHCHD10,CHID1,CHRD,CHST3,CISH,CREB3L3,CSF1,CSF3,CX3CL1,CXorf36,CYLD,CYP1B1,CYR61,DAB1,DDIT4,DDX60,DENND1B,DERL3,DHX58,DL…	A2M,A2ML3,ACP5,ADAR,ADM,AGT,AHSG,ANGPT1,ANKRD17,ANO1,APAF1,APLP2,APOA2,ARHGAP8,ARHGDIB,ARHGEF11,ARHGEF18,ARHGEF28,ARHGEF3,ARHGEF9,ATF3,B2M,BAG3,BAK1,BBS2,BCL2L10,BCLAF1,BIRC3,C1QTNF6,C1R,C1S,C1orf210,C5,C8orf4,CARD8,CAT,CCL19,CCL26,CCL4,CCLI7,CCLI8,CD248,CD36,CD44,CFH,CFI,CHAC1,CHCHD10,CHID1,CHRD,CHST3,CISH,CREB3L3,CSF1,CSF3,CX3CL1,CXorf36,CYLD,CYP1B1,CYR61,DAB1,DDIT4,DDX60,DENND1B,DERL3,DHX58,DL…
GO:0070372	regulation of ERK1 and ERK2 cascade	biological process	255/1200	2211/13601	1.2e-06	0.00020949	ABHD12,ABL2,ACP5,ACSL1,ADAR,ADM,AGPAT3,AGT,AK3,AKAP8,AKAP9,ANGPT1,ANGPTL3,ANKLE2,APLP2,APOA2,AREG,ARHGAP8,ASPDH,ATF3,ATP5S,ATP6V1A,BAK1,BPNT1,BTBD10,C1QTNF6,CAD,CAMKK2,CCL19,CCL26,CCL4,CCLI7,CCLI8,CCNL1,CD36,CD44,CDKN1A,CEBPA,CECR5,CHKA,CISH,CMPK2,CNP,COQ8A,CSF1,CSF3,CSRNP2,CTNS,CX3CL1,CYR61,DAB1,DDIT4,DDR1,DHODH,DLG1,DOK4,DUSP1,DUSP10,DUSP16,DUSP5,DUSP8,EDA2R,EDN1,EIF2AK2,ELL,EPHA2,EPHB1,ERBB3,E…	ABHD12,ABL2,ACP5,ACSL1,ADAR,ADM,AGPAT3,AGT,AK3,AKAP8,AKAP9,ANGPT1,ANGPTL3,ANKLE2,APLP2,APOA2,AREG,ARHGAP8,ASPDH,ATF3,ATP5S,ATP6V1A,BAK1,BPNT1,BTBD10,C1QTNF6,CAD,CAMKK2,CCL19,CCL26,CCL4,CCLI7,CCLI8,CCNL1,CD36,CD44,CDKN1A,CEBPA,CECR5,CHKA,CISH,CMPK2,CNP,COQ8A,CSF1,CSF3,CSRNP2,CTNS,CX3CL1,CYR61,DAB1,DDIT4,DDR1,DHODH,DLG1,DOK4,DUSP1,DUSP10,DUSP16,DUSP5,DUSP8,EDA2R,EDN1,EIF2AK2,ELL,EPHA2,EPHB1,ERBB3,E…
GO:0050830	defense response to Gram-positive bacterium	biological process	20/1200	70/13601	1.6e-06	0.000256846	APOA2,ASB1,CEBPB,EREG,ERRFI1,ICOSLG,IL1B,IL6,IRF1,IRF9,MYD88,NMI,PRKCQ,RNF128,SIGIRR,THBS1,TIA1,TLR3,TRAF6,UBE2J1	APOA2,ASB1,CEBPB,EREG,ERRFI1,ICOSLG,IL1B,IL6,IRF1,IRF9,MYD88,NMI,PRKCQ,RNF128,SIGIRR,THBS1,TIA1,TLR3,TRAF6,UBE2J1
GO:0042035	regulation of cytokine biosynthetic process	biological process	12/1200	28/13601	1.7e-06	0.000269798	CARD8,CCL19,CCLI7,CCLI8,CD36,IFNAR1,LOC121106433,NLRP3,P2RX7,PML,PMLL,ZC3H12A	CARD8,CCL19,CCLI7,CCLI8,CD36,IFNAR1,LOC121106433,NLRP3,P2RX7,PML,PMLL,ZC3H12A
GO:0070371	ERK1 and ERK2 cascade	biological process	90/1200	624/13601	1.8e-06	0.000282458	ABL2,ACP5,AGT,ANGPT1,ANGPTL3,ANK2,ARHGDIB,ATP8A1,BBS2,C5,CCL19,CCLI7,CCLI8,CD274,CHRD,CSF1,CYP1B1,CYR61,DACH1,DDR1,DLL4,DSP,EDN1,EPHA2,ERBB3,EREG,ETS1,F7,FAM110C,FLT1,GJA5,HSPA5,IL8L1,IL8L2,IRS2,ITGB3,JUN,JUP,LOC100857191,LOC121106433,LOC121107687,LOC770612,LRRC15,MADCAM1,MIEN1,MPP1,MYD88,MYLK,ONECUT1,OSBPL8,PDE4B,PHLDA2,PLCG1,PLXNA2,PLXNA4,PLXNB3,PPM1F,PRCP,PROX1,RCC2,RELN,RFFL,RHOB,ROBO1,ROCK2,…	ABL2,ACP5,AGT,ANGPT1,ANGPTL3,ANK2,ARHGDIB,ATP8A1,BBS2,C5,CCL19,CCLI7,CCLI8,CD274,CHRD,CSF1,CYP1B1,CYR61,DACH1,DDR1,DLL4,DSP,EDN1,EPHA2,ERBB3,EREG,ETS1,F7,FAM110C,FLT1,GJA5,HSPA5,IL8L1,IL8L2,IRS2,ITGB3,JUN,JUP,LOC100857191,LOC121106433,LOC121107687,LOC770612,LRRC15,MADCAM1,MIEN1,MPP1,MYD88,MYLK,ONECUT1,OSBPL8,PDE4B,PHLDA2,PLCG1,PLXNA2,PLXNA4,PLXNB3,PPM1F,PRCP,PROX1,RCC2,RELN,RFFL,RHOB,ROBO1,ROCK2,…
GO:0050701	interleukin-1 secretion	biological process	13/1200	33/13601	2e-06	0.000306945	CCL19,CCL26,CCL4,CCLI7,CCLI8,CX3CL1,GPR75,IL8L1,IL8L2,LOC100857191,LOC121106433,LOC395551,ROBO1	CCL19,CCL26,CCL4,CCLI7,CCLI8,CX3CL1,GPR75,IL8L1,IL8L2,LOC100857191,LOC121106433,LOC395551,ROBO1
GO:0070098	chemokine-mediated signaling pathway	biological process	93/1200	654/13601	2.2e-06	0.000330378	A2M,A2ML3,ADAR,ANGPT1,ASB1,ATF3,AZIN2,BAK1,BIRC3,BTG2,CD44,CDKN1A,CEBPA,CHAC1,CISH,DDIT4,DERL3,DGCR8,DLG1,DUSP1,DUSP10,DUSP16,DUSP8,EDN1,EIF2AK2,EIF2B4,EIF4EBP2,ERRFI1,GADD45B,GPRC5A,HEXIM1,HSPH1,IFI6,IL1B,IL6,ITGB3,JUN,LATS2,LIMK1,LOC101752158,LOC107051449,LOC776507,LRRC15,MOV10,NCOR1,NCOR2,NMI,NOS2,NR4A1,P2RX7,PAFAH1B1,PATL2,PBK,PML,PMLL,PPM1F,PRKAR1A,PTPN2,PTX3,PUM2,RFFL,RGS2,RIDA,RILP,RNF128,…	A2M,A2ML3,ADAR,ANGPT1,ASB1,ATF3,AZIN2,BAK1,BIRC3,BTG2,CD44,CDKN1A,CEBPA,CHAC1,CISH,DDIT4,DERL3,DGCR8,DLG1,DUSP1,DUSP10,DUSP16,DUSP8,EDN1,EIF2AK2,EIF2B4,EIF4EBP2,ERRFI1,GADD45B,GPRC5A,HEXIM1,HSPH1,IFI6,IL1B,IL6,ITGB3,JUN,LATS2,LIMK1,LOC101752158,LOC107051449,LOC776507,LRRC15,MOV10,NCOR1,NCOR2,NMI,NOS2,NR4A1,P2RX7,PAFAH1B1,PATL2,PBK,PML,PMLL,PPM1F,PRKAR1A,PTPN2,PTX3,PUM2,RFFL,RGS2,RIDA,RILP,RNF128,…
GO:0071621	granulocyte chemotaxis	biological process	243/1200	2106/13601	2.2e-06	0.000330378	A2M,A2ML3,ADAR,ADM,AGT,AHSG,ANGPT1,ANKRD17,APAF1,APLP2,ARHGAP8,ARHGDIB,ARHGEF11,ARHGEF18,ARHGEF28,ARHGEF3,ARHGEF9,ATF3,BAK1,BCL2L10,BCLAF1,BIRC3,C1QTNF6,C8orf4,CARD8,CAT,CCL19,CCL26,CCL4,CCLI7,CCLI8,CD36,CD44,CHAC1,CHRD,CISH,CSF1,CSF3,CX3CL1,CXorf36,CYLD,CYP1B1,CYR61,DAB1,DDIT4,DDX60,DHX58,DLG1,DLL4,DNM1,DNMBP,DOK1,DOT1L,DUSP1,DUSP10,DUSP16,DUSP5,DUSP8,EDA2R,EDN1,EGR1,EIF2AK2,EPHA2,EPHB1,ERBB3,ER…	A2M,A2ML3,ADAR,ADM,AGT,AHSG,ANGPT1,ANKRD17,APAF1,APLP2,ARHGAP8,ARHGDIB,ARHGEF11,ARHGEF18,ARHGEF28,ARHGEF3,ARHGEF9,ATF3,BAK1,BCL2L10,BCLAF1,BIRC3,C1QTNF6,C8orf4,CARD8,CAT,CCL19,CCL26,CCL4,CCLI7,CCLI8,CD36,CD44,CHAC1,CHRD,CISH,CSF1,CSF3,CX3CL1,CXorf36,CYLD,CYP1B1,CYR61,DAB1,DDIT4,DDX60,DHX58,DLG1,DLL4,DNM1,DNMBP,DOK1,DOT1L,DUSP1,DUSP10,DUSP16,DUSP5,DUSP8,EDA2R,EDN1,EGR1,EIF2AK2,EPHA2,EPHB1,ERBB3,ER…
GO:0097530	granulocyte migration	biological process	488/1200	4710/13601	3e-06	0.000427531	A2M,A2ML2,A2ML3,A2ML4,AARS2,ABAT,ABHD12,ABL2,ACSL1,ACY1,ADAMTS4,ADAR,ADM,AGT,AGXT,AK3,AKAP8,AKAP9,ALDH9A1,ALG1,ANGPT1,ANKLE2,APAF1,APLP2,APOA2,APOLD1,ARHGAP8,ARID4A,ARNT,ASB1,ASNS,ASPDH,ASPG,ATF3,ATP5S,ATP6V1A,AZIN2,B3GNT7,BAK1,BAZ2A,BBOX1,BCL11A,BHMT2,BIRC3,BPHL,BTG2,C1QTNF6,C1R,C1S,C2H6orf52,C5,CAD,CAMKK2,CAPN15,CARD8,CARNS1,CASP7,CAT,CBX4,CCDC47,CCL19,CCL26,CCL4,CCLI7,CCLI8,CCNL1,CD36,CD44,CDK…	A2M,A2ML2,A2ML3,A2ML4,AARS2,ABAT,ABHD12,ABL2,ACSL1,ACY1,ADAMTS4,ADAR,ADM,AGT,AGXT,AK3,AKAP8,AKAP9,ALDH9A1,ALG1,ANGPT1,ANKLE2,APAF1,APLP2,APOA2,APOLD1,ARHGAP8,ARID4A,ARNT,ASB1,ASNS,ASPDH,ASPG,ATF3,ATP5S,ATP6V1A,AZIN2,B3GNT7,BAK1,BAZ2A,BBOX1,BCL11A,BHMT2,BIRC3,BPHL,BTG2,C1QTNF6,C1R,C1S,C2H6orf52,C5,CAD,CAMKK2,CAPN15,CARD8,CARNS1,CASP7,CAT,CBX4,CCDC47,CCL19,CCL26,CCL4,CCLI7,CCLI8,CCNL1,CD36,CD44,CDK…
GO:0031349	positive regulation of defense response	biological process	136/1200	1058/13601	3.1e-06	0.000428659	ACSL1,ADAR,AGT,AKAP8,AKAP9,ANGPT1,ANKLE2,APLP2,AREG,ARHGAP8,ATF3,BAK1,BTBD10,C1QTNF6,CAMKK2,CCL19,CCL26,CCL4,CCLI7,CCLI8,CCNL1,CD36,CD44,CDKN1A,CEBPA,CISH,CSF1,CSF3,CX3CL1,CYR61,DAB1,DDIT4,DDR1,DLG1,DUSP1,DUSP10,DUSP16,DUSP5,DUSP8,EDA2R,EDN1,EIF2AK2,EPHA2,EPHB1,ERBB3,ERCC6,EREG,ERRFI1,FGF19,FGFR2,FLT1,GADD45B,GADD45G,GDF15,GPD1,GPRC5A,HEXIM1,HSPH1,IFNAR1,IL1B,IL6,INHBA,IRS2,ITGB3,JUN,KLB,LATS2,LO…	ACSL1,ADAR,AGT,AKAP8,AKAP9,ANGPT1,ANKLE2,APLP2,AREG,ARHGAP8,ATF3,BAK1,BTBD10,C1QTNF6,CAMKK2,CCL19,CCL26,CCL4,CCLI7,CCLI8,CCNL1,CD36,CD44,CDKN1A,CEBPA,CISH,CSF1,CSF3,CX3CL1,CYR61,DAB1,DDIT4,DDR1,DLG1,DUSP1,DUSP10,DUSP16,DUSP5,DUSP8,EDA2R,EDN1,EIF2AK2,EPHA2,EPHB1,ERBB3,ERCC6,EREG,ERRFI1,FGF19,FGFR2,FLT1,GADD45B,GADD45G,GDF15,GPD1,GPRC5A,HEXIM1,HSPH1,IFNAR1,IL1B,IL6,INHBA,IRS2,ITGB3,JUN,KLB,LATS2,LO…
GO:0050716	positive regulation of interleukin-1 secretion	biological process	80/1200	546/13601	3.7e-06	0.000501691	ACP5,AGT,ANGPT1,ANGPTL3,ARHGDIB,ATP8A1,C5,CCL19,CCLI7,CCLI8,CD274,CHRD,CSF1,CYP1B1,CYR61,DACH1,DDR1,DLL4,EDN1,EPHA2,ETS1,F7,FAM110C,FLT1,HSPA5,IL8L1,IL8L2,IRS2,ITGB3,JUN,LOC100857191,LOC121106433,LOC121107687,LOC770612,LRRC15,MADCAM1,MIEN1,MPP1,MYD88,MYLK,ONECUT1,OSBPL8,PHLDA2,PLCG1,PLXNA2,PLXNA4,PLXNB3,PPM1F,PRCP,PROX1,RCC2,RELN,RFFL,RHOB,ROBO1,ROCK2,SDC4,SEMA7A,SERPINE2,SLC9A3R1,SOX9,SPATA13,SR…	ACP5,AGT,ANGPT1,ANGPTL3,ARHGDIB,ATP8A1,C5,CCL19,CCLI7,CCLI8,CD274,CHRD,CSF1,CYP1B1,CYR61,DACH1,DDR1,DLL4,EDN1,EPHA2,ETS1,F7,FAM110C,FLT1,HSPA5,IL8L1,IL8L2,IRS2,ITGB3,JUN,LOC100857191,LOC121106433,LOC121107687,LOC770612,LRRC15,MADCAM1,MIEN1,MPP1,MYD88,MYLK,ONECUT1,OSBPL8,PHLDA2,PLCG1,PLXNA2,PLXNA4,PLXNB3,PPM1F,PRCP,PROX1,RCC2,RELN,RFFL,RHOB,ROBO1,ROCK2,SDC4,SEMA7A,SERPINE2,SLC9A3R1,SOX9,SPATA13,SR…
GO:0050718	positive regulation of interleukin-1 beta secretion	biological process	50/1200	293/13601	4.1e-06	0.000550583	AHSG,AREG,BTG2,CA2,CISH,CRHR1,DENND4C,EDN1,EGR1,EIF4EBP2,EREG,ERRFI1,F7,GCGR,GNB4,GPAM,IL1B,IRS2,KLF6,LOC776507,LPIN1,MBD5,MGARP,NR4A1,NR4A2,NR4A3,OSBPL8,PDE3B,PDK4,PIK3R2,PLCD1,PRKACB,PRKCQ,PTPN2,RANGAP1,RIPK2,SIK1,SIK2,SLC26A6,SLC2A1,SLC2A8,SOCS1,SOCS3,SRC,STAT1,STAT3,TBC1D4,TCIRG1,TNFAIP3,ZNF106	AHSG,AREG,BTG2,CA2,CISH,CRHR1,DENND4C,EDN1,EGR1,EIF4EBP2,EREG,ERRFI1,F7,GCGR,GNB4,GPAM,IL1B,IRS2,KLF6,LOC776507,LPIN1,MBD5,MGARP,NR4A1,NR4A2,NR4A3,OSBPL8,PDE3B,PDK4,PIK3R2,PLCD1,PRKACB,PRKCQ,PTPN2,RANGAP1,RIPK2,SIK1,SIK2,SLC26A6,SLC2A1,SLC2A8,SOCS1,SOCS3,SRC,STAT1,STAT3,TBC1D4,TCIRG1,TNFAIP3,ZNF106
GO:0000165	MAPK cascade	biological process	184/1200	1537/13601	5.4e-06	0.000685604	ADAR,AGT,ALB,ANGPT1,APAF1,ARHGEF11,ARHGEF18,ARHGEF9,ASNS,ATF3,BAG3,BAK1,BCAP29,BCL2L10,BCLAF1,BIRC3,BTBD10,BTG2,C8orf4,CARD8,CASP7,CAT,CATH1,CATH2,CCL19,CCLI7,CCLI8,CD44,CDCA7,CDKN1A,CEBPB,CHAC1,CSRNP2,CYLD,CYP1B1,CYR61,DDIT4,DHODH,DUSP1,EDA2R,EDN1,EGR1,EIF2AK2,EPHA2,EPHB1,ERBB3,ERCC6,ERO1A,ETS1,EXFABP,F3,FAM188A,FCER1G,FGFR2,FKBP8,FNTA,FRZB,FST,G0S2,G2E3,GADD45B,GADD45G,GAS2,GDF15,GPAM,GPR75,HSP…	ADAR,AGT,ALB,ANGPT1,APAF1,ARHGEF11,ARHGEF18,ARHGEF9,ASNS,ATF3,BAG3,BAK1,BCAP29,BCL2L10,BCLAF1,BIRC3,BTBD10,BTG2,C8orf4,CARD8,CASP7,CAT,CATH1,CATH2,CCL19,CCLI7,CCLI8,CD44,CDCA7,CDKN1A,CEBPB,CHAC1,CSRNP2,CYLD,CYP1B1,CYR61,DDIT4,DHODH,DUSP1,EDA2R,EDN1,EGR1,EIF2AK2,EPHA2,EPHB1,ERBB3,ERCC6,ERO1A,ETS1,EXFABP,F3,FAM188A,FCER1G,FGFR2,FKBP8,FNTA,FRZB,FST,G0S2,G2E3,GADD45B,GADD45G,GAS2,GDF15,GPAM,GPR75,HSP…
GO:1990266	neutrophil migration	biological process	379/1200	3557/13601	6.1e-06	0.000747304	A2M,A2ML3,ACP5,ADAR,ADM,AGT,AHSG,ALB,ANGPT1,ANK2,ANKLE2,ANKRD17,APOA2,AREG,ARHGDIB,ARID4A,ARID5A,ASB1,ASNS,ATF3,ATXN1L,AZIN2,B2M,BAG3,BAK1,BAZ2A,BBS2,BCL11A,BCL2L10,BCLAF1,BHLHE40,BIRC3,BTBD10,BTG2,C1QTNF6,C5,C8orf4,CARD8,CAT,CATH1,CATH2,CATH3,CBX4,CBX5,CCL19,CCL26,CCLI7,CCLI8,CD274,CD36,CD44,CD83,CDAN1,CDKN1A,CEBPA,CEBPB,CEBPD,CHAC1,CHID1,CHRD,CISH,COMT,CREBZF,CREM,CSRNP2,CX3CL1,CYLD,CYP1B1,CYR6…	A2M,A2ML3,ACP5,ADAR,ADM,AGT,AHSG,ALB,ANGPT1,ANK2,ANKLE2,ANKRD17,APOA2,AREG,ARHGDIB,ARID4A,ARID5A,ASB1,ASNS,ATF3,ATXN1L,AZIN2,B2M,BAG3,BAK1,BAZ2A,BBS2,BCL11A,BCL2L10,BCLAF1,BHLHE40,BIRC3,BTBD10,BTG2,C1QTNF6,C5,C8orf4,CARD8,CAT,CATH1,CATH2,CATH3,CBX4,CBX5,CCL19,CCL26,CCLI7,CCLI8,CD274,CD36,CD44,CD83,CDAN1,CDKN1A,CEBPA,CEBPB,CEBPD,CHAC1,CHID1,CHRD,CISH,COMT,CREBZF,CREM,CSRNP2,CX3CL1,CYLD,CYP1B1,CYR6…
GO:0008219	cell death	biological process	17/1200	58/13601	6.4e-06	0.000777238	AZI2,CYLD,DHX58,IFIH1,IFNAR1,IRF1,IRF7,LOC416147,MYD88,NLRC5,NMI,REL,TLR3,TNFAIP3,TRIM25,TRIM32,ZC3HAV1	AZI2,CYLD,DHX58,IFIH1,IFNAR1,IRF1,IRF7,LOC416147,MYD88,NLRC5,NMI,REL,TLR3,TNFAIP3,TRIM25,TRIM32,ZC3HAV1
GO:0032606	type I interferon production	biological process	38/1200	205/13601	8.3e-06	0.000965982	ALG1,ANGPTL3,AWAT1,C1QTNF6,DDIT4,DGAT2,GALK1,GBE1,GCGR,GNMT,GPD2,GYS2,IPPK,IRS2,LOC101752158,LOC776507,MIOX,PCDH12,PDK4,PGP,PHKA2,PHKG1,PHLDA2,PLCD1,PMAIP1,PPP1R3B,PPP1R3C,PPP4R3B,PTPN2,PYGL,SI,SIK1,SORD,STAT3,STBD1,TKFC,UGP2,UGT1A1	ALG1,ANGPTL3,AWAT1,C1QTNF6,DDIT4,DGAT2,GALK1,GBE1,GCGR,GNMT,GPD2,GYS2,IPPK,IRS2,LOC101752158,LOC776507,MIOX,PCDH12,PDK4,PGP,PHKA2,PHKG1,PHLDA2,PLCD1,PMAIP1,PPP1R3B,PPP1R3C,PPP4R3B,PTPN2,PYGL,SI,SIK1,SORD,STAT3,STBD1,TKFC,UGP2,UGT1A1
GO:0030593	neutrophil chemotaxis	biological process	74/1200	505/13601	8.5e-06	0.000981083	ADM,ANGPT1,ANGPTL3,ANKRD17,APOLD1,ARHGAP22,BAK1,C5,COL8A1,CYP1B1,CYR61,DLL4,EDN1,EGR1,EPAS1,EPHA2,EPHB1,ERAP1,EREG,ETS1,F3,FLT1,GJA5,IL1B,IL8L1,IL8L2,ITGB3,JUN,LOC121107687,LOXL2,MYH9,MYLK,NOV,OSR1,PCSK5,PDE3B,PGF,PLCD1,PLCG1,PML,PMLL,PRCP,PROX1,RAMP2,RHOB,RNF213,ROBO1,ROCK1,ROCK2,SAT1,SERPINF2,SNX17,SPINT1,STAB1,STAB2,STARD8,STAT1,SULF1,SYNJ2BP,TEK,TGFBR2,THBS1,TIE1,TIPARP,TMEM100,TMPRSS6,TNFAIP…	ADM,ANGPT1,ANGPTL3,ANKRD17,APOLD1,ARHGAP22,BAK1,C5,COL8A1,CYP1B1,CYR61,DLL4,EDN1,EGR1,EPAS1,EPHA2,EPHB1,ERAP1,EREG,ETS1,F3,FLT1,GJA5,IL1B,IL8L1,IL8L2,ITGB3,JUN,LOC121107687,LOXL2,MYH9,MYLK,NOV,OSR1,PCSK5,PDE3B,PGF,PLCD1,PLCG1,PML,PMLL,PRCP,PROX1,RAMP2,RHOB,RNF213,ROBO1,ROCK1,ROCK2,SAT1,SERPINF2,SNX17,SPINT1,STAB1,STAB2,STARD8,STAT1,SULF1,SYNJ2BP,TEK,TGFBR2,THBS1,TIE1,TIPARP,TMEM100,TMPRSS6,TNFAIP…
GO:0012501	programmed cell death	biological process	20/1200	78/13601	9.6e-06	0.00108124	ADAR,ANGPT1,CSF1,CYLD,HPX,IFNAR1,IRF7,LOC101751687,NLRC5,PAFAH1B1,PTPN2,RFFL,RIPK2,ROBO1,SIGIRR,SOCS1,TNFAIP3,TRIM32,TYK2,USP41	ADAR,ANGPT1,CSF1,CYLD,HPX,IFNAR1,IRF7,LOC101751687,NLRC5,PAFAH1B1,PTPN2,RFFL,RIPK2,ROBO1,SIGIRR,SOCS1,TNFAIP3,TRIM32,TYK2,USP41
GO:0001959	regulation of cytokine-mediated signaling pathway	biological process	21/1200	85/13601	1.1e-05	0.00117272	ADAR,ANGPT1,CSF1,CYLD,HPX,IFNAR1,IRF7,LOC101751687,NLRC5,PAFAH1B1,PARP9,PTPN2,RFFL,RIPK2,ROBO1,SIGIRR,SOCS1,TNFAIP3,TRIM32,TYK2,USP41	ADAR,ANGPT1,CSF1,CYLD,HPX,IFNAR1,IRF7,LOC101751687,NLRC5,PAFAH1B1,PARP9,PTPN2,RFFL,RIPK2,ROBO1,SIGIRR,SOCS1,TNFAIP3,TRIM32,TYK2,USP41
GO:0097529	myeloid leukocyte migration	biological process	36/1200	192/13601	1.1e-05	0.00117272	ADM,ANGPTL3,C5,CYP1B1,DLL4,EGR1,EPHA2,ERAP1,ETS1,F3,FLT1,IL1B,LOC121107687,PDE3B,PGF,PLCG1,PML,PMLL,RAMP2,RHOB,ROCK1,ROCK2,STAB1,STARD8,STAT1,SULF1,SYNJ2BP,TEK,TGFBR2,THBS1,TIE1,TMEM100,TNFAIP3,VEGFA,VEGFC,ZC3H12A	ADM,ANGPTL3,C5,CYP1B1,DLL4,EGR1,EPHA2,ERAP1,ETS1,F3,FLT1,IL1B,LOC121107687,PDE3B,PGF,PLCG1,PML,PMLL,RAMP2,RHOB,ROCK1,ROCK2,STAB1,STARD8,STAT1,SULF1,SYNJ2BP,TEK,TGFBR2,THBS1,TIE1,TMEM100,TNFAIP3,VEGFA,VEGFC,ZC3H12A
GO:0032691	negative regulation of interleukin-1 beta production	biological process	85/1200	608/13601	1.2e-05	0.00123229	ABL2,ACP5,ACSL1,ALB,APOA2,AREG,ATP4B,B2M,CAD,CCL19,CCLI7,CCLI8,CD36,CDKN1A,CEBPB,CMPK2,CNP,COMT,DGAT2,DHH,DUSP1,DUSP10,EDN1,EIF2AK2,EPHX1L,ERRFI1,EXFABP,HSPA2,IFNAR1,IL10RA,IL1B,IL6,IL8L1,IL8L2,IRF8,JUND,KCNJ8,KMT2E,LOC101747382,LOC121106433,MGARP,MRC1,MT4,MYD88,NLRP3,NOS2,OSR1,P2RX7,PAQR9,PDE4B,PDK4,PENK,PIM1,PLCD1,RAMP2,RIDA,RIPK2,ROCK2,RORBL,SBNO2,SCARB1,SDC1,SETX,SIGIRR,SLC2A1,SOCS1,SOX9,SPP1…	ABL2,ACP5,ACSL1,ALB,APOA2,AREG,ATP4B,B2M,CAD,CCL19,CCLI7,CCLI8,CD36,CDKN1A,CEBPB,CMPK2,CNP,COMT,DGAT2,DHH,DUSP1,DUSP10,EDN1,EIF2AK2,EPHX1L,ERRFI1,EXFABP,HSPA2,IFNAR1,IL10RA,IL1B,IL6,IL8L1,IL8L2,IRF8,JUND,KCNJ8,KMT2E,LOC101747382,LOC121106433,MGARP,MRC1,MT4,MYD88,NLRP3,NOS2,OSR1,P2RX7,PAQR9,PDE4B,PDK4,PENK,PIM1,PLCD1,RAMP2,RIDA,RIPK2,ROCK2,RORBL,SBNO2,SCARB1,SDC1,SETX,SIGIRR,SLC2A1,SOCS1,SOX9,SPP1…
GO:0007169	transmembrane receptor protein tyrosine kinase signaling pathway	biological process	98/1200	727/13601	1.2e-05	0.00123229	ABL2,AHSG,AKAP9,ANO1,B2M,CA2,CCLI7,CCLI8,CD36,CEBPB,CISH,CMPK2,COL4A6,COL6A1,CRHR1,CYP1B1,DENND4C,DGAT2,EDN1,EGR1,EIF4EBP2,ERRFI1,ESD,EXFABP,GATSL3,GCGR,GNB4,GPAM,GPD1,HSPH1,IL1B,IL6,IRF8,IRS2,JUP,KLF6,KMT2E,LOC101747382,LOC101749913,LOC107051449,LOC121106433,LOC776507,LPIN1,MAP3K5,MBD5,MGARP,MPC2,MRC1,MYD88,NLRP3,NOS2,NPTX1,NR4A1,NR4A2,NR4A3,OSBPL8,OSR1,PDE3B,PDE4B,PDK4,PENK,PIK3R2,PIM1,PLA2G6,P…	ABL2,AHSG,AKAP9,ANO1,B2M,CA2,CCLI7,CCLI8,CD36,CEBPB,CISH,CMPK2,COL4A6,COL6A1,CRHR1,CYP1B1,DENND4C,DGAT2,EDN1,EGR1,EIF4EBP2,ERRFI1,ESD,EXFABP,GATSL3,GCGR,GNB4,GPAM,GPD1,HSPH1,IL1B,IL6,IRF8,IRS2,JUP,KLF6,KMT2E,LOC101747382,LOC101749913,LOC107051449,LOC121106433,LOC776507,LPIN1,MAP3K5,MBD5,MGARP,MPC2,MRC1,MYD88,NLRP3,NOS2,NPTX1,NR4A1,NR4A2,NR4A3,OSBPL8,OSR1,PDE3B,PDE4B,PDK4,PENK,PIK3R2,PIM1,PLA2G6,P…
GO:0060759	regulation of response to cytokine stimulus	biological process	92/1200	673/13601	1.3e-05	0.00128765	AGT,ANGPT1,ANKRD17,ARHGAP8,BCLAF1,C1QTNF6,CAT,CCL19,CCL26,CCL4,CCLI7,CCLI8,CD36,CD44,CSF1,CSF3,CX3CL1,CYP1B1,DDX60,DHX58,DUSP5,EDA2R,EDN1,EIF2AK2,ERBB3,ERCC6,F10,F3,F7,FAM110C,FGF19,FGFR2,FLT1,GADD45B,GADD45G,HEXIM1,IL1B,IL20RA,IL6,JUN,KLB,LOC100857191,LOC101751687,LOC101752158,LOC107051449,LOC107054877,LOC121106433,LOC395551,LOC416147,LOC776507,MAP3K14,MAP3K2,MAP3K5,MCL1,MST1R,MYD88,MYORG,NOV,OS…	AGT,ANGPT1,ANKRD17,ARHGAP8,BCLAF1,C1QTNF6,CAT,CCL19,CCL26,CCL4,CCLI7,CCLI8,CD36,CD44,CSF1,CSF3,CX3CL1,CYP1B1,DDX60,DHX58,DUSP5,EDA2R,EDN1,EIF2AK2,ERBB3,ERCC6,F10,F3,F7,FAM110C,FGF19,FGFR2,FLT1,GADD45B,GADD45G,HEXIM1,IL1B,IL20RA,IL6,JUN,KLB,LOC100857191,LOC101751687,LOC101752158,LOC107051449,LOC107054877,LOC121106433,LOC395551,LOC416147,LOC776507,MAP3K14,MAP3K2,MAP3K5,MCL1,MST1R,MYD88,MYORG,NOV,OS…
GO:0002697	regulation of immune effector process	biological process	49/1200	298/13601	1.4e-05	0.0013673	ABCB11,ABCD3,ACSM5,AGXT,AKR1A1,ALDH8A1,AMACR,ASNS,ASPG,BHMT2,CAD,CARNS1,CES1L2,CYP27A1,CYP8B1,DDIT4,DECR2,EDN1,FGF19,GALK1,GAMT,GATM,GGT5,GLS2,GLUD2,GPD1,HK2,IL1B,KMO,LOC769704,LOC770996,MGLL,MTHFD2,NANP,NCOR1,P2RX7,PAH,PDK4,PFKFB1,PFKFB3,PFKFB4,PFKP,PROX1,PTGS2,RDH10,RGN,SLC27A2,STAT3,UGP2	ABCB11,ABCD3,ACSM5,AGXT,AKR1A1,ALDH8A1,AMACR,ASNS,ASPG,BHMT2,CAD,CARNS1,CES1L2,CYP27A1,CYP8B1,DDIT4,DECR2,EDN1,FGF19,GALK1,GAMT,GATM,GGT5,GLS2,GLUD2,GPD1,HK2,IL1B,KMO,LOC769704,LOC770996,MGLL,MTHFD2,NANP,NCOR1,P2RX7,PAH,PDK4,PFKFB1,PFKFB3,PFKFB4,PFKP,PROX1,PTGS2,RDH10,RGN,SLC27A2,STAT3,UGP2
GO:0002821	positive regulation of adaptive immune response	biological process	19/1200	74/13601	1.6e-05	0.0014997	CCL19,CCL26,CCL4,CCLI7,CCLI8,CX3CL1,EDN1,EGR1,HYAL3,IL6,LOC100857191,LOC121106433,LOC395551,MT4,RIPK2,SOX9,SRC,TNIP2,TRAF6	CCL19,CCL26,CCL4,CCLI7,CCLI8,CX3CL1,EDN1,EGR1,HYAL3,IL6,LOC100857191,LOC121106433,LOC395551,MT4,RIPK2,SOX9,SRC,TNIP2,TRAF6
GO:0071347	cellular response to interleukin-1	biological process	30/1200	150/13601	1.6e-05	0.0014997	ACP5,ANGPT1,APOA2,ASB1,CD274,CD83,CHID1,CYLD,DHX58,ERRFI1,IFIH1,IL6,LGR4,LOC107051449,LOC416147,NLRC5,NLRP3,NMI,PGLYRP2,PML,PMLL,REL,RNF128,SIGIRR,THBS1,TIA1,TNFAIP3,TNFRSF9,TRIM25,ZC3H12A	ACP5,ANGPT1,APOA2,ASB1,CD274,CD83,CHID1,CYLD,DHX58,ERRFI1,IFIH1,IL6,LGR4,LOC107051449,LOC416147,NLRC5,NLRP3,NMI,PGLYRP2,PML,PMLL,REL,RNF128,SIGIRR,THBS1,TIA1,TNFAIP3,TNFRSF9,TRIM25,ZC3H12A
GO:0048020	CCR chemokine receptor binding	biological process	43/1200	252/13601	1.9e-05	0.00171196	A2M,A2ML3,ADAR,ANKRD17,BIRC3,CYLD,DDX60,DHX58,DUSP10,ERAP1,EREG,FBXW11,HPX,IFIH1,IFNAR1,IRF1,IRF7,IRF9,LGR4,MYD88,NLRC5,NMI,PARP9,PCASP3,PGLYRP2,PRKACB,PTPN2,PUM2,RAB7B,RIPK2,RSAD2,SAMHD1,SOCS1,TKFC,TLR3,TNFAIP3,TNIP1,TNIP2,TRAFD1,TYK2,UBQLN1,USP41,ZC3HAV1	A2M,A2ML3,ADAR,ANKRD17,BIRC3,CYLD,DDX60,DHX58,DUSP10,ERAP1,EREG,FBXW11,HPX,IFIH1,IFNAR1,IRF1,IRF7,IRF9,LGR4,MYD88,NLRC5,NMI,PARP9,PCASP3,PGLYRP2,PRKACB,PTPN2,PUM2,RAB7B,RIPK2,RSAD2,SAMHD1,SOCS1,TKFC,TLR3,TNFAIP3,TNIP1,TNIP2,TRAFD1,TYK2,UBQLN1,USP41,ZC3HAV1
GO:0008009	chemokine activity	biological process	42/1200	244/13601	1.9e-05	0.00171196	ACOT6,ACSL1,ACSM4,AKR1A1,ASPDH,COQ8A,DDIT4,DGAT2,FLAD1,FTCD,GALK1,GAMT,GNMT,GPAM,GPD1,H6PD,HK2,KMO,LOC107056139,LOC770996,MAT2L2,MPC2,MTHFD2,NAMPTP1,NCOR1,P2RX7,PAH,PANK1,PDK4,PFKFB1,PFKFB3,PFKFB4,PFKP,PNPO,PPCS,QPRT,RGN,RPIA,SLC19A1,SPR,STAT3,VNN2	ACOT6,ACSL1,ACSM4,AKR1A1,ASPDH,COQ8A,DDIT4,DGAT2,FLAD1,FTCD,GALK1,GAMT,GNMT,GPAM,GPD1,H6PD,HK2,KMO,LOC107056139,LOC770996,MAT2L2,MPC2,MTHFD2,NAMPTP1,NCOR1,P2RX7,PAH,PANK1,PDK4,PFKFB1,PFKFB3,PFKFB4,PFKP,PNPO,PPCS,QPRT,RGN,RPIA,SLC19A1,SPR,STAT3,VNN2
GO:0006915	apoptotic process	biological process	74/1200	517/13601	1.9e-05	0.00171196	ANGPT1,ARHGAP8,ATF3,C1QTNF6,CCL19,CCL26,CCL4,CCLI7,CCLI8,CD36,CD44,CX3CL1,CYR61,DLG1,DUSP1,DUSP10,DUSP16,DUSP5,DUSP8,EDA2R,EDN1,EIF2AK2,EPHA2,EPHB1,ERCC6,ERRFI1,FGF19,FGFR2,FLT1,GADD45B,GADD45G,GDF15,HSPH1,IL1B,IL6,INHBA,JUN,KLB,LOC100857191,LOC107051449,LOC121106433,LOC395551,MAP3K2,MAP3K5,MST1R,MYD88,NCOR1,NOV,P2RX7,PAFAH1B1,PBK,PDE5A,PLCG1,PTPN2,RGS2,RIPK2,SEMA7A,SERPINF2,SLC9A3R1,SPRY2,SPRY4,…	ANGPT1,ARHGAP8,ATF3,C1QTNF6,CCL19,CCL26,CCL4,CCLI7,CCLI8,CD36,CD44,CX3CL1,CYR61,DLG1,DUSP1,DUSP10,DUSP16,DUSP5,DUSP8,EDA2R,EDN1,EIF2AK2,EPHA2,EPHB1,ERCC6,ERRFI1,FGF19,FGFR2,FLT1,GADD45B,GADD45G,GDF15,HSPH1,IL1B,IL6,INHBA,JUN,KLB,LOC100857191,LOC107051449,LOC121106433,LOC395551,MAP3K2,MAP3K5,MST1R,MYD88,NCOR1,NOV,P2RX7,PAFAH1B1,PBK,PDE5A,PLCG1,PTPN2,RGS2,RIPK2,SEMA7A,SERPINF2,SLC9A3R1,SPRY2,SPRY4,…
GO:0070555	response to interleukin-1	biological process	7/1200	12/13601	2.2e-05	0.00188498	ACP5,ERRFI1,NLRP3,PML,PMLL,TNFAIP3,ZC3H12A	ACP5,ERRFI1,NLRP3,PML,PMLL,TNFAIP3,ZC3H12A
GO:0001818	negative regulation of cytokine production	biological process	138/1200	1119/13601	2.2e-05	0.00188498	ACSL1,AGT,AKAP8,AKAP9,ANGPT1,ANKLE2,APAF1,APOA2,ARHGAP8,ARNT,BAK1,C1QTNF6,CAMKK2,CARD8,CASP7,CCL19,CCL26,CCL4,CCLI7,CCLI8,CCNL1,CD36,CD44,CEBPA,CEBPB,CHTOP,CSF1,CSF3,CX3CL1,CYR61,DAB1,DDR1,DLG1,DUSP5,EDA2R,EDN1,EIF2AK2,ERBB3,ERCC6,EREG,F3,FBXW11,FGF19,FGFR2,FLT1,FNTA,GADD45B,GADD45G,GDF15,HSPA5,HSPH1,ICOSLG,IFI27L2,IL1B,IL6,INHBA,IRF1,IRF9,ITGB3,JUN,KLB,LOC100857191,LOC101752158,LOC107051449,LOC1…	ACSL1,AGT,AKAP8,AKAP9,ANGPT1,ANKLE2,APAF1,APOA2,ARHGAP8,ARNT,BAK1,C1QTNF6,CAMKK2,CARD8,CASP7,CCL19,CCL26,CCL4,CCLI7,CCLI8,CCNL1,CD36,CD44,CEBPA,CEBPB,CHTOP,CSF1,CSF3,CX3CL1,CYR61,DAB1,DDR1,DLG1,DUSP5,EDA2R,EDN1,EIF2AK2,ERBB3,ERCC6,EREG,F3,FBXW11,FGF19,FGFR2,FLT1,FNTA,GADD45B,GADD45G,GDF15,HSPA5,HSPH1,ICOSLG,IFI27L2,IL1B,IL6,INHBA,IRF1,IRF9,ITGB3,JUN,KLB,LOC100857191,LOC101752158,LOC107051449,LOC1…
GO:0002520	immune system development	biological process	155/1200	1286/13601	2.3e-05	0.00194678	A2ML2,A2ML4,ABL2,ACSL1,ADAR,AGT,ANGPT1,ANGPTL3,ANKLE2,APAF1,APLP2,APOA2,ARHGAP8,AZIN2,BAK1,BIRC3,CAMKK2,CARD8,CASP7,CCL19,CCL26,CCL4,CCLI7,CCLI8,CCNL1,CD44,CDKN1A,CEBPA,CHTOP,CISH,CSF1,CSRNP2,CX3CL1,CYR61,DAB1,DDR1,DENND4C,DLG1,DUSP1,DUSP10,DUSP16,DUSP5,DUSP8,EDN1,EIF2AK2,ELL,EPHA2,ERBB3,ERCC6,EREG,ERRFI1,F3,FGFR2,FICD,FLT1,FNTA,GADD45B,GADD45G,GCHFR,GLA,GPRC5A,HEXIM1,HSPA2,HSPH1,IFI27L2,IFI6,IL1…	A2ML2,A2ML4,ABL2,ACSL1,ADAR,AGT,ANGPT1,ANGPTL3,ANKLE2,APAF1,APLP2,APOA2,ARHGAP8,AZIN2,BAK1,BIRC3,CAMKK2,CARD8,CASP7,CCL19,CCL26,CCL4,CCLI7,CCLI8,CCNL1,CD44,CDKN1A,CEBPA,CHTOP,CISH,CSF1,CSRNP2,CX3CL1,CYR61,DAB1,DDR1,DENND4C,DLG1,DUSP1,DUSP10,DUSP16,DUSP5,DUSP8,EDN1,EIF2AK2,ELL,EPHA2,ERBB3,ERCC6,EREG,ERRFI1,F3,FGFR2,FICD,FLT1,FNTA,GADD45B,GADD45G,GCHFR,GLA,GPRC5A,HEXIM1,HSPA2,HSPH1,IFI27L2,IFI6,IL1…
GO:0048247	lymphocyte chemotaxis	biological process	225/1200	1989/13601	2.3e-05	0.00194678	ABL2,ACSL1,ADAR,AGT,AGXT,AHSG,AMOTL2,ANGPT1,ANGPTL3,APLP2,AREG,ARHGEF18,ARHGEF28,ATF3,BAG3,BAK1,BBS2,BCL2L10,C8orf4,CCL19,CCL26,CCL4,CCLI7,CCLI8,CD274,CD36,CD44,CEBPA,CHAC1,CHRD,CISH,CRHR1,CSF1,CX3CL1,CYLD,CYR61,DDIT4,DDR1,DENND1B,DLL4,DNM1,DOK1,DOK4,EDA2R,EDN1,EFNB1,EGR1,EIF4EBP2,EPHA2,EPHB1,ERBB3,EREG,ERRFI1,F3,F7,FARP2,FBXW11,FCER1G,FERMT2,FGF19,FGFR2,FKBP8,FLT1,FNTA,FRZB,FST,FZD9,G0S2,GCGR,GD…	ABL2,ACSL1,ADAR,AGT,AGXT,AHSG,AMOTL2,ANGPT1,ANGPTL3,APLP2,AREG,ARHGEF18,ARHGEF28,ATF3,BAG3,BAK1,BBS2,BCL2L10,C8orf4,CCL19,CCL26,CCL4,CCLI7,CCLI8,CD274,CD36,CD44,CEBPA,CHAC1,CHRD,CISH,CRHR1,CSF1,CX3CL1,CYLD,CYR61,DDIT4,DDR1,DENND1B,DLL4,DNM1,DOK1,DOK4,EDA2R,EDN1,EFNB1,EGR1,EIF4EBP2,EPHA2,EPHB1,ERBB3,EREG,ERRFI1,F3,F7,FARP2,FBXW11,FCER1G,FERMT2,FGF19,FGFR2,FKBP8,FLT1,FNTA,FRZB,FST,FZD9,G0S2,GCGR,GD…
GO:0045088	regulation of innate immune response	biological process	75/1200	529/13601	2.4e-05	0.00200709	ADM,ANGPT1,ANGPTL3,ANKRD17,APOLD1,ARHGAP22,BAK1,C5,COL8A1,CYP1B1,CYR61,DLL4,EDN1,EGR1,EPAS1,EPHA2,EPHB1,ERAP1,EREG,ERRFI1,ETS1,F3,FLT1,GJA5,IL1B,IL8L1,IL8L2,ITGB3,JUN,LOC121107687,LOXL2,MYH9,MYLK,NOV,OSR1,PCSK5,PDE3B,PGF,PLCD1,PLCG1,PML,PMLL,PRCP,PROX1,RAMP2,RHOB,RNF213,ROBO1,ROCK1,ROCK2,SAT1,SERPINF2,SNX17,SPINT1,STAB1,STAB2,STARD8,STAT1,SULF1,SYNJ2BP,TEK,TGFBR2,THBS1,TIE1,TIPARP,TMEM100,TMPRSS6…	ADM,ANGPT1,ANGPTL3,ANKRD17,APOLD1,ARHGAP22,BAK1,C5,COL8A1,CYP1B1,CYR61,DLL4,EDN1,EGR1,EPAS1,EPHA2,EPHB1,ERAP1,EREG,ERRFI1,ETS1,F3,FLT1,GJA5,IL1B,IL8L1,IL8L2,ITGB3,JUN,LOC121107687,LOXL2,MYH9,MYLK,NOV,OSR1,PCSK5,PDE3B,PGF,PLCD1,PLCG1,PML,PMLL,PRCP,PROX1,RAMP2,RHOB,RNF213,ROBO1,ROCK1,ROCK2,SAT1,SERPINF2,SNX17,SPINT1,STAB1,STAB2,STARD8,STAT1,SULF1,SYNJ2BP,TEK,TGFBR2,THBS1,TIE1,TIPARP,TMEM100,TMPRSS6…
GO:0043408	regulation of MAPK cascade	biological process	131/1200	1056/13601	2.8e-05	0.00231389	ACSL1,AGT,AKAP8,AKAP9,ANGPT1,ANKLE2,APAF1,ARHGAP8,ARNT,BAK1,C1QTNF6,CAMKK2,CARD8,CASP7,CCL19,CCL26,CCL4,CCLI7,CCLI8,CCNL1,CD36,CD44,CEBPA,CEBPB,CHTOP,CSF1,CSF3,CX3CL1,CYR61,DAB1,DDR1,DLG1,DUSP5,EDA2R,EDN1,EIF2AK2,ERBB3,ERCC6,EREG,F3,FBXW11,FGF19,FGFR2,FLT1,FNTA,GADD45B,GADD45G,GDF15,HSPA5,HSPH1,IFI27L2,IL1B,IL6,INHBA,ITGB3,JUN,KLB,LOC100857191,LOC101752158,LOC107051449,LOC121106433,LOC395551,LOC4…	ACSL1,AGT,AKAP8,AKAP9,ANGPT1,ANKLE2,APAF1,ARHGAP8,ARNT,BAK1,C1QTNF6,CAMKK2,CARD8,CASP7,CCL19,CCL26,CCL4,CCLI7,CCLI8,CCNL1,CD36,CD44,CEBPA,CEBPB,CHTOP,CSF1,CSF3,CX3CL1,CYR61,DAB1,DDR1,DLG1,DUSP5,EDA2R,EDN1,EIF2AK2,ERBB3,ERCC6,EREG,F3,FBXW11,FGF19,FGFR2,FLT1,FNTA,GADD45B,GADD45G,GDF15,HSPA5,HSPH1,IFI27L2,IL1B,IL6,INHBA,ITGB3,JUN,KLB,LOC100857191,LOC101752158,LOC107051449,LOC121106433,LOC395551,LOC4…
GO:0002824	positive regulation of adaptive immune response based on somatic recombination of immune receptors b...	biological process	5/1200	6/13601	3e-05	0.00243593	ANKRD17,DDX60,DHX58,PUM2,ZC3HAV1	ANKRD17,DDX60,DHX58,PUM2,ZC3HAV1
GO:0042379	chemokine receptor binding	biological process	33/1200	179/13601	3.6e-05	0.0028088	ANGPT1,ANKRD17,AZI2,CARD8,CCL19,CD36,EDA2R,ERC1,LOC101751687,LOC416147,MAP3K14,NFKB2,PCASP3,REL,RIPK2,ROCK1,ROCK2,SHISA5,SQSTM1,STAT1,TLR3,TNFAIP3,TNFRSF10B,TNIP1,TNIP2,TRAF6,TRIM25,TRIM32,TRIM59,ZC3H12A,ZC3HAV1,ZFAND6,ZMYND11	ANGPT1,ANKRD17,AZI2,CARD8,CCL19,CD36,EDA2R,ERC1,LOC101751687,LOC416147,MAP3K14,NFKB2,PCASP3,REL,RIPK2,ROCK1,ROCK2,SHISA5,SQSTM1,STAT1,TLR3,TNFAIP3,TNFRSF10B,TNIP1,TNIP2,TRAF6,TRIM25,TRIM32,TRIM59,ZC3H12A,ZC3HAV1,ZFAND6,ZMYND11
GO:0032692	negative regulation of interleukin-1 production	biological process	56/1200	368/13601	3.6e-05	0.0028088	ACOT6,ACSL1,ACSM4,AKR1A1,ASPDH,CAT,CHAC1,COQ8A,CTNS,DDIT4,DGAT2,FAM96A,FLAD1,FTCD,GALK1,GAMT,GGT5,GNMT,GPAM,GPD1,GSTA2,GSTA3,GSTT1,H6PD,HK2,HPX,KMO,LOC107056139,LOC396380,LOC420860,LOC770996,MAT2L2,MPC2,MTHFD2,NAMPTP1,NCOR1,P2RX7,PAH,PANK1,PDK4,PFKFB1,PFKFB3,PFKFB4,PFKP,PNPO,PPCS,QPRT,RGN,RPIA,SLC19A1,SLC25A39,SPR,STAT3,TAT,UGT1A1,VNN2	ACOT6,ACSL1,ACSM4,AKR1A1,ASPDH,CAT,CHAC1,COQ8A,CTNS,DDIT4,DGAT2,FAM96A,FLAD1,FTCD,GALK1,GAMT,GGT5,GNMT,GPAM,GPD1,GSTA2,GSTA3,GSTT1,H6PD,HK2,HPX,KMO,LOC107056139,LOC396380,LOC420860,LOC770996,MAT2L2,MPC2,MTHFD2,NAMPTP1,NCOR1,P2RX7,PAH,PANK1,PDK4,PFKFB1,PFKFB3,PFKFB4,PFKP,PNPO,PPCS,QPRT,RGN,RPIA,SLC19A1,SLC25A39,SPR,STAT3,TAT,UGT1A1,VNN2
GO:0030099	myeloid cell differentiation	biological process	26/1200	127/13601	3.8e-05	0.00291598	CCL19,CCL26,CCL4,CCLI7,CCLI8,CX3CL1,CYLD,EDA2R,EDN1,GPD1,HYAL3,IL6,LOC100857191,LOC101751687,LOC121106433,LOC395551,MAP3K14,PTPN2,RFFL,STAT1,TJP2,TNFAIP3,TNFSF15,TRIM32,ZC3H12A,ZFAND6	CCL19,CCL26,CCL4,CCLI7,CCLI8,CX3CL1,CYLD,EDA2R,EDN1,GPD1,HYAL3,IL6,LOC100857191,LOC101751687,LOC121106433,LOC395551,MAP3K14,PTPN2,RFFL,STAT1,TJP2,TNFAIP3,TNFSF15,TRIM32,ZC3H12A,ZFAND6
GO:0032731	positive regulation of interleukin-1 beta production	biological process	175/1200	1498/13601	4e-05	0.00301968	ABL2,ACSL1,ADAR,AGT,AKAP8,AKAP9,ANGPT1,ANKLE2,APLP2,AREG,ARHGAP8,ATF3,BAK1,BPNT1,BTBD10,C1QTNF6,CAD,CAMKK2,CCL19,CCL26,CCL4,CCLI7,CCLI8,CCNL1,CD36,CD44,CDKN1A,CEBPA,CISH,CMPK2,COQ8A,CSF1,CSF3,CX3CL1,CYR61,DAB1,DDIT4,DDR1,DLG1,DOK4,DUSP1,DUSP10,DUSP16,DUSP5,DUSP8,EDA2R,EDN1,EIF2AK2,EPHA2,EPHB1,ERBB3,ERC1,ERCC6,EREG,ERRFI1,FAM126A,FBXW11,FGF19,FGFR2,FLT1,GADD45B,GADD45G,GALK1,GDF15,GPD1,GPRC5A,HEXI…	ABL2,ACSL1,ADAR,AGT,AKAP8,AKAP9,ANGPT1,ANKLE2,APLP2,AREG,ARHGAP8,ATF3,BAK1,BPNT1,BTBD10,C1QTNF6,CAD,CAMKK2,CCL19,CCL26,CCL4,CCLI7,CCLI8,CCNL1,CD36,CD44,CDKN1A,CEBPA,CISH,CMPK2,COQ8A,CSF1,CSF3,CX3CL1,CYR61,DAB1,DDIT4,DDR1,DLG1,DOK4,DUSP1,DUSP10,DUSP16,DUSP5,DUSP8,EDA2R,EDN1,EIF2AK2,EPHA2,EPHB1,ERBB3,ERC1,ERCC6,EREG,ERRFI1,FAM126A,FBXW11,FGF19,FGFR2,FLT1,GADD45B,GADD45G,GALK1,GDF15,GPD1,GPRC5A,HEXI…
GO:0039530	MDA-5 signaling pathway	biological process	29/1200	150/13601	4.3e-05	0.00317745	ACP5,CCL19,CCLI7,CCLI8,CEBPA,CEBPB,CSF1,EPHA2,FARP2,IRF9,ITGB3,JUN,KMT2E,LECT2,LOC121106433,MYH9,PAFAH1B1,PRDM16,PTPN2,SBNO2,SH3PXD2A,SNX10,SRC,TGFBR2,TJP2,TLR3,TRAF6,TRIB1,ZBTB46	ACP5,CCL19,CCLI7,CCLI8,CEBPA,CEBPB,CSF1,EPHA2,FARP2,IRF9,ITGB3,JUN,KMT2E,LECT2,LOC121106433,MYH9,PAFAH1B1,PRDM16,PTPN2,SBNO2,SH3PXD2A,SNX10,SRC,TGFBR2,TJP2,TLR3,TRAF6,TRIB1,ZBTB46
GO:1900246	positive regulation of RIG-I signaling pathway	biological process	372/1200	3555/13601	4.4e-05	0.00323423	ABL2,ACP5,ACTA2,ADAMTS4,ADAR,ADM,AGT,AHSG,ANGPT1,ANGPTL3,ANK2,ANKH,ANKRD11,ANKRD17,APAF1,APLNR,APLP2,APOA2,APOLD1,AREG,ARHGAP22,ARID1B,ARID4A,ARMC6,ASB1,ASCL1,ATF3,ATXN1L,AZI2,B2M,BAG3,BAK1,BBS2,BCL11A,BSX,BTG2,C3H8ORF80,C5,C8orf4,CAD,CALB1,CASP7,CCL19,CCLI7,CCLI8,CD44,CD83,CDH4,CDKL1,CDKN1A,CEBPA,CEBPB,CEBPD,CHAC1,CHRD,CLN5,CNP,COL8A1,CP,CRHR1,CSF1,CSF3,CTNS,CYFIP1,CYLD,CYP1B1,CYR61,DAB1,DDIT4,D…	ABL2,ACP5,ACTA2,ADAMTS4,ADAR,ADM,AGT,AHSG,ANGPT1,ANGPTL3,ANK2,ANKH,ANKRD11,ANKRD17,APAF1,APLNR,APLP2,APOA2,APOLD1,AREG,ARHGAP22,ARID1B,ARID4A,ARMC6,ASB1,ASCL1,ATF3,ATXN1L,AZI2,B2M,BAG3,BAK1,BBS2,BCL11A,BSX,BTG2,C3H8ORF80,C5,C8orf4,CAD,CALB1,CASP7,CCL19,CCLI7,CCLI8,CD44,CD83,CDH4,CDKL1,CDKN1A,CEBPA,CEBPB,CEBPD,CHAC1,CHRD,CLN5,CNP,COL8A1,CP,CRHR1,CSF1,CSF3,CTNS,CYFIP1,CYLD,CYP1B1,CYR61,DAB1,DDIT4,D…
GO:0010941	regulation of cell death	biological process	75/1200	539/13601	4.5e-05	0.00329042	ADM,ANGPT1,ANGPTL3,ANKRD17,APOLD1,ARHGAP22,BAK1,C5,COL8A1,CYP1B1,CYR61,DLL4,EDN1,EGR1,EPAS1,EPHA2,EPHB1,ERAP1,EREG,ERRFI1,ETS1,F3,FLT1,GJA5,IL1B,IL8L1,IL8L2,ITGB3,JUN,LOC121107687,LOXL2,MYH9,MYLK,NOV,OSR1,PCSK5,PDE3B,PGF,PLCD1,PLCG1,PML,PMLL,PRCP,PROX1,RAMP2,RHOB,RNF213,ROBO1,ROCK1,ROCK2,SAT1,SERPINF2,SNX17,SPINT1,STAB1,STAB2,STARD8,STAT1,SULF1,SYNJ2BP,TEK,TGFBR2,THBS1,TIE1,TIPARP,TMEM100,TMPRSS6…	ADM,ANGPT1,ANGPTL3,ANKRD17,APOLD1,ARHGAP22,BAK1,C5,COL8A1,CYP1B1,CYR61,DLL4,EDN1,EGR1,EPAS1,EPHA2,EPHB1,ERAP1,EREG,ERRFI1,ETS1,F3,FLT1,GJA5,IL1B,IL8L1,IL8L2,ITGB3,JUN,LOC121107687,LOXL2,MYH9,MYLK,NOV,OSR1,PCSK5,PDE3B,PGF,PLCD1,PLCG1,PML,PMLL,PRCP,PROX1,RAMP2,RHOB,RNF213,ROBO1,ROCK1,ROCK2,SAT1,SERPINF2,SNX17,SPINT1,STAB1,STAB2,STARD8,STAT1,SULF1,SYNJ2BP,TEK,TGFBR2,THBS1,TIE1,TIPARP,TMEM100,TMPRSS6…
GO:0007249	I-kappaB kinase/NF-kappaB signaling	biological process	16/1200	61/13601	5.4e-05	0.00382824	ABCC2,ABCD3,ACSL1,CD36,EDN1,EXFABP,IL1B,IRS2,NOS2,P2RX7,PLA2G6,PLIN2,SLC25A20,SLC27A2,SLC27A4,THBS1	ABCC2,ABCD3,ACSL1,CD36,EDN1,EXFABP,IL1B,IRS2,NOS2,P2RX7,PLA2G6,PLIN2,SLC25A20,SLC27A2,SLC27A4,THBS1
GO:0071356	cellular response to tumor necrosis factor	biological process	243/1200	2204/13601	6.1e-05	0.00417611	A2M,A2ML3,ACOT11,AGT,AKAP9,AMOTL2,ANGPT1,ANK2,ANKRD17,APAF1,ARHGAP8,ARHGDIB,ARHGEF11,ARHGEF18,ARHGEF28,ARHGEF3,ARHGEF9,ARL5B,ASB1,ATF3,AZI2,BAK1,BCL2L10,BCLAF1,C1QTNF6,CARD8,CAT,CCL19,CCL26,CCL4,CCLI7,CCLI8,CD36,CD44,CDKN1A,CEBPB,CHAC1,CISH,CREM,CSF1,CSF3,CX3CL1,CYFIP1,CYLD,CYP1B1,CYR61,DAB1,DDIT4,DDX60,DHH,DHX58,DIRAS1,DLG1,DNMBP,DOK1,DOK4,DOT1L,DUSP1,DUSP10,DUSP16,DUSP5,DUSP8,EDA2R,EDN1,EIF2AK2…	A2M,A2ML3,ACOT11,AGT,AKAP9,AMOTL2,ANGPT1,ANK2,ANKRD17,APAF1,ARHGAP8,ARHGDIB,ARHGEF11,ARHGEF18,ARHGEF28,ARHGEF3,ARHGEF9,ARL5B,ASB1,ATF3,AZI2,BAK1,BCL2L10,BCLAF1,C1QTNF6,CARD8,CAT,CCL19,CCL26,CCL4,CCLI7,CCLI8,CD36,CD44,CDKN1A,CEBPB,CHAC1,CISH,CREM,CSF1,CSF3,CX3CL1,CYFIP1,CYLD,CYP1B1,CYR61,DAB1,DDIT4,DDX60,DHH,DHX58,DIRAS1,DLG1,DNMBP,DOK1,DOK4,DOT1L,DUSP1,DUSP10,DUSP16,DUSP5,DUSP8,EDA2R,EDN1,EIF2AK2…
GO:0098586	cellular response to virus	biological process	12/1200	38/13601	6.5e-05	0.00438546	CCL19,CCL26,CCL4,CCLI7,CCLI8,CX3CL1,FLT1,IL8L1,IL8L2,LOC100857191,LOC121106433,LOC395551	CCL19,CCL26,CCL4,CCLI7,CCLI8,CX3CL1,FLT1,IL8L1,IL8L2,LOC100857191,LOC121106433,LOC395551
GO:0035456	response to interferon-beta	biological process	46/1200	292/13601	7.7e-05	0.0050966	AGT,ANGPT1,ARHGDIB,CYP1B1,DDR1,DLL4,EFNB1,EPHA2,ETS1,FGF19,ITGB3,JUN,LOC121107687,LOXL2,MYH9,NRTN,PAFAH1B1,PLCG1,PML,PMLL,PPM1F,PRCP,PROX1,RCC2,RFFL,RHOB,ROBO1,ROCK2,SCARB1,SCHIP1,SDC4,SEMA7A,SNAI1,SOX8,SOX9,SRC,STARD8,STC1,SYNJ2BP,TEK,TGFBR2,THBS1,VEGFA,VEGFC,WASF2,ZC3H12A	AGT,ANGPT1,ARHGDIB,CYP1B1,DDR1,DLL4,EFNB1,EPHA2,ETS1,FGF19,ITGB3,JUN,LOC121107687,LOXL2,MYH9,NRTN,PAFAH1B1,PLCG1,PML,PMLL,PPM1F,PRCP,PROX1,RCC2,RFFL,RHOB,ROBO1,ROCK2,SCARB1,SCHIP1,SDC4,SEMA7A,SNAI1,SOX8,SOX9,SRC,STARD8,STC1,SYNJ2BP,TEK,TGFBR2,THBS1,VEGFA,VEGFC,WASF2,ZC3H12A
GO:0002573	myeloid leukocyte differentiation	biological process	385/1200	3718/13601	7.9e-05	0.00520431	AADAC,ABL2,ACP5,ACSL1,ADM,AGT,AHSG,AKAP8,AKAP9,ANGPT1,ANGPTL3,ANK1,ANK2,ANKLE2,ANKRD17,ANO1,APAF1,APOA2,AREG,ARHGAP8,ARHGEF11,ARHGEF18,ARHGEF9,ARID1B,ARID4A,ARNT,ARNTL2,ASCL1,ASNS,ATF3,ATP8A1,ATXN1L,B2M,BAK1,BCL11A,BCLAF1,BTBD10,BTG2,C1QTNF6,C5,CA2,CALCOCO2,CAMKK2,CARD8,CASP7,CAT,CCL19,CCL26,CCL4,CCLI7,CCLI8,CCNL1,CD248,CD274,CD36,CD44,CD83,CDH4,CDKN1A,CEBPA,CEBPB,CEBPD,CHCHD10,CHRD,CHST3,CHTOP,C…	AADAC,ABL2,ACP5,ACSL1,ADM,AGT,AHSG,AKAP8,AKAP9,ANGPT1,ANGPTL3,ANK1,ANK2,ANKLE2,ANKRD17,ANO1,APAF1,APOA2,AREG,ARHGAP8,ARHGEF11,ARHGEF18,ARHGEF9,ARID1B,ARID4A,ARNT,ARNTL2,ASCL1,ASNS,ATF3,ATP8A1,ATXN1L,B2M,BAK1,BCL11A,BCLAF1,BTBD10,BTG2,C1QTNF6,C5,CA2,CALCOCO2,CAMKK2,CARD8,CASP7,CAT,CCL19,CCL26,CCL4,CCLI7,CCLI8,CCNL1,CD248,CD274,CD36,CD44,CD83,CDH4,CDKN1A,CEBPA,CEBPB,CEBPD,CHCHD10,CHRD,CHST3,CHTOP,C…
GO:0032479	regulation of type I interferon production	biological process	104/1200	825/13601	0.0001	0.00601983	ACSL1,AGT,AKAP8,AKAP9,ANGPT1,ANKLE2,ARHGAP8,ARNT,C1QTNF6,CAMKK2,CCL19,CCL26,CCL4,CCLI7,CCLI8,CCNL1,CD36,CD44,CEBPB,CHTOP,CSF1,CSF3,CX3CL1,CYR61,DAB1,DDR1,DLG1,DUSP5,EDA2R,EDN1,EIF2AK2,ERBB3,ERCC6,EREG,FGF19,FGFR2,FLT1,FNTA,GADD45B,GADD45G,GDF15,HSPA5,HSPH1,IL1B,IL6,INHBA,ITGB3,JUN,KLB,LOC100857191,LOC101752158,LOC107051449,LOC121106433,LOC395551,LOC427439,LOC776507,MAP3K2,MAP3K5,MST1R,MYD88,NBN,N…	ACSL1,AGT,AKAP8,AKAP9,ANGPT1,ANKLE2,ARHGAP8,ARNT,C1QTNF6,CAMKK2,CCL19,CCL26,CCL4,CCLI7,CCLI8,CCNL1,CD36,CD44,CEBPB,CHTOP,CSF1,CSF3,CX3CL1,CYR61,DAB1,DDR1,DLG1,DUSP5,EDA2R,EDN1,EIF2AK2,ERBB3,ERCC6,EREG,FGF19,FGFR2,FLT1,FNTA,GADD45B,GADD45G,GDF15,HSPA5,HSPH1,IL1B,IL6,INHBA,ITGB3,JUN,KLB,LOC100857191,LOC101752158,LOC107051449,LOC121106433,LOC395551,LOC427439,LOC776507,MAP3K2,MAP3K5,MST1R,MYD88,NBN,N…
GO:0039528	cytoplasmic pattern recognition receptor signaling pathway in response to virus	biological process	48/1200	315/13601	0.00012	0.00704168	ACP5,ADAR,AHSG,ANKH,AREG,BCAP29,CAT,CCDC47,CCLI7,CCLI8,CEBPA,CEBPB,CEBPD,CHRD,COL6A1,CSF1,CYR61,DDR1,EPHA2,IFITM5,INTU,JUND,LGR4,LOC101748577,LOC107053353,LOC121106433,LOC416147,LOC427439,LOC770612,NAB2,NOG2,NOV,OSR1,P2RX7,PENK,PLXNB3,RORBL,RRBP1,SBNO2,SEMA7A,SMAD1,SOX8,SOX9,SPP1,STC1,SYNCRIP,TRAF6,ZBTB32	ACP5,ADAR,AHSG,ANKH,AREG,BCAP29,CAT,CCDC47,CCLI7,CCLI8,CEBPA,CEBPB,CEBPD,CHRD,COL6A1,CSF1,CYR61,DDR1,EPHA2,IFITM5,INTU,JUND,LGR4,LOC101748577,LOC107053353,LOC121106433,LOC416147,LOC427439,LOC770612,NAB2,NOG2,NOV,OSR1,P2RX7,PENK,PLXNB3,RORBL,RRBP1,SBNO2,SEMA7A,SMAD1,SOX8,SOX9,SPP1,STC1,SYNCRIP,TRAF6,ZBTB32
GO:0045071	negative regulation of viral genome replication	biological process	85/1200	649/13601	0.00013	0.00753353	ACP5,ADAR,ANGPT1,ARID4A,ARMC6,ATXN1L,AZI2,B2M,BAK1,C8orf4,CCL19,CCLI7,CCLI8,CD44,CD83,CEBPA,CEBPB,CEBPD,CSF1,CSF3,CYLD,DLL4,EGR1,EIF2AK2,EPAS1,EPHA2,ETS1,ETV6,FARP2,FCER1G,FMO4,FST,FZD9,IL15RA,IL6,INHBA,IRF1,IRF8,IRF9,ITGB3,JUN,KMT2E,LECT2,LOC121106433,LOC121110055,LOC422513,LRRC8A,LY6E,MAD1L1,MEIS2,MYH9,NBEAL2,NCOR1,NFKB2,NLRP3,ONECUT1,PAFAH1B1,PCASP3,PGLYRP2,PML,PMLL,PRDM16,PTPN2,RAB7B,RIPK2,RO…	ACP5,ADAR,ANGPT1,ARID4A,ARMC6,ATXN1L,AZI2,B2M,BAK1,C8orf4,CCL19,CCLI7,CCLI8,CD44,CD83,CEBPA,CEBPB,CEBPD,CSF1,CSF3,CYLD,DLL4,EGR1,EIF2AK2,EPAS1,EPHA2,ETS1,ETV6,FARP2,FCER1G,FMO4,FST,FZD9,IL15RA,IL6,INHBA,IRF1,IRF8,IRF9,ITGB3,JUN,KMT2E,LECT2,LOC121106433,LOC121110055,LOC422513,LRRC8A,LY6E,MAD1L1,MEIS2,MYH9,NBEAL2,NCOR1,NFKB2,NLRP3,ONECUT1,PAFAH1B1,PCASP3,PGLYRP2,PML,PMLL,PRDM16,PTPN2,RAB7B,RIPK2,RO…
GO:0060333	interferon-gamma-mediated signaling pathway	biological process	77/1200	575/13601	0.00013	0.00753353	AZI2,B2M,BAK1,CATH1,CCL19,CCLI7,CCLI8,CD274,CD44,CD83,CDKN1A,CEBPB,CYLD,DLG1,DLL4,DMB2,EFNB1,EGR1,EXOSC6,FCER1G,FZD9,GPAM,HSPH1,ICOSLG,IFNAR1,IFNL3A,IL15RA,IL1B,IL6,IRF1,IRF9,IRS2,JUN,KMT2E,LOC121106433,LOC121110055,LRRC8A,MAD1L1,MAP3K14,MAP3K8,MLH1,MSH6,MYD88,MYH9,NBN,NCOR1,NDRG1,NLRP3,NR4A3,ONECUT1,P2RX7,PCASP3,PDE5A,PGLYRP2,PLA2G3,PRKAR1A,PRKCQ,PTPN2,RIPK2,RSAD2,SBNO2,SLC39A5,SWAP70,TGFBR2,THB…	AZI2,B2M,BAK1,CATH1,CCL19,CCLI7,CCLI8,CD274,CD44,CD83,CDKN1A,CEBPB,CYLD,DLG1,DLL4,DMB2,EFNB1,EGR1,EXOSC6,FCER1G,FZD9,GPAM,HSPH1,ICOSLG,IFNAR1,IFNL3A,IL15RA,IL1B,IL6,IRF1,IRF9,IRS2,JUN,KMT2E,LOC121106433,LOC121110055,LRRC8A,MAD1L1,MAP3K14,MAP3K8,MLH1,MSH6,MYD88,MYH9,NBN,NCOR1,NDRG1,NLRP3,NR4A3,ONECUT1,P2RX7,PCASP3,PDE5A,PGLYRP2,PLA2G3,PRKAR1A,PRKCQ,PTPN2,RIPK2,RSAD2,SBNO2,SLC39A5,SWAP70,TGFBR2,THB…
GO:0042981	regulation of apoptotic process	biological process	30/1200	168/13601	0.00015	0.00851585	ACOT6,ACSL1,AKR1A1,ASPDH,COQ8A,DDIT4,FLAD1,GALK1,GPD1,HK2,KMO,LOC770996,MAT2L2,MPC2,MTHFD2,NAMPTP1,NCOR1,P2RX7,PANK1,PDK4,PFKFB1,PFKFB3,PFKFB4,PFKP,PNPO,PPCS,QPRT,RGN,SPR,STAT3	ACOT6,ACSL1,AKR1A1,ASPDH,COQ8A,DDIT4,FLAD1,GALK1,GPD1,HK2,KMO,LOC770996,MAT2L2,MPC2,MTHFD2,NAMPTP1,NCOR1,P2RX7,PANK1,PDK4,PFKFB1,PFKFB3,PFKFB4,PFKP,PNPO,PPCS,QPRT,RGN,SPR,STAT3
GO:0043067	regulation of programmed cell death	biological process	6/1200	11/13601	0.00015	0.00851585	ANKRD17,DDX60,DHX58,PUM2,TKFC,ZC3HAV1	ANKRD17,DDX60,DHX58,PUM2,TKFC,ZC3HAV1
GO:0042033	chemokine biosynthetic process	biological process	30/1200	169/13601	0.00016	0.00890263	AGXT,ASNS,AZIN2,BHMT2,CAD,COMT,DMGDH,ERO1A,FPGS,FTCD,GAMT,GATM,GCSH,GFPT2,GLS2,GLUD2,GNMT,HAL,HGD,HNF4A,HYKK,IDO2,KMO,LOC101751749,NOS2,ODC,PAH,PRODH,PRODH2,TAT	AGXT,ASNS,AZIN2,BHMT2,CAD,COMT,DMGDH,ERO1A,FPGS,FTCD,GAMT,GATM,GCSH,GFPT2,GLS2,GLUD2,GNMT,HAL,HGD,HNF4A,HYKK,IDO2,KMO,LOC101751749,NOS2,ODC,PAH,PRODH,PRODH2,TAT
GO:0045073	regulation of chemokine biosynthetic process	biological process	146/1200	1246/13601	0.00016	0.00890263	ABL2,ACP5,AGT,ANGPT1,ANGPTL3,ARHGDIB,ATP8A1,BBS2,C5,CATH1,CCL19,CCL26,CCL4,CCLI7,CCLI8,CD274,CDH4,CHRD,CMTM6,CSF1,CX3CL1,CYP1B1,CYR61,DAB1,DACH1,DDIT4,DDR1,DLL4,EDN1,EFNB1,EPHA2,EPHB1,ERBB3,EREG,ETS1,ETV4,F7,FAM110C,FCER1G,FGF19,FLT1,FUT10,HSPA5,IL17RA,IL1B,IL8L1,IL8L2,IRS2,ITGB3,ITGB4,JUN,JUP,LOC100857191,LOC101748577,LOC107057173,LOC121106433,LOC121107687,LOC395551,LOC416147,LOC417192,LOC770612…	ABL2,ACP5,AGT,ANGPT1,ANGPTL3,ARHGDIB,ATP8A1,BBS2,C5,CATH1,CCL19,CCL26,CCL4,CCLI7,CCLI8,CD274,CDH4,CHRD,CMTM6,CSF1,CX3CL1,CYP1B1,CYR61,DAB1,DACH1,DDIT4,DDR1,DLL4,EDN1,EFNB1,EPHA2,EPHB1,ERBB3,EREG,ETS1,ETV4,F7,FAM110C,FCER1G,FGF19,FLT1,FUT10,HSPA5,IL17RA,IL1B,IL8L1,IL8L2,IRS2,ITGB3,ITGB4,JUN,JUP,LOC100857191,LOC101748577,LOC107057173,LOC121106433,LOC121107687,LOC395551,LOC416147,LOC417192,LOC770612…
GO:0050755	chemokine metabolic process	biological process	8/1200	20/13601	0.00017	0.00942151	CARD8,CCL19,CCLI7,CCLI8,IFNAR1,LOC121106433,NLRP3,P2RX7	CARD8,CCL19,CCLI7,CCLI8,IFNAR1,LOC121106433,NLRP3,P2RX7
GO:0043068	positive regulation of programmed cell death	biological process	144/1200	1231/13601	0.00019	0.0104883	ACSL1,ADAR,AGT,AKAP8,AKAP9,ANGPT1,ANKLE2,APLP2,ARHGAP8,ARNT,ATF3,BAK1,C1QTNF6,CAMKK2,CCL19,CCL26,CCL4,CCLI7,CCLI8,CCNL1,CD36,CD44,CDKN1A,CEBPA,CEBPB,CHTOP,CISH,CSF1,CSF3,CX3CL1,CYR61,DAB1,DDIT4,DDR1,DLG1,DUSP1,DUSP10,DUSP16,DUSP5,DUSP8,EDA2R,EDN1,EGR1,EIF2AK2,EPHA2,EPHB1,ERBB3,ERCC6,EREG,ERRFI1,FGF19,FGFR2,FLT1,FNTA,GADD45B,GADD45G,GDF15,GPRC5A,HEXIM1,HSPA5,HSPH1,IFNAR1,IL1B,IL6,INHBA,ITGB3,JUN,K…	ACSL1,ADAR,AGT,AKAP8,AKAP9,ANGPT1,ANKLE2,APLP2,ARHGAP8,ARNT,ATF3,BAK1,C1QTNF6,CAMKK2,CCL19,CCL26,CCL4,CCLI7,CCLI8,CCNL1,CD36,CD44,CDKN1A,CEBPA,CEBPB,CHTOP,CISH,CSF1,CSF3,CX3CL1,CYR61,DAB1,DDIT4,DDR1,DLG1,DUSP1,DUSP10,DUSP16,DUSP5,DUSP8,EDA2R,EDN1,EGR1,EIF2AK2,EPHA2,EPHB1,ERBB3,ERCC6,EREG,ERRFI1,FGF19,FGFR2,FLT1,FNTA,GADD45B,GADD45G,GDF15,GPRC5A,HEXIM1,HSPA5,HSPH1,IFNAR1,IL1B,IL6,INHBA,ITGB3,JUN,K…
GO:0002753	cytoplasmic pattern recognition receptor signaling pathway	biological process	258/1200	2405/13601	0.00022	0.0117272	A2M,A2ML3,ADAR,ADM,AGT,AHSG,ANGPT1,ANK2,ANKRD17,ANO1,APAF1,APLP2,ARHGAP8,ARHGDIB,ARHGEF11,ARHGEF18,ARHGEF28,ARHGEF3,ARHGEF9,ATF3,BAK1,BCL2L10,BCLAF1,BIRC3,C1QTNF6,C8orf4,CA2,CARD8,CAT,CCL19,CCL26,CCL4,CCLI7,CCLI8,CD36,CD44,CHAC1,CHRD,CISH,CRHR1,CSF1,CSF3,CX3CL1,CXorf36,CYLD,CYP1B1,CYR61,DAB1,DDIT4,DDX60,DHX58,DLG1,DLL4,DNM1,DNMBP,DOK1,DOT1L,DUSP1,DUSP10,DUSP16,DUSP5,DUSP8,ECE1,EDA2R,EDN1,EGR1,EIF…	A2M,A2ML3,ADAR,ADM,AGT,AHSG,ANGPT1,ANK2,ANKRD17,ANO1,APAF1,APLP2,ARHGAP8,ARHGDIB,ARHGEF11,ARHGEF18,ARHGEF28,ARHGEF3,ARHGEF9,ATF3,BAK1,BCL2L10,BCLAF1,BIRC3,C1QTNF6,C8orf4,CA2,CARD8,CAT,CCL19,CCL26,CCL4,CCLI7,CCLI8,CD36,CD44,CHAC1,CHRD,CISH,CRHR1,CSF1,CSF3,CX3CL1,CXorf36,CYLD,CYP1B1,CYR61,DAB1,DDIT4,DDX60,DHX58,DLG1,DLL4,DNM1,DNMBP,DOK1,DOT1L,DUSP1,DUSP10,DUSP16,DUSP5,DUSP8,ECE1,EDA2R,EDN1,EGR1,EIF…
GO:0048534	hematopoietic or lymphoid organ development	biological process	5/1200	8/13601	0.00024	0.0126485	IFNAR1,IRF7,MYD88,NMI,TLR3	IFNAR1,IRF7,MYD88,NMI,TLR3
GO:0045321	leukocyte activation	biological process	15/1200	62/13601	0.00025	0.013028	AKR1A1,ATF3,GNMT,GPD1,GPD2,LOC770996,PCK1,PFKFB1,PGP,PPP4R3B,PTPN2,RGN,SIK1,SLC25A10,SORD	AKR1A1,ATF3,GNMT,GPD1,GPD2,LOC770996,PCK1,PFKFB1,PGP,PPP4R3B,PTPN2,RGN,SIK1,SLC25A10,SORD
GO:0043281	regulation of cysteine-type endopeptidase activity involved in apoptotic process	biological process	9/1200	26/13601	0.00025	0.013028	CYLD,DHX58,IFIH1,LOC416147,NLRC5,NMI,REL,TNFAIP3,TRIM25	CYLD,DHX58,IFIH1,LOC416147,NLRC5,NMI,REL,TNFAIP3,TRIM25
GO:0010942	positive regulation of cell death	biological process	463/1200	4620/13601	0.00026	0.0134987	A1CF,A2M,A2ML2,A2ML3,A2ML4,AADAC,ABL2,ACP5,ACSL1,ACTA2,ADAR,AGT,AKAP8,AKAP9,ANGPT1,ANGPTL3,ANK2,ANKLE2,ANKRD17,APAF1,APLP2,APOA2,AREG,ARHGAP22,ARHGAP8,ARHGEF11,ARID1B,ARID3C,ARID4A,ARID4B,ARID5A,ARNT,ARNTL2,ASB1,ASCC2,ASCL1,ASXL2,ATF3,ATF7IP,ATXN1L,AZIN2,BAK1,BAZ2A,BAZ2B,BBS2,BCL11A,BCLAF1,BHLHE40,BIRC3,BSX,BTBD10,BTG2,C1QTNF6,C5,C8orf4,CALCOCO2,CAMKK2,CARD8,CASP7,CAT,CATH1,CATH2,CATH3,CBX4,CBX5,…	A1CF,A2M,A2ML2,A2ML3,A2ML4,AADAC,ABL2,ACP5,ACSL1,ACTA2,ADAR,AGT,AKAP8,AKAP9,ANGPT1,ANGPTL3,ANK2,ANKLE2,ANKRD17,APAF1,APLP2,APOA2,AREG,ARHGAP22,ARHGAP8,ARHGEF11,ARID1B,ARID3C,ARID4A,ARID4B,ARID5A,ARNT,ARNTL2,ASB1,ASCC2,ASCL1,ASXL2,ATF3,ATF7IP,ATXN1L,AZIN2,BAK1,BAZ2A,BAZ2B,BBS2,BCL11A,BCLAF1,BHLHE40,BIRC3,BSX,BTBD10,BTG2,C1QTNF6,C5,C8orf4,CALCOCO2,CAMKK2,CARD8,CASP7,CAT,CATH1,CATH2,CATH3,CBX4,CBX5,…
GO:0039531	regulation of viral-induced cytoplasmic pattern recognition receptor signaling pathway	biological process	24/1200	127/13601	0.00027	0.0137121	ANGPT1,ARHGAP8,CCL19,CCL26,CCL4,CCLI7,CCLI8,CD36,CD44,CX3CL1,FGF19,JUN,LOC100857191,LOC107051449,LOC121106433,LOC395551,NOV,RIPK2,SEMA7A,SERPINF2,SPRY2,SRC,ST5,TEK	ANGPT1,ARHGAP8,CCL19,CCL26,CCL4,CCLI7,CCLI8,CD36,CD44,CX3CL1,FGF19,JUN,LOC100857191,LOC107051449,LOC121106433,LOC395551,NOV,RIPK2,SEMA7A,SERPINF2,SPRY2,SRC,ST5,TEK
GO:0050778	positive regulation of immune response	biological process	4/1200	5/13601	0.00028	0.0140161	ANKRD17,DDX60,DHX58,TKFC	ANKRD17,DDX60,DHX58,TKFC
GO:0032732	positive regulation of interleukin-1 production	biological process	4/1200	5/13601	0.00028	0.0140161	NLRP3,PML,PMLL,ZC3H12A	NLRP3,PML,PMLL,ZC3H12A
GO:0043065	positive regulation of apoptotic process	biological process	30/1200	176/13601	0.00034	0.0163177	CCL19,CD274,CD44,CD83,CEBPB,CYLD,DLG1,DMB2,EFNB1,GPAM,HSPH1,ICOSLG,IL1B,IL6,IRF1,MAD1L1,MAP3K14,MAP3K8,NLRP3,NR4A3,PCASP3,PDE5A,PRKAR1A,PRKCQ,PTPN2,RIPK2,TGFBR2,TRAF6,VCAM1,ZBTB32	CCL19,CD274,CD44,CD83,CEBPB,CYLD,DLG1,DMB2,EFNB1,GPAM,HSPH1,ICOSLG,IL1B,IL6,IRF1,MAD1L1,MAP3K14,MAP3K8,NLRP3,NR4A3,PCASP3,PDE5A,PRKAR1A,PRKCQ,PTPN2,RIPK2,TGFBR2,TRAF6,VCAM1,ZBTB32
GO:0071706	tumor necrosis factor superfamily cytokine production	biological process	15/1200	64/13601	0.00036	0.0172184	ANGPT1,C1QTNF6,CCL19,CSF3,F10,F3,F7,FAM110C,MST1R,MYORG,OSBPL8,SPRY2,SRC,TEK,THBS1	ANGPT1,C1QTNF6,CCL19,CSF3,F10,F3,F7,FAM110C,MST1R,MYORG,OSBPL8,SPRY2,SRC,TEK,THBS1
GO:0045351	type I interferon biosynthetic process	biological process	476/1200	4781/13601	0.00037	0.0174575	A2M,A2ML3,ABL2,ACP5,ACTA2,ADAMTS4,ADAR,ADM,AFF4,AGT,AHSG,ANGPT1,ANGPTL3,ANK2,ANKH,ANKRD11,ANKRD17,ANO1,APAF1,APLNR,APLP2,APOA2,APOLD1,AREG,ARHGAP22,ARHGDIB,ARHGEF18,ARHGEF28,ARID1B,ARID4A,ARMC6,ARNT,ASB1,ASCL1,ATF3,ATXN1L,AZI2,B2M,BAG3,BAK1,BBS2,BCAP29,BCL11A,BSX,BTG2,C3H8ORF80,C5,C8orf4,CA2,CAD,CALB1,CASP7,CAT,CCDC47,CCL19,CCLI7,CCLI8,CD36,CD44,CD83,CDH4,CDKL1,CDKN1A,CEBPA,CEBPB,CEBPD,CHAC1,CHRD…	A2M,A2ML3,ABL2,ACP5,ACTA2,ADAMTS4,ADAR,ADM,AFF4,AGT,AHSG,ANGPT1,ANGPTL3,ANK2,ANKH,ANKRD11,ANKRD17,ANO1,APAF1,APLNR,APLP2,APOA2,APOLD1,AREG,ARHGAP22,ARHGDIB,ARHGEF18,ARHGEF28,ARID1B,ARID4A,ARMC6,ARNT,ASB1,ASCL1,ATF3,ATXN1L,AZI2,B2M,BAG3,BAK1,BBS2,BCAP29,BCL11A,BSX,BTG2,C3H8ORF80,C5,C8orf4,CA2,CAD,CALB1,CASP7,CAT,CCDC47,CCL19,CCLI7,CCLI8,CD36,CD44,CD83,CDH4,CDKL1,CDKN1A,CEBPA,CEBPB,CEBPD,CHAC1,CHRD…
GO:0032480	negative regulation of type I interferon production	biological process	110/1200	912/13601	0.00038	0.017809	ACSL1,AHSG,AKAP9,APAF1,ARHGEF18,BBS2,CA2,CAD,CD44,CEBPB,CHRD,CISH,COL4A6,COL6A1,CRHR1,CYR61,DENND4C,DLL4,DUSP1,EDN1,EGR1,EIF4EBP2,EPHX1L,ERRFI1,FERMT2,FGF19,FGFR2,FKBP8,FNTA,GATSL3,GCGR,GNB4,GPAM,GPD1,HSPA5,IL1B,IRS2,ITGB3,JUN,JUND,JUP,KLB,KLF6,LATS2,LOC101747382,LOC101751669,LOC776507,LPIN1,MBD5,MGARP,MICALL1,NCBP2,NCOR1,NOG2,NOV,NR4A1,NR4A2,NR4A3,ONECUT1,OSBPL8,PCSK6,PDE3B,PDE4B,PDK4,PENK,PGF,P…	ACSL1,AHSG,AKAP9,APAF1,ARHGEF18,BBS2,CA2,CAD,CD44,CEBPB,CHRD,CISH,COL4A6,COL6A1,CRHR1,CYR61,DENND4C,DLL4,DUSP1,EDN1,EGR1,EIF4EBP2,EPHX1L,ERRFI1,FERMT2,FGF19,FGFR2,FKBP8,FNTA,GATSL3,GCGR,GNB4,GPAM,GPD1,HSPA5,IL1B,IRS2,ITGB3,JUN,JUND,JUP,KLB,KLF6,LATS2,LOC101747382,LOC101751669,LOC776507,LPIN1,MBD5,MGARP,MICALL1,NCBP2,NCOR1,NOG2,NOV,NR4A1,NR4A2,NR4A3,ONECUT1,OSBPL8,PCSK6,PDE3B,PDE4B,PDK4,PENK,PGF,P…
GO:0043280	positive regulation of cysteine-type endopeptidase activity involved in apoptotic process	biological process	24/1200	130/13601	0.00039	0.0180356	ANKRD17,B2M,CCL19,CD36,DDX60,DHX58,DMB2,EXOSC6,FCER1G,HPX,IL6,MSH6,NLRP3,NR4A3,P2RX7,PCASP3,PUM2,RIPK2,RSAD2,SEMA7A,TAP2,TRAF6,UNG,ZC3HAV1	ANKRD17,B2M,CCL19,CD36,DDX60,DHX58,DMB2,EXOSC6,FCER1G,HPX,IL6,MSH6,NLRP3,NR4A3,P2RX7,PCASP3,PUM2,RIPK2,RSAD2,SEMA7A,TAP2,TRAF6,UNG,ZC3HAV1
GO:0046597	negative regulation of viral entry into host cell	biological process	75/1200	577/13601	0.00039	0.0180356	A2M,A2ML3,ADAR,ANGPT1,ANKRD17,APOA2,B2M,BIRC3,C1R,C1S,C5,CCL19,CD36,CD44,CFH,CFI,CYLD,DDX60,DENND1B,DHX58,DMB2,DUSP10,ERAP1,EREG,EXOSC6,FBXW11,FCER1G,HPX,IFIH1,IFNAR1,IFNL3A,IL6,IRF1,IRF7,IRF9,LGR4,LOC770612,MADCAM1,MSH6,MYD88,NLRC5,NLRP3,NMI,NR4A3,P2RX7,PARP9,PCASP3,PDE4B,PGLYRP2,PLCG1,PRKACB,PRKCQ,PTPN2,PUM2,RAB7B,RIPK2,RSAD2,SAMHD1,SEMA7A,SLC39A5,SOCS1,TAP2,TKFC,TLR3,TNFAIP3,TNIP1,TNIP2,TRAF6,…	A2M,A2ML3,ADAR,ANGPT1,ANKRD17,APOA2,B2M,BIRC3,C1R,C1S,C5,CCL19,CD36,CD44,CFH,CFI,CYLD,DDX60,DENND1B,DHX58,DMB2,DUSP10,ERAP1,EREG,EXOSC6,FBXW11,FCER1G,HPX,IFIH1,IFNAR1,IFNL3A,IL6,IRF1,IRF7,IRF9,LGR4,LOC770612,MADCAM1,MSH6,MYD88,NLRC5,NLRP3,NMI,NR4A3,P2RX7,PARP9,PCASP3,PDE4B,PGLYRP2,PLCG1,PRKACB,PRKCQ,PTPN2,PUM2,RAB7B,RIPK2,RSAD2,SAMHD1,SEMA7A,SLC39A5,SOCS1,TAP2,TKFC,TLR3,TNFAIP3,TNIP1,TNIP2,TRAF6,…
GO:0070374	positive regulation of ERK1 and ERK2 cascade	biological process	11/1200	39/13601	0.0004	0.0183763	APOA2,EREG,ICOSLG,IL1B,IRF1,IRF9,MYD88,PRKCQ,THBS1,TLR3,TRAF6	APOA2,EREG,ICOSLG,IL1B,IRF1,IRF9,MYD88,PRKCQ,THBS1,TLR3,TRAF6
GO:0039533	regulation of MDA-5 signaling pathway	biological process	27/1200	154/13601	0.00041	0.0187126	APAF1,BAK1,BIRC3,CARD8,CASP7,CD44,CYR61,F3,IFI27L2,IFI6,LOC107051449,LRRC27,MAP3K5,NLRP3,NR4A1,PMAIP1,PML,PMLL,PPM1F,RFFL,ROBO1,SRC,STAT1,THBS1,TNFRSF10B,TNFSF15,USP47	APAF1,BAK1,BIRC3,CARD8,CASP7,CD44,CYR61,F3,IFI27L2,IFI6,LOC107051449,LRRC27,MAP3K5,NLRP3,NR4A1,PMAIP1,PML,PMLL,PPM1F,RFFL,ROBO1,SRC,STAT1,THBS1,TNFRSF10B,TNFSF15,USP47
GO:0045341	MHC class I biosynthetic process	biological process	33/1200	203/13601	0.00043	0.0195615	CCL19,CD274,CD44,CD83,CEBPB,CYLD,DLG1,DMB2,EFNB1,GPAM,HSPH1,ICOSLG,IL1B,IL6,IRF1,MAD1L1,MADCAM1,MAP3K14,MAP3K8,NLRP3,NR4A3,PCASP3,PDE5A,PRKAR1A,PRKCQ,PTPN2,RIPK2,ROCK1,TGFBR2,TNIP1,TRAF6,VCAM1,ZBTB32	CCL19,CD274,CD44,CD83,CEBPB,CYLD,DLG1,DMB2,EFNB1,GPAM,HSPH1,ICOSLG,IL1B,IL6,IRF1,MAD1L1,MADCAM1,MAP3K14,MAP3K8,NLRP3,NR4A3,PCASP3,PDE5A,PRKAR1A,PRKCQ,PTPN2,RIPK2,ROCK1,TGFBR2,TNIP1,TRAF6,VCAM1,ZBTB32
GO:0045343	regulation of MHC class I biosynthetic process	biological process	17/1200	79/13601	0.00044	0.0199514	AZI2,CD36,CEBPB,EREG,FCER1G,IL1B,IL6,LOC107051449,MYD88,NOS2,P2RX7,RAB7B,RIPK2,TLR3,TNFAIP3,TRAF6,ZC3H12A	AZI2,CD36,CEBPB,EREG,FCER1G,IL1B,IL6,LOC107051449,MYD88,NOS2,P2RX7,RAB7B,RIPK2,TLR3,TNFAIP3,TRAF6,ZC3H12A
GO:0050713	negative regulation of interleukin-1 beta secretion	biological process	54/1200	386/13601	0.00045	0.0203388	ACP5,AZI2,B2M,BAK1,CCL19,CCLI7,CCLI8,CD44,CD83,CEBPA,CEBPB,CSF1,CYLD,DLL4,EGR1,EPHA2,FARP2,FCER1G,FZD9,IL15RA,IL6,IRF1,IRF9,ITGB3,JUN,KMT2E,LECT2,LOC121106433,LOC121110055,LRRC8A,MYH9,NCOR1,NLRP3,ONECUT1,PAFAH1B1,PCASP3,PGLYRP2,PRDM16,PTPN2,RIPK2,RSAD2,SBNO2,SH3PXD2A,SNX10,SRC,TGFBR2,TJP2,TLR3,TRAF6,TRIB1,ZBTB32,ZBTB46,ZEB1,ZFP36L1	ACP5,AZI2,B2M,BAK1,CCL19,CCLI7,CCLI8,CD44,CD83,CEBPA,CEBPB,CSF1,CYLD,DLL4,EGR1,EPHA2,FARP2,FCER1G,FZD9,IL15RA,IL6,IRF1,IRF9,ITGB3,JUN,KMT2E,LECT2,LOC121106433,LOC121110055,LRRC8A,MYH9,NCOR1,NLRP3,ONECUT1,PAFAH1B1,PCASP3,PGLYRP2,PRDM16,PTPN2,RIPK2,RSAD2,SBNO2,SH3PXD2A,SNX10,SRC,TGFBR2,TJP2,TLR3,TRAF6,TRIB1,ZBTB32,ZBTB46,ZEB1,ZFP36L1
GO:0002819	regulation of adaptive immune response	biological process	15/1200	66/13601	0.00051	0.0223281	GBE1,GCGR,GNMT,GYS2,IRS2,PCDH12,PHKA2,PHKG1,PHLDA2,PPP1R3B,PPP1R3C,PYGL,SI,STBD1,UGP2	GBE1,GCGR,GNMT,GYS2,IRS2,PCDH12,PHKA2,PHKG1,PHLDA2,PPP1R3B,PPP1R3C,PYGL,SI,STBD1,UGP2
GO:0050792	regulation of viral process	biological process	7/1200	18/13601	0.00054	0.0235676	ADAR,IFNAR1,IRF7,NLRC5,PTPN2,TYK2,USP41	ADAR,IFNAR1,IRF7,NLRC5,PTPN2,TYK2,USP41
GO:0032640	tumor necrosis factor production	biological process	30/1200	181/13601	0.00055	0.023855	C5,CATH1,CCL19,CCL26,CCL4,CCLI7,CCLI8,CSF1,CX3CL1,EDN1,EPHA2,EPHB1,F7,FCER1G,FLT1,IL17RA,IL1B,IL8L1,IL8L2,LOC100857191,LOC121106433,LOC395551,MPP1,PDE4B,PRKCQ,SAA,SWAP70,THBS1,VAV3,VEGFC	C5,CATH1,CCL19,CCL26,CCL4,CCLI7,CCLI8,CSF1,CX3CL1,EDN1,EPHA2,EPHB1,F7,FCER1G,FLT1,IL17RA,IL1B,IL8L1,IL8L2,LOC100857191,LOC121106433,LOC395551,MPP1,PDE4B,PRKCQ,SAA,SWAP70,THBS1,VAV3,VEGFC
GO:1903037	regulation of leukocyte cell-cell adhesion	biological process	43/1200	292/13601	0.00057	0.0245698	CCL19,CD274,CD44,CD83,CDKN1A,CEBPB,CYLD,DLG1,DMB2,EFNB1,EXOSC6,GPAM,HSPH1,ICOSLG,IFNL3A,IL15RA,IL1B,IL6,IRF1,IRS2,MAD1L1,MAP3K14,MAP3K8,MSH6,MYD88,NLRP3,PCASP3,PDE5A,PGLYRP2,PRKAR1A,PRKCQ,PTPN2,RIPK2,SLC39A5,TGFBR2,TNFAIP3,TNIP2,TRAF6,UNG,VAV3,VCAM1,ZBTB32,ZEB1	CCL19,CD274,CD44,CD83,CDKN1A,CEBPB,CYLD,DLG1,DMB2,EFNB1,EXOSC6,GPAM,HSPH1,ICOSLG,IFNL3A,IL15RA,IL1B,IL6,IRF1,IRS2,MAD1L1,MAP3K14,MAP3K8,MSH6,MYD88,NLRP3,PCASP3,PDE5A,PGLYRP2,PRKAR1A,PRKCQ,PTPN2,RIPK2,SLC39A5,TGFBR2,TNFAIP3,TNIP2,TRAF6,UNG,VAV3,VCAM1,ZBTB32,ZEB1
GO:0030595	leukocyte chemotaxis	biological process	25/1200	142/13601	0.00062	0.0265611	AGT,ANGPT1,DLL4,EPHA2,ETS1,ITGB3,JUN,LOC121107687,PLCG1,PPM1F,PRCP,PROX1,RHOB,ROCK2,SOX9,SRC,STARD8,STC1,SYNJ2BP,TEK,TGFBR2,THBS1,VEGFA,VEGFC,ZC3H12A	AGT,ANGPT1,DLL4,EPHA2,ETS1,ITGB3,JUN,LOC121107687,PLCG1,PPM1F,PRCP,PROX1,RHOB,ROCK2,SOX9,SRC,STARD8,STC1,SYNJ2BP,TEK,TGFBR2,THBS1,VEGFA,VEGFC,ZC3H12A
GO:0050863	regulation of T cell activation	biological process	10/1200	35/13601	0.00065	0.0277612	CCLI7,CCLI8,IL1B,LOC121106433,MYD88,RIPK2,SIGIRR,TNFAIP3,TRAF6,TRIB1	CCLI7,CCLI8,IL1B,LOC121106433,MYD88,RIPK2,SIGIRR,TNFAIP3,TRAF6,TRIB1
GO:0002699	positive regulation of immune effector process	biological process	26/1200	151/13601	0.0007	0.029358	CCL19,CD274,CD44,CDKN1A,CEBPB,CSF1,DLG1,DMB2,EFNB1,GPAM,ICOSLG,IL1B,IL6,IRF1,IRS2,MAD1L1,MYD88,PDE5A,PRKAR1A,PRKCQ,RIPK2,SLC39A5,TNFAIP3,TRAF6,VAV3,VCAM1	CCL19,CD274,CD44,CDKN1A,CEBPB,CSF1,DLG1,DMB2,EFNB1,GPAM,ICOSLG,IL1B,IL6,IRF1,IRS2,MAD1L1,MYD88,PDE5A,PRKAR1A,PRKCQ,RIPK2,SLC39A5,TNFAIP3,TRAF6,VAV3,VCAM1
GO:0050776	regulation of immune response	biological process	83/1200	665/13601	0.00071	0.0296882	ACSL1,ADAR,AGT,ANGPT1,APLP2,CAMKK2,CCL19,CCNL1,CDKN1A,CEBPA,CISH,CSF1,CYR61,DAB1,DDR1,DLG1,DUSP1,DUSP10,DUSP16,DUSP5,DUSP8,EDN1,EIF2AK2,ERBB3,ERCC6,EREG,ERRFI1,FLT1,GADD45B,GADD45G,GPRC5A,HEXIM1,HSPH1,IL1B,IRS2,ITGB3,LATS2,LIMK1,LOC101752158,LOC107051449,LOC776507,LRRC15,MAP3K2,MAP3K5,MST1R,NBN,NLRC5,OSBPL8,P2RX7,PCASP3,PDE5A,PIK3R2,PLCG1,PML,PMLL,PPM1F,PRKACB,PRKAR1A,PRKCQ,PROX1,PSRC1,PTPN2,RELN…	ACSL1,ADAR,AGT,ANGPT1,APLP2,CAMKK2,CCL19,CCNL1,CDKN1A,CEBPA,CISH,CSF1,CYR61,DAB1,DDR1,DLG1,DUSP1,DUSP10,DUSP16,DUSP5,DUSP8,EDN1,EIF2AK2,ERBB3,ERCC6,EREG,ERRFI1,FLT1,GADD45B,GADD45G,GPRC5A,HEXIM1,HSPH1,IL1B,IRS2,ITGB3,LATS2,LIMK1,LOC101752158,LOC107051449,LOC776507,LRRC15,MAP3K2,MAP3K5,MST1R,NBN,NLRC5,OSBPL8,P2RX7,PCASP3,PDE5A,PIK3R2,PLCG1,PML,PMLL,PPM1F,PRKACB,PRKAR1A,PRKCQ,PROX1,PSRC1,PTPN2,RELN…
GO:0042108	positive regulation of cytokine biosynthetic process	biological process	12/1200	48/13601	0.00073	0.0303428	CCL19,CCL26,CCL4,CCLI7,CCLI8,CX3CL1,IL8L1,IL8L2,ITGB3,LOC100857191,LOC121106433,LOC395551	CCL19,CCL26,CCL4,CCLI7,CCLI8,CX3CL1,IL8L1,IL8L2,ITGB3,LOC100857191,LOC121106433,LOC395551
GO:0043409	negative regulation of MAPK cascade	biological process	121/1200	1039/13601	0.00077	0.0317222	AGT,ANGPT1,ANKRD17,APAF1,ARHGAP8,ATF3,BAK1,BCLAF1,C1QTNF6,CAT,CCL19,CCL26,CCL4,CCLI7,CCLI8,CD36,CD44,CSF1,CSF3,CX3CL1,CYLD,CYP1B1,CYR61,DDX60,DHX58,DLL4,DOK1,DUSP5,EDA2R,EDN1,EIF2AK2,ERBB3,ERCC6,EREG,F10,F3,F7,FAM110C,FGF19,FGFR2,FKBP8,FLT1,G0S2,GADD45B,GADD45G,GDF15,HEXIM1,HPX,IL1B,IL20RA,IL6,INHBA,INTU,IRF7,JUN,KLB,LGR4,LOC100857191,LOC101751687,LOC101752158,LOC107051449,LOC107054877,LOC1211064…	AGT,ANGPT1,ANKRD17,APAF1,ARHGAP8,ATF3,BAK1,BCLAF1,C1QTNF6,CAT,CCL19,CCL26,CCL4,CCLI7,CCLI8,CD36,CD44,CSF1,CSF3,CX3CL1,CYLD,CYP1B1,CYR61,DDX60,DHX58,DLL4,DOK1,DUSP5,EDA2R,EDN1,EIF2AK2,ERBB3,ERCC6,EREG,F10,F3,F7,FAM110C,FGF19,FGFR2,FKBP8,FLT1,G0S2,GADD45B,GADD45G,GDF15,HEXIM1,HPX,IL1B,IL20RA,IL6,INHBA,INTU,IRF7,JUN,KLB,LGR4,LOC100857191,LOC101751687,LOC101752158,LOC107051449,LOC107054877,LOC1211064…
GO:0034612	response to tumor necrosis factor	biological process	4/1200	6/13601	0.00078	0.0319457	NLRP3,PML,PMLL,ZC3H12A	NLRP3,PML,PMLL,ZC3H12A
GO:0007159	leukocyte cell-cell adhesion	biological process	49/1200	350/13601	0.00079	0.0322606	ACP5,AGT,ANGPT1,ANGPTL3,ATP8A1,CCL19,CCLI7,CCLI8,CD274,CSF1,CYR61,DDR1,EDN1,ETS1,F7,FAM110C,FLT1,HSPA5,IL8L1,IL8L2,IRS2,ITGB3,JUN,LOC100857191,LOC121106433,LOC121107687,LRRC15,MADCAM1,MIEN1,MYLK,ONECUT1,PLCG1,PPM1F,PROX1,RELN,RHOB,ROCK2,SEMA7A,SLC26A5,SOX9,SRC,SWAP70,TEK,TGFBR2,THBS1,TRIM32,VEGFA,VEGFC,ZC3H12A	ACP5,AGT,ANGPT1,ANGPTL3,ATP8A1,CCL19,CCLI7,CCLI8,CD274,CSF1,CYR61,DDR1,EDN1,ETS1,F7,FAM110C,FLT1,HSPA5,IL8L1,IL8L2,IRS2,ITGB3,JUN,LOC100857191,LOC121106433,LOC121107687,LRRC15,MADCAM1,MIEN1,MYLK,ONECUT1,PLCG1,PPM1F,PROX1,RELN,RHOB,ROCK2,SEMA7A,SLC26A5,SOX9,SRC,SWAP70,TEK,TGFBR2,THBS1,TRIM32,VEGFA,VEGFC,ZC3H12A
GO:0032635	interleukin-6 production	biological process	43/1200	297/13601	0.00082	0.0330986	A2M,A2ML3,ADAR,ANGPT1,APOA2,C5,CCLI7,CCLI8,CD274,CD44,CEBPB,CYLD,DHX58,DLG1,DUSP10,FCER1G,GPAM,IRF1,IRF9,LGR4,LOC100857331,LOC121106433,MAD1L1,MEIS2,NLRC5,NMI,PDE5A,PGLYRP2,PRDM16,PRKAR1A,PTPN2,RAB7B,SOX9,THBS1,TJP2,TKFC,TLR3,TNFAIP3,TRAFD1,TRIB1,UBQLN1,ZBTB32,ZBTB46	A2M,A2ML3,ADAR,ANGPT1,APOA2,C5,CCLI7,CCLI8,CD274,CD44,CEBPB,CYLD,DHX58,DLG1,DUSP10,FCER1G,GPAM,IRF1,IRF9,LGR4,LOC100857331,LOC121106433,MAD1L1,MEIS2,NLRC5,NMI,PDE5A,PGLYRP2,PRDM16,PRKAR1A,PTPN2,RAB7B,SOX9,THBS1,TJP2,TKFC,TLR3,TNFAIP3,TRAFD1,TRIB1,UBQLN1,ZBTB32,ZBTB46
GO:0002521	leukocyte differentiation	biological process	19/1200	98/13601	0.00082	0.0330986	APAF1,BAK1,CARD8,CASP7,CYR61,F3,IFI27L2,LOC107051449,LRRC27,MAP3K5,NLRP3,PMAIP1,PML,PMLL,PPM1F,ROBO1,STAT1,TNFRSF10B,TNFSF15	APAF1,BAK1,CARD8,CASP7,CYR61,F3,IFI27L2,LOC107051449,LRRC27,MAP3K5,NLRP3,PMAIP1,PML,PMLL,PPM1F,ROBO1,STAT1,TNFRSF10B,TNFSF15
GO:0035458	cellular response to interferon-beta	biological process	10/1200	36/13601	0.00083	0.0333097	AHSG,CISH,IL1B,OSBPL8,PRKCQ,PTPN2,SIK1,SIK2,SOCS1,SOCS3	AHSG,CISH,IL1B,OSBPL8,PRKCQ,PTPN2,SIK1,SIK2,SOCS1,SOCS3
GO:0039535	regulation of RIG-I signaling pathway	biological process	23/1200	129/13601	0.00085	0.0339174	ANKRD17,BIRC3,CYLD,DDX60,DHX58,IFIH1,IRF1,IRF7,IRF9,LGR4,MYD88,PGLYRP2,PUM2,RAB7B,RIPK2,RSAD2,TKFC,TLR3,TNFAIP3,TNIP1,TNIP2,UBQLN1,ZC3HAV1	ANKRD17,BIRC3,CYLD,DDX60,DHX58,IFIH1,IRF1,IRF7,IRF9,LGR4,MYD88,PGLYRP2,PUM2,RAB7B,RIPK2,RSAD2,TKFC,TLR3,TNFAIP3,TNIP1,TNIP2,UBQLN1,ZC3HAV1
GO:1903555	regulation of tumor necrosis factor superfamily cytokine production	biological process	5/1200	10/13601	0.00092	0.0362958	ADAR,EIF2AK2,IFNAR1,LOC422993,LOC770612	ADAR,EIF2AK2,IFNAR1,LOC422993,LOC770612
GO:0060338	regulation of type I interferon-mediated signaling pathway	biological process	27/1200	162/13601	0.00093	0.0364842	ANGPT1,ANKRD17,CARD8,CCL19,CD36,EDA2R,LOC101751687,LOC416147,MAP3K14,PCASP3,REL,RIPK2,SHISA5,SQSTM1,STAT1,TNFAIP3,TNFRSF10B,TNIP1,TNIP2,TRAF6,TRIM25,TRIM32,TRIM59,ZC3H12A,ZC3HAV1,ZFAND6,ZMYND11	ANGPT1,ANKRD17,CARD8,CCL19,CD36,EDA2R,LOC101751687,LOC416147,MAP3K14,PCASP3,REL,RIPK2,SHISA5,SQSTM1,STAT1,TNFAIP3,TNFRSF10B,TNIP1,TNIP2,TRAF6,TRIM25,TRIM32,TRIM59,ZC3H12A,ZC3HAV1,ZFAND6,ZMYND11
[truncated: 235 more rows]
