# Supplementary material for: Long Non-Coding RNA Analysis: Severe Pathogenicity in Chicken Embryonic Visceral Tissues Infected with Highly Virulent Newcastle Disease Virus—A Comparison to the Avirulent Vaccine Virus
Source: Microorganisms. 2024 May 11;12(5):971. doi: 10.3390/microorganisms12050971 (PMC11123907; doi:10.3390/microorganisms12050971)
Supplement: Supplementary file 1 [file microorganisms-12-00971-s001.zip › supplement table/supplement table 11.xlsx]

## Sheet: 24hpi
lncRNA-mRNA cis interaction network
Signi_id	mRNA id	DE	lncRNA id	DE	classification
HAND2	XM_040698723.1	up	MSTRG.11610.12	up	growth and development
C8orf22	NM_001302199.1	down	MSTRG.6892.1	down	growth and development
AQP9	NM_001293238.1	down	MSTRG.19084.1	down	growth and development
LIN37	XM_040657121.1	up	MSTRG.31434.3	down	growth and development
HAND2	XM_040698723.1	up	MSTRG.11610.12	up	nervous system
AQP9	NM_001293238.1	down	MSTRG.19084.1	down	nervous system
HAND2	XM_040698723.1	up	MSTRG.11610.12	up	metabolism
LIN37	XM_040657121.1	up	MSTRG.31434.3	down	metabolism
HAND2	XM_040698723.1	up	MSTRG.11610.12	up	immune
C8orf22	NM_001302199.1	down	MSTRG.6892.1	down	immune
AQP9	NM_001293238.1	down	MSTRG.19084.1	down	immune
LIN37	XM_040657121.1	up	MSTRG.31434.3	down	immune

## Sheet: 36hpi
lncRNA-mRNA cis interaction network
Signi_id	mRNA id	DE	lncRNA id	DE	classification
TET2	NM_001277794.1	up	MSTRG.11521.1	up	growth and development
IPPK	NM_001293322.1	up	MSTRG.20597.2	up	growth and development
KCNK3	XM_025149273.2	up	MSTRG.10373.1	up	growth and development
AFF4	XM_015294064.3	up	MSTRG.21682.1	up	growth and development
DGAT2	XM_419374.7	down	MSTRG.4481.1	up	growth and development
ETV6	NM_001199273.2	up	MSTRG.1677.4	up	growth and development
FNDC3A	XM_040699826.1	up	MSTRG.3915.1	up	growth and development
HYAL3	XM_003641994.5	up	MSTRG.20589.1	up	growth and development
KAZN	XM_015297197.3	up	MSTRG.25669.4	up	growth and development
KLHL10	NM_001277298.1	up	MSTRG.27839.3	down	growth and development
LOC121106432	XM_040654044.1	up	MSTRG.28537.3	up	growth and development
VMP1	XM_025142011.2	down	MSTRG.24687.7	up	growth and development
LOC101751749	XM_040657214.1	down	MSTRG.31553.15	down	growth and development
HELZ2	XM_004947281.4	up	MSTRG.25184.1	up	growth and development
HELZ2	XM_417438.6	up	MSTRG.25184.1	up	growth and development
MLLT6	XM_025144086.2	up	MSTRG.27737.4	up	growth and development
VMP1	XM_004946714.4	up	MSTRG.24687.7	up	growth and development
FAM13A	XM_040699872.1	up	MSTRG.11385.17	up	growth and development
LOC101751669	XM_040652484.1	down	MSTRG.26863.1	up	growth and development
OASL	NM_205041.2	up	MSTRG.20589.1	up	growth and development
PTH2R	NM_001177575.1	down	MSTRG.4816.2	down	growth and development
FNDC3A	XM_040699826.1	up	MSTRG.3915.1	up	nervous system
OASL	NM_205041.2	up	MSTRG.20589.1	up	nervous system
DGAT2	XM_419374.7	down	MSTRG.4481.1	up	metabolism
HYAL3	XM_003641994.5	up	MSTRG.20589.1	up	metabolism
IPPK	NM_001293322.1	up	MSTRG.20597.2	up	metabolism
LOC101751749	XM_040657214.1	down	MSTRG.31553.15	down	metabolism
NT5C3B	NM_001006334.1	up	MSTRG.27839.3	down	metabolism
OASL	NM_205041.2	up	MSTRG.20589.1	up	metabolism
TET2	NM_001277794.1	up	MSTRG.11521.1	up	metabolism
LOC121106432	XM_040654044.1	up	MSTRG.28537.3	up	metabolism
HELZ2	XM_004947281.4	up	MSTRG.25184.1	up	metabolism
HELZ2	XM_417438.6	up	MSTRG.25184.1	up	metabolism
KCNK3	XM_025149273.2	up	MSTRG.10373.1	up	metabolism
LOC101751669	XM_040652484.1	down	MSTRG.26863.1	up	metabolism
ETV6	NM_001199273.2	up	MSTRG.1677.4	up	metabolism
AFF4	XM_015294064.3	up	MSTRG.21682.1	up	metabolism
KLHL10	NM_001277298.1	up	MSTRG.27839.3	down	metabolism
LRR1	XM_025151274.2	down	MSTRG.14601.1	up	metabolism
LRR1	XM_421455.7	down	MSTRG.14601.1	up	metabolism
MLLT6	XM_025144086.2	up	MSTRG.27737.4	up	metabolism
SMCHD1	XM_015277951.3	up	MSTRG.6755.9	up	metabolism
SMCHD1	XM_015277952.3	up	MSTRG.6755.9	up	metabolism
VMP1	XM_025142011.2	down	MSTRG.24687.7	up	metabolism
VMP1	XM_004946714.4	up	MSTRG.24687.7	up	metabolism
FAM13A	XM_040699872.1	up	MSTRG.11385.17	up	metabolism
FNDC3A	XM_040699826.1	up	MSTRG.3915.1	up	metabolism
KAZN	XM_015297197.3	up	MSTRG.25669.4	up	metabolism
PTH2R	NM_001177575.1	down	MSTRG.4816.2	down	metabolism
HYAL3	XM_003641994.5	up	MSTRG.20589.1	up	immune
LOC121106432	XM_040654044.1	up	MSTRG.28537.3	up	immune
OASL	NM_205041.2	up	MSTRG.20589.1	up	immune
ETV6	NM_001199273.2	up	MSTRG.1677.4	up	immune
TET2	NM_001277794.1	up	MSTRG.11521.1	up	immune
LOC101751749	XM_040657214.1	down	MSTRG.31553.15	down	immune
AFF4	XM_015294064.3	up	MSTRG.21682.1	up	immune
FNDC3A	XM_040699826.1	up	MSTRG.3915.1	up	immune
KLHL10	NM_001277298.1	up	MSTRG.27839.3	down	immune
VMP1	XM_025142011.2	down	MSTRG.24687.7	up	immune
VMP1	XM_004946714.4	up	MSTRG.24687.7	up	immune
DGAT2	XM_419374.7	down	MSTRG.4481.1	up	immune
FAM13A	XM_040699872.1	up	MSTRG.11385.17	up	immune
LOC101751669	XM_040652484.1	down	MSTRG.26863.1	up	immune
IPPK	NM_001293322.1	up	MSTRG.20597.2	up	immune
NT5C3B	NM_001006334.1	up	MSTRG.27839.3	down	immune
LRR1	XM_025151274.2	down	MSTRG.14601.1	up	immune
LRR1	XM_421455.7	down	MSTRG.14601.1	up	immune
PTH2R	NM_001177575.1	down	MSTRG.4816.2	down	immune
KAZN	XM_015297197.3	up	MSTRG.25669.4	up	immune
KCNK3	XM_025149273.2	up	MSTRG.10373.1	up	immune
HELZ2	XM_004947281.4	up	MSTRG.25184.1	up	immune
HELZ2	XM_417438.6	up	MSTRG.25184.1	up	immune
MLLT6	XM_025144086.2	up	MSTRG.27737.4	up	immune
SMCHD1	XM_015277951.3	up	MSTRG.6755.9	up	immune
SMCHD1	XM_015277952.3	up	MSTRG.6755.9	up	immune
