# Supplementary material for: Long Non-Coding RNA Analysis: Severe Pathogenicity in Chicken Embryonic Visceral Tissues Infected with Highly Virulent Newcastle Disease Virus—A Comparison to the Avirulent Vaccine Virus
Source: Microorganisms. 2024 May 11;12(5):971. doi: 10.3390/microorganisms12050971 (PMC11123907; doi:10.3390/microorganisms12050971)
Supplement: Supplementary file 1 [file microorganisms-12-00971-s001.zip › supplement table/supplement table 12.xlsx]

## Sheet: 24 hpi
lncRNA-mRNA trans interaction network
Signi_id	mRNA id	DE	lncRNA id	DE	classification
SULF1	XM_015282902.3	up	MSTRG.23889.31	up	growth and development
PPARA	XM_015289959.3	down	MSTRG.14601.7	up	growth and development
CHEK2	XM_015275342.3	up	MSTRG.31594.7	down	growth and development
NEURL1B	XM_040647146.1	up	MSTRG.14601.8	up	growth and development
CYP2C23b	NM_001001757.1	down	MSTRG.23849.83	down	growth and development
ATL2	XM_003640929.5	down	MSTRG.31691.20	down	growth and development
CHEK2	XM_015275342.3	up	MSTRG.31594.7	down	nervous system
CYP2C23b	NM_001001757.1	down	MSTRG.23849.83	down	nervous system
PPARA	XM_015289959.3	down	MSTRG.14601.7	up	nervous system
SULF1	XM_015282902.3	up	MSTRG.23889.31	up	nervous system
PPARA	XM_015289959.3	down	MSTRG.14601.7	up	nervous system
ATL2	XM_003640929.5	down	MSTRG.31691.20	down	metabolism
CHEK2	XM_015275342.3	up	MSTRG.31594.7	down	metabolism
SULF1	XM_015282902.3	up	MSTRG.23889.31	up	metabolism
PPARA	XM_015289959.3	down	MSTRG.14601.7	up	metabolism
NEURL1B	XM_040647146.1	up	MSTRG.14601.8	up	metabolism
CYP2C23b	NM_001001757.1	down	MSTRG.23849.83	down	metabolism
ATL2	XM_003640929.5	down	MSTRG.31691.20	down	immune
CHEK2	XM_015275342.3	up	MSTRG.31594.7	down	immune
SULF1	XM_015282902.3	up	MSTRG.23889.31	up	immune
PPARA	XM_015289959.3	down	MSTRG.14601.7	up	immune
NEURL1B	XM_040647146.1	up	MSTRG.14601.8	up	immune

## Sheet: 36hpi
lncRNA-mRNA trans interaction network
Signi_id	mRNA id	DE	lncRNA id	DE	classification
DDIT4	XM_015288240.2	up	MSTRG.28990.3	down	growth and development
GPD1	NM_001389632.1	down	MSTRG.7782.1	up	growth and development
NCOR1	XM_004946661.3	down	MSTRG.1056.19	down	growth and development
PNPT1	XM_419282.7	up	MSTRG.3915.1	up	growth and development
PUM2	XM_040697210.1	up	MSTRG.14601.14	up	growth and development
STAT3	XM_015299600.3	up	MSTRG.1545.5	down	growth and development
ZC3HAV1	XM_025150957.2	up	MSTRG.24687.7	up	growth and development
CYP1B1	XM_015283751.3	down	MSTRG.7783.1	up	growth and development
DLG1	XM_025153612.2	down	MSTRG.31594.11	up	growth and development
ETV4	XM_015299450.3	up	MSTRG.31264.15	down	growth and development
ITSN2	XM_040698006.1	down	MSTRG.7147.2	up	growth and development
OSR1	XM_015284947.3	down	MSTRG.1056.19	down	growth and development
PLCG1	XM_015296747.3	up	MSTRG.7782.1	up	growth and development
SULF1	XM_015282902.3	down	MSTRG.23889.31	down	growth and development
VEGFA	NM_001110355.1	up	MSTRG.12658.19	down	growth and development
BAK1	XM_040652727.1	up	MSTRG.4481.1	up	growth and development
DTX3L	XM_040703645.1	up	MSTRG.31691.6	down	growth and development
EGR1	NM_204136.2	up	MSTRG.31691.6	down	growth and development
EPHB1	XM_040705809.1	up	MSTRG.6755.9	up	growth and development
IL6	NM_204628.1	up	MSTRG.6755.9	up	growth and development
IPPK	NM_001293322.1	up	MSTRG.12658.17	down	growth and development
MYD88	NM_001030962.4	up	MSTRG.7150.1	up	growth and development
NDRG1	XM_040695409.1	down	MSTRG.31594.6	down	growth and development
PTPN2	NM_001199387.1	up	MSTRG.3915.1	up	growth and development
SERPINF2	XM_040650395.1	up	MSTRG.23849.87	down	growth and development
SLC29A1	XM_004935390.4	up	MSTRG.4840.8	up	growth and development
TNIP2	NM_001031166.2	up	MSTRG.24687.7	up	growth and development
VKORC1	NM_206807.1	down	MSTRG.31264.15	down	growth and development
CD274	XM_424811.7	up	MSTRG.7150.1	up	growth and development
CD83	XM_418929.7	up	MSTRG.31594.11	up	growth and development
SLC39A5	XM_025145573.2	down	MSTRG.7782.1	up	growth and development
VCAM1	XM_422310.6	up	MSTRG.31594.6	down	growth and development
BIRC3	NM_001007822.1	up	MSTRG.7147.2	up	growth and development
CATH1	NM_001001605.3	up	MSTRG.3915.1	up	growth and development
ANGPT1	NM_001199447.3	up	MSTRG.14601.14	up	growth and development
TNK2	XM_015291458.3	up	MSTRG.11385.17	up	growth and development
BBS2	NM_001012777.2	up	MSTRG.7782.1	up	growth and development
BHLHE40	NM_001277144.2	up	MSTRG.12658.17	down	growth and development
CHRD	XM_015291374.3	up	MSTRG.23849.82	up	growth and development
COL8A1	XM_004938241.4	down	MSTRG.6755.9	up	growth and development
CYP3A5	NM_001001751.2	up	MSTRG.3808.1	up	growth and development
FRYL	XM_040700254.1	up	MSTRG.7782.1	up	growth and development
FZD9	NM_001276283.1	down	MSTRG.14601.14	up	growth and development
GUCY1A3	XM_420375.7	down	MSTRG.12658.16	up	growth and development
IFIH1	NM_001193638.1	up	MSTRG.23849.78	up	growth and development
IL8L2	NM_205498.1	up	MSTRG.1545.5	down	growth and development
LOC101751687	XM_040696157.1	up	MSTRG.23849.87	down	growth and development
LOC426820	XM_025145897.2	up	MSTRG.27737.4	up	growth and development
MICALL1	NM_001201448.1	down	MSTRG.12658.16	up	growth and development
NBEAL2	XM_025148283.2	up	MSTRG.24687.7	up	growth and development
PHLDA2	NM_001199595.1	up	MSTRG.2113.1	up	growth and development
PRKACB	XM_015290884.3	down	MSTRG.7147.2	up	growth and development
RNF213	XM_040649509.1	up	MSTRG.26368.3	up	growth and development
SLC2A8	XM_015279297.3	down	MSTRG.14601.14	up	growth and development
SOCS1	XM_015281468.3	up	MSTRG.31594.6	down	growth and development
SPRY4	XM_004945037.4	up	MSTRG.31594.6	down	growth and development
TIPARP	XM_422828.7	up	MSTRG.23853.25	down	growth and development
TNFRSF9	XM_015297003.3	up	MSTRG.23849.87	down	growth and development
WNK1	XM_040650576.1	down	MSTRG.31594.6	down	growth and development
TAP2	NM_001099357.1	up	MSTRG.28537.3	up	growth and development
HAO2	XM_015294381.3	down	MSTRG.3808.1	up	growth and development
NDUFA6	NM_001278108.1	down	MSTRG.7782.1	up	growth and development
SH2D4A	XM_420452.7	up	MSTRG.28990.3	down	growth and development
RILPL1	XM_040648394.1	down	MSTRG.25184.1	up	growth and development
ALDH1A1	XM_040655343.1	down	MSTRG.14601.14	up	growth and development
AvBD9	NM_001001611.2	up	MSTRG.3915.1	up	growth and development
CA2	NM_205317.1	up	MSTRG.1056.17	up	growth and development
CAMKK2	XM_025155529.2	up	MSTRG.1056.17	up	growth and development
CAMKK2	XM_025155531.2	up	MSTRG.6755.9	up	growth and development
CFH	XM_025153086.2	up	MSTRG.3808.1	up	growth and development
CX3CL1	NM_001077232.1	up	MSTRG.14601.6	down	growth and development
DCAF6	XM_040664135.1	down	MSTRG.1545.5	down	growth and development
DIO3	NM_001122648.2	up	MSTRG.23849.82	up	growth and development
DUSP1	NM_001085359.2	up	MSTRG.28015.7	down	growth and development
FAAHL	XM_416561.7	down	MSTRG.1545.5	down	growth and development
HELZ2	XM_417438.6	up	MSTRG.12658.17	down	growth and development
LOC101747382	XM_025156094.2	up	MSTRG.31691.6	down	growth and development
LOC107049468	XM_015273073.3	up	MSTRG.14601.14	up	growth and development
MOV10	NM_001012843.1	up	MSTRG.28990.3	down	growth and development
PDZK1P1	XM_416669.7	down	MSTRG.23896.44	down	growth and development
RAB3GAP2	XM_015283645.3	up	MSTRG.23849.82	up	growth and development
SLC16A6	XM_015279952.3	up	MSTRG.7147.2	up	growth and development
SLC22A13L	XM_418528.6	down	MSTRG.23849.82	up	growth and development
SLC2A14	XM_040672375.1	up	MSTRG.28990.3	down	growth and development
SLC30A1	NM_001389457.1	down	MSTRG.7783.1	up	growth and development
SLC38A2	NM_001305439.1	up	MSTRG.1545.5	down	growth and development
SLC4A1	XM_040653146.1	up	MSTRG.6755.9	up	growth and development
SNX10	XM_015281468.3	up	MSTRG.31594.6	down	growth and development
TCERG1	XM_040647009.1	down	MSTRG.20589.1	up	growth and development
TM4SF4	XM_001234022.5	up	MSTRG.1056.19	down	growth and development
ZC3HAV1	XM_015290625.3	up	MSTRG.20589.1	up	growth and development
CXorf36	XM_416761.7	down	MSTRG.1056.19	down	growth and development
DOK1	XM_015301302.3	up	MSTRG.3808.1	up	growth and development
IRF9	XM_025142159.2	up	MSTRG.21682.1	up	growth and development
LOC378902	NM_204386.2	up	MSTRG.28015.7	down	growth and development
MANF	XM_040646500.1	up	MSTRG.2113.1	up	growth and development
NAMPTP1	XM_015275716.3	up	MSTRG.1677.4	up	growth and development
	XM_015275716.3	up	MSTRG.24687.7	up	growth and development
NCLN	NM_001031354.3	down	MSTRG.23896.44	down	growth and development
PDE3B	NM_001031182.1	up	MSTRG.11521.1	up	growth and development
S100A12	NM_001305151.1	up	MSTRG.7783.1	up	growth and development
TMLHE	NM_001012575.1	down	MSTRG.23849.82	up	growth and development
TOR4A	XM_004945789.4	up	MSTRG.12658.19	down	growth and development
MYD88	NM_001030962.4	up	MSTRG.7150.1	up	nervous system
RILPL1	XM_040648394.1	down	MSTRG.25184.1	up	nervous system
DLG1	XM_025153612.2	down	MSTRG.31594.11	up	nervous system
ETV4	XM_015299450.3	up	MSTRG.31264.15	down	nervous system
IL6	NM_204628.1	up	MSTRG.6755.9	up	nervous system
SULF1	XM_015282902.3	down	MSTRG.23889.31	down	nervous system
SERPINF2	XM_040650395.1	up	MSTRG.23849.87	down	nervous system
DDIT4	XM_015288240.2	up	MSTRG.28990.3	down	nervous system
GPD1	NM_001389632.1	down	MSTRG.7782.1	up	nervous system
GUCY1A3	XM_420375.7	down	MSTRG.12658.16	up	nervous system
NCOR1	XM_004946661.3	down	MSTRG.1056.19	down	nervous system
STAT3	XM_015299600.3	up	MSTRG.1545.5	down	nervous system
COL8A1	XM_004938241.4	down	MSTRG.6755.9	up	nervous system
CYP1B1	XM_015283751.3	down	MSTRG.7783.1	up	nervous system
LOC101747382	XM_025156094.2	up	MSTRG.31691.6	down	nervous system
PTPN2	NM_001199387.1	up	MSTRG.3915.1	up	nervous system
ALDH1A1	XM_040655343.1	down	MSTRG.14601.14	up	metabolism
ANGPT1	NM_001199447.3	up	MSTRG.14601.14	up	metabolism
CA2	NM_205317.1	up	MSTRG.1056.17	up	metabolism
CYP1B1	XM_015283751.3	down	MSTRG.7783.1	up	metabolism
CYP3A5	NM_001001751.2	up	MSTRG.3808.1	up	metabolism
DALRD3	XM_015293318.3	up	MSTRG.7147.2	up	metabolism
DDIT4	XM_015288240.2	up	MSTRG.28990.3	down	metabolism
DMGDH	XM_003642954.5	down	MSTRG.24687.7	up	metabolism
FAAHL	XM_416561.7	down	MSTRG.1545.5	down	metabolism
GPD1	NM_001389632.1	down	MSTRG.7782.1	up	metabolism
GUCY1A3	XM_420375.7	down	MSTRG.12658.16	up	metabolism
HAO2	XM_015294381.3	down	MSTRG.3808.1	up	metabolism
IPPK	NM_001293322.1	up	MSTRG.12658.17	down	metabolism
NAMPTP1	XM_015275716.3	up	MSTRG.1677.4	up	metabolism
NCOR1	XM_004946661.3	down	MSTRG.1056.19	down	metabolism
PDE3B	NM_001031182.1	up	MSTRG.11521.1	up	metabolism
PHLDA2	NM_001199595.1	up	MSTRG.2113.1	up	metabolism
PLCG1	XM_015296747.3	up	MSTRG.7782.1	up	metabolism
PTPN2	NM_001199387.1	up	MSTRG.3915.1	up	metabolism
STAT3	XM_015299600.3	up	MSTRG.1545.5	down	metabolism
VKORC1	NM_206807.1	down	MSTRG.31264.15	down	metabolism
IFIH1	NM_001193638.1	up	MSTRG.23849.78	up	metabolism
IL6	NM_204628.1	up	MSTRG.6755.9	up	metabolism
LOC426820	XM_025145897.2	up	MSTRG.27737.4	up	metabolism
MYD88	NM_001030962.4	up	MSTRG.7150.1	up	metabolism
PUM2	XM_040697210.1	up	MSTRG.14601.14	up	metabolism
ZC3HAV1	XM_015290625.3	up	MSTRG.20589.1	up	metabolism
ZC3HAV1	XM_025150957.2	up	MSTRG.24687.7	up	metabolism
BAK1	XM_040652727.1	up	MSTRG.4481.1	up	metabolism
BIRC3	NM_001007822.1	up	MSTRG.7147.2	up	metabolism
CFH	XM_025153086.2	up	MSTRG.3808.1	up	metabolism
CX3CL1	NM_001077232.1	up	MSTRG.14601.6	down	metabolism
DLG1	XM_025153612.2	down	MSTRG.31594.11	up	metabolism
EPHB1	XM_040705809.1	up	MSTRG.6755.9	up	metabolism
IRF9	XM_025142159.2	up	MSTRG.21682.1	up	metabolism
LOC101751687	XM_040696157.1	up	MSTRG.23849.87	down	metabolism
PNPT1	XM_419282.7	up	MSTRG.3915.1	up	metabolism
PRKACB	XM_015290884.3	down	MSTRG.7147.2	up	metabolism
S100A12	NM_001305151.1	up	MSTRG.7783.1	up	metabolism
SERPINF2	XM_040650395.1	up	MSTRG.23849.87	down	metabolism
TNIP2	NM_001031166.2	up	MSTRG.24687.7	up	metabolism
IL8L2	NM_205498.1	up	MSTRG.1545.5	down	metabolism
TNFRSF9	XM_015297003.3	up	MSTRG.23849.87	down	metabolism
DUSP1	NM_001085359.2	up	MSTRG.28015.7	down	metabolism
EGR1	NM_204136.2	up	MSTRG.31691.6	down	metabolism
LOC101747382	XM_025156094.2	up	MSTRG.31691.6	down	metabolism
SLC2A8	XM_015279297.3	down	MSTRG.14601.14	up	metabolism
CAMKK2	XM_025155529.2	up	MSTRG.1056.17	up	metabolism
CAMKK2	XM_025155531.2	up	MSTRG.6755.9	up	metabolism
LOC107049468	XM_015273073.3	up	MSTRG.14601.14	up	metabolism
MOV10	NM_001012843.1	up	MSTRG.28990.3	down	metabolism
RAB3GAP2	XM_015283645.3	up	MSTRG.23849.82	up	metabolism
SLC39A5	XM_025145573.2	down	MSTRG.7782.1	up	metabolism
SPRY4	XM_004945037.4	up	MSTRG.31594.6	down	metabolism
TIPARP	XM_422828.7	up	MSTRG.23853.25	down	metabolism
TNK2	XM_015291458.3	up	MSTRG.11385.17	up	metabolism
VEGFA	NM_001110355.1	up	MSTRG.12658.19	down	metabolism
SLC16A6	XM_015279952.3	up	MSTRG.7147.2	up	metabolism
SLC22A13L	XM_418528.6	down	MSTRG.23849.82	up	metabolism
BBS2	NM_001012777.2	up	MSTRG.7782.1	up	metabolism
CD274	XM_424811.7	up	MSTRG.7150.1	up	metabolism
CHRD	XM_015291374.3	up	MSTRG.23849.82	up	metabolism
SULF1	XM_015282902.3	down	MSTRG.23889.31	down	metabolism
CATH1	NM_001001605.3	up	MSTRG.3915.1	up	metabolism
LOC378902	NM_204386.2	up	MSTRG.28015.7	down	metabolism
OSR1	XM_015284947.3	down	MSTRG.1056.19	down	metabolism
TOR4A	XM_004945789.4	up	MSTRG.12658.19	down	metabolism
VCAM1	XM_422310.6	up	MSTRG.31594.6	down	metabolism
SH2D4A	XM_420452.7	up	MSTRG.28990.3	down	metabolism
WNK1	XM_040650576.1	down	MSTRG.31594.6	down	metabolism
DCAF6	XM_040664135.1	down	MSTRG.1545.5	down	metabolism
ETV4	XM_015299450.3	up	MSTRG.31264.15	down	metabolism
HELZ2	XM_417438.6	up	MSTRG.12658.17	down	metabolism
BHLHE40	NM_001277144.2	up	MSTRG.12658.17	down	metabolism
TCERG1	XM_040647009.1	down	MSTRG.20589.1	up	metabolism
CMTR1	XM_015283793.3	up	MSTRG.25184.1	up	metabolism
DDTL	NM_001030667.1	down	MSTRG.7783.1	up	metabolism
DTX3L	XM_040703645.1	up	MSTRG.31691.6	down	metabolism
FRYL	XM_040700254.1	up	MSTRG.7782.1	up	metabolism
GTPBP2	XM_419499.7	up	MSTRG.12658.15	up	metabolism
LOC121108938	XM_040657273.1	down	MSTRG.23849.78	up	metabolism
MRPL36	NM_001390854.1	down	MSTRG.1056.19	down	metabolism
NEU2	XM_015301748.3	up	MSTRG.12658.15	up	metabolism
RIOK3	XM_025147897.2	up	MSTRG.24687.7	up	metabolism
RNF213	XM_040649509.1	up	MSTRG.26368.3	up	metabolism
SLC29A1	XM_004935390.4	up	MSTRG.4840.8	up	metabolism
SMCHD1	XM_015277951.3	up	MSTRG.1056.17	up	metabolism
TMLHE	NM_001012575.1	down	MSTRG.23849.82	up	metabolism
NDRG1	XM_040695409.1	down	MSTRG.31594.6	down	metabolism
TAP2	NM_001099357.1	up	MSTRG.28537.3	up	metabolism
CD83	XM_418929.7	up	MSTRG.31594.11	up	metabolism
COL8A1	XM_004938241.4	down	MSTRG.6755.9	up	metabolism
DOK1	XM_015301302.3	up	MSTRG.3808.1	up	metabolism
ITSN2	XM_040698006.1	down	MSTRG.7147.2	up	metabolism
PDZK1P1	XM_416669.7	down	MSTRG.23896.44	down	metabolism
CXorf36	XM_416761.7	down	MSTRG.1056.19	down	metabolism
NCLN	NM_001031354.3	down	MSTRG.23896.44	down	metabolism
FZD9	NM_001276283.1	down	MSTRG.14601.14	up	metabolism
MICALL1	NM_001201448.1	down	MSTRG.12658.16	up	metabolism
NBEAL2	XM_025148283.2	up	MSTRG.24687.7	up	metabolism
SNX10	XM_015281468.3	up	MSTRG.31594.6	down	metabolism
RILPL1	XM_040648394.1	down	MSTRG.25184.1	up	metabolism
TM4SF4	XM_001234022.5	up	MSTRG.1056.19	down	metabolism
SLC2A14	XM_040672375.1	up	MSTRG.28990.3	down	metabolism
SLC38A2	NM_001305439.1	up	MSTRG.1545.5	down	metabolism
SLC4A1	XM_040653146.1	up	MSTRG.6755.9	up	metabolism
AvBD9	NM_001001611.2	up	MSTRG.3915.1	up	metabolism
DIO3	NM_001122648.2	up	MSTRG.23849.82	up	metabolism
SLC30A1	NM_001389457.1	down	MSTRG.7783.1	up	metabolism
AvBD9	NM_001001611.2	up	MSTRG.3915.1	up	immune
BIRC3	NM_001007822.1	up	MSTRG.7147.2	up	immune
CATH1	NM_001001605.3	up	MSTRG.3915.1	up	immune
CD83	XM_418929.7	up	MSTRG.31594.11	up	immune
CFH	XM_025153086.2	up	MSTRG.3808.1	up	immune
CX3CL1	NM_001077232.1	up	MSTRG.14601.6	down	immune
DDIT4	XM_015288240.2	up	MSTRG.28990.3	down	immune
FAAHL	XM_416561.7	down	MSTRG.1545.5	down	immune
IFIH1	NM_001193638.1	up	MSTRG.23849.78	up	immune
IL6	NM_204628.1	up	MSTRG.6755.9	up	immune
IL8L2	NM_205498.1	up	MSTRG.1545.5	down	immune
LOC101751687	XM_040696157.1	up	MSTRG.23849.87	down	immune
LOC426820	XM_025145897.2	up	MSTRG.27737.4	up	immune
MYD88	NM_001030962.4	up	MSTRG.7150.1	up	immune
PRKACB	XM_015290884.3	down	MSTRG.7147.2	up	immune
PTPN2	NM_001199387.1	up	MSTRG.3915.1	up	immune
PUM2	XM_040697210.1	up	MSTRG.14601.14	up	immune
S100A12	NM_001305151.1	up	MSTRG.7783.1	up	immune
SERPINF2	XM_040650395.1	up	MSTRG.23849.87	down	immune
TNFRSF9	XM_015297003.3	up	MSTRG.23849.87	down	immune
TNIP2	NM_001031166.2	up	MSTRG.24687.7	up	immune
TNK2	XM_015291458.3	up	MSTRG.11385.17	up	immune
ZC3HAV1	XM_015290625.3	up	MSTRG.20589.1	up	immune
ZC3HAV1	XM_025150957.2	up	MSTRG.24687.7	up	immune
ANGPT1	NM_001199447.3	up	MSTRG.14601.14	up	immune
BBS2	NM_001012777.2	up	MSTRG.7782.1	up	immune
CD274	XM_424811.7	up	MSTRG.7150.1	up	immune
EGR1	NM_204136.2	up	MSTRG.31691.6	down	immune
GPD1	NM_001389632.1	down	MSTRG.7782.1	up	immune
PNPT1	XM_419282.7	up	MSTRG.3915.1	up	immune
STAT3	XM_015299600.3	up	MSTRG.1545.5	down	immune
BAK1	XM_040652727.1	up	MSTRG.4481.1	up	immune
DLG1	XM_025153612.2	down	MSTRG.31594.11	up	immune
FZD9	NM_001276283.1	down	MSTRG.14601.14	up	immune
LOC378902	NM_204386.2	up	MSTRG.28015.7	down	immune
NBEAL2	XM_025148283.2	up	MSTRG.24687.7	up	immune
NCOR1	XM_004946661.3	down	MSTRG.1056.19	down	immune
NDRG1	XM_040695409.1	down	MSTRG.31594.6	down	immune
PLCG1	XM_015296747.3	up	MSTRG.7782.1	up	immune
SLC39A5	XM_025145573.2	down	MSTRG.7782.1	up	immune
SNX10	XM_015281468.3	up	MSTRG.31594.6	down	immune
TAP2	NM_001099357.1	up	MSTRG.28537.3	up	immune
TIPARP	XM_422828.7	up	MSTRG.23853.25	down	immune
VCAM1	XM_422310.6	up	MSTRG.31594.6	down	immune
CYP1B1	XM_015283751.3	down	MSTRG.7783.1	up	immune
SULF1	XM_015282902.3	down	MSTRG.23889.31	down	immune
DALRD3	XM_015293318.3	up	MSTRG.7147.2	up	immune
DMGDH	XM_003642954.5	down	MSTRG.24687.7	up	immune
HAO2	XM_015294381.3	down	MSTRG.3808.1	up	immune
GUCY1A3	XM_420375.7	down	MSTRG.12658.16	up	immune
SLC2A8	XM_015279297.3	down	MSTRG.14601.14	up	immune
CA2	NM_205317.1	up	MSTRG.1056.17	up	immune
DUSP1	NM_001085359.2	up	MSTRG.28015.7	down	immune
LOC101747382	XM_025156094.2	up	MSTRG.31691.6	down	immune
OSR1	XM_015284947.3	down	MSTRG.1056.19	down	immune
PDE3B	NM_001031182.1	up	MSTRG.11521.1	up	immune
SLC29A1	XM_004935390.4	up	MSTRG.4840.8	up	immune
EPHB1	XM_040705809.1	up	MSTRG.6755.9	up	immune
ITSN2	XM_040698006.1	down	MSTRG.7147.2	up	immune
SPRY4	XM_004945037.4	up	MSTRG.31594.6	down	immune
SLC16A6	XM_015279952.3	up	MSTRG.7147.2	up	immune
SLC22A13L	XM_418528.6	down	MSTRG.23849.82	up	immune
SLC38A2	NM_001305439.1	up	MSTRG.1545.5	down	immune
SLC4A1	XM_040653146.1	up	MSTRG.6755.9	up	immune
COL8A1	XM_004938241.4	down	MSTRG.6755.9	up	immune
RNF213	XM_040649509.1	up	MSTRG.26368.3	up	immune
VEGFA	NM_001110355.1	up	MSTRG.12658.19	down	immune
CHRD	XM_015291374.3	up	MSTRG.23849.82	up	immune
CXorf36	XM_416761.7	down	MSTRG.1056.19	down	immune
DOK1	XM_015301302.3	up	MSTRG.3808.1	up	immune
NCLN	NM_001031354.3	down	MSTRG.23896.44	down	immune
CAMKK2	XM_025155529.2	up	MSTRG.1056.17	up	immune
CAMKK2	XM_025155531.2	up	MSTRG.6755.9	up	immune
IPPK	NM_001293322.1	up	MSTRG.12658.17	down	immune
NAMPTP1	XM_015275716.3	up	MSTRG.1677.4	up	immune
SH2D4A	XM_420452.7	up	MSTRG.28990.3	down	immune
WNK1	XM_040650576.1	down	MSTRG.31594.6	down	immune
PHLDA2	NM_001199595.1	up	MSTRG.2113.1	up	immune
MOV10	NM_001012843.1	up	MSTRG.28990.3	down	immune
DCAF6	XM_040664135.1	down	MSTRG.1545.5	down	immune
DTX3L	XM_040703645.1	up	MSTRG.31691.6	down	immune
GTPBP2	XM_419499.7	up	MSTRG.12658.15	up	immune
LOC107049468	XM_015273073.3	up	MSTRG.14601.14	up	immune
LOC121108938	XM_040657273.1	down	MSTRG.23849.78	up	immune
MRPL36	NM_001390854.1	down	MSTRG.1056.19	down	immune
NEU2	XM_015301748.3	up	MSTRG.12658.15	up	immune
RAB3GAP2	XM_015283645.3	up	MSTRG.23849.82	up	immune
TMLHE	NM_001012575.1	down	MSTRG.23849.82	up	immune
VKORC1	NM_206807.1	down	MSTRG.31264.15	down	immune
RILPL1	XM_040648394.1	down	MSTRG.25184.1	up	immune
TOR4A	XM_004945789.4	up	MSTRG.12658.19	down	immune
BHLHE40	NM_001277144.2	up	MSTRG.12658.17	down	immune
ETV4	XM_015299450.3	up	MSTRG.31264.15	down	immune
SLC30A1	NM_001389457.1	down	MSTRG.7783.1	up	immune
TCERG1	XM_040647009.1	down	MSTRG.20589.1	up	immune
FRYL	XM_040700254.1	up	MSTRG.7782.1	up	immune
MICALL1	NM_001201448.1	down	MSTRG.12658.16	up	immune
HELZ2	XM_417438.6	up	MSTRG.12658.17	down	immune
SMCHD1	XM_015277951.3	up	MSTRG.1056.17	up	immune
TM4SF4	XM_001234022.5	up	MSTRG.1056.19	down	immune
PDZK1P1	XM_416669.7	down	MSTRG.23896.44	down	immune
