# Supplementary material for: Long Non-Coding RNA Analysis: Severe Pathogenicity in Chicken Embryonic Visceral Tissues Infected with Highly Virulent Newcastle Disease Virus—A Comparison to the Avirulent Vaccine Virus
Source: Microorganisms. 2024 May 11;12(5):971. doi: 10.3390/microorganisms12050971 (PMC11123907; doi:10.3390/microorganisms12050971)
Supplement: Supplementary file 1 [file microorganisms-12-00971-s001.zip › supplement table/supplement table 13.xlsx]

## Sheet: 24hpi-cis
mRNA id	classification	Term
HAND2	nervous system	regulation of neurogenesis
HAND2	nervous system	central nervous system neuron axonogenesis
HAND2	nervous system	central nervous system projection neuron axonogenesis
HAND2	nervous system	neurotrophin signaling pathway
HAND2	nervous system	negative regulation of dendrite morphogenesis
HAND2	nervous system	regulation of neuroblast proliferation
HAND2	nervous system	regulation of forebrain neuron differentiation
HAND2	nervous system	central nervous system interneuron axonogenesis
HAND2	growth and development	tube morphogenesis
HAND2	growth and development	actin cytoskeleton
HAND2	growth and development	animal organ morphogenesis
HAND2	growth and development	regulation of vasculature growth and development
HAND2	growth and development	regulation of cell differentiation
HAND2	growth and development	mesenchyme growth and development
HAND2	growth and development	regulation of neurogenesis
HAND2	growth and development	animal organ formation
HAND2	growth and development	regulation of animal organ formation
HAND2	growth and development	cardiovascular system growth and development
HAND2	growth and development	positive regulation of multicellular organismal process
HAND2	growth and development	regulation of cell morphogenesis
HAND2	growth and development	ventral spinal cord growth and development
HAND2	growth and development	gland morphogenesis
HAND2	growth and development	prostate gland epithelium morphogenesis
HAND2	growth and development	central nervous system neuron axonogenesis
HAND2	growth and development	regulation of secondary heart field cardioblast proliferation
HAND2	growth and development	positive regulation of growth and developmental process
HAND2	growth and development	mesenchymal cell differentiation
HAND2	growth and development	tissue morphogenesis
HAND2	growth and development	central nervous system projection neuron axonogenesis
HAND2	growth and development	positive regulation of organelle assembly
HAND2	growth and development	morphogenesis of embryonic epithelium
HAND2	growth and development	negative regulation of dendrite morphogenesis
HAND2	growth and development	cardiac right ventricle formation
HAND2	growth and development	regulation of cell proliferation involved in heart morphogenesis
HAND2	growth and development	regulation of neuroblast proliferation
HAND2	growth and development	epithelium growth and development
HAND2	growth and development	morphogenesis of a branching epithelium
HAND2	growth and development	hindgut morphogenesis
HAND2	growth and development	regulation of forebrain neuron differentiation
HAND2	growth and development	cartilage growth and development
HAND2	growth and development	negative regulation of angiogenesis
HAND2	growth and development	anatomical structure growth and development
HAND2	growth and development	cardiac atrium growth and development
HAND2	growth and development	embryonic retina morphogenesis in camera-type eye
HAND2	growth and development	muscle tissue growth and development
HAND2	growth and development	central nervous system interneuron axonogenesis
HAND2	growth and development	regulation of mesenchymal cell proliferation involved in prostate gland growth and development
HAND2	growth and development	venous endothelial cell differentiation
HAND2	growth and development	blood microparticle formation
HAND2	growth and development	acinar cell differentiation
HAND2	growth and development	negative regulation of ureter smooth muscle cell differentiation
HAND2	growth and development	positive regulation of pro-T cell differentiation
HAND2	growth and development	positive regulation of mesenchymal cell proliferation involved in ureter growth and development
HAND2	immune	Ras protein signal transduction
HAND2	immune	regulation of stress-activated MAPK cascade
HAND2	immune	T cell proliferation
HAND2	immune	ERBB signaling pathway
HAND2	immune	positive regulation of lymphocyte mediated immunity
HAND2	immune	cellular response to carcinoembryonic antigen
HAND2	immune	positive regulation of pro-T cell differentiation
HAND2	metabolism	protein metabolic process
HAND2	metabolism	phosphate-containing compound metabolic process
HAND2	metabolism	nucleoside diphosphate metabolic process
HAND2	metabolism	regulation of lipid metabolic process
HAND2	metabolism	regulation of secondary metabolite biosynthetic process
HAND2	metabolism	purine ribonucleoside diphosphate metabolic process
HAND2	metabolism	lactose metabolic process
HAND2	metabolism	organic substance metabolic process
HAND2	metabolism	pyridine nucleotide biosynthetic process

## Sheet: 36hpi-cis
mRNA id	classification	Term
FNDC3A	nervous system	osteoclast differentiation
FNDC3A	nervous system	negative regulation of blood vessel morphogenesis
FNDC3A	nervous system	mammary gland development
FNDC3A	nervous system	anterior commissure morphogenesis
FNDC3A	growth and development	anterior commissure morphogenesis
FNDC3A	immune	response to virus
FNDC3A	immune	positive regulation of RIG-I signaling pathway
FNDC3A	immune	eosinophil activation
FNDC3A	metabolism	drug metabolic process
FNDC3A	metabolism	type I interferon biosynthetic process
FNDC3A	metabolism	positive regulation of chemokine biosynthetic process
FNDC3A	metabolism	glucan catabolic process
OASL	nervous system	blood vessel morphogenesis
OASL	growth and development	retrograde axonal transport
OASL	immune	defense response
OASL	immune	innate immune response
OASL	immune	defense response to other organism
OASL	immune	immune system process
OASL	immune	regulation of defense response
OASL	immune	response to virus
OASL	immune	immune effector process
OASL	immune	regulation of ERK1 and ERK2 cascade
OASL	immune	granulocyte migration
OASL	immune	negative regulation of immune system process
OASL	immune	regulation of interleukin-12 production
OASL	immune	defense response to Gram-negative bacterium
OASL	metabolism	small molecule metabolic process
OASL	metabolism	oxoacid metabolic process
OASL	metabolism	carboxylic acid biosynthetic process
OASL	metabolism	cofactor metabolic process
OASL	metabolism	erythrose 4-phosphate/phosphoenolpyruvate family amino acid metabolic process

## Sheet: 24hpi-trans
mRNA id	classification	Term
SULF1	nervous system	regulation of neurogenesis
SULF1	nervous system	central nervous system neuron axonogenesis
SULF1	nervous system	central nervous system projection neuron axonogenesis
SULF1	nervous system	negative regulation of neurogenesis
SULF1	nervous system	regulation of astrocyte differentiation
SULF1	nervous system	negative regulation of dendrite morphogenesis
SULF1	nervous system	regulation of neuroblast proliferation
SULF1	nervous system	embryonic neurocranium morphogenesis
SULF1	nervous system	central nervous system interneuron axonogenesis
SULF1	growth and development	tube morphogenesis
SULF1	growth and development	smooth muscle tissue development
SULF1	growth and development	actin cytoskeleton
SULF1	growth and development	animal organ morphogenesis
SULF1	growth and development	regulation of cell differentiation
SULF1	growth and development	blood vessel development
SULF1	growth and development	regulation of neurogenesis
SULF1	growth and development	animal organ formation
SULF1	growth and development	tissue development
SULF1	growth and development	regulation of animal organ formation
SULF1	growth and development	regulation of angiogenesis
SULF1	growth and development	ventral spinal cord development
SULF1	growth and development	central nervous system neuron axonogenesis
SULF1	growth and development	regulation of secondary heart field cardioblast proliferation
SULF1	growth and development	regulation of cell proliferation
SULF1	growth and development	cell proliferation
SULF1	growth and development	pancreas development
SULF1	growth and development	ossification
SULF1	growth and development	central nervous system projection neuron axonogenesis
SULF1	growth and development	morphogenesis of embryonic epithelium
SULF1	growth and development	negative regulation of neurogenesis
SULF1	growth and development	regulation of astrocyte differentiation
SULF1	growth and development	negative regulation of dendrite morphogenesis
SULF1	growth and development	cortical microtubule organization
SULF1	growth and development	regulation of neuroblast proliferation
SULF1	growth and development	morphogenesis of a branching epithelium
SULF1	growth and development	hindgut morphogenesis
SULF1	growth and development	embryonic neurocranium morphogenesis
SULF1	growth and development	negative regulation of myeloid cell differentiation
SULF1	growth and development	replacement bone morphogenesis
SULF1	growth and development	cartilage development
SULF1	growth and development	negative regulation of angiogenesis
SULF1	growth and development	definitive hemopoiesis
SULF1	growth and development	anatomical structure development
SULF1	growth and development	embryonic retina morphogenesis in camera-type eye
SULF1	growth and development	stem cell differentiation
SULF1	growth and development	central nervous system interneuron axonogenesis
SULF1	growth and development	positive regulation of sclerotome development
SULF1	growth and development	acinar cell differentiation
SULF1	growth and development	positive regulation of pro-T cell differentiation
SULF1	immune	negative regulation of Ras protein signal transduction
SULF1	immune	extrinsic apoptotic signaling pathway via death domain receptors
SULF1	immune	ERBB signaling pathway
SULF1	immune	positive regulation of pro-T cell differentiation
SULF1	immune	MAPK cascade
SULF1	immune	regulation of T cell activation
SULF1	metabolism	carbohydrate catabolic process
SULF1	metabolism	D-ribose metabolic process
SULF1	metabolism	rhythmic process
SULF1	metabolism	negative regulation of RNA biosynthetic process
SULF1	metabolism	ribonucleoside diphosphate metabolic process
SULF1	metabolism	pyridine-containing compound metabolic process
SULF1	metabolism	nucleoside diphosphate metabolic process
SULF1	metabolism	negative regulation of cellular macromolecule biosynthetic process
SULF1	metabolism	regulation of lipid metabolic process
SULF1	metabolism	organonitrogen compound metabolic process
SULF1	metabolism	purine ribonucleoside diphosphate metabolic process
SULF1	metabolism	collagen metabolic process
SULF1	metabolism	nicotinamide nucleotide biosynthetic process
SULF1	metabolism	pyridine nucleotide biosynthetic process
PPARA	nervous system	regulation of nervous system development
PPARA	nervous system	cerebellar mossy fiber
PPARA	nervous system	central nervous system neuron development
PPARA	nervous system	smoothened signaling pathway involved in regulation of cerebellar granule cell precursor cell prolif...
PPARA	nervous system	central nervous system projection neuron axonogenesis
PPARA	nervous system	negative regulation of neurotransmitter secretion
PPARA	nervous system	negative regulation of oligodendrocyte differentiation
PPARA	nervous system	negative regulation of neurotrophin TRK receptor signaling pathway
PPARA	nervous system	regulation of neuroblast proliferation
PPARA	nervous system	negative regulation of neuroblast proliferation
PPARA	nervous system	regulation of neuron projection development
PPARA	nervous system	vagus nerve morphogenesis
PPARA	nervous system	central nervous system interneuron axonogenesis
PPARA	growth and development	regulation of developmental process
PPARA	growth and development	regulation of animal organ formation
PPARA	growth and development	ventral spinal cord development
PPARA	growth and development	gland morphogenesis
PPARA	growth and development	cardioblast proliferation
PPARA	growth and development	regulation of secondary heart field cardioblast proliferation
PPARA	growth and development	prostate gland morphogenesis
PPARA	growth and development	regulation of nervous system development
PPARA	growth and development	central nervous system neuron development
PPARA	growth and development	angiogenesis
PPARA	growth and development	artery morphogenesis
PPARA	growth and development	visceral serous pericardium development
PPARA	growth and development	central nervous system projection neuron axonogenesis
PPARA	growth and development	bone development
PPARA	growth and development	regulation of multicellular organismal process
PPARA	growth and development	negative regulation of cell development
PPARA	growth and development	prostatic bud formation
PPARA	growth and development	negative regulation of cell proliferation
PPARA	growth and development	negative regulation of oligodendrocyte differentiation
PPARA	growth and development	regulation of neuroblast proliferation
PPARA	growth and development	negative regulation of neuroblast proliferation
PPARA	growth and development	chondrocyte development
PPARA	growth and development	negative regulation of myeloid cell differentiation
PPARA	growth and development	system development
PPARA	growth and development	endochondral bone morphogenesis
PPARA	growth and development	cartilage development
PPARA	growth and development	negative regulation of angiogenesis
PPARA	growth and development	muscle tissue morphogenesis
PPARA	growth and development	myeloid cell differentiation
PPARA	growth and development	anatomical structure development
PPARA	growth and development	salivary gland morphogenesis
PPARA	growth and development	anatomical structure regression
PPARA	growth and development	regulation of neuron projection development
PPARA	growth and development	cell projection morphogenesis
PPARA	growth and development	thorax and anterior abdomen determination
PPARA	growth and development	vagus nerve morphogenesis
PPARA	growth and development	central nervous system interneuron axonogenesis
PPARA	growth and development	epithelial-mesenchymal signaling involved in prostate gland development
PPARA	growth and development	mesenchymal cell proliferation involved in prostate gland development
PPARA	growth and development	mesenchymal smoothened signaling pathway involved in prostate gland development
PPARA	growth and development	regulation of cell differentiation involved in tissue homeostasis
PPARA	growth and development	negative regulation of metanephric glomerular mesangial cell proliferation
PPARA	growth and development	acinar cell differentiation
PPARA	growth and development	positive regulation of hematopoietic progenitor cell differentiation
PPARA	growth and development	regulation of smooth muscle tissue development
PPARA	growth and development	positive regulation of pro-T cell differentiation
PPARA	growth and development	regulation of kidney smooth muscle cell differentiation
PPARA	growth and development	negative regulation of epithelial cell proliferation involved in lung morphogenesis
PPARA	growth and development	glandular epithelial cell differentiation
PPARA	immune	negative regulation of immune system process
PPARA	immune	antigen processing and presentation of exogenous peptide antigen via MHC class II
PPARA	immune	programmed cell death
PPARA	immune	regulation of stress-activated MAPK cascade
PPARA	immune	ERBB signaling pathway
PPARA	immune	ERK1 and ERK2 cascade
PPARA	immune	viral genome packaging
PPARA	immune	cellular response to carcinoembryonic antigen
PPARA	immune	positive regulation of pro-T cell differentiation
PPARA	immune	regulation of MAP kinase activity
PPARA	metabolism	phosphate-containing compound metabolic process
PPARA	metabolism	oxaloacetate metabolic process
PPARA	metabolism	hydrogen sulfide biosynthetic process
PPARA	metabolism	oxidoreduction coenzyme metabolic process
PPARA	metabolism	nucleoside diphosphate metabolic process
PPARA	metabolism	regulation of lipid metabolic process
PPARA	metabolism	small molecule catabolic process
PPARA	metabolism	hydrogen sulfide metabolic process
PPARA	metabolism	cofactor metabolic process
PPARA	metabolism	regulation of secondary metabolite biosynthetic process
PPARA	metabolism	purine ribonucleoside diphosphate metabolic process
PPARA	metabolism	regulation of metabolic process
PPARA	metabolism	formaldehyde catabolic process
PPARA	metabolism	regulation of progesterone biosynthetic process
PPARA	metabolism	positive regulation of progesterone biosynthetic process
PPARA	metabolism	organic substance metabolic process
PPARA	metabolism	pyridine nucleotide biosynthetic process
CHEK2	nervous system	brain development
CHEK2	nervous system	central nervous system projection neuron axonogenesis
CHEK2	nervous system	negative regulation of oligodendrocyte differentiation
CHEK2	nervous system	negative regulation of neurotrophin TRK receptor signaling pathway
CHEK2	nervous system	neural precursor cell proliferation
CHEK2	nervous system	positive regulation of neuron differentiation
CHEK2	nervous system	central nervous system interneuron axonogenesis
CHEK2	nervous system	regulation of semaphorin-plexin signaling pathway
CHEK2	growth and development	ventral spinal cord development
CHEK2	growth and development	prostate gland morphogenesis
CHEK2	growth and development	prostate gland development
CHEK2	growth and development	mesenchymal cell differentiation
CHEK2	growth and development	tissue morphogenesis
CHEK2	growth and development	brain development
CHEK2	growth and development	floor plate formation
CHEK2	growth and development	central nervous system projection neuron axonogenesis
CHEK2	growth and development	cellular developmental process
CHEK2	growth and development	negative regulation of cell proliferation
CHEK2	growth and development	endochondral ossification
CHEK2	growth and development	negative regulation of oligodendrocyte differentiation
CHEK2	growth and development	cardiac right ventricle formation
CHEK2	growth and development	osteoblast differentiation
CHEK2	growth and development	neural precursor cell proliferation
CHEK2	growth and development	cardiac ventricle morphogenesis
CHEK2	growth and development	epithelial cell differentiation
CHEK2	growth and development	positive regulation of neuron differentiation
CHEK2	growth and development	morphogenesis of an epithelial bud
CHEK2	growth and development	epithelial tube morphogenesis
CHEK2	growth and development	chondrocyte development
CHEK2	growth and development	negative regulation of myeloid cell differentiation
CHEK2	growth and development	positive regulation of cellular component organization
CHEK2	growth and development	cartilage development
CHEK2	growth and development	negative regulation of angiogenesis
CHEK2	growth and development	negative regulation of blood vessel morphogenesis
CHEK2	growth and development	branching morphogenesis of an epithelial tube
CHEK2	growth and development	anatomical structure regression
CHEK2	growth and development	adrenal gland development
CHEK2	growth and development	central nervous system interneuron axonogenesis
CHEK2	growth and development	mesenchymal smoothened signaling pathway involved in prostate gland development
CHEK2	growth and development	acinar cell differentiation
CHEK2	growth and development	genitalia development
CHEK2	immune	negative regulation of Ras protein signal transduction
CHEK2	immune	apoptotic process
CHEK2	immune	regulation of stress-activated MAPK cascade
CHEK2	immune	myeloid cell homeostasis
CHEK2	immune	ERBB signaling pathway
CHEK2	immune	positive regulation of lymphocyte mediated immunity
CHEK2	immune	stress-activated MAPK cascade
CHEK2	immune	viral genome packaging
CHEK2	immune	cellular response to carcinoembryonic antigen
CHEK2	metabolism	coenzyme metabolic process
CHEK2	metabolism	glycerol catabolic process
CHEK2	metabolism	pentose catabolic process
CHEK2	metabolism	alditol catabolic process
CHEK2	metabolism	negative regulation of cellular protein metabolic process
CHEK2	metabolism	nucleoside diphosphate metabolic process
CHEK2	metabolism	regulation of lipid metabolic process
CHEK2	metabolism	organic acid metabolic process
CHEK2	metabolism	purine ribonucleoside diphosphate metabolic process
CHEK2	metabolism	regulation of macromolecule metabolic process
CHEK2	metabolism	diadenosine polyphosphate biosynthetic process
CHEK2	metabolism	pyridine nucleotide biosynthetic process

## Sheet: 36hpi-trans
mRNA id	classification	Term
MYD88	nervous system	tube development
MYD88	nervous system	blood vessel morphogenesis
MYD88	nervous system	tube morphogenesis
MYD88	nervous system	myeloid leukocyte differentiation
MYD88	nervous system	animal organ development
MYD88	nervous system	hematopoietic or lymphoid organ development
MYD88	nervous system	osteoclast differentiation
MYD88	nervous system	anatomical structure morphogenesis
MYD88	nervous system	regulation of leukocyte proliferation
MYD88	nervous system	negative regulation of vasculature development
MYD88	nervous system	smooth muscle tissue development
MYD88	nervous system	branching involved in mammary gland duct morphogenesis
MYD88	nervous system	mammary gland development
MYD88	nervous system	positive regulation of developmental process
MYD88	nervous system	mammary gland morphogenesis
MYD88	nervous system	anterior commissure morphogenesis
MYD88	nervous system	regulation of ossification
MYD88	nervous system	metanephric nephron epithelium development
MYD88	growth and development	anterior commissure morphogenesis
MYD88	immune	defense response
MYD88	immune	innate immune response
MYD88	immune	defense response to other organism
MYD88	immune	immune system process
MYD88	immune	regulation of cytokine production
MYD88	immune	regulation of defense response
MYD88	immune	immune response
MYD88	immune	response to virus
MYD88	immune	defense response to virus
MYD88	immune	inflammatory response
MYD88	immune	negative regulation of viral process
MYD88	immune	positive regulation of cytokine production
MYD88	immune	response to molecule of bacterial origin
MYD88	immune	type I interferon signaling pathway
MYD88	immune	cellular response to type I interferon
MYD88	immune	response to type I interferon
MYD88	immune	regulation of interleukin-1 secretion
MYD88	immune	interleukin-1 beta secretion
MYD88	immune	interleukin-1 production
MYD88	immune	regulation of interleukin-1 production
MYD88	immune	regulation of ERK1 and ERK2 cascade
MYD88	immune	defense response to Gram-positive bacterium
MYD88	immune	ERK1 and ERK2 cascade
MYD88	immune	granulocyte chemotaxis
MYD88	immune	granulocyte migration
MYD88	immune	positive regulation of defense response
MYD88	immune	positive regulation of interleukin-1 secretion
MYD88	immune	neutrophil migration
MYD88	immune	cell death
MYD88	immune	negative regulation of interleukin-1 beta production
MYD88	immune	transmembrane receptor protein tyrosine kinase signaling pathway
MYD88	immune	regulation of response to cytokine stimulus
MYD88	immune	CCR chemokine receptor binding
MYD88	immune	apoptotic process
MYD88	immune	negative regulation of cytokine production
MYD88	immune	lymphocyte chemotaxis
MYD88	immune	regulation of MAPK cascade
MYD88	immune	positive regulation of interleukin-1 beta production
MYD88	immune	cellular response to tumor necrosis factor
MYD88	immune	myeloid leukocyte differentiation
MYD88	immune	regulation of type I interferon production
MYD88	immune	interferon-gamma-mediated signaling pathway
MYD88	immune	positive regulation of programmed cell death
MYD88	immune	cytoplasmic pattern recognition receptor signaling pathway
MYD88	immune	hematopoietic or lymphoid organ development
MYD88	immune	positive regulation of cell death
MYD88	immune	negative regulation of viral entry into host cell
MYD88	immune	positive regulation of ERK1 and ERK2 cascade
MYD88	immune	regulation of leukocyte cell-cell adhesion
MYD88	immune	regulation of T cell activation
MYD88	immune	positive regulation of immune effector process
MYD88	immune	negative regulation of MAPK cascade
MYD88	immune	regulation of RIG-I signaling pathway
MYD88	immune	stress-activated MAPK cascade
MYD88	immune	regulation of leukocyte proliferation
MYD88	immune	stress-activated protein kinase signaling cascade
MYD88	immune	activation of innate immune response
MYD88	immune	regulation of tumor necrosis factor production
MYD88	immune	regulation of viral life cycle
MYD88	immune	positive regulation of innate immune response
MYD88	immune	regulation of adaptive immune response based on somatic recombination of immune receptors built from...
MYD88	immune	positive regulation of stress-activated MAPK cascade
MYD88	immune	positive regulation of interferon-beta production
MYD88	immune	negative regulation of toll-like receptor signaling pathway
MYD88	immune	Rho protein signal transduction
MYD88	immune	regulation of T cell cytokine production
MYD88	immune	positive regulation of interleukin-12 production
MYD88	immune	immune response-activating signal transduction
MYD88	immune	negative regulation of stress-activated protein kinase signaling cascade
MYD88	immune	myeloid leukocyte activation
MYD88	metabolism	oxoacid metabolic process
MYD88	metabolism	organic acid metabolic process
MYD88	metabolism	negative regulation of multi-organism process
MYD88	metabolism	carbohydrate metabolic process
MYD88	metabolism	cytokine biosynthetic process
MYD88	metabolism	positive regulation of multicellular organismal process
MYD88	metabolism	phosphate-containing compound metabolic process
MYD88	metabolism	negative regulation of protein metabolic process
MYD88	metabolism	negative regulation of biological process
MYD88	metabolism	monosaccharide metabolic process
MYD88	metabolism	regulation of cellular protein metabolic process
MYD88	metabolism	carbohydrate catabolic process
MYD88	metabolism	regulation of phosphate metabolic process
MYD88	metabolism	carboxylic acid biosynthetic process
MYD88	metabolism	negative regulation of nitrogen compound metabolic process
MYD88	metabolism	cellular amino acid metabolic process
MYD88	metabolism	negative regulation of cellular protein metabolic process
MYD88	metabolism	cofactor metabolic process
MYD88	metabolism	alditol metabolic process
MYD88	metabolism	carboxylic acid catabolic process
MYD88	metabolism	regulation of chemokine biosynthetic process
MYD88	metabolism	positive regulation of nitrogen compound metabolic process
MYD88	metabolism	type I interferon biosynthetic process
MYD88	metabolism	monosaccharide biosynthetic process
MYD88	metabolism	regulation of MHC class I biosynthetic process
MYD88	metabolism	organic cyclic compound catabolic process
MYD88	metabolism	negative regulation of multicellular organismal process
MYD88	metabolism	carnitine biosynthetic process
MYD88	metabolism	organophosphate metabolic process
MYD88	metabolism	negative regulation of cellular amide metabolic process
MYD88	metabolism	cellular lipid metabolic process
MYD88	metabolism	regulation of cellular carbohydrate metabolic process
MYD88	metabolism	hexose biosynthetic process
MYD88	metabolism	energy reserve metabolic process
MYD88	metabolism	negative regulation of cytokine biosynthetic process
MYD88	metabolism	cellular modified amino acid biosynthetic process
MYD88	metabolism	regulation of lipid catabolic process
MYD88	metabolism	amino-acid betaine metabolic process
MYD88	metabolism	regulation of cellular metabolic process
MYD88	metabolism	positive regulation of developmental process
MYD88	metabolism	positive regulation of chemokine biosynthetic process
MYD88	metabolism	arachidonic acid metabolic process
MYD88	metabolism	nucleoside diphosphate metabolic process
MYD88	metabolism	fructose 2,6-bisphosphate metabolic process
MYD88	metabolism	neutral lipid biosynthetic process
MYD88	metabolism	acylglycerol metabolic process
MYD88	metabolism	L-phenylalanine metabolic process
MYD88	metabolism	putrescine metabolic process
MYD88	metabolism	erythrose 4-phosphate/phosphoenolpyruvate family amino acid metabolic process
MYD88	metabolism	cellular amine metabolic process
MYD88	metabolism	vitamin biosynthetic process
MYD88	metabolism	regulation of lipid metabolic process
RILPL1	nervous system	negative regulation of cell proliferation
RILPL1	nervous system	osteoclast differentiation
RILPL1	nervous system	anterior commissure morphogenesis
RILPL1	nervous system	metanephric nephron epithelium development
RILPL1	growth and development	anterior commissure morphogenesis
RILPL1	immune	MAPK cascade
RILPL1	metabolism	type I interferon biosynthetic process
RILPL1	metabolism	cofactor biosynthetic process
RILPL1	metabolism	carbohydrate biosynthetic process
RILPL1	metabolism	positive regulation of chemokine biosynthetic process
DLG1	nervous system	blood vessel morphogenesis
DLG1	nervous system	immune system development
DLG1	nervous system	regulation of cell proliferation
DLG1	nervous system	myeloid leukocyte differentiation
DLG1	nervous system	osteoclast differentiation
DLG1	nervous system	anatomical structure development
DLG1	nervous system	Sertoli cell development
DLG1	nervous system	smooth muscle tissue development
DLG1	nervous system	branching involved in mammary gland duct morphogenesis
DLG1	nervous system	mammary gland development
DLG1	nervous system	positive regulation of developmental process
DLG1	nervous system	mammary gland morphogenesis
DLG1	nervous system	central nervous system projection neuron axonogenesis
DLG1	nervous system	positive regulation of leukocyte proliferation
DLG1	nervous system	regulation of ossification
DLG1	nervous system	metanephric nephron epithelium development
DLG1	nervous system	negative regulation of epithelial cell differentiation involved in kidney development
DLG1	nervous system	negative regulation of endothelial cell proliferation
DLG1	nervous system	positive regulation of ossification
DLG1	growth and development	central nervous system projection neuron axonogenesis
DLG1	immune	immune system process
DLG1	immune	regulation of defense response
DLG1	immune	immune response
DLG1	immune	positive regulation of cytokine production
DLG1	immune	response to molecule of bacterial origin
DLG1	immune	interleukin-1 beta secretion
DLG1	immune	regulation of interleukin-1 production
DLG1	immune	regulation of ERK1 and ERK2 cascade
DLG1	immune	chemokine-mediated signaling pathway
DLG1	immune	granulocyte chemotaxis
DLG1	immune	granulocyte migration
DLG1	immune	neutrophil migration
DLG1	immune	apoptotic process
DLG1	immune	negative regulation of cytokine production
DLG1	immune	immune system development
DLG1	immune	regulation of MAPK cascade
DLG1	immune	positive regulation of interleukin-1 beta production
DLG1	immune	positive regulation of RIG-I signaling pathway
DLG1	immune	cellular response to tumor necrosis factor
DLG1	immune	myeloid leukocyte differentiation
DLG1	immune	regulation of type I interferon production
DLG1	immune	interferon-gamma-mediated signaling pathway
DLG1	immune	positive regulation of programmed cell death
DLG1	immune	cytoplasmic pattern recognition receptor signaling pathway
DLG1	immune	positive regulation of cell death
DLG1	immune	positive regulation of apoptotic process
DLG1	immune	regulation of leukocyte cell-cell adhesion
DLG1	immune	positive regulation of immune effector process
DLG1	immune	regulation of immune response
DLG1	immune	interleukin-6 production
DLG1	immune	stress-activated protein kinase signaling cascade
DLG1	immune	activation of innate immune response
DLG1	immune	negative regulation of interleukin-1 secretion
DLG1	immune	regulation of viral life cycle
DLG1	immune	negative regulation of ERK1 and ERK2 cascade
DLG1	immune	positive regulation of innate immune response
DLG1	immune	cytokine secretion
DLG1	immune	regulation of adaptive immune response based on somatic recombination of immune receptors built from...
DLG1	immune	positive regulation of production of molecular mediator of immune response
DLG1	immune	somatic diversification of immune receptors via somatic mutation
DLG1	immune	positive regulation of inflammatory response
DLG1	immune	positive regulation of leukocyte activation
DLG1	immune	antigen processing and presentation of endogenous peptide antigen via MHC class I
DLG1	immune	positive regulation of leukocyte cell-cell adhesion
DLG1	immune	signaling pattern recognition receptor activity
DLG1	immune	positive regulation of leukocyte chemotaxis
DLG1	immune	negative regulation of type I interferon-mediated signaling pathway
DLG1	immune	positive regulation of leukocyte proliferation
DLG1	immune	positive regulation of interferon-beta production
DLG1	immune	negative regulation of toll-like receptor signaling pathway
DLG1	immune	regulation of natural killer cell chemotaxis
DLG1	immune	immunoglobulin production
DLG1	immune	negative regulation of MDA-5 signaling pathway
DLG1	immune	positive regulation of apoptotic process involved in mammary gland involution
DLG1	immune	T-helper 17 type immune response
DLG1	metabolism	organic acid metabolic process
DLG1	metabolism	positive regulation of multicellular organismal process
DLG1	metabolism	negative regulation of biological process
DLG1	metabolism	carbohydrate catabolic process
DLG1	metabolism	regulation of phosphate metabolic process
DLG1	metabolism	positive regulation of cellular metabolic process
DLG1	metabolism	carboxylic acid biosynthetic process
DLG1	metabolism	negative regulation of nitrogen compound metabolic process
DLG1	metabolism	organic substance metabolic process
DLG1	metabolism	positive regulation of cellular protein metabolic process
DLG1	metabolism	cellular amino acid metabolic process
DLG1	metabolism	negative regulation of cellular protein metabolic process
DLG1	metabolism	cofactor metabolic process
DLG1	metabolism	cellular catabolic process
DLG1	metabolism	negative regulation of macromolecule metabolic process
DLG1	metabolism	carboxylic acid catabolic process
DLG1	metabolism	alcohol metabolic process
DLG1	metabolism	drug metabolic process
DLG1	metabolism	type I interferon biosynthetic process
DLG1	metabolism	monosaccharide biosynthetic process
DLG1	metabolism	regulation of metabolic process
DLG1	metabolism	MHC class I biosynthetic process
DLG1	metabolism	cofactor biosynthetic process
DLG1	metabolism	negative regulation of multicellular organismal process
DLG1	metabolism	fructose metabolic process
DLG1	metabolism	pyridine-containing compound biosynthetic process
DLG1	metabolism	negative regulation of cellular amide metabolic process
DLG1	metabolism	cellular modified amino acid biosynthetic process
DLG1	metabolism	regulation of cellular metabolic process
DLG1	metabolism	positive regulation of developmental process
DLG1	metabolism	fluorene metabolic process
DLG1	metabolism	organonitrogen compound biosynthetic process
DLG1	metabolism	glucan catabolic process
DLG1	metabolism	cellular polysaccharide catabolic process
DLG1	metabolism	fructose 2,6-bisphosphate metabolic process
DLG1	metabolism	neutral lipid biosynthetic process
DLG1	metabolism	primary alcohol metabolic process
DLG1	metabolism	xenobiotic catabolic process
DLG1	metabolism	erythrose 4-phosphate/phosphoenolpyruvate family amino acid metabolic process
DLG1	metabolism	erythrose 4-phosphate/phosphoenolpyruvate family amino acid catabolic process
DLG1	metabolism	cellular amine metabolic process
DLG1	metabolism	vitamin biosynthetic process
DLG1	metabolism	exogenous drug catabolic process
DLG1	metabolism	'de novo' UMP biosynthetic process
DLG1	metabolism	unsaturated fatty acid metabolic process
DLG1	metabolism	peptide metabolic process
DLG1	metabolism	nucleobase-containing small molecule biosynthetic process
DLG1	metabolism	regulation of lipid metabolic process
ETV4	nervous system	blood vessel morphogenesis
ETV4	nervous system	myeloid leukocyte differentiation
ETV4	nervous system	osteoclast differentiation
ETV4	nervous system	positive regulation of vasculature development
ETV4	nervous system	mammary gland development
ETV4	nervous system	central nervous system projection neuron axonogenesis
ETV4	nervous system	cellular developmental process
ETV4	nervous system	regulation of ossification
ETV4	growth and development	central nervous system projection neuron axonogenesis
ETV4	immune	neutrophil migration
ETV4	immune	positive regulation of RIG-I signaling pathway
ETV4	immune	myeloid leukocyte differentiation
ETV4	immune	positive regulation of cell death
ETV4	immune	lymphocyte activation
ETV4	immune	regulation of adaptive immune response based on somatic recombination of immune receptors built from...
ETV4	immune	positive regulation of production of molecular mediator of immune response
ETV4	immune	regulation of natural killer cell chemotaxis
ETV4	immune	programmed necrotic cell death
ETV4	immune	regulation of neutrophil migration
ETV4	metabolism	regulation of phosphate metabolic process
ETV4	metabolism	carboxylic acid biosynthetic process
ETV4	metabolism	negative regulation of nitrogen compound metabolic process
ETV4	metabolism	organic substance metabolic process
ETV4	metabolism	cellular amino acid metabolic process
ETV4	metabolism	cofactor metabolic process
ETV4	metabolism	regulation of chemokine biosynthetic process
ETV4	metabolism	drug metabolic process
ETV4	metabolism	type I interferon biosynthetic process
ETV4	metabolism	cofactor biosynthetic process
ETV4	metabolism	cellular lipid metabolic process
ETV4	metabolism	cellular modified amino acid biosynthetic process
ETV4	metabolism	positive regulation of chemokine biosynthetic process
ETV4	metabolism	cellular polysaccharide catabolic process
ETV4	metabolism	erythrose 4-phosphate/phosphoenolpyruvate family amino acid metabolic process
IL6	nervous system	blood vessel morphogenesis
IL6	nervous system	regulation of cell proliferation
IL6	nervous system	negative regulation of cell proliferation
IL6	nervous system	myeloid cell differentiation
IL6	nervous system	vasculature development
IL6	nervous system	cell proliferation
IL6	nervous system	myeloid leukocyte differentiation
IL6	nervous system	system development
IL6	nervous system	animal organ development
IL6	nervous system	osteoclast differentiation
IL6	nervous system	regulation of leukocyte proliferation
IL6	nervous system	smooth muscle tissue development
IL6	nervous system	branching involved in mammary gland duct morphogenesis
IL6	nervous system	mammary gland development
IL6	nervous system	positive regulation of developmental process
IL6	nervous system	mammary gland morphogenesis
IL6	nervous system	central nervous system projection neuron axonogenesis
IL6	nervous system	positive regulation of leukocyte proliferation
IL6	nervous system	regulation of ossification
IL6	nervous system	sprouting angiogenesis
IL6	nervous system	metanephric nephron epithelium development
IL6	nervous system	regulation of osteoblast proliferation
IL6	nervous system	positive regulation of apoptotic process involved in development
IL6	nervous system	branching morphogenesis of an epithelial tube
IL6	nervous system	dendritic cell differentiation
IL6	growth and development	central nervous system projection neuron axonogenesis
IL6	immune	defense response
IL6	immune	response to cytokine
IL6	immune	cellular response to cytokine stimulus
IL6	immune	defense response to other organism
IL6	immune	cytokine-mediated signaling pathway
IL6	immune	immune system process
IL6	immune	regulation of cytokine production
IL6	immune	regulation of defense response
IL6	immune	immune response
IL6	immune	response to virus
IL6	immune	immune effector process
IL6	immune	defense response to virus
IL6	immune	inflammatory response
IL6	immune	negative regulation of viral process
IL6	immune	positive regulation of cytokine production
IL6	immune	response to molecule of bacterial origin
IL6	immune	type I interferon signaling pathway
IL6	immune	cellular response to type I interferon
IL6	immune	regulation of interleukin-1 secretion
IL6	immune	interleukin-1 beta secretion
IL6	immune	regulation of interleukin-1 production
IL6	immune	regulation of ERK1 and ERK2 cascade
IL6	immune	defense response to Gram-positive bacterium
IL6	immune	chemokine-mediated signaling pathway
IL6	immune	granulocyte chemotaxis
IL6	immune	granulocyte migration
IL6	immune	positive regulation of defense response
IL6	immune	MAPK cascade
IL6	immune	neutrophil migration
IL6	immune	negative regulation of interleukin-1 beta production
IL6	immune	transmembrane receptor protein tyrosine kinase signaling pathway
IL6	immune	regulation of response to cytokine stimulus
IL6	immune	positive regulation of adaptive immune response
IL6	immune	cellular response to interleukin-1
IL6	immune	apoptotic process
IL6	immune	negative regulation of cytokine production
IL6	immune	lymphocyte chemotaxis
IL6	immune	regulation of MAPK cascade
IL6	immune	myeloid cell differentiation
IL6	immune	positive regulation of interleukin-1 beta production
IL6	immune	positive regulation of RIG-I signaling pathway
IL6	immune	cellular response to tumor necrosis factor
IL6	immune	myeloid leukocyte differentiation
IL6	immune	regulation of type I interferon production
IL6	immune	negative regulation of viral genome replication
IL6	immune	interferon-gamma-mediated signaling pathway
IL6	immune	positive regulation of programmed cell death
IL6	immune	cytoplasmic pattern recognition receptor signaling pathway
IL6	immune	positive regulation of cell death
IL6	immune	positive regulation of apoptotic process
IL6	immune	positive regulation of cysteine-type endopeptidase activity involved in apoptotic process
IL6	immune	negative regulation of viral entry into host cell
IL6	immune	negative regulation of interleukin-1 beta secretion
IL6	immune	regulation of leukocyte cell-cell adhesion
IL6	immune	positive regulation of immune effector process
IL6	immune	negative regulation of MAPK cascade
IL6	immune	stress-activated MAPK cascade
IL6	immune	regulation of leukocyte proliferation
IL6	immune	stress-activated protein kinase signaling cascade
IL6	immune	regulation of tumor necrosis factor production
IL6	immune	regulation of viral life cycle
IL6	immune	positive regulation of lymphocyte mediated immunity
IL6	immune	positive regulation of innate immune response
IL6	immune	regulation of adaptive immune response based on somatic recombination of immune receptors built from...
IL6	immune	positive regulation of production of molecular mediator of immune response
IL6	immune	somatic diversification of immune receptors via somatic mutation
IL6	immune	positive regulation of leukocyte activation
IL6	immune	regulation of toll-like receptor signaling pathway
IL6	immune	positive regulation of stress-activated MAPK cascade
IL6	immune	positive regulation of T cell mediated immunity
IL6	immune	regulation of extrinsic apoptotic signaling pathway
IL6	immune	positive regulation of leukocyte proliferation
IL6	immune	interleukin-12 production
IL6	immune	regulation of interleukin-12 production
IL6	immune	positive regulation of interferon-beta production
IL6	immune	regulation of Rho protein signal transduction
IL6	immune	positive regulation of B cell mediated immunity
IL6	immune	regulation of response to interferon-gamma
IL6	immune	regulation of T cell cytokine production
IL6	immune	immunoglobulin production
IL6	immune	regulation of complement activation, lectin pathway
IL6	immune	positive regulation of interleukin-23 production
IL6	immune	macrophage colony-stimulating factor signaling pathway
IL6	immune	regulation of response to macrophage colony-stimulating factor
IL6	immune	positive regulation of apoptotic process involved in development
IL6	immune	immune response-activating signal transduction
IL6	immune	regulation of Ras protein signal transduction
IL6	metabolism	oxoacid metabolic process
IL6	metabolism	organic acid metabolic process
IL6	metabolism	negative regulation of multi-organism process
IL6	metabolism	cytokine biosynthetic process
IL6	metabolism	positive regulation of multicellular organismal process
IL6	metabolism	regulation of multicellular organismal process
IL6	metabolism	negative regulation of biological process
IL6	metabolism	carbohydrate catabolic process
IL6	metabolism	regulation of phosphate metabolic process
IL6	metabolism	positive regulation of cellular metabolic process
IL6	metabolism	carboxylic acid biosynthetic process
IL6	metabolism	negative regulation of nitrogen compound metabolic process
IL6	metabolism	cellular amino acid metabolic process
IL6	metabolism	negative regulation of cellular protein metabolic process
IL6	metabolism	cofactor metabolic process
IL6	metabolism	carboxylic acid catabolic process
IL6	metabolism	cellular metabolic process
IL6	metabolism	alcohol metabolic process
IL6	metabolism	positive regulation of phosphorus metabolic process
IL6	metabolism	drug metabolic process
IL6	metabolism	type I interferon biosynthetic process
IL6	metabolism	monosaccharide biosynthetic process
IL6	metabolism	MHC class I biosynthetic process
IL6	metabolism	regulation of MHC class I biosynthetic process
IL6	metabolism	cofactor biosynthetic process
IL6	metabolism	organophosphate metabolic process
IL6	metabolism	carbohydrate biosynthetic process
IL6	metabolism	polyol metabolic process
IL6	metabolism	heterocycle catabolic process
IL6	metabolism	negative regulation of cellular amide metabolic process
IL6	metabolism	peptidoglycan metabolic process
IL6	metabolism	hexose biosynthetic process
IL6	metabolism	energy reserve metabolic process
IL6	metabolism	NAD biosynthetic process
IL6	metabolism	negative regulation of cytokine biosynthetic process
IL6	metabolism	cellular modified amino acid biosynthetic process
IL6	metabolism	oxidoreductase activity, acting on CH-OH group of donors
IL6	metabolism	regulation of cellular metabolic process
IL6	metabolism	positive regulation of developmental process
IL6	metabolism	positive regulation of chemokine biosynthetic process
IL6	metabolism	regulation of miRNA catabolic process
IL6	metabolism	amino sugar metabolic process
IL6	metabolism	glutamine metabolic process
IL6	metabolism	cellular polysaccharide catabolic process
IL6	metabolism	amine metabolic process
IL6	metabolism	fructose 2,6-bisphosphate metabolic process
IL6	metabolism	neutral lipid biosynthetic process
IL6	metabolism	primary alcohol metabolic process
IL6	metabolism	negative regulation of cellular macromolecule biosynthetic process
IL6	metabolism	nucleoside phosphate catabolic process
IL6	metabolism	erythrose 4-phosphate/phosphoenolpyruvate family amino acid metabolic process
IL6	metabolism	vitamin biosynthetic process
IL6	metabolism	'de novo' UMP biosynthetic process
IL6	metabolism	regulation of carbohydrate catabolic process
IL6	metabolism	regulation of catabolic process
IL6	metabolism	regulation of lipid metabolic process
SERPINF2	nervous system	blood vessel morphogenesis
SERPINF2	nervous system	regulation of cell proliferation
SERPINF2	nervous system	myeloid leukocyte differentiation
SERPINF2	nervous system	system development
SERPINF2	nervous system	osteoclast differentiation
SERPINF2	nervous system	regulation of leukocyte proliferation
SERPINF2	nervous system	smooth muscle tissue development
SERPINF2	nervous system	regulation of lymphocyte proliferation
SERPINF2	nervous system	positive regulation of angiogenesis
SERPINF2	nervous system	mammary gland development
SERPINF2	nervous system	positive regulation of leukocyte proliferation
SERPINF2	nervous system	hindbrain structural organization
SERPINF2	nervous system	cerebellum structural organization
SERPINF2	nervous system	regulation of ossification
SERPINF2	nervous system	sprouting angiogenesis
SERPINF2	nervous system	metanephric nephron epithelium development
SERPINF2	nervous system	negative regulation of epithelial cell proliferation
SERPINF2	nervous system	positive regulation of axonogenesis
SERPINF2	nervous system	negative regulation of epithelial cell differentiation involved in kidney development
SERPINF2	nervous system	negative regulation of fibroblast proliferation
SERPINF2	nervous system	skeletal system development
SERPINF2	growth and development	hindbrain structural organization
SERPINF2	growth and development	cerebellum structural organization
SERPINF2	growth and development	positive regulation of axonogenesis
SERPINF2	immune	defense response
SERPINF2	immune	immune response
SERPINF2	immune	inflammatory response
SERPINF2	immune	positive regulation of cytokine production
SERPINF2	immune	interleukin-1 beta secretion
SERPINF2	immune	regulation of interleukin-1 production
SERPINF2	immune	regulation of ERK1 and ERK2 cascade
SERPINF2	immune	chemokine-mediated signaling pathway
SERPINF2	immune	granulocyte chemotaxis
SERPINF2	immune	granulocyte migration
SERPINF2	immune	positive regulation of defense response
SERPINF2	immune	neutrophil migration
SERPINF2	immune	neutrophil chemotaxis
SERPINF2	immune	regulation of response to cytokine stimulus
SERPINF2	immune	apoptotic process
SERPINF2	immune	negative regulation of cytokine production
SERPINF2	immune	regulation of innate immune response
SERPINF2	immune	regulation of MAPK cascade
SERPINF2	immune	positive regulation of interleukin-1 beta production
SERPINF2	immune	positive regulation of RIG-I signaling pathway
SERPINF2	immune	regulation of cell death
SERPINF2	immune	cellular response to tumor necrosis factor
SERPINF2	immune	myeloid leukocyte differentiation
SERPINF2	immune	regulation of type I interferon production
SERPINF2	immune	positive regulation of programmed cell death
SERPINF2	immune	cytoplasmic pattern recognition receptor signaling pathway
SERPINF2	immune	positive regulation of cell death
SERPINF2	immune	regulation of viral-induced cytoplasmic pattern recognition receptor signaling pathway
SERPINF2	immune	negative regulation of MAPK cascade
SERPINF2	immune	regulation of leukocyte proliferation
SERPINF2	immune	activation of innate immune response
SERPINF2	immune	intrinsic apoptotic signaling pathway in response to endoplasmic reticulum stress
SERPINF2	immune	regulation of adaptive immune response based on somatic recombination of immune receptors built from...
SERPINF2	immune	regulation of lymphocyte proliferation
SERPINF2	immune	regulation of leukocyte chemotaxis
SERPINF2	immune	positive regulation of tumor necrosis factor production
SERPINF2	immune	positive regulation of production of molecular mediator of immune response
SERPINF2	immune	antigen processing and presentation of endogenous peptide antigen
SERPINF2	immune	regulation of toll-like receptor signaling pathway
SERPINF2	immune	negative regulation of type I interferon-mediated signaling pathway
SERPINF2	immune	positive regulation of leukocyte proliferation
SERPINF2	immune	interleukin-12 production
SERPINF2	immune	regulation of MyD88-dependent toll-like receptor signaling pathway
SERPINF2	immune	negative regulation of toll-like receptor signaling pathway
SERPINF2	immune	positive regulation of interleukin-23 production
SERPINF2	immune	positive regulation of mast cell cytokine production
SERPINF2	immune	intrinsic apoptotic signaling pathway in response to DNA damage
SERPINF2	metabolism	organic acid metabolic process
SERPINF2	metabolism	negative regulation of multi-organism process
SERPINF2	metabolism	positive regulation of multicellular organismal process
SERPINF2	metabolism	negative regulation of biological process
SERPINF2	metabolism	carbohydrate catabolic process
SERPINF2	metabolism	regulation of phosphate metabolic process
SERPINF2	metabolism	positive regulation of cellular metabolic process
SERPINF2	metabolism	carboxylic acid biosynthetic process
SERPINF2	metabolism	negative regulation of nitrogen compound metabolic process
SERPINF2	metabolism	cellular amino acid metabolic process
SERPINF2	metabolism	negative regulation of cellular protein metabolic process
SERPINF2	metabolism	cofactor metabolic process
SERPINF2	metabolism	carboxylic acid catabolic process
SERPINF2	metabolism	alcohol metabolic process
SERPINF2	metabolism	drug metabolic process
SERPINF2	metabolism	type I interferon biosynthetic process
SERPINF2	metabolism	cofactor biosynthetic process
SERPINF2	metabolism	negative regulation of multicellular organismal process
SERPINF2	metabolism	polyol metabolic process
SERPINF2	metabolism	hexose biosynthetic process
SERPINF2	metabolism	NAD biosynthetic process
SERPINF2	metabolism	cellular modified amino acid biosynthetic process
SERPINF2	metabolism	regulation of cellular metabolic process
SERPINF2	metabolism	positive regulation of chemokine biosynthetic process
SERPINF2	metabolism	glutamine family amino acid catabolic process
SERPINF2	metabolism	nucleoside diphosphate metabolic process
SERPINF2	metabolism	fluorene metabolic process
SERPINF2	metabolism	glutamine metabolic process
SERPINF2	metabolism	amine metabolic process
SERPINF2	metabolism	fructose 2,6-bisphosphate metabolic process
SERPINF2	metabolism	neutral lipid biosynthetic process
SERPINF2	metabolism	primary alcohol metabolic process
SERPINF2	metabolism	erythrose 4-phosphate/phosphoenolpyruvate family amino acid metabolic process
SERPINF2	metabolism	erythrose 4-phosphate/phosphoenolpyruvate family amino acid catabolic process
SERPINF2	metabolism	reactive oxygen species metabolic process
SERPINF2	metabolism	vitamin biosynthetic process
SERPINF2	metabolism	interferon-alpha biosynthetic process
SERPINF2	metabolism	regulation of interferon-alpha biosynthetic process
SERPINF2	metabolism	regulation of lipid metabolic process
SULF1	nervous system	blood vessel morphogenesis
SULF1	nervous system	blood vessel development
SULF1	nervous system	cell proliferation
SULF1	nervous system	myeloid leukocyte differentiation
SULF1	nervous system	osteoclast differentiation
SULF1	nervous system	positive regulation of vasculature development
SULF1	nervous system	mammary gland development
SULF1	nervous system	central nervous system projection neuron axonogenesis
SULF1	nervous system	positive regulation of leukocyte proliferation
SULF1	nervous system	regulation of ossification
SULF1	nervous system	metanephric nephron epithelium development
SULF1	nervous system	positive regulation of axonogenesis
SULF1	nervous system	common bile duct development
SULF1	nervous system	negative regulation of endothelial cell proliferation
SULF1	growth and development	central nervous system projection neuron axonogenesis
SULF1	growth and development	positive regulation of axonogenesis
SULF1	immune	immune response
SULF1	immune	regulation of inflammatory response
SULF1	immune	interleukin-1 beta secretion
SULF1	immune	regulation of interleukin-1 production
SULF1	immune	ERK1 and ERK2 cascade
SULF1	immune	granulocyte chemotaxis
SULF1	immune	granulocyte migration
SULF1	immune	positive regulation of interleukin-1 secretion
SULF1	immune	neutrophil migration
SULF1	immune	neutrophil chemotaxis
SULF1	immune	myeloid leukocyte migration
SULF1	immune	lymphocyte chemotaxis
SULF1	immune	regulation of innate immune response
SULF1	immune	positive regulation of RIG-I signaling pathway
SULF1	immune	regulation of cell death
SULF1	immune	myeloid leukocyte differentiation
SULF1	immune	cytoplasmic pattern recognition receptor signaling pathway
SULF1	immune	positive regulation of cell death
SULF1	immune	negative regulation of type I interferon production
SULF1	immune	negative regulation of MAPK cascade
SULF1	immune	regulation of adaptive immune response based on somatic recombination of immune receptors built from...
SULF1	immune	positive regulation of tumor necrosis factor production
SULF1	immune	positive regulation of production of molecular mediator of immune response
SULF1	immune	positive regulation of leukocyte chemotaxis
SULF1	immune	negative regulation of type I interferon-mediated signaling pathway
SULF1	immune	positive regulation of leukocyte proliferation
SULF1	immune	interleukin-12 production
SULF1	immune	positive regulation of B cell mediated immunity
SULF1	immune	regulation of natural killer cell chemotaxis
SULF1	immune	immunoglobulin production
SULF1	immune	regulation of macrophage colony-stimulating factor signaling pathway
SULF1	immune	T-helper 17 type immune response
SULF1	metabolism	phosphate-containing compound metabolic process
SULF1	metabolism	positive regulation of metabolic process
SULF1	metabolism	monosaccharide metabolic process
SULF1	metabolism	carboxylic acid biosynthetic process
SULF1	metabolism	negative regulation of nitrogen compound metabolic process
SULF1	metabolism	organic substance metabolic process
SULF1	metabolism	cellular amino acid metabolic process
SULF1	metabolism	cofactor metabolic process
SULF1	metabolism	alcohol metabolic process
SULF1	metabolism	regulation of chemokine biosynthetic process
SULF1	metabolism	positive regulation of protein modification process
SULF1	metabolism	drug metabolic process
SULF1	metabolism	type I interferon biosynthetic process
SULF1	metabolism	cofactor biosynthetic process
SULF1	metabolism	cellular lipid metabolic process
SULF1	metabolism	hexose biosynthetic process
SULF1	metabolism	drug catabolic process
SULF1	metabolism	NAD biosynthetic process
SULF1	metabolism	cellular modified amino acid biosynthetic process
SULF1	metabolism	regulation of cellular metabolic process
SULF1	metabolism	positive regulation of chemokine biosynthetic process
SULF1	metabolism	glutamine metabolic process
SULF1	metabolism	glucan catabolic process
SULF1	metabolism	cellular polysaccharide catabolic process
SULF1	metabolism	fructose 2,6-bisphosphate metabolic process
SULF1	metabolism	neutral lipid biosynthetic process
SULF1	metabolism	nucleoside phosphate catabolic process
SULF1	metabolism	erythrose 4-phosphate/phosphoenolpyruvate family amino acid metabolic process
SULF1	metabolism	'de novo' UMP biosynthetic process
SULF1	metabolism	unsaturated fatty acid metabolic process
SULF1	metabolism	glutathione metabolic process
DDIT4	nervous system	blood vessel morphogenesis
DDIT4	nervous system	blood vessel development
DDIT4	nervous system	regulation of vasculature development
DDIT4	nervous system	regulation of cell proliferation
DDIT4	nervous system	negative regulation of cell proliferation
DDIT4	nervous system	myeloid leukocyte differentiation
DDIT4	nervous system	osteoclast differentiation
DDIT4	nervous system	developmental process
DDIT4	nervous system	regulation of T cell proliferation
DDIT4	nervous system	smooth muscle tissue development
DDIT4	nervous system	mammary gland development
DDIT4	nervous system	epithelial cell development
DDIT4	nervous system	regulation of ossification
DDIT4	nervous system	morphogenesis of a branching structure
DDIT4	nervous system	metanephric nephron epithelium development
DDIT4	nervous system	regulation of myeloid leukocyte differentiation
DDIT4	growth and development	retrograde axonal transport
DDIT4	immune	defense response
DDIT4	immune	defense response to other organism
DDIT4	immune	immune system process
DDIT4	immune	cytokine production
DDIT4	immune	response to virus
DDIT4	immune	immune effector process
DDIT4	immune	positive regulation of cytokine production
DDIT4	immune	regulation of interleukin-1 production
DDIT4	immune	regulation of ERK1 and ERK2 cascade
DDIT4	immune	chemokine-mediated signaling pathway
DDIT4	immune	granulocyte chemotaxis
DDIT4	immune	granulocyte migration
DDIT4	immune	positive regulation of defense response
DDIT4	immune	MAPK cascade
DDIT4	immune	neutrophil migration
DDIT4	immune	type I interferon production
DDIT4	immune	regulation of immune effector process
DDIT4	immune	chemokine activity
DDIT4	immune	lymphocyte chemotaxis
DDIT4	immune	negative regulation of interleukin-1 production
DDIT4	immune	positive regulation of interleukin-1 beta production
DDIT4	immune	positive regulation of RIG-I signaling pathway
DDIT4	immune	cellular response to tumor necrosis factor
DDIT4	immune	myeloid leukocyte differentiation
DDIT4	immune	regulation of apoptotic process
DDIT4	immune	positive regulation of programmed cell death
DDIT4	immune	cytoplasmic pattern recognition receptor signaling pathway
DDIT4	immune	positive regulation of cell death
DDIT4	immune	negative regulation of interleukin-1 secretion
DDIT4	immune	negative regulation of immune system process
DDIT4	immune	regulation of stress-activated MAPK cascade
DDIT4	immune	regulation of T cell proliferation
DDIT4	immune	cytokine secretion
DDIT4	immune	activation of cysteine-type endopeptidase activity involved in apoptotic process
DDIT4	immune	regulation of adaptive immune response based on somatic recombination of immune receptors built from...
DDIT4	immune	regulation of viral entry into host cell
DDIT4	immune	activation of cysteine-type endopeptidase activity involved in apoptotic process by cytochrome c
DDIT4	immune	antigen processing and presentation of endogenous peptide antigen via MHC class I
DDIT4	immune	positive regulation of leukocyte cell-cell adhesion
DDIT4	immune	pattern recognition receptor activity
DDIT4	immune	positive regulation of tumor necrosis factor superfamily cytokine production
DDIT4	immune	positive regulation of leukocyte chemotaxis
DDIT4	immune	positive regulation of extrinsic apoptotic signaling pathway
DDIT4	immune	negative regulation of type I interferon-mediated signaling pathway
DDIT4	immune	regulation of interleukin-12 production
DDIT4	immune	negative regulation of defense response
DDIT4	immune	regulation of leukocyte migration
DDIT4	immune	regulation of interleukin-2 production
DDIT4	immune	regulation of myeloid leukocyte differentiation
DDIT4	immune	negative regulation of apoptotic process
DDIT4	immune	T-helper 2 cell cytokine production
DDIT4	immune	immunoglobulin production
DDIT4	immune	MAPK export from nucleus
DDIT4	immune	defense response to Gram-negative bacterium
DDIT4	metabolism	small molecule metabolic process
DDIT4	metabolism	carboxylic acid metabolic process
DDIT4	metabolism	oxoacid metabolic process
DDIT4	metabolism	positive regulation of multicellular organismal process
DDIT4	metabolism	regulation of multicellular organismal process
DDIT4	metabolism	negative regulation of biological process
DDIT4	metabolism	monosaccharide metabolic process
DDIT4	metabolism	carbohydrate catabolic process
DDIT4	metabolism	positive regulation of cellular metabolic process
DDIT4	metabolism	carboxylic acid biosynthetic process
DDIT4	metabolism	organic acid biosynthetic process
DDIT4	metabolism	positive regulation of protein metabolic process
DDIT4	metabolism	cellular amino acid metabolic process
DDIT4	metabolism	cofactor metabolic process
DDIT4	metabolism	alcohol metabolic process
DDIT4	metabolism	positive regulation of phosphorus metabolic process
DDIT4	metabolism	regulation of chemokine biosynthetic process
DDIT4	metabolism	drug metabolic process
DDIT4	metabolism	regulation of protein modification process
DDIT4	metabolism	type I interferon biosynthetic process
DDIT4	metabolism	fructose metabolic process
DDIT4	metabolism	glutamate metabolic process
DDIT4	metabolism	regulation of carbohydrate metabolic process
DDIT4	metabolism	cellular lipid metabolic process
DDIT4	metabolism	regulation of primary metabolic process
DDIT4	metabolism	peptidoglycan catabolic process
DDIT4	metabolism	pyridine-containing compound metabolic process
DDIT4	metabolism	cellular modified amino acid biosynthetic process
DDIT4	metabolism	oxidoreductase activity, acting on the CH-NH2 group of donors
DDIT4	metabolism	positive regulation of chemokine biosynthetic process
DDIT4	metabolism	organonitrogen compound biosynthetic process
DDIT4	metabolism	fructose 2,6-bisphosphate metabolic process
DDIT4	metabolism	neutral lipid biosynthetic process
DDIT4	metabolism	erythrose 4-phosphate/phosphoenolpyruvate family amino acid metabolic process
DDIT4	metabolism	biosynthetic process
DDIT4	metabolism	vitamin biosynthetic process
DDIT4	metabolism	'de novo' UMP biosynthetic process
DDIT4	metabolism	positive regulation of MHC class I biosynthetic process
DDIT4	metabolism	regulation of lipid metabolic process
GPD1	nervous system	tube development
GPD1	nervous system	blood vessel morphogenesis
GPD1	nervous system	regulation of vasculature development
GPD1	nervous system	myeloid cell differentiation
GPD1	nervous system	cell proliferation
GPD1	nervous system	myeloid leukocyte differentiation
GPD1	nervous system	regulation of fibroblast proliferation
GPD1	nervous system	regulation of T cell proliferation
GPD1	nervous system	morphogenesis of a branching epithelium
GPD1	nervous system	epithelial cell development
GPD1	nervous system	regulation of ossification
GPD1	nervous system	morphogenesis of a branching structure
GPD1	nervous system	regulation of myeloid leukocyte differentiation
GPD1	nervous system	central nervous system neuron axonogenesis
GPD1	nervous system	positive regulation of cartilage development
GPD1	growth and development	retrograde axonal transport
GPD1	growth and development	central nervous system neuron axonogenesis
GPD1	immune	response to cytokine
GPD1	immune	cellular response to cytokine stimulus
GPD1	immune	cytokine production
GPD1	immune	defense response to virus
GPD1	immune	regulation of ERK1 and ERK2 cascade
GPD1	immune	granulocyte migration
GPD1	immune	positive regulation of defense response
GPD1	immune	transmembrane receptor protein tyrosine kinase signaling pathway
GPD1	immune	regulation of immune effector process
GPD1	immune	chemokine activity
GPD1	immune	negative regulation of interleukin-1 production
GPD1	immune	myeloid cell differentiation
GPD1	immune	positive regulation of interleukin-1 beta production
GPD1	immune	myeloid leukocyte differentiation
GPD1	immune	regulation of apoptotic process
GPD1	immune	leukocyte activation
GPD1	immune	positive regulation of cell death
GPD1	immune	negative regulation of type I interferon production
GPD1	immune	negative regulation of immune system process
GPD1	immune	regulation of stress-activated MAPK cascade
GPD1	immune	regulation of T cell proliferation
GPD1	immune	activation of cysteine-type endopeptidase activity involved in apoptotic process
GPD1	immune	regulation of adaptive immune response based on somatic recombination of immune receptors built from...
GPD1	immune	regulation of viral entry into host cell
GPD1	immune	activation of cysteine-type endopeptidase activity involved in apoptotic process by cytochrome c
GPD1	immune	pattern recognition receptor activity
GPD1	immune	positive regulation of tumor necrosis factor superfamily cytokine production
GPD1	immune	positive regulation of extrinsic apoptotic signaling pathway
GPD1	immune	positive regulation of lymphocyte activation
GPD1	immune	regulation of interleukin-12 production
GPD1	immune	CD4-positive, alpha-beta T cell activation
GPD1	immune	negative regulation of defense response
GPD1	immune	regulation of leukocyte migration
GPD1	immune	regulation of interleukin-2 production
GPD1	immune	regulation of myeloid leukocyte differentiation
GPD1	immune	T-helper 2 cell cytokine production
GPD1	immune	MAPK export from nucleus
GPD1	immune	cell activation involved in immune response
GPD1	immune	defense response to Gram-negative bacterium
GPD1	metabolism	small molecule metabolic process
GPD1	metabolism	carboxylic acid metabolic process
GPD1	metabolism	carbohydrate metabolic process
GPD1	metabolism	monocarboxylic acid metabolic process
GPD1	metabolism	carbohydrate catabolic process
GPD1	metabolism	regulation of phosphate metabolic process
GPD1	metabolism	small molecule catabolic process
GPD1	metabolism	carboxylic acid biosynthetic process
GPD1	metabolism	organic acid biosynthetic process
GPD1	metabolism	organic substance catabolic process
GPD1	metabolism	positive regulation of protein metabolic process
GPD1	metabolism	cellular amino acid metabolic process
GPD1	metabolism	negative regulation of cellular protein metabolic process
GPD1	metabolism	cofactor metabolic process
GPD1	metabolism	carboxylic acid catabolic process
GPD1	metabolism	organic hydroxy compound metabolic process
GPD1	metabolism	regulation of protein modification process
GPD1	metabolism	glutamate metabolic process
GPD1	metabolism	regulation of carbohydrate metabolic process
GPD1	metabolism	regulation of primary metabolic process
GPD1	metabolism	peptidoglycan catabolic process
GPD1	metabolism	pyridine-containing compound metabolic process
GPD1	metabolism	cellular modified amino acid biosynthetic process
GPD1	metabolism	negative regulation of cellular biosynthetic process
GPD1	metabolism	oxidoreductase activity, acting on the CH-NH2 group of donors
GPD1	metabolism	fructose 2,6-bisphosphate metabolic process
GPD1	metabolism	erythrose 4-phosphate/phosphoenolpyruvate family amino acid metabolic process
GPD1	metabolism	positive regulation of MHC class I biosynthetic process
GPD1	metabolism	regulation of cellular amide metabolic process
GUCY1A3	nervous system	blood vessel morphogenesis
GUCY1A3	nervous system	mammary gland development
GUCY1A3	growth and development	retrograde axonal transport
GUCY1A3	immune	response to virus
GUCY1A3	immune	regulation of ERK1 and ERK2 cascade
GUCY1A3	immune	granulocyte migration
GUCY1A3	immune	neutrophil migration
GUCY1A3	immune	cellular response to tumor necrosis factor
GUCY1A3	immune	negative regulation of immune system process
GUCY1A3	immune	positive regulation of T cell mediated immunity
GUCY1A3	immune	regulation of interleukin-12 production
GUCY1A3	immune	defense response to Gram-negative bacterium
GUCY1A3	metabolism	small molecule metabolic process
GUCY1A3	metabolism	carboxylic acid biosynthetic process
GUCY1A3	metabolism	cofactor metabolic process
GUCY1A3	metabolism	monocarboxylic acid biosynthetic process
GUCY1A3	metabolism	fructose 2,6-bisphosphate metabolic process
GUCY1A3	metabolism	primary alcohol metabolic process
GUCY1A3	metabolism	erythrose 4-phosphate/phosphoenolpyruvate family amino acid metabolic process
NCOR1	nervous system	blood vessel morphogenesis
NCOR1	nervous system	regulation of vasculature development
NCOR1	nervous system	regulation of cell proliferation
NCOR1	nervous system	cell proliferation
NCOR1	nervous system	myeloid leukocyte differentiation
NCOR1	nervous system	osteoclast differentiation
NCOR1	nervous system	multicellular organism development
NCOR1	nervous system	anatomical structure development
NCOR1	nervous system	Sertoli cell development
NCOR1	nervous system	regulation of T cell proliferation
NCOR1	nervous system	smooth muscle tissue development
NCOR1	nervous system	mammary gland development
NCOR1	nervous system	gland morphogenesis
NCOR1	nervous system	mononuclear cell proliferation
NCOR1	nervous system	epithelial cell development
NCOR1	nervous system	regulation of ossification
NCOR1	nervous system	morphogenesis of a branching structure
NCOR1	nervous system	metanephric nephron epithelium development
NCOR1	nervous system	regulation of myeloid leukocyte differentiation
NCOR1	nervous system	branching morphogenesis of an epithelial tube
NCOR1	growth and development	retrograde axonal transport
NCOR1	immune	immune system process
NCOR1	immune	cytokine production
NCOR1	immune	positive regulation of cytokine production
NCOR1	immune	regulation of interleukin-1 production
NCOR1	immune	regulation of ERK1 and ERK2 cascade
NCOR1	immune	chemokine-mediated signaling pathway
NCOR1	immune	granulocyte chemotaxis
NCOR1	immune	granulocyte migration
NCOR1	immune	positive regulation of defense response
NCOR1	immune	neutrophil migration
NCOR1	immune	regulation of immune effector process
NCOR1	immune	chemokine activity
NCOR1	immune	apoptotic process
NCOR1	immune	negative regulation of cytokine production
NCOR1	immune	regulation of MAPK cascade
NCOR1	immune	negative regulation of interleukin-1 production
NCOR1	immune	positive regulation of interleukin-1 beta production
NCOR1	immune	positive regulation of RIG-I signaling pathway
NCOR1	immune	cellular response to tumor necrosis factor
NCOR1	immune	myeloid leukocyte differentiation
NCOR1	immune	regulation of type I interferon production
NCOR1	immune	negative regulation of viral genome replication
NCOR1	immune	interferon-gamma-mediated signaling pathway
NCOR1	immune	regulation of apoptotic process
NCOR1	immune	positive regulation of programmed cell death
NCOR1	immune	cytoplasmic pattern recognition receptor signaling pathway
NCOR1	immune	positive regulation of cell death
NCOR1	immune	negative regulation of type I interferon production
NCOR1	immune	negative regulation of interleukin-1 beta secretion
NCOR1	immune	positive regulation of MDA-5 signaling pathway
NCOR1	immune	stress-activated protein kinase signaling cascade
NCOR1	immune	activation of innate immune response
NCOR1	immune	negative regulation of interleukin-1 secretion
NCOR1	immune	negative regulation of immune system process
NCOR1	immune	regulation of viral life cycle
NCOR1	immune	regulation of cytokine secretion
NCOR1	immune	activation of NF-kappaB-inducing kinase activity
NCOR1	immune	regulation of stress-activated MAPK cascade
NCOR1	immune	regulation of T cell proliferation
NCOR1	immune	positive regulation of interleukin-6 production
NCOR1	immune	cytokine secretion
NCOR1	immune	macrophage migration
NCOR1	immune	activation of cysteine-type endopeptidase activity involved in apoptotic process
NCOR1	immune	RIG-I signaling pathway
NCOR1	immune	regulation of adaptive immune response based on somatic recombination of immune receptors built from...
NCOR1	immune	regulation of interleukin-6 production
NCOR1	immune	regulation of viral entry into host cell
NCOR1	immune	positive regulation of production of molecular mediator of immune response
NCOR1	immune	somatic diversification of immune receptors via somatic mutation
NCOR1	immune	activation of cysteine-type endopeptidase activity involved in apoptotic process by cytochrome c
NCOR1	immune	positive regulation of leukocyte activation
NCOR1	immune	antigen processing and presentation of endogenous peptide antigen via MHC class I
NCOR1	immune	positive regulation of leukocyte cell-cell adhesion
NCOR1	immune	pattern recognition receptor activity
NCOR1	immune	T cell activation
NCOR1	immune	positive regulation of tumor necrosis factor superfamily cytokine production
NCOR1	immune	extrinsic apoptotic signaling pathway
NCOR1	immune	positive regulation of leukocyte chemotaxis
NCOR1	immune	positive regulation of extrinsic apoptotic signaling pathway
NCOR1	immune	negative regulation of type I interferon-mediated signaling pathway
NCOR1	immune	regulation of interleukin-12 production
NCOR1	immune	activation of immune response
NCOR1	immune	negative regulation of viral release from host cell
NCOR1	immune	negative regulation of toll-like receptor signaling pathway
NCOR1	immune	negative regulation of defense response
NCOR1	immune	regulation of leukocyte migration
NCOR1	immune	regulation of interleukin-2 production
NCOR1	immune	regulation of cytokine production involved in inflammatory response
NCOR1	immune	regulation of myeloid leukocyte differentiation
NCOR1	immune	interleukin-8 binding
NCOR1	immune	T-helper 2 cell cytokine production
NCOR1	immune	immunoglobulin production
NCOR1	immune	regulation of complement activation, lectin pathway
NCOR1	immune	negative regulation of MDA-5 signaling pathway
NCOR1	immune	MAPK export from nucleus
NCOR1	immune	defense response to Gram-negative bacterium
NCOR1	metabolism	small molecule metabolic process
NCOR1	metabolism	carboxylic acid metabolic process
NCOR1	metabolism	organic acid metabolic process
NCOR1	metabolism	carbohydrate metabolic process
NCOR1	metabolism	positive regulation of multicellular organismal process
NCOR1	metabolism	negative regulation of biological process
NCOR1	metabolism	carbohydrate catabolic process
NCOR1	metabolism	regulation of phosphate metabolic process
NCOR1	metabolism	positive regulation of cellular metabolic process
NCOR1	metabolism	carboxylic acid biosynthetic process
NCOR1	metabolism	organic acid biosynthetic process
NCOR1	metabolism	positive regulation of protein metabolic process
NCOR1	metabolism	cellular amino acid metabolic process
NCOR1	metabolism	cofactor metabolic process
NCOR1	metabolism	alcohol metabolic process
NCOR1	metabolism	drug metabolic process
NCOR1	metabolism	lipid metabolic process
NCOR1	metabolism	coenzyme biosynthetic process
NCOR1	metabolism	regulation of protein modification process
NCOR1	metabolism	type I interferon biosynthetic process
NCOR1	metabolism	negative regulation of multicellular organismal process
NCOR1	metabolism	fructose metabolic process
NCOR1	metabolism	cellular polysaccharide metabolic process
NCOR1	metabolism	glutamate metabolic process
NCOR1	metabolism	carbohydrate biosynthetic process
NCOR1	metabolism	aromatic compound catabolic process
NCOR1	metabolism	regulation of carbohydrate metabolic process
NCOR1	metabolism	monosaccharide catabolic process
NCOR1	metabolism	regulation of primary metabolic process
NCOR1	metabolism	peptidoglycan catabolic process
NCOR1	metabolism	pyridine-containing compound metabolic process
NCOR1	metabolism	cellular modified amino acid biosynthetic process
NCOR1	metabolism	oxidoreductase activity, acting on the CH-NH2 group of donors
NCOR1	metabolism	positive regulation of chemokine biosynthetic process
NCOR1	metabolism	nucleoside diphosphate metabolic process
NCOR1	metabolism	fluorene metabolic process
NCOR1	metabolism	organonitrogen compound biosynthetic process
NCOR1	metabolism	fructose 2,6-bisphosphate metabolic process
NCOR1	metabolism	glucose catabolic process to pyruvate
NCOR1	metabolism	neutral lipid biosynthetic process
NCOR1	metabolism	primary alcohol metabolic process
NCOR1	metabolism	erythrose 4-phosphate/phosphoenolpyruvate family amino acid metabolic process
NCOR1	metabolism	cellular amine metabolic process
NCOR1	metabolism	sulfur compound metabolic process
NCOR1	metabolism	vitamin biosynthetic process
NCOR1	metabolism	exogenous drug catabolic process
NCOR1	metabolism	'de novo' UMP biosynthetic process
NCOR1	metabolism	positive regulation of MHC class I biosynthetic process
NCOR1	metabolism	regulation of catabolic process
NCOR1	metabolism	nucleobase-containing small molecule biosynthetic process
NCOR1	metabolism	regulation of lipid metabolic process
COL8A1	nervous system	osteoclast differentiation
COL8A1	nervous system	mammary gland development
COL8A1	nervous system	positive regulation of leukocyte proliferation
COL8A1	nervous system	positive regulation of axonogenesis
COL8A1	growth and development	positive regulation of axonogenesis
COL8A1	immune	regulation of inflammatory response
COL8A1	immune	neutrophil chemotaxis
COL8A1	immune	regulation of innate immune response
COL8A1	immune	positive regulation of RIG-I signaling pathway
COL8A1	immune	regulation of cell death
COL8A1	immune	positive regulation of tumor necrosis factor production
COL8A1	immune	positive regulation of leukocyte proliferation
COL8A1	metabolism	cellular amino acid metabolic process
COL8A1	metabolism	drug metabolic process
COL8A1	metabolism	type I interferon biosynthetic process
COL8A1	metabolism	cofactor biosynthetic process
COL8A1	metabolism	polyol metabolic process
COL8A1	metabolism	positive regulation of chemokine biosynthetic process
STAT3	nervous system	tube development
STAT3	nervous system	blood vessel morphogenesis
STAT3	nervous system	blood vessel development
STAT3	nervous system	regulation of vasculature development
STAT3	nervous system	regulation of cell proliferation
STAT3	nervous system	negative regulation of cell proliferation
STAT3	nervous system	cell proliferation
STAT3	nervous system	myeloid leukocyte differentiation
STAT3	nervous system	osteoclast differentiation
STAT3	nervous system	regulation of T cell proliferation
STAT3	nervous system	mammary gland development
STAT3	nervous system	epithelial cell development
STAT3	nervous system	regulation of ossification
STAT3	nervous system	morphogenesis of a branching structure
STAT3	nervous system	metanephric nephron epithelium development
STAT3	nervous system	regulation of myeloid leukocyte differentiation
STAT3	nervous system	positive regulation of apoptotic process involved in development
STAT3	growth and development	retrograde axonal transport
STAT3	immune	response to cytokine
STAT3	immune	cellular response to cytokine stimulus
STAT3	immune	cytokine-mediated signaling pathway
STAT3	immune	cytokine production
STAT3	immune	response to virus
STAT3	immune	defense response to virus
STAT3	immune	regulation of interleukin-1 production
STAT3	immune	regulation of ERK1 and ERK2 cascade
STAT3	immune	ERK1 and ERK2 cascade
STAT3	immune	granulocyte chemotaxis
STAT3	immune	granulocyte migration
STAT3	immune	positive regulation of defense response
STAT3	immune	positive regulation of interleukin-1 secretion
STAT3	immune	positive regulation of interleukin-1 beta secretion
STAT3	immune	MAPK cascade
STAT3	immune	neutrophil migration
STAT3	immune	type I interferon production
STAT3	immune	negative regulation of interleukin-1 beta production
STAT3	immune	transmembrane receptor protein tyrosine kinase signaling pathway
STAT3	immune	regulation of immune effector process
STAT3	immune	chemokine activity
STAT3	immune	lymphocyte chemotaxis
STAT3	immune	negative regulation of interleukin-1 production
STAT3	immune	positive regulation of interleukin-1 beta production
STAT3	immune	positive regulation of RIG-I signaling pathway
STAT3	immune	cellular response to tumor necrosis factor
STAT3	immune	myeloid leukocyte differentiation
STAT3	immune	regulation of apoptotic process
STAT3	immune	cytoplasmic pattern recognition receptor signaling pathway
STAT3	immune	positive regulation of cell death
STAT3	immune	negative regulation of type I interferon production
STAT3	immune	negative regulation of MAPK cascade
STAT3	immune	negative regulation of immune system process
STAT3	immune	regulation of stress-activated MAPK cascade
STAT3	immune	regulation of T cell proliferation
STAT3	immune	positive regulation of interleukin-6 production
STAT3	immune	cytokine secretion
STAT3	immune	activation of cysteine-type endopeptidase activity involved in apoptotic process
STAT3	immune	regulation of adaptive immune response based on somatic recombination of immune receptors built from...
STAT3	immune	regulation of viral entry into host cell
STAT3	immune	positive regulation of production of molecular mediator of immune response
STAT3	immune	activation of cysteine-type endopeptidase activity involved in apoptotic process by cytochrome c
STAT3	immune	antigen processing and presentation of endogenous peptide antigen via MHC class I
STAT3	immune	positive regulation of leukocyte cell-cell adhesion
STAT3	immune	pattern recognition receptor activity
STAT3	immune	positive regulation of tumor necrosis factor superfamily cytokine production
STAT3	immune	positive regulation of extrinsic apoptotic signaling pathway
STAT3	immune	regulation of interleukin-12 production
STAT3	immune	negative regulation of defense response
STAT3	immune	regulation of leukocyte migration
STAT3	immune	regulation of interleukin-2 production
STAT3	immune	regulation of myeloid leukocyte differentiation
STAT3	immune	T-helper 2 cell cytokine production
STAT3	immune	regulation of complement activation, lectin pathway
STAT3	immune	MAPK export from nucleus
STAT3	immune	positive regulation of apoptotic process involved in development
STAT3	immune	tumor necrosis factor-mediated signaling pathway
STAT3	immune	defense response to Gram-negative bacterium
STAT3	metabolism	small molecule metabolic process
STAT3	metabolism	carboxylic acid metabolic process
STAT3	metabolism	carbohydrate metabolic process
STAT3	metabolism	metabolic process
STAT3	metabolism	phosphate-containing compound metabolic process
STAT3	metabolism	phosphorus metabolic process
STAT3	metabolism	regulation of multicellular organismal process
STAT3	metabolism	monosaccharide metabolic process
STAT3	metabolism	carbohydrate catabolic process
STAT3	metabolism	regulation of phosphate metabolic process
STAT3	metabolism	positive regulation of cellular metabolic process
STAT3	metabolism	small molecule catabolic process
STAT3	metabolism	carboxylic acid biosynthetic process
STAT3	metabolism	organic acid biosynthetic process
STAT3	metabolism	negative regulation of nitrogen compound metabolic process
STAT3	metabolism	organic substance metabolic process
STAT3	metabolism	positive regulation of protein metabolic process
STAT3	metabolism	cellular amino acid metabolic process
STAT3	metabolism	cofactor metabolic process
STAT3	metabolism	cellular metabolic process
STAT3	metabolism	alcohol metabolic process
STAT3	metabolism	regulation of chemokine biosynthetic process
STAT3	metabolism	drug metabolic process
STAT3	metabolism	regulation of protein modification process
STAT3	metabolism	type I interferon biosynthetic process
STAT3	metabolism	cofactor biosynthetic process
STAT3	metabolism	glutamate metabolic process
STAT3	metabolism	carbohydrate biosynthetic process
STAT3	metabolism	regulation of carbohydrate metabolic process
STAT3	metabolism	cellular lipid metabolic process
STAT3	metabolism	regulation of primary metabolic process
STAT3	metabolism	peptidoglycan catabolic process
STAT3	metabolism	hexose biosynthetic process
STAT3	metabolism	pyridine-containing compound metabolic process
STAT3	metabolism	cellular modified amino acid biosynthetic process
STAT3	metabolism	oxidoreductase activity, acting on the CH-NH2 group of donors
STAT3	metabolism	positive regulation of chemokine biosynthetic process
STAT3	metabolism	fructose 2,6-bisphosphate metabolic process
STAT3	metabolism	primary alcohol metabolic process
STAT3	metabolism	erythrose 4-phosphate/phosphoenolpyruvate family amino acid metabolic process
STAT3	metabolism	cellular amine metabolic process
STAT3	metabolism	positive regulation of MHC class I biosynthetic process
STAT3	metabolism	organic substance biosynthetic process
STAT3	metabolism	glutathione metabolic process
CYP1B1	nervous system	blood vessel morphogenesis
CYP1B1	nervous system	negative regulation of cell proliferation
CYP1B1	nervous system	vasculature development
CYP1B1	nervous system	myeloid leukocyte differentiation
CYP1B1	nervous system	osteoclast differentiation
CYP1B1	nervous system	epithelial cell proliferation
CYP1B1	nervous system	positive regulation of vasculature development
CYP1B1	nervous system	smooth muscle tissue development
CYP1B1	nervous system	T cell proliferation
CYP1B1	nervous system	mammary gland development
CYP1B1	nervous system	positive regulation of leukocyte proliferation
CYP1B1	nervous system	regulation of ossification
CYP1B1	nervous system	positive regulation of smooth muscle cell proliferation
CYP1B1	nervous system	metanephric nephron epithelium development
CYP1B1	nervous system	branching involved in labyrinthine layer morphogenesis
CYP1B1	nervous system	positive regulation of axonogenesis
CYP1B1	nervous system	negative regulation of mammary gland epithelial cell proliferation
CYP1B1	nervous system	regulation of osteoclast differentiation
CYP1B1	nervous system	tissue development
CYP1B1	nervous system	granulocyte differentiation
CYP1B1	growth and development	positive regulation of axonogenesis
CYP1B1	immune	immune response
CYP1B1	immune	cytokine production
CYP1B1	immune	defense response to virus
CYP1B1	immune	positive regulation of cytokine production
CYP1B1	immune	regulation of inflammatory response
CYP1B1	immune	interleukin-1 beta secretion
CYP1B1	immune	regulation of interleukin-1 production
CYP1B1	immune	ERK1 and ERK2 cascade
CYP1B1	immune	granulocyte chemotaxis
CYP1B1	immune	positive regulation of interleukin-1 secretion
CYP1B1	immune	MAPK cascade
CYP1B1	immune	neutrophil migration
CYP1B1	immune	neutrophil chemotaxis
CYP1B1	immune	myeloid leukocyte migration
CYP1B1	immune	transmembrane receptor protein tyrosine kinase signaling pathway
CYP1B1	immune	regulation of response to cytokine stimulus
CYP1B1	immune	regulation of innate immune response
CYP1B1	immune	positive regulation of RIG-I signaling pathway
CYP1B1	immune	regulation of cell death
CYP1B1	immune	cellular response to tumor necrosis factor
CYP1B1	immune	response to interferon-beta
CYP1B1	immune	myeloid leukocyte differentiation
CYP1B1	immune	cytoplasmic pattern recognition receptor signaling pathway
CYP1B1	immune	positive regulation of cell death
CYP1B1	immune	negative regulation of MAPK cascade
CYP1B1	immune	response to interferon-alpha
CYP1B1	immune	macrophage chemotaxis
CYP1B1	immune	regulation of adaptive immune response based on somatic recombination of immune receptors built from...
CYP1B1	immune	T cell proliferation
CYP1B1	immune	positive regulation of tumor necrosis factor production
CYP1B1	immune	positive regulation of production of molecular mediator of immune response
CYP1B1	immune	positive regulation of T cell mediated immunity
CYP1B1	immune	regulation of interleukin-4 production
CYP1B1	immune	positive regulation of leukocyte proliferation
CYP1B1	immune	positive regulation of B cell mediated immunity
CYP1B1	immune	regulation of T cell cytokine production
CYP1B1	immune	negative regulation of apoptotic process
CYP1B1	immune	negative regulation of I-kappaB kinase/NF-kappaB signaling
CYP1B1	immune	negative regulation of complement activation, lectin pathway
CYP1B1	immune	macrophage colony-stimulating factor signaling pathway
CYP1B1	immune	regulation of macrophage colony-stimulating factor signaling pathway
CYP1B1	immune	positive regulation of alpha-beta T cell activation
CYP1B1	immune	granulocyte differentiation
CYP1B1	immune	negative regulation of leukocyte apoptotic process
CYP1B1	metabolism	small molecule metabolic process
CYP1B1	metabolism	carboxylic acid metabolic process
CYP1B1	metabolism	phosphate-containing compound metabolic process
CYP1B1	metabolism	positive regulation of metabolic process
CYP1B1	metabolism	regulation of multicellular organismal process
CYP1B1	metabolism	monosaccharide metabolic process
CYP1B1	metabolism	carboxylic acid biosynthetic process
CYP1B1	metabolism	organic acid biosynthetic process
CYP1B1	metabolism	negative regulation of nitrogen compound metabolic process
CYP1B1	metabolism	organic substance metabolic process
CYP1B1	metabolism	positive regulation of protein metabolic process
CYP1B1	metabolism	cellular amino acid metabolic process
CYP1B1	metabolism	cofactor metabolic process
CYP1B1	metabolism	organic acid catabolic process
CYP1B1	metabolism	cellular metabolic process
CYP1B1	metabolism	alcohol metabolic process
CYP1B1	metabolism	positive regulation of phosphorus metabolic process
CYP1B1	metabolism	regulation of chemokine biosynthetic process
CYP1B1	metabolism	drug metabolic process
CYP1B1	metabolism	type I interferon biosynthetic process
CYP1B1	metabolism	monosaccharide biosynthetic process
CYP1B1	metabolism	cofactor biosynthetic process
CYP1B1	metabolism	cellular lipid metabolic process
CYP1B1	metabolism	hexose biosynthetic process
CYP1B1	metabolism	cellular modified amino acid biosynthetic process
CYP1B1	metabolism	multicellular organismal process
CYP1B1	metabolism	hexitol metabolic process
CYP1B1	metabolism	positive regulation of lipid metabolic process
CYP1B1	metabolism	fructose 2,6-bisphosphate metabolic process
CYP1B1	metabolism	primary alcohol metabolic process
CYP1B1	metabolism	nucleoside phosphate catabolic process
CYP1B1	metabolism	erythrose 4-phosphate/phosphoenolpyruvate family amino acid metabolic process
CYP1B1	metabolism	glutathione metabolic process
LOC101747382	nervous system	tube development
LOC101747382	nervous system	blood vessel morphogenesis
LOC101747382	nervous system	cell proliferation
LOC101747382	nervous system	positive regulation of axonogenesis
LOC101747382	growth and development	positive regulation of axonogenesis
LOC101747382	immune	defense response to virus
LOC101747382	immune	negative regulation of interleukin-1 beta production
LOC101747382	immune	transmembrane receptor protein tyrosine kinase signaling pathway
LOC101747382	immune	negative regulation of type I interferon production
LOC101747382	immune	positive regulation of interleukin-6 production
LOC101747382	immune	positive regulation of tumor necrosis factor production
LOC101747382	metabolism	carbohydrate metabolic process
LOC101747382	metabolism	fructose 2,6-bisphosphate metabolic process
PTPN2	nervous system	tube development
PTPN2	nervous system	blood vessel morphogenesis
PTPN2	nervous system	blood vessel development
PTPN2	nervous system	immune system development
PTPN2	nervous system	regulation of cell proliferation
PTPN2	nervous system	negative regulation of cell proliferation
PTPN2	nervous system	myeloid cell differentiation
PTPN2	nervous system	cell proliferation
PTPN2	nervous system	myeloid leukocyte differentiation
PTPN2	nervous system	animal organ development
PTPN2	nervous system	osteoclast differentiation
PTPN2	nervous system	anatomical structure development
PTPN2	nervous system	anatomical structure formation involved in morphogenesis
PTPN2	nervous system	regulation of mononuclear cell proliferation
PTPN2	nervous system	regulation of fibroblast proliferation
PTPN2	nervous system	smooth muscle tissue development
PTPN2	nervous system	branching involved in mammary gland duct morphogenesis
PTPN2	nervous system	circulatory system development
PTPN2	nervous system	mammary gland development
PTPN2	nervous system	smooth muscle cell proliferation
PTPN2	nervous system	positive regulation of leukocyte proliferation
PTPN2	nervous system	regulation of ossification
PTPN2	nervous system	metanephric nephron epithelium development
PTPN2	nervous system	regulation of myeloid cell differentiation
PTPN2	nervous system	positive regulation of apoptotic process involved in development
PTPN2	nervous system	branching morphogenesis of an epithelial tube
PTPN2	growth and development	lateral motor column neuron migration
PTPN2	immune	defense response
PTPN2	immune	response to cytokine
PTPN2	immune	innate immune response
PTPN2	immune	cellular response to cytokine stimulus
PTPN2	immune	cytokine-mediated signaling pathway
PTPN2	immune	immune system process
PTPN2	immune	response to interferon-gamma
PTPN2	immune	cellular response to interferon-gamma
PTPN2	immune	regulation of cytokine production
PTPN2	immune	regulation of defense response
PTPN2	immune	defense response to virus
PTPN2	immune	inflammatory response
PTPN2	immune	positive regulation of cytokine production
PTPN2	immune	response to molecule of bacterial origin
PTPN2	immune	regulation of immune system process
PTPN2	immune	regulation of interleukin-1 production
PTPN2	immune	regulation of ERK1 and ERK2 cascade
PTPN2	immune	chemokine-mediated signaling pathway
PTPN2	immune	granulocyte chemotaxis
PTPN2	immune	granulocyte migration
PTPN2	immune	positive regulation of defense response
PTPN2	immune	positive regulation of interleukin-1 beta secretion
PTPN2	immune	MAPK cascade
PTPN2	immune	neutrophil migration
PTPN2	immune	type I interferon production
PTPN2	immune	programmed cell death
PTPN2	immune	regulation of cytokine-mediated signaling pathway
PTPN2	immune	transmembrane receptor protein tyrosine kinase signaling pathway
PTPN2	immune	regulation of response to cytokine stimulus
PTPN2	immune	CCR chemokine receptor binding
PTPN2	immune	apoptotic process
PTPN2	immune	immune system development
PTPN2	immune	lymphocyte chemotaxis
PTPN2	immune	myeloid cell differentiation
PTPN2	immune	positive regulation of interleukin-1 beta production
PTPN2	immune	MDA-5 signaling pathway
PTPN2	immune	positive regulation of RIG-I signaling pathway
PTPN2	immune	cellular response to tumor necrosis factor
PTPN2	immune	myeloid leukocyte differentiation
PTPN2	immune	negative regulation of viral genome replication
PTPN2	immune	interferon-gamma-mediated signaling pathway
PTPN2	immune	positive regulation of programmed cell death
PTPN2	immune	cytoplasmic pattern recognition receptor signaling pathway
PTPN2	immune	leukocyte activation
PTPN2	immune	positive regulation of cell death
PTPN2	immune	positive regulation of apoptotic process
PTPN2	immune	negative regulation of type I interferon production
PTPN2	immune	negative regulation of viral entry into host cell
PTPN2	immune	negative regulation of interleukin-1 beta secretion
PTPN2	immune	regulation of viral process
PTPN2	immune	regulation of leukocyte cell-cell adhesion
PTPN2	immune	regulation of immune response
PTPN2	immune	negative regulation of MAPK cascade
PTPN2	immune	interleukin-6 production
PTPN2	immune	cellular response to interferon-beta
PTPN2	immune	stress-activated protein kinase signaling cascade
PTPN2	immune	negative regulation of interleukin-1 secretion
PTPN2	immune	regulation of viral life cycle
PTPN2	immune	positive regulation of lymphocyte mediated immunity
PTPN2	immune	regulation of cytokine secretion
PTPN2	immune	positive regulation of interleukin-6 production
PTPN2	immune	positive regulation of innate immune response
PTPN2	immune	cytokine secretion
PTPN2	immune	activation of cysteine-type endopeptidase activity involved in apoptotic process
PTPN2	immune	regulation of adaptive immune response based on somatic recombination of immune receptors built from...
PTPN2	immune	positive regulation of production of molecular mediator of immune response
PTPN2	immune	somatic diversification of immune receptors via somatic mutation
PTPN2	immune	NIK/NF-kappaB signaling
PTPN2	immune	antigen processing and presentation of endogenous peptide antigen via MHC class I
PTPN2	immune	positive regulation of leukocyte cell-cell adhesion
PTPN2	immune	positive regulation of leukocyte chemotaxis
PTPN2	immune	defense response to protozoan
PTPN2	immune	MAP kinase phosphatase activity
PTPN2	immune	negative regulation of type I interferon-mediated signaling pathway
PTPN2	immune	regulation of interleukin-4 production
PTPN2	immune	positive regulation of leukocyte proliferation
PTPN2	immune	negative regulation of inflammatory response
PTPN2	immune	negative regulation of toll-like receptor signaling pathway
PTPN2	immune	positive regulation of myeloid leukocyte cytokine production involved in immune response
PTPN2	immune	positive regulation of CD4-positive, alpha-beta T cell activation
PTPN2	immune	cytokine production involved in inflammatory response
PTPN2	immune	regulation of myeloid cell differentiation
PTPN2	immune	chronic inflammatory response
PTPN2	immune	immunoglobulin production
PTPN2	immune	regulation of complement activation, lectin pathway
PTPN2	immune	positive regulation of mast cell cytokine production
PTPN2	immune	positive regulation of apoptotic process involved in mammary gland involution
PTPN2	immune	positive regulation of apoptotic process involved in development
PTPN2	immune	positive regulation of interferon-alpha production
PTPN2	immune	positive regulation of cytokine secretion
PTPN2	immune	negative regulation of stress-activated MAPK cascade
PTPN2	immune	myeloid leukocyte activation
PTPN2	metabolism	small molecule metabolic process
PTPN2	metabolism	organic acid metabolic process
PTPN2	metabolism	negative regulation of multi-organism process
PTPN2	metabolism	carbohydrate metabolic process
PTPN2	metabolism	cytokine biosynthetic process
PTPN2	metabolism	metabolic process
PTPN2	metabolism	positive regulation of multicellular organismal process
PTPN2	metabolism	phosphorus metabolic process
PTPN2	metabolism	monocarboxylic acid metabolic process
PTPN2	metabolism	regulation of multicellular organismal process
PTPN2	metabolism	negative regulation of biological process
PTPN2	metabolism	carbohydrate catabolic process
PTPN2	metabolism	regulation of phosphate metabolic process
PTPN2	metabolism	positive regulation of cellular metabolic process
PTPN2	metabolism	small molecule catabolic process
PTPN2	metabolism	carboxylic acid biosynthetic process
PTPN2	metabolism	negative regulation of nitrogen compound metabolic process
PTPN2	metabolism	organic substance metabolic process
PTPN2	metabolism	organic substance catabolic process
PTPN2	metabolism	cellular amino acid metabolic process
PTPN2	metabolism	cofactor metabolic process
PTPN2	metabolism	cellular catabolic process
PTPN2	metabolism	negative regulation of macromolecule metabolic process
PTPN2	metabolism	cellular metabolic process
PTPN2	metabolism	organic hydroxy compound metabolic process
PTPN2	metabolism	alcohol metabolic process
PTPN2	metabolism	positive regulation of phosphorus metabolic process
PTPN2	metabolism	regulation of chemokine biosynthetic process
PTPN2	metabolism	drug metabolic process
PTPN2	metabolism	type I interferon biosynthetic process
PTPN2	metabolism	monosaccharide biosynthetic process
PTPN2	metabolism	MHC class I biosynthetic process
PTPN2	metabolism	fructose metabolic process
PTPN2	metabolism	hexose biosynthetic process
PTPN2	metabolism	nicotinamide nucleotide biosynthetic process
PTPN2	metabolism	cellular modified amino acid biosynthetic process
PTPN2	metabolism	negative regulation of cellular biosynthetic process
PTPN2	metabolism	aromatic amino acid family catabolic process
PTPN2	metabolism	positive regulation of chemokine biosynthetic process
PTPN2	metabolism	organonitrogen compound biosynthetic process
PTPN2	metabolism	fructose 2,6-bisphosphate metabolic process
PTPN2	metabolism	miRNA catabolic process
PTPN2	metabolism	neutral lipid biosynthetic process
PTPN2	metabolism	lipid catabolic process
PTPN2	metabolism	purine nucleoside diphosphate metabolic process
PTPN2	metabolism	primary alcohol metabolic process
PTPN2	metabolism	pyrimidine nucleobase metabolic process
PTPN2	metabolism	L-phenylalanine catabolic process
PTPN2	metabolism	putrescine metabolic process
PTPN2	metabolism	erythrose 4-phosphate/phosphoenolpyruvate family amino acid metabolic process
PTPN2	metabolism	vitamin biosynthetic process
PTPN2	metabolism	'de novo' UMP biosynthetic process
PTPN2	metabolism	cellular biosynthetic process
PTPN2	metabolism	regulation of lipid metabolic process
