# Supplementary material for: Long Non-Coding RNA Analysis: Severe Pathogenicity in Chicken Embryonic Visceral Tissues Infected with Highly Virulent Newcastle Disease Virus—A Comparison to the Avirulent Vaccine Virus
Source: Microorganisms. 2024 May 11;12(5):971. doi: 10.3390/microorganisms12050971 (PMC11123907; doi:10.3390/microorganisms12050971)
Supplement: Supplementary file 1 [file microorganisms-12-00971-s001.zip › supplement table/supplement table 14.xlsx]

## Sheet: Sheet1
Primers used in this work for qPCR validation.
	F	R
GDPD1	ATGGGTGGCAAGAAGGTGT	GACGTTCTCATGCTCCGTG
IL6	GCAGAACGTCGAGTCTCTG	GTCTCGGAGGATGAGGTG
MYD88	GATGCCTTCATCTGCTACT	GGACCACACACACGTTCC
MSTRG.3915.1	GAGAGATCCCACAGCTTCTG	GGAGGAGAGCTGCAGAAG
MSTRG.7150.1	GCACTTACATTCACACACGTG	GCACAAGATGCAACATGTTC
MSTRG.14601.7	GTGGCTTGTGCCTGTAATCC	GAACACCATATCGATGCTGATC
