# Supplementary material for: Long Non-Coding RNA Analysis: Severe Pathogenicity in Chicken Embryonic Visceral Tissues Infected with Highly Virulent Newcastle Disease Virus—A Comparison to the Avirulent Vaccine Virus
Source: Microorganisms. 2024 May 11;12(5):971. doi: 10.3390/microorganisms12050971 (PMC11123907; doi:10.3390/microorganisms12050971)
Supplement: Supplementary file 1 [file microorganisms-12-00971-s001.zip › supplement table/supplement table 2.xlsx]

## Sheet: Sheet1
Summary of cis target genes of lncRNAs
lncRNA ID	lncRNA Gene ID	mRNA ID	mRNA Gene ID	Distance	Location
MSTRG.15515.1	MSTRG.15515	XM_421774.7	FHIP2A	-575	antisense
MSTRG.15515.1	MSTRG.15515	XM_040702498.1	FHIP2A	3805	upstream
MSTRG.15515.1	MSTRG.15515	XM_015288933.3	FHIP2A	-573	antisense
MSTRG.15515.1	MSTRG.15515	XM_040702456.1	ABLIM1	9334	downstream
MSTRG.15515.1	MSTRG.15515	XM_040702459.1	ABLIM1	9341	downstream
MSTRG.15515.1	MSTRG.15515	XM_040702451.1	ABLIM1	9336	downstream
MSTRG.15515.1	MSTRG.15515	XM_025151632.2	ABLIM1	9337	downstream
MSTRG.15515.1	MSTRG.15515	XM_040702450.1	ABLIM1	9336	downstream
MSTRG.15515.1	MSTRG.15515	XM_040702448.1	ABLIM1	9333	downstream
MSTRG.15515.1	MSTRG.15515	XM_040702460.1	ABLIM1	9335	downstream
MSTRG.15515.1	MSTRG.15515	XM_025151627.2	ABLIM1	9339	downstream
MSTRG.15515.1	MSTRG.15515	XM_040702455.1	ABLIM1	9334	downstream
MSTRG.15515.1	MSTRG.15515	XM_040702452.1	ABLIM1	9335	downstream
MSTRG.15515.1	MSTRG.15515	XM_040702447.1	ABLIM1	9333	downstream
MSTRG.15515.1	MSTRG.15515	XM_040702457.1	ABLIM1	9339	downstream
MSTRG.15515.1	MSTRG.15515	XM_040702464.1	ABLIM1	9338	downstream
MSTRG.15515.1	MSTRG.15515	XM_040702449.1	ABLIM1	9335	downstream
MSTRG.15515.1	MSTRG.15515	XM_040702461.1	ABLIM1	-64	sense-overlapping
MSTRG.15515.1	MSTRG.15515	XM_040702454.1	ABLIM1	9337	downstream
MSTRG.15515.1	MSTRG.15515	XM_040702458.1	ABLIM1	9337	downstream
MSTRG.15515.1	MSTRG.15515	XM_040702453.1	ABLIM1	9338	downstream
MSTRG.15515.1	MSTRG.15515	NM_001159363.1	ABLIM1	1622	downstream
MSTRG.20289.1	MSTRG.20289	XM_004944307.4	ACSF3	-1426	sense-overlapping
MSTRG.20289.1	MSTRG.20289	XM_425134.7	ACSF3	-1426	sense-overlapping
MSTRG.20289.1	MSTRG.20289	XM_040707191.1	ACSF3	-1426	sense-overlapping
MSTRG.15894.1	MSTRG.15894	XM_040703942.1	AGAP1	-4034	sense-overlapping
MSTRG.15894.1	MSTRG.15894	XM_004942493.4	AGAP1	-4034	sense-overlapping
MSTRG.15894.1	MSTRG.15894	XM_015289268.3	AGAP1	-4034	sense-overlapping
MSTRG.15894.1	MSTRG.15894	XM_015289267.3	AGAP1	-4034	sense-overlapping
MSTRG.15894.1	MSTRG.15894	XM_421880.7	AGAP1	-4034	sense-overlapping
MSTRG.28583.1	MSTRG.28583	XM_015273182.3	WNT1	8826	upstream
MSTRG.12192.1	MSTRG.12192	NM_001012580.1	PDS5A	2615	upstream
MSTRG.12192.1	MSTRG.12192	XM_040699018.1	PDS5A	1900	upstream
MSTRG.12192.1	MSTRG.12192	XM_040699019.1	PDS5A	1900	upstream
MSTRG.12192.1	MSTRG.12192	XM_040699017.1	PDS5A	1900	upstream
MSTRG.12192.1	MSTRG.12192	NM_001031540.1	UBE2K	3010	downstream
MSTRG.12819.1	MSTRG.12819	NM_001031177.1	TALDO1	-800	antisense
MSTRG.12819.1	MSTRG.12819	XM_015286284.3	EPS8L2	-385	antisense
MSTRG.13723.4	MSTRG.13723	XM_040700563.1	DPF3	-47297	sense-overlapping
MSTRG.13723.4	MSTRG.13723	XM_025150555.2	DPF3	-47297	sense-overlapping
MSTRG.13723.4	MSTRG.13723	XM_040700569.1	DPF3	-47297	sense-overlapping
MSTRG.13723.4	MSTRG.13723	XM_015286923.3	DPF3	-47297	sense-overlapping
MSTRG.13723.4	MSTRG.13723	XM_015286925.3	DPF3	-47297	sense-overlapping
MSTRG.13723.4	MSTRG.13723	NM_204639.2	DPF3	-47297	sense-overlapping
MSTRG.13723.4	MSTRG.13723	XM_025150554.2	DPF3	-47297	sense-overlapping
MSTRG.13723.4	MSTRG.13723	XM_040700566.1	DPF3	-47297	sense-overlapping
MSTRG.13723.4	MSTRG.13723	XM_040700568.1	DPF3	-47297	sense-overlapping
MSTRG.13723.4	MSTRG.13723	XM_025150556.2	DPF3	-47297	sense-overlapping
MSTRG.119.14	MSTRG.119	XM_040702878.1	LOC121113360	-1968	antisense
MSTRG.119.14	MSTRG.119	XM_040702765.1	LOC112532872	-2051	antisense
MSTRG.119.14	MSTRG.119	XM_040702682.1	LOC121113328	-3673	antisense
MSTRG.119.14	MSTRG.119	XM_040702818.1	LOC121106485	-3529	antisense
MSTRG.119.14	MSTRG.119	XM_040702823.1	LOC121106485	-2521	antisense
MSTRG.119.14	MSTRG.119	XM_040702827.1	LOC121106485	-2469	antisense
MSTRG.119.14	MSTRG.119	XM_040702726.1	CLC2DL5	-2886	antisense
MSTRG.119.14	MSTRG.119	XM_040702733.1	CLC2DL5	-2785	antisense
MSTRG.119.14	MSTRG.119	XM_040702723.1	CLC2DL5	-3633	antisense
MSTRG.119.14	MSTRG.119	XM_040702780.1	LOC121109243	-2750	sense-overlapping
MSTRG.119.14	MSTRG.119	XM_040702788.1	LOC121109243	-2056	sense-overlapping
MSTRG.119.14	MSTRG.119	XM_040702794.1	LOC121113331	-3460	sense-overlapping
MSTRG.119.14	MSTRG.119	XM_040702800.1	LOC121113331	-1853	sense-overlapping
MSTRG.119.14	MSTRG.119	XM_040702804.1	LOC121113331	-3093	sense-overlapping
MSTRG.119.14	MSTRG.119	XM_040702693.1	LOC121113330	-3258	sense-overlapping
MSTRG.119.14	MSTRG.119	XM_040702883.1	LOC121109246	-11105	sense-overlapping
MSTRG.119.14	MSTRG.119	XM_040702646.1	LOC121109235	-7154	antisense
MSTRG.119.14	MSTRG.119	XM_040702647.1	LOC121109235	-7154	antisense
MSTRG.119.14	MSTRG.119	XM_025152809.2	LOC107055489	-4032	antisense
MSTRG.119.14	MSTRG.119	XM_025152807.2	LOC107055489	-3601	antisense
MSTRG.119.14	MSTRG.119	XM_040702688.1	LOC121113329	-5478	antisense
MSTRG.119.14	MSTRG.119	XM_025152824.2	LOC107049847	990	upstream
MSTRG.119.14	MSTRG.119	XM_040702705.1	LOC107049847	-5856	antisense
MSTRG.119.14	MSTRG.119	XM_040702706.1	LOC107049847	-5856	antisense
MSTRG.119.14	MSTRG.119	XM_040702714.1	LOC107049847	-5856	antisense
MSTRG.119.14	MSTRG.119	XM_040702707.1	LOC107049847	1177	upstream
MSTRG.119.14	MSTRG.119	XM_040702743.1	LOC112532872	-16889	antisense
MSTRG.119.14	MSTRG.119	XM_040702754.1	LOC112532872	-16889	antisense
MSTRG.119.14	MSTRG.119	XM_040702651.1	LOC121109235	-13151	antisense
MSTRG.119.14	MSTRG.119	XM_040702810.1	LOC121113331	-12361	sense-overlapping
MSTRG.119.14	MSTRG.119	XM_040702648.1	LOC121109235	-13151	antisense
MSTRG.119.14	MSTRG.119	XM_015300817.3	CD69L	-7943	sense-overlapping
MSTRG.119.14	MSTRG.119	XM_040702821.1	LOC121106485	-33432	antisense
MSTRG.119.17	MSTRG.119	XM_040702780.1	LOC121109243	-2750	sense-overlapping
MSTRG.119.17	MSTRG.119	XM_040702788.1	LOC121109243	-2056	sense-overlapping
MSTRG.119.17	MSTRG.119	XM_040702794.1	LOC121113331	-3460	sense-overlapping
MSTRG.119.17	MSTRG.119	XM_040702800.1	LOC121113331	-1853	sense-overlapping
MSTRG.119.17	MSTRG.119	XM_040702804.1	LOC121113331	-3093	sense-overlapping
MSTRG.119.17	MSTRG.119	XM_040702693.1	LOC121113330	-3258	sense-overlapping
MSTRG.119.17	MSTRG.119	XM_040702883.1	LOC121109246	-11105	sense-overlapping
MSTRG.119.17	MSTRG.119	XM_040702646.1	LOC121109235	-7154	antisense
MSTRG.119.17	MSTRG.119	XM_040702647.1	LOC121109235	-7154	antisense
MSTRG.119.17	MSTRG.119	XM_025152809.2	LOC107055489	-4032	antisense
MSTRG.119.17	MSTRG.119	XM_025152807.2	LOC107055489	-3601	antisense
MSTRG.119.17	MSTRG.119	XM_040702688.1	LOC121113329	-1795	antisense
MSTRG.119.17	MSTRG.119	XM_040702651.1	LOC121109235	-13151	antisense
MSTRG.119.17	MSTRG.119	XM_040702810.1	LOC121113331	-12361	sense-overlapping
MSTRG.119.17	MSTRG.119	XM_040702648.1	LOC121109235	-13151	antisense
MSTRG.119.17	MSTRG.119	XM_015300817.3	CD69L	-7943	sense-overlapping
MSTRG.119.16	MSTRG.119	XM_040702780.1	LOC121109243	-2750	sense-overlapping
MSTRG.119.16	MSTRG.119	XM_040702788.1	LOC121109243	-2056	sense-overlapping
MSTRG.119.16	MSTRG.119	XM_040702794.1	LOC121113331	-3460	sense-overlapping
MSTRG.119.16	MSTRG.119	XM_040702800.1	LOC121113331	-1853	sense-overlapping
MSTRG.119.16	MSTRG.119	XM_040702804.1	LOC121113331	-3093	sense-overlapping
MSTRG.119.16	MSTRG.119	XM_040702693.1	LOC121113330	-3258	sense-overlapping
MSTRG.119.16	MSTRG.119	XM_040702883.1	LOC121109246	-11105	sense-overlapping
MSTRG.119.16	MSTRG.119	XM_040702646.1	LOC121109235	-7154	antisense
MSTRG.119.16	MSTRG.119	XM_040702647.1	LOC121109235	-7154	antisense
MSTRG.119.16	MSTRG.119	XM_025152809.2	LOC107055489	-4032	antisense
MSTRG.119.16	MSTRG.119	XM_025152807.2	LOC107055489	-3601	antisense
MSTRG.119.16	MSTRG.119	XM_040702688.1	LOC121113329	-1785	antisense
MSTRG.119.16	MSTRG.119	XM_040702651.1	LOC121109235	-13151	antisense
MSTRG.119.16	MSTRG.119	XM_040702810.1	LOC121113331	-12361	sense-overlapping
MSTRG.119.16	MSTRG.119	XM_040702648.1	LOC121109235	-13151	antisense
MSTRG.119.16	MSTRG.119	XM_015300817.3	CD69L	-7943	sense-overlapping
MSTRG.12707.2	MSTRG.12707	XM_025150459.2	RTKN	9293	downstream
MSTRG.12707.2	MSTRG.12707	XM_025150453.2	RTKN	5958	downstream
MSTRG.12707.2	MSTRG.12707	XM_025150451.2	RTKN	5957	downstream
MSTRG.12707.2	MSTRG.12707	XM_025150460.2	RTKN	5958	downstream
MSTRG.12707.2	MSTRG.12707	XM_025150457.2	RTKN	6735	downstream
MSTRG.12707.2	MSTRG.12707	XM_025150452.2	RTKN	6049	downstream
MSTRG.12707.2	MSTRG.12707	XM_025150454.2	RTKN	5958	downstream
MSTRG.12707.2	MSTRG.12707	XM_025150450.2	RTKN	5958	downstream
MSTRG.12707.2	MSTRG.12707	XM_015273143.3	INO80B	1666	downstream
MSTRG.12707.2	MSTRG.12707	XM_025150440.2	MOGS	211	upstream
MSTRG.12707.2	MSTRG.12707	XM_015273144.3	WBP1	-713	antisense
MSTRG.12707.2	MSTRG.12707	XM_015273142.2	LOC101749299	3193	upstream
MSTRG.12707.2	MSTRG.12707	XM_015273139.3	CCDC142	6803	upstream
MSTRG.12707.2	MSTRG.12707	XM_025150455.2	RTKN	4046	downstream
MSTRG.12707.2	MSTRG.12707	XM_025150456.2	RTKN	4047	downstream
MSTRG.12707.2	MSTRG.12707	XM_025150458.2	RTKN	3795	downstream
MSTRG.12707.2	MSTRG.12707	XM_015273140.3	CCDC142	7142	upstream
MSTRG.5130.1	MSTRG.5130	XM_040675028.1	NEBL	-3216	sense-overlapping
MSTRG.5130.1	MSTRG.5130	XM_040674966.1	NEBL	-3216	sense-overlapping
MSTRG.5130.1	MSTRG.5130	XM_040674974.1	NEBL	-3216	sense-overlapping
MSTRG.5130.1	MSTRG.5130	XM_025147015.2	NEBL	-3216	sense-overlapping
MSTRG.5130.1	MSTRG.5130	XM_040674996.1	NEBL	-3216	sense-overlapping
MSTRG.5130.1	MSTRG.5130	NM_204488.2	NEBL	-3216	sense-overlapping
MSTRG.5130.1	MSTRG.5130	XM_040675025.1	NEBL	-3216	sense-overlapping
MSTRG.5130.1	MSTRG.5130	XM_015281275.3	NEBL	-3216	sense-overlapping
MSTRG.5130.1	MSTRG.5130	XM_040675027.1	NEBL	-3216	sense-overlapping
MSTRG.5130.1	MSTRG.5130	XM_040675014.1	NEBL	-3216	sense-overlapping
MSTRG.5130.1	MSTRG.5130	XM_040674978.1	NEBL	-3216	sense-overlapping
MSTRG.5130.1	MSTRG.5130	XM_040674990.1	NEBL	-3216	sense-overlapping
MSTRG.5130.1	MSTRG.5130	XM_040675003.1	NEBL	-3216	sense-overlapping
MSTRG.5130.1	MSTRG.5130	XM_040675011.1	NEBL	-3216	sense-overlapping
MSTRG.29225.7	MSTRG.29225	XM_040655274.1	LOC121108224	-8023	sense-overlapping
MSTRG.7042.6	MSTRG.7042	XM_040691477.1	NCOA2	-57743	sense-overlapping
MSTRG.7042.6	MSTRG.7042	XM_015282897.3	NCOA2	-57743	sense-overlapping
MSTRG.7042.6	MSTRG.7042	XM_025147992.2	NCOA2	-61481	sense-overlapping
MSTRG.7042.6	MSTRG.7042	XM_025147994.2	NCOA2	-52326	sense-overlapping
MSTRG.7042.6	MSTRG.7042	XM_015282896.3	NCOA2	-61481	sense-overlapping
MSTRG.7042.6	MSTRG.7042	XM_015282895.3	NCOA2	-61481	sense-overlapping
MSTRG.7042.6	MSTRG.7042	XM_025147993.2	NCOA2	-61481	sense-overlapping
MSTRG.7042.6	MSTRG.7042	XM_015282898.3	NCOA2	-61481	sense-overlapping
MSTRG.7042.6	MSTRG.7042	XM_025147995.2	NCOA2	-61481	sense-overlapping
MSTRG.23582.1	MSTRG.23582	NM_001030681.1	NACC2	-746	sense-overlapping
MSTRG.26864.3	MSTRG.26864	XM_040652485.1	LOC121107554	-937	antisense
MSTRG.26864.3	MSTRG.26864	XM_040652484.1	LOC101751669	628	upstream
MSTRG.19401.11	MSTRG.19401	XM_040706346.1	CHD2	-11031	sense-overlapping
MSTRG.19401.11	MSTRG.19401	XM_040706350.1	CHD2	-11031	sense-overlapping
MSTRG.19401.11	MSTRG.19401	XM_040706354.1	CHD2	6370	downstream
MSTRG.19401.11	MSTRG.19401	NM_001278454.2	CHD2	2306	downstream
MSTRG.19401.11	MSTRG.19401	XM_040706345.1	CHD2	-11031	sense-overlapping
MSTRG.19401.11	MSTRG.19401	XM_040706337.1	CHD2	-5904	sense-overlapping
MSTRG.19401.11	MSTRG.19401	XM_040706349.1	CHD2	-11031	sense-overlapping
MSTRG.19401.11	MSTRG.19401	XM_040706347.1	CHD2	-5904	sense-overlapping
MSTRG.19401.11	MSTRG.19401	XM_040706344.1	CHD2	-11031	sense-overlapping
MSTRG.19401.11	MSTRG.19401	XM_040706338.1	CHD2	-5904	sense-overlapping
MSTRG.19401.11	MSTRG.19401	XM_040706352.1	CHD2	-11031	sense-overlapping
MSTRG.19401.11	MSTRG.19401	XM_040706339.1	CHD2	-11031	sense-overlapping
MSTRG.19401.11	MSTRG.19401	XM_040706341.1	CHD2	-11031	sense-overlapping
MSTRG.19401.11	MSTRG.19401	XM_040706353.1	CHD2	-11031	sense-overlapping
MSTRG.19401.11	MSTRG.19401	XM_040706351.1	CHD2	-11031	sense-overlapping
MSTRG.19401.11	MSTRG.19401	XM_040706340.1	CHD2	-11031	sense-overlapping
MSTRG.19401.11	MSTRG.19401	XM_040706342.1	CHD2	-11031	sense-overlapping
MSTRG.19401.11	MSTRG.19401	XM_040706343.1	CHD2	-11031	sense-overlapping
MSTRG.3808.1	MSTRG.3808	XM_417033.6	EPSTI1	-9024	sense-overlapping
MSTRG.28583.2	MSTRG.28583	XM_015273182.3	WNT1	8007	upstream
MSTRG.26864.4	MSTRG.26864	XM_040652485.1	LOC121107554	334	upstream
MSTRG.26864.4	MSTRG.26864	XM_040652484.1	LOC101751669	1917	upstream
MSTRG.27555.5	MSTRG.27555	NM_204222.1	FZD2	5631	upstream
MSTRG.27555.5	MSTRG.27555	XM_040653419.1	GPATCH8	-10378	sense-overlapping
MSTRG.27555.5	MSTRG.27555	XM_025144202.2	GPATCH8	-4545	sense-overlapping
MSTRG.27555.5	MSTRG.27555	XM_025144206.2	GPATCH8	-4534	sense-overlapping
MSTRG.27555.5	MSTRG.27555	XM_040653420.1	GPATCH8	-10327	sense-overlapping
MSTRG.27555.5	MSTRG.27555	XM_015299300.3	GPATCH8	-10449	sense-overlapping
MSTRG.27555.5	MSTRG.27555	XM_040653428.1	GPATCH8	727	downstream
MSTRG.27555.5	MSTRG.27555	XM_040653424.1	GPATCH8	-10449	sense-overlapping
MSTRG.27555.5	MSTRG.27555	XM_025144203.2	GPATCH8	-10378	sense-overlapping
MSTRG.27555.5	MSTRG.27555	XM_040653427.1	GPATCH8	727	downstream
MSTRG.27555.5	MSTRG.27555	XM_025144207.2	GPATCH8	-4534	sense-overlapping
MSTRG.27555.5	MSTRG.27555	XM_040653421.1	GPATCH8	-10449	sense-overlapping
MSTRG.27555.5	MSTRG.27555	XM_040653423.1	GPATCH8	-10449	sense-overlapping
MSTRG.27555.5	MSTRG.27555	XM_040653425.1	GPATCH8	-10327	sense-overlapping
MSTRG.27555.5	MSTRG.27555	XM_040653422.1	GPATCH8	-10449	sense-overlapping
MSTRG.27555.5	MSTRG.27555	XM_025144201.2	GPATCH8	-10449	sense-overlapping
MSTRG.27555.5	MSTRG.27555	XM_025144208.2	GPATCH8	-10449	sense-overlapping
MSTRG.7782.1	MSTRG.7782	XM_040696024.1	LOC112530987	-1479	sense-overlapping
MSTRG.31249.20	MSTRG.31249	XM_040656813.1	HNRNPC	608	downstream
MSTRG.31249.20	MSTRG.31249	XM_040656815.1	SUPT16H	432	upstream
MSTRG.31249.21	MSTRG.31249	XM_040656813.1	HNRNPC	606	downstream
MSTRG.31249.21	MSTRG.31249	XM_040656815.1	SUPT16H	874	upstream
MSTRG.11723.1	MSTRG.11723	XM_015276466.3	WDFY3	-10376	sense-overlapping
MSTRG.11723.1	MSTRG.11723	XM_015276471.3	WDFY3	-10376	sense-overlapping
MSTRG.11723.1	MSTRG.11723	XM_015276468.3	WDFY3	-10376	sense-overlapping
MSTRG.11723.1	MSTRG.11723	XM_015276464.3	WDFY3	-10376	sense-overlapping
MSTRG.11723.1	MSTRG.11723	XM_015276467.3	WDFY3	-10376	sense-overlapping
MSTRG.11723.1	MSTRG.11723	XM_040699141.1	WDFY3	-10376	sense-overlapping
MSTRG.11723.1	MSTRG.11723	XM_015276465.3	WDFY3	524	downstream
MSTRG.11723.1	MSTRG.11723	XM_015276469.3	WDFY3	-10376	sense-overlapping
MSTRG.31123.1	MSTRG.31123	XM_040656176.1	LOC121108470	7359	downstream
MSTRG.31123.1	MSTRG.31123	XM_040655836.1	SRFBP1	8318	upstream
MSTRG.31123.1	MSTRG.31123	XM_424408.7	SRFBP1	4895	upstream
MSTRG.3878.1	MSTRG.3878	XM_040657761.1	ENOX1	-10594	sense-overlapping
MSTRG.3878.1	MSTRG.3878	XM_040657696.1	ENOX1	-10594	sense-overlapping
MSTRG.3878.1	MSTRG.3878	XM_025146792.2	ENOX1	-10594	sense-overlapping
MSTRG.3878.1	MSTRG.3878	XM_025146789.2	ENOX1	-9741	sense-overlapping
MSTRG.3878.1	MSTRG.3878	XM_025146790.2	ENOX1	-10594	sense-overlapping
MSTRG.3878.1	MSTRG.3878	XM_015276675.3	ENOX1	-10594	sense-overlapping
MSTRG.3878.1	MSTRG.3878	XM_040657661.1	ENOX1	-10594	sense-overlapping
MSTRG.3878.1	MSTRG.3878	XM_040657671.1	ENOX1	-10594	sense-overlapping
MSTRG.3878.1	MSTRG.3878	XM_040657654.1	ENOX1	-10594	sense-overlapping
MSTRG.3878.1	MSTRG.3878	XM_040657725.1	ENOX1	-10594	sense-overlapping
MSTRG.3878.1	MSTRG.3878	XM_040657734.1	ENOX1	-9741	sense-overlapping
MSTRG.3878.1	MSTRG.3878	XM_040657714.1	ENOX1	-10594	sense-overlapping
MSTRG.3878.1	MSTRG.3878	XM_040657751.1	ENOX1	-10594	sense-overlapping
MSTRG.26869.1	MSTRG.26869	XM_040652486.1	LOC107051453	8779	downstream
MSTRG.26869.1	MSTRG.26869	XM_015274638.3	RBM8A	4075	downstream
MSTRG.26869.1	MSTRG.26869	XM_025143574.2	LOC107051565	-845	sense-overlapping
MSTRG.31541.1	MSTRG.31541	XM_040657215.1	LOC107050721	-337	sense-overlapping
MSTRG.17751.1	MSTRG.17751	NM_001195594.1	TCEANC2	2692	downstream
MSTRG.17751.1	MSTRG.17751	XM_025153209.2	LOC112529965	7944	upstream
MSTRG.17751.1	MSTRG.17751	XM_040705237.1	LOC112529965	7944	upstream
MSTRG.17751.1	MSTRG.17751	XM_025153206.2	CDCP2	-1378	sense-overlapping
MSTRG.17751.1	MSTRG.17751	XM_015291021.3	TMEM59	6831	downstream
MSTRG.17751.1	MSTRG.17751	XM_025153199.2	CDCP2	-1378	sense-overlapping
MSTRG.17751.1	MSTRG.17751	XM_040705234.1	CDCP2	-1378	sense-overlapping
MSTRG.17751.1	MSTRG.17751	XM_025153205.2	CDCP2	-1378	sense-overlapping
MSTRG.17751.1	MSTRG.17751	XM_025153207.2	CDCP2	-1378	sense-overlapping
MSTRG.17751.1	MSTRG.17751	XM_025153198.2	CDCP2	-1378	sense-overlapping
MSTRG.17751.1	MSTRG.17751	NM_001006541.1	TMEM59	6836	downstream
MSTRG.17751.1	MSTRG.17751	XM_025153208.2	CDCP2	-749	sense-overlapping
MSTRG.7409.9	MSTRG.7409	XM_040694472.1	TRPS1	-12324	sense-overlapping
MSTRG.7409.9	MSTRG.7409	XM_025148140.2	TRPS1	-12762	sense-overlapping
MSTRG.7409.9	MSTRG.7409	XM_004940005.4	TRPS1	-12327	sense-overlapping
MSTRG.7409.9	MSTRG.7409	XM_040694492.1	TRPS1	-12762	sense-overlapping
MSTRG.7409.9	MSTRG.7409	XM_025148141.2	TRPS1	-12762	sense-overlapping
MSTRG.7409.9	MSTRG.7409	XM_040694450.1	TRPS1	-12328	sense-overlapping
MSTRG.7409.9	MSTRG.7409	XM_015283037.3	TRPS1	-12762	sense-overlapping
MSTRG.7409.9	MSTRG.7409	XM_015283039.3	TRPS1	4393	downstream
MSTRG.7409.9	MSTRG.7409	XM_015283044.3	TRPS1	5219	downstream
MSTRG.7409.9	MSTRG.7409	XM_015283042.3	TRPS1	4268	downstream
MSTRG.7409.9	MSTRG.7409	XM_015283046.3	TRPS1	-12762	sense-overlapping
MSTRG.7409.9	MSTRG.7409	XM_015283038.3	TRPS1	-11859	sense-overlapping
MSTRG.7409.9	MSTRG.7409	XM_015283047.3	TRPS1	-12762	sense-overlapping
MSTRG.7409.9	MSTRG.7409	XM_015283041.3	TRPS1	5502	downstream
MSTRG.7409.9	MSTRG.7409	XM_015283048.3	TRPS1	4393	downstream
MSTRG.7409.9	MSTRG.7409	XM_025148139.2	TRPS1	-12762	sense-overlapping
MSTRG.7721.3	MSTRG.7721	XM_040696124.1	LOC100857698	7024	downstream
MSTRG.7721.3	MSTRG.7721	XM_040696116.1	LOC121106493	7024	downstream
MSTRG.7721.3	MSTRG.7721	XM_040696115.1	LOC121106493	7024	downstream
MSTRG.26094.1	MSTRG.26094	XM_015297540.3	PUM1	-50387	sense-overlapping
MSTRG.26094.1	MSTRG.26094	XM_040651690.1	PUM1	-50387	sense-overlapping
MSTRG.26094.1	MSTRG.26094	XM_015297538.3	PUM1	-50387	sense-overlapping
MSTRG.26094.1	MSTRG.26094	XM_040651633.1	SDC3	-10296	sense-overlapping
MSTRG.26094.1	MSTRG.26094	XM_040651699.1	PUM1	-50387	sense-overlapping
MSTRG.26094.1	MSTRG.26094	XM_040651685.1	PUM1	-50387	sense-overlapping
MSTRG.26094.1	MSTRG.26094	XM_040651687.1	PUM1	-50387	sense-overlapping
MSTRG.26094.1	MSTRG.26094	XM_040651692.1	PUM1	-50387	sense-overlapping
MSTRG.26094.1	MSTRG.26094	XM_040651689.1	PUM1	-50387	sense-overlapping
MSTRG.26094.1	MSTRG.26094	XM_040651700.1	PUM1	-50387	sense-overlapping
MSTRG.26094.1	MSTRG.26094	XM_040651686.1	PUM1	-50387	sense-overlapping
MSTRG.26094.1	MSTRG.26094	NM_001012840.2	PUM1	-49214	sense-overlapping
MSTRG.26094.1	MSTRG.26094	XM_040651693.1	PUM1	-50387	sense-overlapping
MSTRG.26094.1	MSTRG.26094	XM_015297541.3	PUM1	-50387	sense-overlapping
MSTRG.26094.1	MSTRG.26094	XM_015297531.3	PUM1	-50387	sense-overlapping
MSTRG.26094.1	MSTRG.26094	XM_015297533.3	PUM1	-50387	sense-overlapping
MSTRG.26094.1	MSTRG.26094	XM_040651695.1	PUM1	-50387	sense-overlapping
MSTRG.26094.1	MSTRG.26094	XM_040651696.1	PUM1	-50387	sense-overlapping
MSTRG.26094.1	MSTRG.26094	XM_015297535.3	PUM1	-50387	sense-overlapping
MSTRG.26094.1	MSTRG.26094	XM_040651697.1	PUM1	-50387	sense-overlapping
MSTRG.26094.1	MSTRG.26094	NM_205383.1	SDC3	-18304	sense-overlapping
MSTRG.26094.1	MSTRG.26094	XM_025142979.2	PUM1	-50387	sense-overlapping
MSTRG.26094.1	MSTRG.26094	XM_040651691.1	PUM1	-50387	sense-overlapping
MSTRG.26094.1	MSTRG.26094	XM_015297532.3	PUM1	-50387	sense-overlapping
MSTRG.26094.1	MSTRG.26094	XM_040651688.1	PUM1	-50387	sense-overlapping
MSTRG.26094.1	MSTRG.26094	XM_040651698.1	PUM1	-50387	sense-overlapping
MSTRG.26094.1	MSTRG.26094	XM_015297537.3	PUM1	-50387	sense-overlapping
MSTRG.26094.1	MSTRG.26094	XM_015297534.3	PUM1	-50387	sense-overlapping
MSTRG.26094.1	MSTRG.26094	XM_015297542.3	PUM1	-50387	sense-overlapping
MSTRG.26094.1	MSTRG.26094	XM_004947678.4	LAPTM5	-6886	sense-overlapping
MSTRG.26094.1	MSTRG.26094	XM_417701.7	LAPTM5	-7003	sense-overlapping
MSTRG.24855.7	MSTRG.24855	XM_040650829.1	DLGAP4	-407	sense-overlapping
MSTRG.24855.7	MSTRG.24855	XM_040650828.1	DLGAP4	-2030	sense-overlapping
MSTRG.24855.7	MSTRG.24855	XM_040650827.1	DLGAP4	-2030	sense-overlapping
MSTRG.24855.7	MSTRG.24855	XM_015296291.3	DLGAP4	-2030	sense-overlapping
MSTRG.24855.7	MSTRG.24855	XM_004946854.4	DLGAP4	-2030	sense-overlapping
MSTRG.24855.7	MSTRG.24855	XM_015296290.3	DLGAP4	-2030	sense-overlapping
MSTRG.24855.7	MSTRG.24855	XM_417306.7	DLGAP4	-2030	sense-overlapping
MSTRG.24855.7	MSTRG.24855	XM_040650826.1	DLGAP4	-2030	sense-overlapping
MSTRG.24855.7	MSTRG.24855	XM_004946858.4	DLGAP4	-2030	sense-overlapping
MSTRG.24855.7	MSTRG.24855	XM_004946855.4	DLGAP4	-2030	sense-overlapping
MSTRG.7036.1	MSTRG.7036	XM_025147990.2	C8orf34	-43283	sense-overlapping
MSTRG.7036.1	MSTRG.7036	XM_015282758.3	C8orf34	-43264	sense-overlapping
MSTRG.11512.1	MSTRG.11512	XM_040699626.1	COL25A1	-81622	sense-overlapping
MSTRG.11512.1	MSTRG.11512	XM_040699616.1	COL25A1	-81622	sense-overlapping
MSTRG.11512.1	MSTRG.11512	XM_040699615.1	COL25A1	-81622	sense-overlapping
MSTRG.11512.1	MSTRG.11512	XM_040699610.1	COL25A1	-81622	sense-overlapping
MSTRG.11512.1	MSTRG.11512	XM_040699612.1	COL25A1	-81622	sense-overlapping
MSTRG.11512.1	MSTRG.11512	XM_040699623.1	COL25A1	-81622	sense-overlapping
MSTRG.11512.1	MSTRG.11512	XM_040699607.1	COL25A1	-81622	sense-overlapping
MSTRG.11512.1	MSTRG.11512	XM_040699618.1	COL25A1	-81622	sense-overlapping
MSTRG.11512.1	MSTRG.11512	XM_040699611.1	COL25A1	-81622	sense-overlapping
MSTRG.11512.1	MSTRG.11512	XM_040699620.1	COL25A1	-81622	sense-overlapping
MSTRG.11512.1	MSTRG.11512	XM_040699609.1	COL25A1	-81622	sense-overlapping
MSTRG.11512.1	MSTRG.11512	XM_040699613.1	COL25A1	-81622	sense-overlapping
MSTRG.11512.1	MSTRG.11512	XM_040699622.1	COL25A1	-81622	sense-overlapping
MSTRG.11512.1	MSTRG.11512	XM_040699614.1	COL25A1	-81622	sense-overlapping
MSTRG.11512.1	MSTRG.11512	XM_040699608.1	COL25A1	-81622	sense-overlapping
MSTRG.11512.1	MSTRG.11512	XM_040699625.1	COL25A1	-81622	sense-overlapping
MSTRG.11512.1	MSTRG.11512	XM_040699619.1	COL25A1	-81622	sense-overlapping
MSTRG.11512.1	MSTRG.11512	XM_040699627.1	COL25A1	-81622	sense-overlapping
MSTRG.11512.1	MSTRG.11512	XM_040699621.1	COL25A1	-81622	sense-overlapping
MSTRG.11512.1	MSTRG.11512	XM_040699628.1	COL25A1	-81622	sense-overlapping
MSTRG.11512.1	MSTRG.11512	XM_040699624.1	COL25A1	-81622	sense-overlapping
MSTRG.18843.1	MSTRG.18843	XM_040706560.1	AP3B2	-9438	antisense
MSTRG.18843.1	MSTRG.18843	XM_015278834.3	LOC415324	-2332	antisense
MSTRG.18843.1	MSTRG.18843	XM_025154098.2	LOC112533211	-1988	antisense
MSTRG.18843.1	MSTRG.18843	XM_040706266.1	LOC415324	-2353	antisense
MSTRG.18843.1	MSTRG.18843	XM_040706263.1	LOC415324	-2339	antisense
MSTRG.18843.1	MSTRG.18843	XM_040706264.1	LOC415324	-2271	antisense
MSTRG.18843.1	MSTRG.18843	XM_015278837.3	LOC415324	-2331	antisense
MSTRG.18843.1	MSTRG.18843	XM_040706265.1	LOC415324	-1738	antisense
MSTRG.18843.1	MSTRG.18843	NM_001193276.1	LOC415324	-2122	antisense
MSTRG.18843.1	MSTRG.18843	XM_015278836.3	LOC415324	-2331	antisense
MSTRG.18843.1	MSTRG.18843	XM_025153813.2	LOC415324	-2291	antisense
MSTRG.18843.1	MSTRG.18843	XM_015278840.3	LOC415324	-2339	antisense
MSTRG.18843.1	MSTRG.18843	XM_015278838.3	LOC415324	-2339	antisense
MSTRG.18843.1	MSTRG.18843	XM_015278833.3	LOC415324	-2332	antisense
MSTRG.18843.1	MSTRG.18843	XM_025153814.2	LOC415324	-2366	antisense
MSTRG.18843.1	MSTRG.18843	XM_015278835.3	LOC415324	-2363	antisense
MSTRG.18843.1	MSTRG.18843	XM_040706261.1	SENP8	-3230	sense-overlapping
MSTRG.18843.1	MSTRG.18843	XM_040706260.1	SENP8	-4039	sense-overlapping
MSTRG.18843.1	MSTRG.18843	XM_015278828.3	SENP8	-3383	sense-overlapping
MSTRG.18843.1	MSTRG.18843	NM_001293211.1	SENP8	-2324	sense-overlapping
MSTRG.18843.1	MSTRG.18843	XM_040706262.1	SENP8	-3180	sense-overlapping
MSTRG.18843.1	MSTRG.18843	XM_040706567.1	PARP6	-8032	sense-overlapping
MSTRG.18843.1	MSTRG.18843	XM_040706575.1	PARP6	-7556	sense-overlapping
MSTRG.18843.1	MSTRG.18843	XM_040706569.1	PARP6	-8032	sense-overlapping
MSTRG.18843.1	MSTRG.18843	XM_040706571.1	PARP6	-8032	sense-overlapping
MSTRG.18843.1	MSTRG.18843	XM_040706573.1	PARP6	-8032	sense-overlapping
MSTRG.18843.1	MSTRG.18843	XM_040706568.1	PARP6	-8032	sense-overlapping
MSTRG.18843.1	MSTRG.18843	XM_015279058.2	PARP6	-8032	sense-overlapping
MSTRG.18843.1	MSTRG.18843	XM_015279060.2	PARP6	-8032	sense-overlapping
MSTRG.18843.1	MSTRG.18843	XM_015279059.3	PARP6	-8032	sense-overlapping
MSTRG.18843.1	MSTRG.18843	XM_015279056.2	PARP6	-8032	sense-overlapping
MSTRG.18843.1	MSTRG.18843	XM_040706574.1	PARP6	-8032	sense-overlapping
MSTRG.18843.1	MSTRG.18843	XM_040706570.1	PARP6	-8032	sense-overlapping
MSTRG.18843.1	MSTRG.18843	XM_025153815.2	CPEB1	434	upstream
MSTRG.18843.1	MSTRG.18843	XM_040706557.1	AP3B2	-11026	antisense
MSTRG.18843.1	MSTRG.18843	XM_025153928.2	AP3B2	-10989	antisense
MSTRG.18843.1	MSTRG.18843	XM_040706558.1	AP3B2	-10989	antisense
MSTRG.18843.1	MSTRG.18843	NM_204594.1	NR2E3	-3681	sense-overlapping
MSTRG.18843.1	MSTRG.18843	XM_025153816.2	CPEB1	414	upstream
MSTRG.18843.1	MSTRG.18843	XM_004943630.4	CPEB1	204	upstream
MSTRG.18843.1	MSTRG.18843	XM_040706268.1	CPEB1	384	upstream
MSTRG.18843.1	MSTRG.18843	XM_040706267.1	CPEB1	404	upstream
MSTRG.18843.1	MSTRG.18843	XM_025153817.2	CPEB1	434	upstream
MSTRG.18843.1	MSTRG.18843	XM_040706559.1	AP3B2	-10989	antisense
MSTRG.18843.1	MSTRG.18843	XM_025153796.2	NR2E3	-3409	sense-overlapping
MSTRG.18843.1	MSTRG.18843	NM_001293219.1	CPEB1	274	upstream
MSTRG.18843.1	MSTRG.18843	XM_040706239.1	PKLR	-17608	antisense
MSTRG.18843.1	MSTRG.18843	XM_015278795.3	PKLR	-17428	antisense
MSTRG.18843.1	MSTRG.18843	NM_205469.1	PKLR	-17274	antisense
MSTRG.18843.1	MSTRG.18843	XM_040706578.1	CELF6	-10323	antisense
MSTRG.18843.1	MSTRG.18843	XM_025153808.2	PKLR	-17351	antisense
MSTRG.18843.1	MSTRG.18843	XM_040706577.1	CELF6	-10323	antisense
MSTRG.18843.1	MSTRG.18843	XM_040706579.1	CELF6	-10532	antisense
MSTRG.18843.1	MSTRG.18843	XM_040706240.1	PKLR	-15596	antisense
MSTRG.18843.1	MSTRG.18843	NM_001030390.1	HEXA	-9230	antisense
MSTRG.18843.1	MSTRG.18843	NM_001389657.1	GRAMD2	-7920	antisense
MSTRG.18843.1	MSTRG.18843	XM_025153988.2	CELF6	-7299	antisense
MSTRG.18843.1	MSTRG.18843	XM_015279065.3	CELF6	-7299	antisense
MSTRG.18843.1	MSTRG.18843	XM_015279066.3	CELF6	-10671	antisense
MSTRG.18843.1	MSTRG.18843	XM_015279064.3	CELF6	-7299	antisense
MSTRG.18843.1	MSTRG.18843	XM_040706581.1	CELF6	-6508	antisense
MSTRG.18843.1	MSTRG.18843	XM_015279061.3	CELF6	-10671	antisense
MSTRG.18843.1	MSTRG.18843	XM_425051.7	CELF6	-10671	antisense
MSTRG.18843.1	MSTRG.18843	XM_040706580.1	CELF6	-6504	antisense
MSTRG.18843.1	MSTRG.18843	XM_004943647.4	CELF6	-10671	antisense
MSTRG.18843.1	MSTRG.18843	XM_015278796.3	PKLR	-17338	antisense
MSTRG.18843.1	MSTRG.18843	XM_015279062.3	CELF6	-10671	antisense
MSTRG.18843.1	MSTRG.18843	XM_040706255.1	BBS4	-1156	sense-overlapping
MSTRG.18843.1	MSTRG.18843	NM_001277458.2	BBS4	-1109	sense-overlapping
MSTRG.18843.1	MSTRG.18843	XM_040706257.1	BBS4	-1184	sense-overlapping
MSTRG.18843.1	MSTRG.18843	XM_040706258.1	BBS4	-868	sense-overlapping
MSTRG.18843.1	MSTRG.18843	XM_040706256.1	BBS4	-1156	sense-overlapping
MSTRG.18843.1	MSTRG.18843	XM_015279071.3	MYO9A	-166195	antisense
MSTRG.18843.1	MSTRG.18843	XM_025154116.2	MYO9A	-142067	antisense
MSTRG.18843.1	MSTRG.18843	XM_015279075.3	MYO9A	-166195	antisense
MSTRG.18843.1	MSTRG.18843	XM_015279073.3	MYO9A	-166195	antisense
MSTRG.18843.1	MSTRG.18843	XM_040706566.1	MYO9A	-166195	antisense
MSTRG.18843.1	MSTRG.18843	XM_015279074.3	MYO9A	-166195	antisense
MSTRG.18843.1	MSTRG.18843	XM_040706564.1	MYO9A	-155049	antisense
MSTRG.18843.1	MSTRG.18843	XM_015279067.3	MYO9A	-166195	antisense
MSTRG.18843.1	MSTRG.18843	XM_015279068.3	MYO9A	-142067	antisense
MSTRG.18843.1	MSTRG.18843	XM_015279070.3	MYO9A	-166195	antisense
MSTRG.18843.1	MSTRG.18843	XM_015279072.3	MYO9A	-166195	antisense
MSTRG.18843.1	MSTRG.18843	NM_001030387.2	ARIH1	-47852	sense-overlapping
MSTRG.5004.10	MSTRG.5004	XM_040686059.1	PFKP	-2309	sense-overlapping
MSTRG.5004.10	MSTRG.5004	NM_001389313.1	PFKP	-2309	sense-overlapping
MSTRG.5004.10	MSTRG.5004	XM_040686048.1	PFKP	-2309	sense-overlapping
MSTRG.5004.10	MSTRG.5004	NM_001389315.1	PFKP	-2309	sense-overlapping
MSTRG.5004.10	MSTRG.5004	XM_040686125.1	PFKP	-2309	sense-overlapping
MSTRG.5004.10	MSTRG.5004	XM_040686101.1	PFKP	-2309	sense-overlapping
MSTRG.5004.10	MSTRG.5004	XM_040686069.1	PFKP	-2309	sense-overlapping
MSTRG.5004.10	MSTRG.5004	XM_040686079.1	PFKP	-2309	sense-overlapping
MSTRG.5004.10	MSTRG.5004	XM_040686138.1	PFKP	-2309	sense-overlapping
MSTRG.5004.10	MSTRG.5004	XM_040686147.1	PFKP	-2309	sense-overlapping
MSTRG.5004.10	MSTRG.5004	XM_040686119.1	PFKP	-2309	sense-overlapping
MSTRG.5004.10	MSTRG.5004	XM_025147324.2	PFKP	-2309	sense-overlapping
MSTRG.5004.10	MSTRG.5004	XM_015281564.3	PFKP	-2309	sense-overlapping
MSTRG.5004.10	MSTRG.5004	NM_001389314.1	PFKP	-2309	sense-overlapping
MSTRG.5004.10	MSTRG.5004	XM_025147323.2	PFKP	-2309	sense-overlapping
MSTRG.5004.10	MSTRG.5004	XM_040686095.1	PFKP	-2309	sense-overlapping
MSTRG.31702.1	MSTRG.31702	XM_040657331.1	LOC121108972	-11196	sense-overlapping
MSTRG.13197.1	MSTRG.13197	XM_015286673.3	OSBPL5	-8492	sense-overlapping
MSTRG.13197.1	MSTRG.13197	XM_015286676.2	OSBPL5	-622	sense-overlapping
MSTRG.13197.1	MSTRG.13197	XM_015286675.3	OSBPL5	-8492	sense-overlapping
MSTRG.13197.1	MSTRG.13197	XM_040701371.1	OSBPL5	-8492	sense-overlapping
MSTRG.13197.1	MSTRG.13197	XM_001234138.5	OSBPL5	-8492	sense-overlapping
MSTRG.13197.1	MSTRG.13197	XM_004941439.4	OSBPL5	-8492	sense-overlapping
MSTRG.14272.2	MSTRG.14272	XM_015287775.3	CLMN	8922	upstream
MSTRG.14272.2	MSTRG.14272	NM_001040465.1	DICER1	6660	downstream
MSTRG.27614.1	MSTRG.27614	XM_025144210.2	TANC2	-655	sense-overlapping
MSTRG.27614.1	MSTRG.27614	XM_004948527.4	TANC2	-655	sense-overlapping
MSTRG.27614.1	MSTRG.27614	XM_015299382.3	TANC2	-655	sense-overlapping
MSTRG.27614.1	MSTRG.27614	XM_015299383.3	TANC2	-655	sense-overlapping
MSTRG.27614.1	MSTRG.27614	XM_015299386.3	TANC2	-655	sense-overlapping
MSTRG.27614.1	MSTRG.27614	XM_004948525.4	TANC2	-655	sense-overlapping
MSTRG.27614.1	MSTRG.27614	XM_015299384.3	TANC2	-655	sense-overlapping
MSTRG.27614.1	MSTRG.27614	XM_015299378.3	TANC2	-655	sense-overlapping
MSTRG.27614.1	MSTRG.27614	XM_015299380.3	TANC2	-655	sense-overlapping
MSTRG.27614.1	MSTRG.27614	XM_015299385.3	TANC2	-655	sense-overlapping
MSTRG.27614.1	MSTRG.27614	XM_040653209.1	TANC2	-655	sense-overlapping
MSTRG.30328.1	MSTRG.30328	XM_015280077.3	NFIB	-1342	sense-overlapping
MSTRG.30328.1	MSTRG.30328	XM_040655447.1	NFIB	-1342	sense-overlapping
MSTRG.30328.1	MSTRG.30328	XM_015280081.3	NFIB	-1342	sense-overlapping
MSTRG.30328.1	MSTRG.30328	XM_015280079.3	NFIB	-1342	sense-overlapping
MSTRG.30328.1	MSTRG.30328	XM_040655446.1	NFIB	-1342	sense-overlapping
MSTRG.30328.1	MSTRG.30328	XM_040655445.1	NFIB	-1342	sense-overlapping
MSTRG.30328.1	MSTRG.30328	XM_015280082.3	NFIB	-1342	sense-overlapping
MSTRG.30328.1	MSTRG.30328	NM_205272.2	NFIB	-1342	sense-overlapping
MSTRG.30328.1	MSTRG.30328	XM_015280078.3	NFIB	-1342	sense-overlapping
MSTRG.31272.12	MSTRG.31272	XM_040656835.1	LOC107050768	-8118	sense-overlapping
MSTRG.14584.1	MSTRG.14584	XM_015287512.3	FBXO34	-8136	sense-overlapping
MSTRG.14584.1	MSTRG.14584	XM_040701087.1	FBXO34	-4718	sense-overlapping
MSTRG.14584.1	MSTRG.14584	XM_015287517.3	FBXO34	-8136	sense-overlapping
MSTRG.14584.1	MSTRG.14584	XM_015287516.3	FBXO34	-8136	sense-overlapping
MSTRG.14584.1	MSTRG.14584	XM_040701089.1	FBXO34	-8136	sense-overlapping
MSTRG.14584.1	MSTRG.14584	XM_015287511.3	FBXO34	-8136	sense-overlapping
MSTRG.14584.1	MSTRG.14584	XM_040701085.1	FBXO34	2840	downstream
MSTRG.14584.1	MSTRG.14584	XM_015287514.3	FBXO34	-8136	sense-overlapping
MSTRG.14584.1	MSTRG.14584	XM_040701088.1	FBXO34	-8136	sense-overlapping
MSTRG.14584.1	MSTRG.14584	XM_040701090.1	FBXO34	-8136	sense-overlapping
MSTRG.14584.1	MSTRG.14584	XM_015287515.3	FBXO34	-8136	sense-overlapping
MSTRG.14584.1	MSTRG.14584	NM_001031213.1	FBXO34	-8136	sense-overlapping
MSTRG.14584.1	MSTRG.14584	XM_040701091.1	FBXO34	-8136	sense-overlapping
MSTRG.14584.1	MSTRG.14584	XM_025150812.2	FBXO34	-8136	sense-overlapping
MSTRG.14584.1	MSTRG.14584	XM_421446.7	DLGAP5	6606	upstream
MSTRG.14584.1	MSTRG.14584	XM_040701083.1	FBXO34	-8136	sense-overlapping
MSTRG.14584.1	MSTRG.14584	XM_040701086.1	FBXO34	-8136	sense-overlapping
MSTRG.1545.5	MSTRG.1545	XM_040705591.1	BID	203	downstream
MSTRG.1545.5	MSTRG.1545	NM_204552.2	BID	205	downstream
MSTRG.1545.5	MSTRG.1545	XM_040705631.1	BID	203	downstream
MSTRG.1545.5	MSTRG.1545	XM_015284410.3	BID	203	downstream
MSTRG.1545.5	MSTRG.1545	XM_015286371.3	BCL2L13	-5444	sense-overlapping
MSTRG.1545.5	MSTRG.1545	XM_416394.7	BCL2L13	-5444	sense-overlapping
MSTRG.1545.5	MSTRG.1545	XM_040655555.1	BCL2L13	-5444	sense-overlapping
MSTRG.8350.2	MSTRG.8350	XM_025149411.2	THUMPD2	-672	sense-overlapping
MSTRG.8350.2	MSTRG.8350	XM_419375.7	THUMPD2	-672	sense-overlapping
MSTRG.8350.2	MSTRG.8350	XM_004935288.4	THUMPD2	-672	sense-overlapping
MSTRG.8350.2	MSTRG.8350	XM_015283920.3	GPCPD1	3970	upstream
MSTRG.8350.2	MSTRG.8350	NM_001318987.1	GPCPD1	5586	upstream
MSTRG.8350.2	MSTRG.8350	XM_040697035.1	GPCPD1	3970	upstream
MSTRG.8350.2	MSTRG.8350	XM_004935284.4	GPCPD1	3970	upstream
MSTRG.8350.2	MSTRG.8350	XM_004935285.4	GPCPD1	5574	upstream
MSTRG.8350.2	MSTRG.8350	XM_419376.7	GPCPD1	3970	upstream
MSTRG.8350.2	MSTRG.8350	XM_040697036.1	GPCPD1	3970	upstream
MSTRG.17108.1	MSTRG.17108	XM_025152811.2	ACBD6	1728	upstream
MSTRG.17108.1	MSTRG.17108	XM_015290280.3	ACBD6	8143	upstream
MSTRG.17108.1	MSTRG.17108	NM_001277547.1	ACBD6	-2406	sense-overlapping
MSTRG.18770.2	MSTRG.18770	XM_004943588.4	COMMD2	6788	upstream
MSTRG.18770.2	MSTRG.18770	XM_004943586.4	COMMD2	6788	upstream
MSTRG.18770.2	MSTRG.18770	XM_003641786.4	WWTR1	-28558	sense-overlapping
MSTRG.18770.2	MSTRG.18770	XM_040705990.1	WWTR1	-28558	sense-overlapping
MSTRG.23880.1	MSTRG.23880	XM_040648767.1	BTN3A3L2	-6013	antisense
MSTRG.23880.1	MSTRG.23880	XM_040648766.1	BTN3A3L2	-6013	antisense
MSTRG.23880.1	MSTRG.23880	XM_040648723.1	BTN3A3L1	6724	upstream
MSTRG.23880.1	MSTRG.23880	XM_040648725.1	BTN3A3L1	6723	upstream
MSTRG.23880.1	MSTRG.23880	XM_040648726.1	BTN3A3L1	6722	upstream
MSTRG.23880.1	MSTRG.23880	XM_040648727.1	BTN3A3L1	6691	upstream
MSTRG.23880.1	MSTRG.23880	XM_040648724.1	BTN3A3L1	6723	upstream
MSTRG.23880.1	MSTRG.23880	XM_040648697.1	LOC121106920	-618	antisense
MSTRG.23880.1	MSTRG.23880	NM_001030673.1	V-BG	-5669	antisense
MSTRG.23880.1	MSTRG.23880	XM_040648717.1	LOC121106920	-7451	antisense
MSTRG.23880.1	MSTRG.23880	XM_040648712.1	LOC121106920	-612	antisense
MSTRG.23880.1	MSTRG.23880	XM_040648699.1	LOC121106920	-619	antisense
MSTRG.23880.1	MSTRG.23880	XM_040648705.1	LOC121106920	-619	antisense
MSTRG.23880.1	MSTRG.23880	XM_040648711.1	LOC121106920	-614	antisense
MSTRG.23880.1	MSTRG.23880	XM_040648695.1	LOC121106920	-620	antisense
MSTRG.23880.1	MSTRG.23880	XM_040648710.1	LOC121106920	-612	antisense
MSTRG.23880.1	MSTRG.23880	XM_040648716.1	LOC121106920	-416	antisense
MSTRG.23880.1	MSTRG.23880	XM_040648706.1	LOC121106920	-615	antisense
MSTRG.23880.1	MSTRG.23880	XM_040648696.1	LOC121106920	-621	antisense
MSTRG.23880.1	MSTRG.23880	XM_040648887.1	MOGL	-20382	antisense
MSTRG.23880.1	MSTRG.23880	XM_040648698.1	LOC121106920	-621	antisense
MSTRG.23880.1	MSTRG.23880	XM_040648702.1	LOC121106920	-620	antisense
MSTRG.23880.1	MSTRG.23880	XM_040648718.1	LOC121106920	-334	antisense
MSTRG.23880.1	MSTRG.23880	XM_040648715.1	LOC121106920	-7452	antisense
MSTRG.23880.1	MSTRG.23880	XM_040648707.1	LOC121106920	-616	antisense
MSTRG.23880.1	MSTRG.23880	XM_040648708.1	LOC121106920	-617	antisense
MSTRG.23880.1	MSTRG.23880	XM_040648703.1	LOC121106920	-619	antisense
MSTRG.23880.1	MSTRG.23880	XM_040648714.1	LOC121106920	-21820	antisense
MSTRG.23880.1	MSTRG.23880	NM_001030670.1	BG8	8231	downstream
MSTRG.23880.1	MSTRG.23880	XM_040648713.1	LOC121106920	-614	antisense
MSTRG.23880.1	MSTRG.23880	XM_040648709.1	LOC121106920	-617	antisense
MSTRG.23880.1	MSTRG.23880	XM_040648719.1	LOC121106920	-615	antisense
MSTRG.23880.1	MSTRG.23880	NM_001031810.1	BG8	8236	downstream
MSTRG.23880.1	MSTRG.23880	XM_040648700.1	LOC121106920	-619	antisense
MSTRG.23880.1	MSTRG.23880	XM_040648704.1	LOC121106920	-618	antisense
MSTRG.31272.6	MSTRG.31272	XM_040656832.1	LOC121108723	4644	downstream
MSTRG.31272.6	MSTRG.31272	XM_040656824.1	LOC121108719	-805	antisense
MSTRG.31272.6	MSTRG.31272	XM_040656823.1	LOC121108719	-805	antisense
MSTRG.31272.6	MSTRG.31272	XM_040656825.1	LOC121108719	-805	antisense
MSTRG.31272.6	MSTRG.31272	XM_040656835.1	LOC107050768	-805	sense-overlapping
MSTRG.18495.13	MSTRG.18495	XM_422766.7	KNG1	1312	downstream
MSTRG.18495.13	MSTRG.18495	XM_040705719.1	SENP5	-2203	antisense
MSTRG.18495.13	MSTRG.18495	XM_040705724.1	HRG	-2203	sense-overlapping
MSTRG.154.1	MSTRG.154	NM_001030773.1	MKLN1	-836	sense-overlapping
MSTRG.23880.5	MSTRG.23880	XM_040648767.1	BTN3A3L2	927	downstream
MSTRG.23880.5	MSTRG.23880	XM_040648766.1	BTN3A3L2	927	downstream
MSTRG.23880.5	MSTRG.23880	XM_040648723.1	BTN3A3L1	-267	antisense
MSTRG.23880.5	MSTRG.23880	XM_040648725.1	BTN3A3L1	-268	antisense
MSTRG.23880.5	MSTRG.23880	XM_040648726.1	BTN3A3L1	-269	antisense
MSTRG.23880.5	MSTRG.23880	XM_040648727.1	BTN3A3L1	-300	antisense
MSTRG.23880.5	MSTRG.23880	XM_040648724.1	BTN3A3L1	-268	antisense
MSTRG.23880.5	MSTRG.23880	XM_040648697.1	LOC121106920	-6314	antisense
MSTRG.23880.5	MSTRG.23880	NM_001030673.1	V-BG	8581	downstream
MSTRG.23880.5	MSTRG.23880	XM_040648588.1	KIFC1	6248	upstream
MSTRG.23880.5	MSTRG.23880	XM_040648717.1	LOC121106920	-13147	antisense
MSTRG.23880.5	MSTRG.23880	XM_040648712.1	LOC121106920	-6308	antisense
MSTRG.23880.5	MSTRG.23880	XM_040648699.1	LOC121106920	-6315	antisense
MSTRG.23880.5	MSTRG.23880	XM_040648705.1	LOC121106920	-7610	antisense
MSTRG.23880.5	MSTRG.23880	XM_040648711.1	LOC121106920	-6310	antisense
MSTRG.23880.5	MSTRG.23880	XM_040648695.1	LOC121106920	-6316	antisense
MSTRG.23880.5	MSTRG.23880	XM_040648710.1	LOC121106920	-6308	antisense
MSTRG.23880.5	MSTRG.23880	XM_040648716.1	LOC121106920	-6112	antisense
MSTRG.23880.5	MSTRG.23880	XM_040648587.1	KIFC1	6216	upstream
MSTRG.23880.5	MSTRG.23880	XM_040648706.1	LOC121106920	-6311	antisense
MSTRG.23880.5	MSTRG.23880	XM_040648696.1	LOC121106920	-6107	antisense
MSTRG.23880.5	MSTRG.23880	XM_040648887.1	MOGL	-6132	antisense
MSTRG.23880.5	MSTRG.23880	XM_040648698.1	LOC121106920	-6317	antisense
MSTRG.23880.5	MSTRG.23880	XM_040648702.1	LOC121106920	-6316	antisense
MSTRG.23880.5	MSTRG.23880	XM_040648718.1	LOC121106920	-6030	antisense
MSTRG.23880.5	MSTRG.23880	XM_040648715.1	LOC121106920	-13148	antisense
MSTRG.23880.5	MSTRG.23880	XM_040648707.1	LOC121106920	-6102	antisense
MSTRG.23880.5	MSTRG.23880	XM_040648708.1	LOC121106920	-5936	antisense
MSTRG.23880.5	MSTRG.23880	XM_040648703.1	LOC121106920	-6315	antisense
MSTRG.23880.5	MSTRG.23880	NM_001081698.1	KIFC1	6237	upstream
MSTRG.23880.5	MSTRG.23880	XM_040648714.1	LOC121106920	-13266	antisense
MSTRG.23880.5	MSTRG.23880	XM_040648713.1	LOC121106920	-7605	antisense
MSTRG.23880.5	MSTRG.23880	XM_040648709.1	LOC121106920	-5975	antisense
MSTRG.23880.5	MSTRG.23880	XM_040648719.1	LOC121106920	-4505	antisense
MSTRG.23880.5	MSTRG.23880	XM_040648700.1	LOC121106920	-6315	antisense
MSTRG.23880.5	MSTRG.23880	XM_040648704.1	LOC121106920	-6314	antisense
MSTRG.23880.4	MSTRG.23880	XM_040648767.1	BTN3A3L2	927	downstream
MSTRG.23880.4	MSTRG.23880	XM_040648766.1	BTN3A3L2	927	downstream
MSTRG.23880.4	MSTRG.23880	XM_040648723.1	BTN3A3L1	-363	antisense
MSTRG.23880.4	MSTRG.23880	XM_040648725.1	BTN3A3L1	-364	antisense
MSTRG.23880.4	MSTRG.23880	XM_040648726.1	BTN3A3L1	-365	antisense
MSTRG.23880.4	MSTRG.23880	XM_040648727.1	BTN3A3L1	-396	antisense
MSTRG.23880.4	MSTRG.23880	XM_040648724.1	BTN3A3L1	-364	antisense
MSTRG.23880.4	MSTRG.23880	XM_040648697.1	LOC121106920	-6314	antisense
MSTRG.23880.4	MSTRG.23880	NM_001030673.1	V-BG	8581	downstream
MSTRG.23880.4	MSTRG.23880	XM_040648588.1	KIFC1	6152	upstream
MSTRG.23880.4	MSTRG.23880	XM_040648717.1	LOC121106920	-13147	antisense
MSTRG.23880.4	MSTRG.23880	XM_040648712.1	LOC121106920	-6308	antisense
MSTRG.23880.4	MSTRG.23880	XM_040648699.1	LOC121106920	-6315	antisense
MSTRG.23880.4	MSTRG.23880	XM_040648705.1	LOC121106920	-7706	antisense
MSTRG.23880.4	MSTRG.23880	XM_040648711.1	LOC121106920	-6310	antisense
MSTRG.23880.4	MSTRG.23880	XM_040648695.1	LOC121106920	-6316	antisense
MSTRG.23880.4	MSTRG.23880	XM_040648710.1	LOC121106920	-6308	antisense
MSTRG.23880.4	MSTRG.23880	XM_040648716.1	LOC121106920	-6112	antisense
MSTRG.23880.4	MSTRG.23880	XM_040648587.1	KIFC1	6120	upstream
MSTRG.23880.4	MSTRG.23880	XM_040648706.1	LOC121106920	-6311	antisense
MSTRG.23880.4	MSTRG.23880	XM_040648696.1	LOC121106920	-6107	antisense
MSTRG.23880.4	MSTRG.23880	XM_040648887.1	MOGL	-6132	antisense
MSTRG.23880.4	MSTRG.23880	XM_040648698.1	LOC121106920	-6317	antisense
MSTRG.23880.4	MSTRG.23880	XM_040648702.1	LOC121106920	-6316	antisense
MSTRG.23880.4	MSTRG.23880	XM_040648718.1	LOC121106920	-6030	antisense
MSTRG.23880.4	MSTRG.23880	XM_040648715.1	LOC121106920	-13148	antisense
MSTRG.23880.4	MSTRG.23880	XM_040648707.1	LOC121106920	-6102	antisense
MSTRG.23880.4	MSTRG.23880	XM_040648708.1	LOC121106920	-5936	antisense
MSTRG.23880.4	MSTRG.23880	XM_040648703.1	LOC121106920	-6315	antisense
MSTRG.23880.4	MSTRG.23880	NM_001081698.1	KIFC1	6141	upstream
MSTRG.23880.4	MSTRG.23880	XM_040648714.1	LOC121106920	-13266	antisense
MSTRG.23880.4	MSTRG.23880	XM_040648713.1	LOC121106920	-7701	antisense
MSTRG.23880.4	MSTRG.23880	XM_040648709.1	LOC121106920	-5975	antisense
MSTRG.23880.4	MSTRG.23880	XM_040648719.1	LOC121106920	-4505	antisense
MSTRG.23880.4	MSTRG.23880	XM_040648700.1	LOC121106920	-6315	antisense
MSTRG.23880.4	MSTRG.23880	XM_040648704.1	LOC121106920	-6314	antisense
MSTRG.23500.2	MSTRG.23500	XM_025156069.2	GPR107	56	upstream
MSTRG.23500.2	MSTRG.23500	XM_015279462.3	GPR107	54	upstream
MSTRG.23500.2	MSTRG.23500	NM_001030686.1	GPR107	61	upstream
MSTRG.23500.2	MSTRG.23500	XM_040649356.1	FNBP1	-3689	sense-overlapping
MSTRG.23500.2	MSTRG.23500	XM_040649350.1	FNBP1	-3538	sense-overlapping
MSTRG.23500.2	MSTRG.23500	XM_040649354.1	FNBP1	-3689	sense-overlapping
MSTRG.23500.2	MSTRG.23500	XM_040649333.1	FNBP1	540	downstream
MSTRG.23500.2	MSTRG.23500	XM_040649348.1	FNBP1	-3686	sense-overlapping
MSTRG.23500.2	MSTRG.23500	XM_040649352.1	FNBP1	-3686	sense-overlapping
MSTRG.23500.2	MSTRG.23500	XM_040649347.1	FNBP1	-3689	sense-overlapping
MSTRG.23500.2	MSTRG.23500	XM_040649343.1	FNBP1	540	downstream
MSTRG.23500.2	MSTRG.23500	XM_040649351.1	FNBP1	-3686	sense-overlapping
MSTRG.23500.2	MSTRG.23500	XM_040649345.1	FNBP1	540	downstream
MSTRG.23500.2	MSTRG.23500	XM_040649353.1	FNBP1	-3689	sense-overlapping
MSTRG.23500.2	MSTRG.23500	XM_040649346.1	FNBP1	540	downstream
MSTRG.23500.2	MSTRG.23500	XM_040649361.1	FNBP1	540	downstream
MSTRG.23500.2	MSTRG.23500	XM_040649360.1	FNBP1	540	downstream
MSTRG.23500.2	MSTRG.23500	XM_040649344.1	FNBP1	540	downstream
MSTRG.23500.2	MSTRG.23500	XM_040649342.1	FNBP1	540	downstream
MSTRG.23500.2	MSTRG.23500	XM_040649358.1	FNBP1	540	downstream
MSTRG.23500.2	MSTRG.23500	XM_040649355.1	FNBP1	-3689	sense-overlapping
MSTRG.23500.2	MSTRG.23500	XM_015279723.3	FNBP1	540	downstream
MSTRG.23500.2	MSTRG.23500	XM_040649349.1	FNBP1	-3689	sense-overlapping
MSTRG.23500.2	MSTRG.23500	XM_040649357.1	FNBP1	-3689	sense-overlapping
MSTRG.23500.2	MSTRG.23500	XM_040649341.1	FNBP1	540	downstream
MSTRG.23500.1	MSTRG.23500	XM_025156069.2	GPR107	0	antisense
MSTRG.23500.1	MSTRG.23500	XM_015279462.3	GPR107	-2	antisense
MSTRG.23500.1	MSTRG.23500	NM_001030686.1	GPR107	5	upstream
MSTRG.23500.1	MSTRG.23500	XM_040649356.1	FNBP1	-4003	sense-overlapping
MSTRG.23500.1	MSTRG.23500	XM_040649350.1	FNBP1	-3838	sense-overlapping
MSTRG.23500.1	MSTRG.23500	XM_040649354.1	FNBP1	-4003	sense-overlapping
MSTRG.23500.1	MSTRG.23500	XM_040649333.1	FNBP1	240	downstream
MSTRG.23500.1	MSTRG.23500	XM_040649348.1	FNBP1	-3986	sense-overlapping
MSTRG.23500.1	MSTRG.23500	XM_040649352.1	FNBP1	-3986	sense-overlapping
MSTRG.23500.1	MSTRG.23500	XM_040649347.1	FNBP1	-4003	sense-overlapping
MSTRG.23500.1	MSTRG.23500	XM_040649343.1	FNBP1	240	downstream
MSTRG.23500.1	MSTRG.23500	XM_040649351.1	FNBP1	-3986	sense-overlapping
MSTRG.23500.1	MSTRG.23500	XM_040649345.1	FNBP1	240	downstream
MSTRG.23500.1	MSTRG.23500	XM_040649353.1	FNBP1	-4003	sense-overlapping
MSTRG.23500.1	MSTRG.23500	XM_040649346.1	FNBP1	240	downstream
MSTRG.23500.1	MSTRG.23500	XM_040649361.1	FNBP1	240	downstream
MSTRG.23500.1	MSTRG.23500	XM_040649360.1	FNBP1	240	downstream
MSTRG.23500.1	MSTRG.23500	XM_040649344.1	FNBP1	240	downstream
MSTRG.23500.1	MSTRG.23500	XM_040649342.1	FNBP1	240	downstream
MSTRG.23500.1	MSTRG.23500	XM_040649358.1	FNBP1	240	downstream
MSTRG.23500.1	MSTRG.23500	XM_040649355.1	FNBP1	-4003	sense-overlapping
MSTRG.23500.1	MSTRG.23500	XM_015279723.3	FNBP1	240	downstream
MSTRG.23500.1	MSTRG.23500	XM_040649349.1	FNBP1	-4003	sense-overlapping
MSTRG.23500.1	MSTRG.23500	XM_040649357.1	FNBP1	-4003	sense-overlapping
MSTRG.23500.1	MSTRG.23500	XM_040649341.1	FNBP1	240	downstream
MSTRG.29362.1	MSTRG.29362	XM_040655285.1	LOC121108230	9827	downstream
MSTRG.29362.1	MSTRG.29362	XM_025144571.2	LOC112530483	5120	upstream
MSTRG.20400.1	MSTRG.20400	XM_040646415.1	LOC121106611	-2780	sense-overlapping
MSTRG.20400.1	MSTRG.20400	XM_040646414.1	LOC121106611	-2782	sense-overlapping
MSTRG.6024.1	MSTRG.6024	XM_040696358.1	LOC121109606	4747	upstream
MSTRG.6024.1	MSTRG.6024	XM_025147629.2	PQLC1	-17742	sense-overlapping
MSTRG.6024.1	MSTRG.6024	XM_015275835.2	KCNG2	-71898	antisense
MSTRG.6024.1	MSTRG.6024	XM_040675801.1	KCNG2	-72330	antisense
MSTRG.6024.1	MSTRG.6024	XM_040675804.1	KCNG2	-46077	antisense
MSTRG.6024.1	MSTRG.6024	XM_040675808.1	KCNG2	-71129	antisense
MSTRG.6024.1	MSTRG.6024	XM_015275836.3	KCNG2	-72329	antisense
MSTRG.6024.1	MSTRG.6024	XM_015275837.3	KCNG2	-71445	antisense
MSTRG.6024.1	MSTRG.6024	NM_205039.1	KCNG2	-25525	antisense
MSTRG.6024.1	MSTRG.6024	XM_015275838.3	KCNG2	-32380	antisense
MSTRG.6024.1	MSTRG.6024	XM_025147042.2	KCNG2	-54502	antisense
MSTRG.6024.1	MSTRG.6024	XM_025147626.2	PQLC1	-54605	sense-overlapping
MSTRG.6024.1	MSTRG.6024	XM_426032.6	PQLC1	-54605	sense-overlapping
MSTRG.6024.1	MSTRG.6024	XM_004935086.4	PQLC1	-54605	sense-overlapping
MSTRG.6024.1	MSTRG.6024	XM_040696353.1	PQLC1	-54605	sense-overlapping
MSTRG.6024.1	MSTRG.6024	XM_015275933.3	PQLC1	-54605	sense-overlapping
MSTRG.6024.1	MSTRG.6024	XM_025147628.2	PQLC1	-54605	sense-overlapping
MSTRG.6024.1	MSTRG.6024	XM_025147627.2	PQLC1	-54605	sense-overlapping
MSTRG.6024.1	MSTRG.6024	XM_040696354.1	PQLC1	-54605	sense-overlapping
MSTRG.6024.1	MSTRG.6024	XM_025147631.2	PQLC1	-54605	sense-overlapping
MSTRG.6024.1	MSTRG.6024	XM_025147630.2	PQLC1	-54605	sense-overlapping
MSTRG.6024.1	MSTRG.6024	XM_040696355.1	PQLC1	-54605	sense-overlapping
MSTRG.6024.1	MSTRG.6024	XM_040696357.1	PQLC1	-54605	sense-overlapping
MSTRG.15509.1	MSTRG.15509	XM_421784.7	RAB11FIP2	19	upstream
MSTRG.21974.1	MSTRG.21974	NM_001178132.1	FSCN1	254	downstream
MSTRG.21974.1	MSTRG.21974	XM_015294366.3	RNF216	1705	upstream
MSTRG.21974.1	MSTRG.21974	XM_015294365.3	RNF216	1705	upstream
MSTRG.21974.1	MSTRG.21974	XM_040647522.1	RNF216	1705	upstream
MSTRG.21974.1	MSTRG.21974	XM_040647520.1	RNF216	1705	upstream
MSTRG.21974.1	MSTRG.21974	XM_015294371.3	RNF216	1705	upstream
MSTRG.21974.1	MSTRG.21974	XM_015294369.3	RNF216	1705	upstream
MSTRG.21974.1	MSTRG.21974	XM_015294364.3	RNF216	1705	upstream
MSTRG.21974.1	MSTRG.21974	XM_040647521.1	RNF216	1705	upstream
MSTRG.7756.1	MSTRG.7756	XM_025148111.2	BOP1	-233	antisense
MSTRG.7756.1	MSTRG.7756	XM_025148108.2	LOC101749352	200	upstream
MSTRG.7756.1	MSTRG.7756	XM_025148109.2	LOC101749352	200	upstream
MSTRG.20661.4	MSTRG.20661	NM_204193.1	BARX1	1781	upstream
MSTRG.20661.4	MSTRG.20661	XM_004944547.4	PTPDC1	6342	downstream
MSTRG.20661.4	MSTRG.20661	XM_040646679.1	PTPDC1	6342	downstream
MSTRG.7891.1	MSTRG.7891	NM_001199421.1	PEX13	777	upstream
MSTRG.7891.1	MSTRG.7891	XM_040696967.1	KIAA1841	-4358	sense-overlapping
MSTRG.7891.1	MSTRG.7891	XM_015283297.3	KIAA1841	-4358	sense-overlapping
MSTRG.7891.1	MSTRG.7891	NM_001199419.1	KIAA1841	-4298	sense-overlapping
MSTRG.7891.1	MSTRG.7891	XM_040696971.1	PUS10	7986	upstream
MSTRG.7891.1	MSTRG.7891	XM_015283299.3	PUS10	7986	upstream
MSTRG.7891.1	MSTRG.7891	XM_040696973.1	PUS10	8015	upstream
MSTRG.7891.1	MSTRG.7891	XM_040696970.1	PUS10	7986	upstream
MSTRG.7891.1	MSTRG.7891	XM_015283296.3	KIAA1841	-4358	sense-overlapping
MSTRG.7891.1	MSTRG.7891	NM_001199449.1	PUS10	8283	upstream
MSTRG.7891.1	MSTRG.7891	XM_015283298.3	KIAA1841	571	downstream
MSTRG.7891.1	MSTRG.7891	XM_040696968.1	KIAA1841	-4358	sense-overlapping
MSTRG.7891.1	MSTRG.7891	XM_015283293.3	KIAA1841	-4085	sense-overlapping
MSTRG.7891.1	MSTRG.7891	XM_025148621.2	PUS10	9761	upstream
MSTRG.7891.1	MSTRG.7891	XM_040696974.1	PUS10	8013	upstream
MSTRG.7891.1	MSTRG.7891	XM_040696969.1	KIAA1841	-4358	sense-overlapping
MSTRG.7891.1	MSTRG.7891	XM_040696975.1	PUS10	8015	upstream
MSTRG.7891.1	MSTRG.7891	XM_040696972.1	PUS10	8028	upstream
MSTRG.7891.1	MSTRG.7891	XM_015283292.3	KIAA1841	-4358	sense-overlapping
MSTRG.27612.1	MSTRG.27612	XM_025144210.2	TANC2	-8540	sense-overlapping
MSTRG.27612.1	MSTRG.27612	XM_004948527.4	TANC2	-8540	sense-overlapping
MSTRG.27612.1	MSTRG.27612	XM_015299382.3	TANC2	-8540	sense-overlapping
MSTRG.27612.1	MSTRG.27612	XM_015299383.3	TANC2	-8540	sense-overlapping
MSTRG.27612.1	MSTRG.27612	XM_015299386.3	TANC2	-8540	sense-overlapping
MSTRG.27612.1	MSTRG.27612	XM_004948525.4	TANC2	-8540	sense-overlapping
MSTRG.27612.1	MSTRG.27612	XM_015299384.3	TANC2	-8540	sense-overlapping
MSTRG.27612.1	MSTRG.27612	XM_015299380.3	TANC2	-8540	sense-overlapping
MSTRG.27612.1	MSTRG.27612	XM_015299385.3	TANC2	-8540	sense-overlapping
MSTRG.6025.1	MSTRG.6025	XM_025147629.2	PQLC1	5463	upstream
MSTRG.6025.1	MSTRG.6025	XM_025147626.2	PQLC1	-1965	sense-overlapping
MSTRG.6025.1	MSTRG.6025	XM_426032.6	PQLC1	-1965	sense-overlapping
MSTRG.6025.1	MSTRG.6025	XM_004935086.4	PQLC1	-1965	sense-overlapping
MSTRG.6025.1	MSTRG.6025	XM_040696353.1	PQLC1	-1965	sense-overlapping
MSTRG.6025.1	MSTRG.6025	XM_015275933.3	PQLC1	-1965	sense-overlapping
MSTRG.6025.1	MSTRG.6025	XM_025147628.2	PQLC1	-1965	sense-overlapping
MSTRG.6025.1	MSTRG.6025	XM_025147627.2	PQLC1	-1965	sense-overlapping
MSTRG.6025.1	MSTRG.6025	XM_040696354.1	PQLC1	-1965	sense-overlapping
MSTRG.6025.1	MSTRG.6025	XM_025147631.2	PQLC1	-1965	sense-overlapping
MSTRG.6025.1	MSTRG.6025	XM_025147630.2	PQLC1	-1965	sense-overlapping
MSTRG.6025.1	MSTRG.6025	XM_040696355.1	PQLC1	-1965	sense-overlapping
MSTRG.6025.1	MSTRG.6025	XM_040696357.1	PQLC1	-1965	sense-overlapping
MSTRG.23484.1	MSTRG.23484	XM_015279464.2	PTGES	7608	downstream
MSTRG.23484.1	MSTRG.23484	XM_015279468.3	PTGES	2656	downstream
MSTRG.23484.1	MSTRG.23484	XM_015279465.3	PTGES	7314	downstream
MSTRG.23484.1	MSTRG.23484	XM_015279467.3	PTGES	7362	downstream
MSTRG.23484.1	MSTRG.23484	XM_015279469.3	PTGES	6970	downstream
MSTRG.23484.1	MSTRG.23484	NM_001194983.1	PTGES	7754	downstream
MSTRG.23484.1	MSTRG.23484	XM_015279466.3	PTGES	7153	downstream
MSTRG.23484.1	MSTRG.23484	NM_001389682.1	TOR1B	6822	upstream
MSTRG.23484.1	MSTRG.23484	NM_001277658.1	LOC417192	3603	upstream
MSTRG.23484.1	MSTRG.23484	XM_015279472.3	PTGES	-3696	sense-overlapping
MSTRG.23484.1	MSTRG.23484	XM_040649362.1	LOC121107102	-972	sense-overlapping
MSTRG.14880.1	MSTRG.14880	XM_040702376.1	ARID5B	-6492	sense-overlapping
MSTRG.14880.1	MSTRG.14880	XM_040702372.1	ARID5B	-6492	sense-overlapping
MSTRG.14880.1	MSTRG.14880	XM_015288120.3	ARID5B	-3071	sense-overlapping
MSTRG.14880.1	MSTRG.14880	XM_040702371.1	ARID5B	-6492	sense-overlapping
MSTRG.14880.1	MSTRG.14880	XM_040702373.1	ARID5B	-6492	sense-overlapping
MSTRG.14880.1	MSTRG.14880	XM_040702375.1	ARID5B	-6492	sense-overlapping
MSTRG.14880.1	MSTRG.14880	NM_001031220.1	ARID5B	-3247	sense-overlapping
MSTRG.14880.1	MSTRG.14880	XM_040702374.1	ARID5B	-6492	sense-overlapping
MSTRG.3709.1	MSTRG.3709	XM_040706699.1	KLF12	-134025	sense-overlapping
MSTRG.3709.1	MSTRG.3709	XM_015277019.3	KLF12	-134025	sense-overlapping
MSTRG.3709.1	MSTRG.3709	XM_040706701.1	KLF12	-134025	sense-overlapping
MSTRG.3709.1	MSTRG.3709	XM_040706705.1	KLF12	-85238	sense-overlapping
MSTRG.3709.1	MSTRG.3709	XM_015277008.3	KLF12	-134025	sense-overlapping
MSTRG.3709.1	MSTRG.3709	XM_025146779.2	KLF12	-134025	sense-overlapping
MSTRG.3709.1	MSTRG.3709	XM_040706708.1	KLF12	-84010	sense-overlapping
MSTRG.3709.1	MSTRG.3709	XM_040706704.1	KLF12	-134025	sense-overlapping
MSTRG.3709.1	MSTRG.3709	XM_003640556.5	KLF12	-134025	sense-overlapping
MSTRG.23874.1	MSTRG.23874	XM_040648667.1	LOC121106915	1678	downstream
MSTRG.23874.1	MSTRG.23874	XM_040648670.1	LOC121106916	5031	downstream
MSTRG.23874.1	MSTRG.23874	XM_040648655.1	LOC121106913	363	upstream
MSTRG.1577.1	MSTRG.1577	XM_015291589.3	ABCC9	-4610	sense-overlapping
MSTRG.1577.1	MSTRG.1577	XM_015291558.3	ABCC9	-4610	sense-overlapping
MSTRG.1577.1	MSTRG.1577	XM_040705633.1	ABCC9	-4610	sense-overlapping
MSTRG.1577.1	MSTRG.1577	XM_015291598.3	ABCC9	-4610	sense-overlapping
MSTRG.1577.1	MSTRG.1577	XM_040705641.1	ABCC9	-4610	sense-overlapping
MSTRG.1577.1	MSTRG.1577	XM_040705645.1	ABCC9	-4610	sense-overlapping
MSTRG.1577.1	MSTRG.1577	XM_040705644.1	ABCC9	-4610	sense-overlapping
MSTRG.1577.1	MSTRG.1577	XM_040705635.1	ABCC9	-4610	sense-overlapping
MSTRG.1577.1	MSTRG.1577	XM_040705632.1	ABCC9	-4610	sense-overlapping
MSTRG.6190.1	MSTRG.6190	XM_040696300.1	CDYL	-19150	sense-overlapping
MSTRG.6190.1	MSTRG.6190	XM_418964.7	CDYL	-19150	sense-overlapping
MSTRG.28977.1	MSTRG.28977	XM_040655063.1	KAT8	-795	sense-overlapping
MSTRG.13354.1	MSTRG.13354	XM_040701359.1	PLEKHA7	-1493	sense-overlapping
MSTRG.13354.1	MSTRG.13354	XM_040701362.1	PLEKHA7	-1493	sense-overlapping
MSTRG.13354.1	MSTRG.13354	XM_040701360.1	PLEKHA7	-1493	sense-overlapping
MSTRG.13354.1	MSTRG.13354	XM_015286632.3	PLEKHA7	-1493	sense-overlapping
MSTRG.13354.1	MSTRG.13354	XM_040701363.1	PLEKHA7	-1493	sense-overlapping
MSTRG.13354.1	MSTRG.13354	XM_040701358.1	PLEKHA7	-1493	sense-overlapping
MSTRG.13354.1	MSTRG.13354	XM_040701364.1	PLEKHA7	-1493	sense-overlapping
MSTRG.13354.1	MSTRG.13354	XM_015286638.3	PLEKHA7	-1493	sense-overlapping
MSTRG.13354.1	MSTRG.13354	XM_015286636.3	PLEKHA7	-1493	sense-overlapping
MSTRG.13354.1	MSTRG.13354	XM_040701361.1	PLEKHA7	-1493	sense-overlapping
MSTRG.13354.1	MSTRG.13354	XM_015286639.3	PLEKHA7	-1493	sense-overlapping
MSTRG.13354.1	MSTRG.13354	XM_015286637.3	PLEKHA7	-1493	sense-overlapping
MSTRG.4131.1	MSTRG.4131	XM_015279233.2	SKA3	18	upstream
MSTRG.4131.1	MSTRG.4131	XM_003640581.5	MRPL57	9560	upstream
MSTRG.4131.1	MSTRG.4131	XM_015279226.3	SKA3	18	upstream
MSTRG.4131.1	MSTRG.4131	XM_004938806.3	MRPL57	9531	upstream
MSTRG.4131.1	MSTRG.4131	NM_204312.1	SAP18	5315	downstream
MSTRG.7524.3	MSTRG.7524	XM_040690874.1	ASAP1	-21246	sense-overlapping
MSTRG.7524.3	MSTRG.7524	XM_025148177.2	ASAP1	-21246	sense-overlapping
MSTRG.7524.3	MSTRG.7524	XM_040690858.1	ASAP1	-21246	sense-overlapping
MSTRG.7524.3	MSTRG.7524	XM_425945.7	ASAP1	-21246	sense-overlapping
MSTRG.7524.3	MSTRG.7524	XM_040690888.1	ASAP1	8311	downstream
MSTRG.7524.3	MSTRG.7524	XM_025148178.2	ASAP1	-21246	sense-overlapping
MSTRG.7524.3	MSTRG.7524	XM_040690897.1	ASAP1	8508	downstream
MSTRG.7524.3	MSTRG.7524	XM_015283133.3	ASAP1	-21246	sense-overlapping
MSTRG.7524.3	MSTRG.7524	XM_040690905.1	ASAP1	-1048	sense-overlapping
MSTRG.7524.3	MSTRG.7524	XM_040690866.1	ASAP1	-20889	sense-overlapping
MSTRG.30420.2	MSTRG.30420	XM_003643015.4	MAMDC2	-13442	sense-overlapping
MSTRG.30420.2	MSTRG.30420	XM_040655998.1	MAMDC2	-13442	sense-overlapping
MSTRG.22486.2	MSTRG.22486	XM_040647437.1	MCHR2	7591	downstream
MSTRG.22486.2	MSTRG.22486	XM_015294784.3	MCHR2	7588	downstream
MSTRG.22486.2	MSTRG.22486	XM_040647439.1	MCHR2	7590	downstream
MSTRG.22486.2	MSTRG.22486	XM_040647436.1	MCHR2	7321	downstream
MSTRG.22486.2	MSTRG.22486	XM_015294783.3	MCHR2	7592	downstream
MSTRG.22486.2	MSTRG.22486	XM_040647438.1	MCHR2	7311	downstream
MSTRG.22486.2	MSTRG.22486	XM_015294782.2	MCHR2	7321	downstream
MSTRG.22486.2	MSTRG.22486	XM_015294790.3	ACSM4	585	upstream
MSTRG.22486.2	MSTRG.22486	XM_424595.6	ACSM4	585	upstream
MSTRG.11318.1	MSTRG.11318	XM_004940999.4	C4orf33	4221	downstream
MSTRG.11318.1	MSTRG.11318	XM_420450.6	C4orf33	4221	downstream
MSTRG.11318.1	MSTRG.11318	XM_004941000.4	C4orf33	4221	downstream
MSTRG.11318.1	MSTRG.11318	XM_040699840.1	SCLT1	8773	downstream
MSTRG.11318.1	MSTRG.11318	XM_025150396.2	SCLT1	5226	downstream
MSTRG.11318.1	MSTRG.11318	XM_420451.7	SCLT1	8773	downstream
MSTRG.11318.1	MSTRG.11318	XM_040699841.1	SCLT1	-1032	sense-overlapping
MSTRG.31500.4	MSTRG.31500	XM_040657174.1	LOC121108901	4013	upstream
MSTRG.31500.4	MSTRG.31500	XM_040657193.1	LOC107051391	6323	upstream
MSTRG.31500.4	MSTRG.31500	XM_040657175.1	LOC107049448	139	downstream
MSTRG.31500.4	MSTRG.31500	XM_040657177.1	MGAM	9861	downstream
MSTRG.31500.4	MSTRG.31500	XM_040657176.1	MGAM	9863	downstream
MSTRG.31500.1	MSTRG.31500	XM_040657174.1	LOC121108901	3985	upstream
MSTRG.31500.1	MSTRG.31500	XM_040657193.1	LOC107051391	6295	upstream
MSTRG.31500.1	MSTRG.31500	XM_040657175.1	LOC107049448	-4918	sense-overlapping
MSTRG.31500.1	MSTRG.31500	XM_040657177.1	MGAM	4804	downstream
MSTRG.31500.1	MSTRG.31500	XM_040657176.1	MGAM	4806	downstream
MSTRG.31500.3	MSTRG.31500	XM_040657174.1	LOC121108901	3998	upstream
MSTRG.31500.3	MSTRG.31500	XM_040657193.1	LOC107051391	6308	upstream
MSTRG.31500.3	MSTRG.31500	XM_040657175.1	LOC107049448	177	downstream
MSTRG.31500.3	MSTRG.31500	XM_040657177.1	MGAM	9899	downstream
MSTRG.31500.3	MSTRG.31500	XM_040657176.1	MGAM	9901	downstream
MSTRG.23896.3	MSTRG.23896	XM_040648648.1	LOC121106905	-2463	antisense
MSTRG.3215.1	MSTRG.3215	XM_040655474.1	GABRA5	-7385	sense-overlapping
MSTRG.3215.1	MSTRG.3215	XM_004938469.4	GABRA5	-7385	sense-overlapping
MSTRG.3215.1	MSTRG.3215	XM_004938468.4	GABRA5	-7385	sense-overlapping
MSTRG.20694.1	MSTRG.20694	XM_414331.7	FGD3	-2989	sense-overlapping
MSTRG.20694.1	MSTRG.20694	XM_004944555.4	FGD3	-2989	sense-overlapping
MSTRG.20694.1	MSTRG.20694	XM_015293410.3	FGD3	-2989	sense-overlapping
MSTRG.20694.1	MSTRG.20694	XM_040646757.1	FGD3	6581	downstream
MSTRG.20694.1	MSTRG.20694	XM_015293408.3	FGD3	6456	downstream
MSTRG.20694.1	MSTRG.20694	XM_040646756.1	FGD3	71	downstream
MSTRG.17892.1	MSTRG.17892	NM_204509.2	ROR1	3241	downstream
MSTRG.17892.1	MSTRG.17892	XM_015290940.3	ROR1	-21663	sense-overlapping
MSTRG.25061.2	MSTRG.25061	XM_015296679.3	ZNFX1	-504	antisense
MSTRG.25061.2	MSTRG.25061	XM_004947075.4	PHACTR3	7696	downstream
MSTRG.25061.2	MSTRG.25061	XM_001233075.5	PHACTR3	7697	downstream
MSTRG.12719.1	MSTRG.12719	XM_040700487.1	LOC121113242	788	upstream
MSTRG.12719.1	MSTRG.12719	XM_040699658.1	LOC121110763	4701	upstream
MSTRG.12719.1	MSTRG.12719	XM_040700488.1	LOC121113243	-4044	antisense
MSTRG.12719.1	MSTRG.12719	XM_040699657.1	LOC121110622	-3823	antisense
MSTRG.21103.1	MSTRG.21103	XM_015293510.3	ANKHD1	-2674	sense-overlapping
MSTRG.21103.1	MSTRG.21103	XM_040646875.1	ANKHD1	-2674	sense-overlapping
MSTRG.21103.1	MSTRG.21103	XM_015293520.3	ANKHD1	-2674	sense-overlapping
MSTRG.21103.1	MSTRG.21103	NM_001204097.1	ANKHD1	-2674	sense-overlapping
MSTRG.21103.1	MSTRG.21103	XM_025154989.2	SLC4A9	5185	upstream
MSTRG.21103.1	MSTRG.21103	XM_015293554.3	SLC4A9	5256	upstream
MSTRG.21103.1	MSTRG.21103	XM_040647036.1	SLC4A9	5185	upstream
MSTRG.9395.1	MSTRG.9395	XM_015284175.3	PDE7B	48	upstream
MSTRG.9395.1	MSTRG.9395	XM_015284176.3	PDE7B	48	upstream
MSTRG.9395.1	MSTRG.9395	XM_040698413.1	PDE7B	48	upstream
MSTRG.9395.1	MSTRG.9395	XM_040698415.1	PDE7B	48	upstream
MSTRG.9395.1	MSTRG.9395	XM_040698414.1	PDE7B	48	upstream
MSTRG.9395.1	MSTRG.9395	XM_015284177.3	PDE7B	48	upstream
MSTRG.25986.1	MSTRG.25986	XM_040651588.1	LOC107054986	-4844	antisense
MSTRG.25986.1	MSTRG.25986	XM_040651587.1	LOC107054986	-4844	antisense
MSTRG.25986.1	MSTRG.25986	XM_040651589.1	LOC107054986	-4851	antisense
MSTRG.25986.1	MSTRG.25986	NM_001039310.1	MXD1	3864	downstream
MSTRG.25986.1	MSTRG.25986	XM_015297493.3	SNRNP27	221	downstream
MSTRG.25986.1	MSTRG.25986	XM_015297478.3	MXD1	3853	downstream
MSTRG.25986.1	MSTRG.25986	NM_204212.1	HK2	-1377	antisense
MSTRG.25986.1	MSTRG.25986	XM_015297487.3	ADD2	-19066	sense-overlapping
MSTRG.30144.3	MSTRG.30144	XM_040655685.1	SHLD3	-852	sense-overlapping
MSTRG.30144.3	MSTRG.30144	XM_424752.7	TRIM23	309	upstream
MSTRG.30144.3	MSTRG.30144	XM_025145162.2	TRIM23	831	upstream
MSTRG.30144.3	MSTRG.30144	XM_015277311.3	TRAPPC13	-3166	sense-overlapping
MSTRG.30144.3	MSTRG.30144	XM_040655684.1	TRIM23	309	upstream
MSTRG.30144.3	MSTRG.30144	NM_001194996.1	TRAPPC13	-3166	sense-overlapping
MSTRG.30144.3	MSTRG.30144	NM_001006577.2	TRAPPC13	-3166	sense-overlapping
MSTRG.30144.3	MSTRG.30144	XM_015277312.3	TRAPPC13	-3166	sense-overlapping
MSTRG.28544.1	MSTRG.28544	XM_040654529.1	LOC121107930	41	upstream
MSTRG.3876.2	MSTRG.3876	XM_040657761.1	ENOX1	-273	sense-overlapping
MSTRG.3876.2	MSTRG.3876	XM_040657696.1	ENOX1	-273	sense-overlapping
MSTRG.3876.2	MSTRG.3876	XM_025146792.2	ENOX1	-273	sense-overlapping
MSTRG.3876.2	MSTRG.3876	XM_025146789.2	ENOX1	-273	sense-overlapping
MSTRG.3876.2	MSTRG.3876	XM_025146790.2	ENOX1	-273	sense-overlapping
MSTRG.3876.2	MSTRG.3876	XM_015276675.3	ENOX1	-273	sense-overlapping
MSTRG.3876.2	MSTRG.3876	XM_040657661.1	ENOX1	-273	sense-overlapping
MSTRG.3876.2	MSTRG.3876	XM_040657671.1	ENOX1	-273	sense-overlapping
MSTRG.3876.2	MSTRG.3876	XM_040657654.1	ENOX1	-273	sense-overlapping
MSTRG.3876.2	MSTRG.3876	XM_040657725.1	ENOX1	-273	sense-overlapping
MSTRG.3876.2	MSTRG.3876	XM_040657734.1	ENOX1	-273	sense-overlapping
MSTRG.3876.2	MSTRG.3876	XM_040657714.1	ENOX1	-273	sense-overlapping
MSTRG.3876.2	MSTRG.3876	XM_040657751.1	ENOX1	-273	sense-overlapping
MSTRG.29564.1	MSTRG.29564	XM_040655670.1	LOC101751171	-873	antisense
MSTRG.29564.1	MSTRG.29564	XM_040655668.1	LOC101751171	-873	antisense
MSTRG.29564.1	MSTRG.29564	XM_040655672.1	LOC101751171	-873	antisense
MSTRG.29564.1	MSTRG.29564	XM_040655669.1	LOC101751171	-873	antisense
MSTRG.29564.1	MSTRG.29564	XM_040655665.1	LOC121108245	9936	upstream
MSTRG.29564.1	MSTRG.29564	XM_040655667.1	LOC101751171	-873	antisense
MSTRG.29315.1	MSTRG.29315	XM_040655206.1	LOC112531143	-5961	antisense
MSTRG.29315.1	MSTRG.29315	XM_025144611.2	LOC100859602	-70055	sense-overlapping
MSTRG.29315.1	MSTRG.29315	XM_025144610.2	LOC100859602	-70342	sense-overlapping
MSTRG.28010.1	MSTRG.28010	XM_040653639.1	STAP2	1234	downstream
MSTRG.28010.1	MSTRG.28010	XM_015299725.3	MPND	6965	downstream
MSTRG.28010.1	MSTRG.28010	XM_015299726.3	MPND	8540	downstream
MSTRG.28010.1	MSTRG.28010	XM_040653641.1	STAP2	1234	downstream
MSTRG.28010.1	MSTRG.28010	XM_040653634.1	MPND	6965	downstream
MSTRG.28010.1	MSTRG.28010	XM_040653640.1	STAP2	1234	downstream
MSTRG.28010.1	MSTRG.28010	XM_040653642.1	STAP2	1234	downstream
MSTRG.28010.1	MSTRG.28010	XM_025144384.2	LOC107051263	-302	sense-overlapping
MSTRG.6720.1	MSTRG.6720	XM_040684996.1	LDLRAD4	-311	sense-overlapping
MSTRG.6720.1	MSTRG.6720	XM_040684995.1	LDLRAD4	-311	sense-overlapping
MSTRG.6720.1	MSTRG.6720	XM_015282455.3	LDLRAD4	-311	sense-overlapping
MSTRG.6720.1	MSTRG.6720	XM_040685019.1	LDLRAD4	-311	sense-overlapping
MSTRG.18401.1	MSTRG.18401	XM_040705652.1	LOC100857766	1551	upstream
MSTRG.18401.1	MSTRG.18401	XM_004943342.4	LOC100857766	1551	upstream
MSTRG.18401.1	MSTRG.18401	XM_040705653.1	LOC100857766	1551	upstream
MSTRG.18401.1	MSTRG.18401	NM_001277697.1	SLC51A	4920	upstream
MSTRG.18401.1	MSTRG.18401	XM_040705654.1	LOC100857766	1551	upstream
MSTRG.18401.1	MSTRG.18401	XM_003641790.5	LOC100857766	1551	upstream
MSTRG.18401.1	MSTRG.18401	NM_205256.2	TFRC	2344	downstream
MSTRG.18401.1	MSTRG.18401	XM_040705651.1	PCYT1A	7265	upstream
MSTRG.18401.1	MSTRG.18401	XM_015291382.3	TFRC	333	downstream
MSTRG.18401.1	MSTRG.18401	XM_025153429.2	PCYT1A	7265	upstream
MSTRG.18924.1	MSTRG.18924	XM_040706415.1	NEIL1	-470	antisense
MSTRG.18924.1	MSTRG.18924	NM_001080876.2	NEIL1	-470	antisense
MSTRG.18924.1	MSTRG.18924	NM_001277633.1	COMMD4	1146	downstream
MSTRG.18924.1	MSTRG.18924	NM_001277632.1	COMMD4	1146	downstream
MSTRG.18924.1	MSTRG.18924	XM_040706972.1	ZP3L1	8020	downstream
MSTRG.18924.1	MSTRG.18924	XM_025153787.2	ZP3	3736	downstream
MSTRG.18924.1	MSTRG.18924	NM_204389.2	ZP3	3736	downstream
MSTRG.18924.1	MSTRG.18924	NM_001389372.1	MAN2C1	3096	upstream
MSTRG.31456.9	MSTRG.31456	XM_040657076.1	LOC107050463	-1405	sense-overlapping
MSTRG.18782.2	MSTRG.18782	XM_422851.7	TUBA3E	4438	downstream
MSTRG.18782.2	MSTRG.18782	XM_025153443.2	LOC107054152	-241	antisense
MSTRG.18782.2	MSTRG.18782	XM_040705604.1	GYG1	-754	sense-overlapping
MSTRG.18782.2	MSTRG.18782	XM_025153395.2	GYG1	-564	sense-overlapping
MSTRG.18782.2	MSTRG.18782	XM_040705991.1	LOC107054152	-1433	antisense
MSTRG.18782.2	MSTRG.18782	XM_025153442.2	LOC107054152	-241	antisense
MSTRG.18782.2	MSTRG.18782	NM_001006558.1	GYG1	-1433	sense-overlapping
MSTRG.30565.3	MSTRG.30565	XM_040656066.1	AOPEP	449	upstream
MSTRG.30565.3	MSTRG.30565	XM_025145256.2	AOPEP	-1024	sense-overlapping
MSTRG.30565.3	MSTRG.30565	XM_040656062.1	AOPEP	-1024	sense-overlapping
MSTRG.30565.3	MSTRG.30565	XM_040656060.1	AOPEP	-1024	sense-overlapping
MSTRG.30565.3	MSTRG.30565	XM_040656061.1	AOPEP	-1024	sense-overlapping
MSTRG.30565.3	MSTRG.30565	XM_040656063.1	AOPEP	-1024	sense-overlapping
MSTRG.30565.3	MSTRG.30565	XM_040656064.1	AOPEP	-1024	sense-overlapping
MSTRG.30565.3	MSTRG.30565	XM_025145254.2	AOPEP	-1024	sense-overlapping
MSTRG.30565.3	MSTRG.30565	XM_040656065.1	AOPEP	-1024	sense-overlapping
MSTRG.30565.3	MSTRG.30565	XM_040656059.1	AOPEP	-1024	sense-overlapping
MSTRG.28883.1	MSTRG.28883	NM_001257372.2	MARS	3227	upstream
MSTRG.20037.2	MSTRG.20037	XM_040707160.1	LOC121111686	-5120	sense-overlapping
MSTRG.4906.1	MSTRG.4906	XM_418536.6	EXOG	-14587	sense-overlapping
MSTRG.4906.1	MSTRG.4906	XM_040695643.1	EXOG	-10480	sense-overlapping
MSTRG.4906.1	MSTRG.4906	XM_040695642.1	EXOG	-14587	sense-overlapping
MSTRG.4906.1	MSTRG.4906	NM_204317.1	ACVR2B	-31647	sense-overlapping
MSTRG.4482.1	MSTRG.4482	XM_025146953.2	LOC107055678	-4781	antisense
MSTRG.4482.1	MSTRG.4482	NM_204855.1	ART1L3	-1657	antisense
MSTRG.4482.1	MSTRG.4482	XM_040660020.1	LOC101750794	-2431	antisense
MSTRG.4482.1	MSTRG.4482	XM_040660008.1	LOC101750794	-6980	antisense
MSTRG.4482.1	MSTRG.4482	XM_040660005.1	LOC121109284	-2115	antisense
MSTRG.4482.1	MSTRG.4482	XM_040660014.1	LOC101750794	-5242	antisense
MSTRG.4482.1	MSTRG.4482	XM_040660261.1	ART1	-2490	antisense
MSTRG.4482.1	MSTRG.4482	XM_025152251.2	LOC107055625	-2071	antisense
MSTRG.4482.1	MSTRG.4482	NM_205113.2	LOC396008	-1652	sense-overlapping
MSTRG.4482.1	MSTRG.4482	XM_015280917.3	CHRNA10	-3600	antisense
MSTRG.4482.1	MSTRG.4482	NM_001101036.1	CHRNA10	-3391	antisense
MSTRG.4482.1	MSTRG.4482	XM_015280950.3	RHOG	-5420	antisense
MSTRG.4482.1	MSTRG.4482	XM_025144276.2	MAP6	-36837	antisense
MSTRG.4482.1	MSTRG.4482	XM_015280990.3	KLHL35	-10511	sense-overlapping
MSTRG.4482.1	MSTRG.4482	XM_004938991.4	MOGAT2	-17828	sense-overlapping
MSTRG.4482.1	MSTRG.4482	NM_204919.1	MAP6	-29226	antisense
MSTRG.4482.1	MSTRG.4482	XM_040659979.1	MOGAT2	-17828	sense-overlapping
MSTRG.4482.1	MSTRG.4482	XM_040660118.1	PGAP2	-14213	sense-overlapping
MSTRG.4482.1	MSTRG.4482	XM_040660050.1	NUP98	-38365	antisense
MSTRG.4482.1	MSTRG.4482	XM_040660047.1	NUP98	-38408	antisense
MSTRG.4482.1	MSTRG.4482	XM_040660154.1	PGAP2	-13964	sense-overlapping
MSTRG.4482.1	MSTRG.4482	XM_040660164.1	PGAP2	-14145	sense-overlapping
MSTRG.4482.1	MSTRG.4482	XM_040660145.1	PGAP2	-14149	sense-overlapping
MSTRG.4482.1	MSTRG.4482	XM_040660218.1	PGAP2	-14193	sense-overlapping
MSTRG.4482.1	MSTRG.4482	XM_040660137.1	PGAP2	-14161	sense-overlapping
MSTRG.4482.1	MSTRG.4482	XM_040660173.1	PGAP2	-12665	sense-overlapping
MSTRG.4482.1	MSTRG.4482	XM_040660189.1	PGAP2	-14193	sense-overlapping
MSTRG.4482.1	MSTRG.4482	XM_040660198.1	PGAP2	-14193	sense-overlapping
MSTRG.4482.1	MSTRG.4482	XM_015280954.3	NUP98	-38408	antisense
MSTRG.4482.1	MSTRG.4482	XM_040660085.1	NUP98	-33718	antisense
MSTRG.4482.1	MSTRG.4482	XM_040660207.1	PGAP2	-14211	sense-overlapping
MSTRG.4482.1	MSTRG.4482	XM_040660240.1	PGAP2	-13957	sense-overlapping
MSTRG.4482.1	MSTRG.4482	XM_040660212.1	PGAP2	-14193	sense-overlapping
MSTRG.4482.1	MSTRG.4482	XM_419374.7	DGAT2	-16257	sense-overlapping
MSTRG.4482.1	MSTRG.4482	XM_015300827.3	LOC107055677	-3291	antisense
MSTRG.4482.1	MSTRG.4482	XM_040660099.1	PGAP2	-14193	sense-overlapping
MSTRG.4482.1	MSTRG.4482	XM_040660074.1	NUP98	-33719	antisense
MSTRG.4482.1	MSTRG.4482	XM_040659954.1	DGAT2	-13005	sense-overlapping
MSTRG.4482.1	MSTRG.4482	XM_040660128.1	PGAP2	-13964	sense-overlapping
MSTRG.4482.1	MSTRG.4482	XM_040660178.1	PGAP2	-14193	sense-overlapping
MSTRG.4482.1	MSTRG.4482	XM_040660109.1	PGAP2	-14193	sense-overlapping
MSTRG.4482.1	MSTRG.4482	XM_040660063.1	NUP98	-38365	antisense
MSTRG.4482.1	MSTRG.4482	XM_040660229.1	PGAP2	-13956	sense-overlapping
MSTRG.4482.1	MSTRG.4482	NM_001030838.2	STIM1	-5030	sense-overlapping
MSTRG.4482.1	MSTRG.4482	XM_040700553.1	GDPD5	-52615	sense-overlapping
MSTRG.4482.1	MSTRG.4482	XM_015280976.3	GDPD5	-52615	sense-overlapping
MSTRG.4482.1	MSTRG.4482	XM_015280979.3	GDPD5	-42400	sense-overlapping
MSTRG.4482.1	MSTRG.4482	XM_040700560.1	GDPD5	-52615	sense-overlapping
MSTRG.4482.1	MSTRG.4482	XM_015280978.3	GDPD5	-52615	sense-overlapping
MSTRG.4482.1	MSTRG.4482	NM_001305150.1	GDPD5	-52615	sense-overlapping
MSTRG.4482.1	MSTRG.4482	XM_025150751.2	GDPD5	-52615	sense-overlapping
MSTRG.3205.4	MSTRG.3205	XM_416868.7	GTPBP6	-104	antisense
MSTRG.3205.4	MSTRG.3205	XM_040699030.1	STAG3	-4819	sense-overlapping
MSTRG.3205.4	MSTRG.3205	XM_015277701.3	STAG3	-4819	sense-overlapping
MSTRG.3205.4	MSTRG.3205	XM_015277703.3	STAG3	-4819	sense-overlapping
MSTRG.3205.4	MSTRG.3205	XM_015277702.3	STAG3	-4819	sense-overlapping
MSTRG.3205.4	MSTRG.3205	NM_001277835.1	STAG3	-4227	sense-overlapping
MSTRG.12013.1	MSTRG.12013	XM_015285618.3	PPP3CA	-255	sense-overlapping
MSTRG.12013.1	MSTRG.12013	XM_040699880.1	PPP3CA	-255	sense-overlapping
MSTRG.12013.1	MSTRG.12013	XM_015285622.3	PPP3CA	-255	sense-overlapping
MSTRG.12013.1	MSTRG.12013	XM_015285620.3	PPP3CA	-255	sense-overlapping
MSTRG.12013.1	MSTRG.12013	XM_015285623.3	PPP3CA	-255	sense-overlapping
MSTRG.12013.1	MSTRG.12013	XM_015285621.3	PPP3CA	-255	sense-overlapping
MSTRG.12013.1	MSTRG.12013	XM_015285619.3	PPP3CA	-255	sense-overlapping
MSTRG.11385.17	MSTRG.11385	XM_015276612.3	FAM13A	-4061	sense-overlapping
MSTRG.11385.17	MSTRG.11385	XM_040699872.1	FAM13A	-4061	sense-overlapping
MSTRG.11385.17	MSTRG.11385	XM_040699873.1	FAM13A	-4061	sense-overlapping
MSTRG.11385.17	MSTRG.11385	XM_015276610.3	FAM13A	-4061	sense-overlapping
MSTRG.11385.17	MSTRG.11385	XM_015276608.3	FAM13A	-4061	sense-overlapping
MSTRG.11385.17	MSTRG.11385	XM_025150260.2	FAM13A	-4061	sense-overlapping
MSTRG.11385.17	MSTRG.11385	XM_015276615.3	FAM13A	-4061	sense-overlapping
MSTRG.11385.17	MSTRG.11385	XM_015276607.3	FAM13A	-4061	sense-overlapping
MSTRG.11385.17	MSTRG.11385	XM_015276609.3	FAM13A	-4061	sense-overlapping
MSTRG.11385.17	MSTRG.11385	XM_015276611.3	FAM13A	-4061	sense-overlapping
MSTRG.11385.17	MSTRG.11385	XM_015276614.3	FAM13A	-4061	sense-overlapping
MSTRG.11385.17	MSTRG.11385	XM_040699870.1	FAM13A	-4061	sense-overlapping
MSTRG.11385.17	MSTRG.11385	XM_015276613.3	FAM13A	-4061	sense-overlapping
MSTRG.27102.2	MSTRG.27102	XM_003642694.5	FAM63A	9662	downstream
MSTRG.27102.2	MSTRG.27102	XM_040652654.1	FAM63A	9921	downstream
MSTRG.27102.2	MSTRG.27102	XM_003642684.4	CDC42SE1	2481	downstream
MSTRG.27102.2	MSTRG.27102	XM_040652658.1	CDC42SE1	2489	downstream
MSTRG.27102.2	MSTRG.27102	XM_040652656.1	MLLT11	-962	antisense
MSTRG.27102.2	MSTRG.27102	XM_003642685.5	MLLT11	-962	antisense
MSTRG.27102.2	MSTRG.27102	XM_040652655.1	MLLT11	-962	antisense
MSTRG.27102.2	MSTRG.27102	XM_004948350.4	MLLT11	-962	antisense
MSTRG.27102.2	MSTRG.27102	XM_040652653.1	SEMA6C	8510	upstream
MSTRG.27102.2	MSTRG.27102	XM_025143612.2	SEMA6C	8510	upstream
MSTRG.27102.2	MSTRG.27102	XM_015280041.3	SEMA6C	8510	upstream
MSTRG.27102.2	MSTRG.27102	XM_003642683.5	PRUNE1	5961	downstream
MSTRG.27102.2	MSTRG.27102	XM_025143614.2	GABPB2	257	upstream
MSTRG.27102.2	MSTRG.27102	XM_015280044.3	GABPB2	257	upstream
MSTRG.27102.2	MSTRG.27102	XM_003642687.5	GABPB2	257	upstream
MSTRG.27102.2	MSTRG.27102	XM_025143613.2	GABPB2	257	upstream
MSTRG.28990.3	MSTRG.28990	XM_040655069.1	LOC121108156	-15128	sense-overlapping
MSTRG.28990.3	MSTRG.28990	XM_040655066.1	LOC121108155	4299	downstream
MSTRG.28990.3	MSTRG.28990	XM_040655064.1	LOC121108155	4299	downstream
MSTRG.28990.3	MSTRG.28990	XM_040655070.1	LOC121108156	-15128	sense-overlapping
MSTRG.31264.15	MSTRG.31264	XM_040656833.1	LOC107050620	-2454	sense-overlapping
MSTRG.31264.12	MSTRG.31264	XM_040656833.1	LOC107050620	-615	sense-overlapping
MSTRG.31264.12	MSTRG.31264	XM_040656831.1	ELOB	2906	downstream
MSTRG.31264.13	MSTRG.31264	XM_040656833.1	LOC107050620	-4682	sense-overlapping
MSTRG.31264.13	MSTRG.31264	XM_040656831.1	ELOB	4683	downstream
MSTRG.20547.1	MSTRG.20547	XM_040646534.1	LOC121106635	-2993	antisense
MSTRG.20547.1	MSTRG.20547	XM_040646775.1	LOC112529939	2525	downstream
MSTRG.20547.1	MSTRG.20547	XM_040646535.1	LOC121106635	-2993	antisense
MSTRG.20547.1	MSTRG.20547	XM_040646565.1	LOC121106637	-2114	antisense
MSTRG.20547.1	MSTRG.20547	XM_040646533.1	LOC121106635	-2993	antisense
MSTRG.20547.1	MSTRG.20547	XM_040646532.1	LOC121106635	-2993	antisense
MSTRG.20547.1	MSTRG.20547	XM_040646776.1	LOC121106681	-6222	antisense
MSTRG.20547.1	MSTRG.20547	XM_040646778.1	LOC101747293	-1750	antisense
MSTRG.20547.1	MSTRG.20547	XM_015292880.3	BRK1	4910	upstream
MSTRG.20547.1	MSTRG.20547	XM_040646526.1	LOC121106634	-4117	antisense
MSTRG.20547.1	MSTRG.20547	NM_001039261.3	FANCD2	5700	upstream
MSTRG.20547.1	MSTRG.20547	XM_015292828.3	FANCD2	4910	upstream
MSTRG.20547.1	MSTRG.20547	XM_040646527.1	LOC121106634	-4350	antisense
MSTRG.20547.1	MSTRG.20547	XM_040646525.1	LOC121106634	-4117	antisense
MSTRG.20547.1	MSTRG.20547	XM_040646777.1	LOC121106682	-7025	antisense
MSTRG.20547.1	MSTRG.20547	XM_040646528.1	LOC121106634	-4117	antisense
MSTRG.20547.1	MSTRG.20547	XM_040646529.1	LOC121106634	-4117	antisense
MSTRG.20547.1	MSTRG.20547	XM_040646561.1	LOC415934	5589	downstream
MSTRG.20547.1	MSTRG.20547	XM_040646531.1	LOC101747452	-12489	antisense
MSTRG.17890.1	MSTRG.17890	XM_015290940.3	ROR1	-13433	sense-overlapping
MSTRG.4968.1	MSTRG.4968	XM_025148298.2	KMT2C	-1292	sense-overlapping
MSTRG.4968.1	MSTRG.4968	XM_015281219.3	KMT2C	-1292	sense-overlapping
MSTRG.4968.1	MSTRG.4968	XM_015281226.3	KMT2C	-1292	sense-overlapping
MSTRG.4968.1	MSTRG.4968	XM_040695357.1	KMT2C	-1292	sense-overlapping
MSTRG.4968.1	MSTRG.4968	XM_004939143.4	KMT2C	-1292	sense-overlapping
MSTRG.4968.1	MSTRG.4968	XM_015281228.3	KMT2C	-1292	sense-overlapping
MSTRG.4968.1	MSTRG.4968	XM_025148299.2	KMT2C	-1292	sense-overlapping
MSTRG.4968.1	MSTRG.4968	XM_015281218.3	KMT2C	-1292	sense-overlapping
MSTRG.4968.1	MSTRG.4968	XM_015281222.3	KMT2C	-1292	sense-overlapping
MSTRG.4968.1	MSTRG.4968	XM_040695286.1	KMT2C	-1292	sense-overlapping
MSTRG.4968.1	MSTRG.4968	XM_040695304.1	KMT2C	-1292	sense-overlapping
MSTRG.4968.1	MSTRG.4968	XM_040695330.1	KMT2C	-1292	sense-overlapping
MSTRG.4968.1	MSTRG.4968	XM_015281229.3	KMT2C	-1292	sense-overlapping
MSTRG.4968.1	MSTRG.4968	XM_015281220.3	KMT2C	-1292	sense-overlapping
MSTRG.4968.1	MSTRG.4968	XM_015281223.3	KMT2C	-1292	sense-overlapping
MSTRG.4968.1	MSTRG.4968	XM_015281221.3	KMT2C	-1292	sense-overlapping
MSTRG.4968.1	MSTRG.4968	XM_015281230.3	KMT2C	-1292	sense-overlapping
MSTRG.4968.1	MSTRG.4968	XM_040695354.1	KMT2C	-1292	sense-overlapping
MSTRG.4968.1	MSTRG.4968	XM_015281225.3	KMT2C	-1292	sense-overlapping
MSTRG.4968.1	MSTRG.4968	XM_040695299.1	KMT2C	-1292	sense-overlapping
MSTRG.4968.1	MSTRG.4968	XM_025148296.2	KMT2C	-1292	sense-overlapping
MSTRG.27737.4	MSTRG.27737	XM_040653332.1	MLLT6	-6758	sense-overlapping
MSTRG.27737.4	MSTRG.27737	XM_025144087.2	MLLT6	-6758	sense-overlapping
MSTRG.27737.4	MSTRG.27737	XM_025144086.2	MLLT6	-6758	sense-overlapping
MSTRG.27737.4	MSTRG.27737	XM_040653334.1	MLLT6	-3226	sense-overlapping
MSTRG.27737.4	MSTRG.27737	XM_040653331.1	MLLT6	-6758	sense-overlapping
MSTRG.27737.4	MSTRG.27737	XM_040653333.1	MLLT6	-3346	sense-overlapping
MSTRG.23625.5	MSTRG.23625	NM_001277641.2	ZBTB6	2545	upstream
MSTRG.23625.5	MSTRG.23625	XM_040649130.1	RC3H2	-8272	sense-overlapping
MSTRG.23625.5	MSTRG.23625	XM_004946006.4	RC3H2	-8671	sense-overlapping
MSTRG.23625.5	MSTRG.23625	XM_004946005.4	RC3H2	-8671	sense-overlapping
MSTRG.23625.5	MSTRG.23625	XM_025156049.2	ZBTB26	4355	upstream
MSTRG.23625.5	MSTRG.23625	NM_001277639.2	ZBTB26	6277	upstream
MSTRG.8832.1	MSTRG.8832	XM_040698550.1	RMDN2	-488	antisense
MSTRG.8832.1	MSTRG.8832	XM_040698552.1	RMDN2	-490	antisense
MSTRG.8832.1	MSTRG.8832	XM_040698551.1	RMDN2	-146	antisense
MSTRG.8832.1	MSTRG.8832	XM_040698553.1	RMDN2	-488	antisense
MSTRG.8832.1	MSTRG.8832	XM_419514.7	RMDN2	-146	antisense
MSTRG.8832.1	MSTRG.8832	XM_015283752.3	RMDN2	-486	antisense
MSTRG.5495.2	MSTRG.5495	XM_015281808.3	TBC1D5	-54779	sense-overlapping
MSTRG.5495.2	MSTRG.5495	XM_040696664.1	TBC1D5	-54779	sense-overlapping
MSTRG.5495.2	MSTRG.5495	XM_015281811.3	TBC1D5	-54779	sense-overlapping
MSTRG.5495.2	MSTRG.5495	XM_015281810.3	TBC1D5	-54779	sense-overlapping
MSTRG.5495.2	MSTRG.5495	XM_015281812.3	TBC1D5	-54779	sense-overlapping
MSTRG.5495.2	MSTRG.5495	XM_040696662.1	TBC1D5	-54779	sense-overlapping
MSTRG.7752.1	MSTRG.7752	XM_040674285.1	SCX	3443	downstream
MSTRG.7752.1	MSTRG.7752	NM_204253.1	SCX	-1590	antisense
MSTRG.7752.1	MSTRG.7752	XM_025148111.2	BOP1	-5447	sense-overlapping
MSTRG.12180.3	MSTRG.12180	XM_040699789.1	ATP8A1	-2154	sense-overlapping
MSTRG.12180.3	MSTRG.12180	XM_040699786.1	ATP8A1	-9433	sense-overlapping
MSTRG.12180.3	MSTRG.12180	XM_040699787.1	ATP8A1	-9433	sense-overlapping
MSTRG.12180.3	MSTRG.12180	XM_004936074.4	ATP8A1	-7668	sense-overlapping
MSTRG.12180.3	MSTRG.12180	XM_025149963.2	ATP8A1	-9433	sense-overlapping
MSTRG.12180.3	MSTRG.12180	XM_040699788.1	ATP8A1	-7668	sense-overlapping
MSTRG.10134.3	MSTRG.10134	XM_015276028.2	HPCAL1	-9760	sense-overlapping
MSTRG.10134.3	MSTRG.10134	XM_040696860.1	HPCAL1	-33564	sense-overlapping
MSTRG.10134.3	MSTRG.10134	XM_015276026.3	HPCAL1	-33718	sense-overlapping
MSTRG.10134.3	MSTRG.10134	XM_025148553.2	HPCAL1	-24515	sense-overlapping
MSTRG.10134.3	MSTRG.10134	XM_040696861.1	HPCAL1	-6883	sense-overlapping
MSTRG.10134.3	MSTRG.10134	NM_205234.1	HPCAL1	-33718	sense-overlapping
MSTRG.10134.3	MSTRG.10134	XM_015276027.3	HPCAL1	-7839	sense-overlapping
MSTRG.10134.3	MSTRG.10134	XM_040696864.1	HPCAL1	-7798	sense-overlapping
MSTRG.10134.3	MSTRG.10134	XM_025148555.2	HPCAL1	205	downstream
MSTRG.10134.3	MSTRG.10134	XM_040696863.1	HPCAL1	-742	sense-overlapping
MSTRG.10134.3	MSTRG.10134	XM_025148554.2	HPCAL1	-8034	sense-overlapping
MSTRG.10134.2	MSTRG.10134	XM_015276024.2	HPCAL1	-1289	sense-overlapping
MSTRG.10134.2	MSTRG.10134	XM_015276028.2	HPCAL1	-23297	sense-overlapping
MSTRG.10134.2	MSTRG.10134	XM_040696860.1	HPCAL1	-47101	sense-overlapping
MSTRG.10134.2	MSTRG.10134	XM_015276026.3	HPCAL1	-47255	sense-overlapping
MSTRG.10134.2	MSTRG.10134	XM_025148553.2	HPCAL1	-38052	sense-overlapping
MSTRG.10134.2	MSTRG.10134	XM_040696861.1	HPCAL1	-20420	sense-overlapping
MSTRG.10134.2	MSTRG.10134	NM_205234.1	HPCAL1	-47255	sense-overlapping
MSTRG.10134.2	MSTRG.10134	XM_015276027.3	HPCAL1	-21376	sense-overlapping
MSTRG.10134.2	MSTRG.10134	XM_040696864.1	HPCAL1	-21335	sense-overlapping
MSTRG.10134.2	MSTRG.10134	XM_025148555.2	HPCAL1	-13332	sense-overlapping
MSTRG.10134.2	MSTRG.10134	XM_040696863.1	HPCAL1	-14279	sense-overlapping
MSTRG.10134.2	MSTRG.10134	XM_025148554.2	HPCAL1	-21571	sense-overlapping
MSTRG.19924.1	MSTRG.19924	XM_004944184.4	ZNF423	-2195	sense-overlapping
MSTRG.19924.1	MSTRG.19924	XM_414103.7	ZNF423	-2195	sense-overlapping
MSTRG.31691.20	MSTRG.31691	XM_040657324.1	LOC121108963	-1632	sense-overlapping
MSTRG.15616.1	MSTRG.15616	XM_040702483.1	ADAM12	-7900	sense-overlapping
MSTRG.15616.1	MSTRG.15616	NM_001142850.4	ADAM12	2273	downstream
MSTRG.15616.1	MSTRG.15616	XM_040702488.1	ADAM12	-7899	sense-overlapping
MSTRG.15616.1	MSTRG.15616	XM_040702486.1	ADAM12	-7900	sense-overlapping
MSTRG.15616.1	MSTRG.15616	XM_040702487.1	ADAM12	6280	downstream
MSTRG.15616.1	MSTRG.15616	XM_040702485.1	ADAM12	-7900	sense-overlapping
MSTRG.15616.1	MSTRG.15616	XM_040702484.1	ADAM12	1675	downstream
MSTRG.15616.1	MSTRG.15616	NM_001270714.3	ADAM12	2273	downstream
MSTRG.15616.1	MSTRG.15616	XM_040702802.1	C10orf90	13	upstream
MSTRG.15616.1	MSTRG.15616	XM_040702801.1	C10orf90	13	upstream
MSTRG.13032.1	MSTRG.13032	XM_025150625.2	TEAD1	-955	antisense
MSTRG.13032.1	MSTRG.13032	XM_040700749.1	TEAD1	-955	antisense
MSTRG.13032.1	MSTRG.13032	XM_040700748.1	TEAD1	-955	antisense
MSTRG.13032.1	MSTRG.13032	XM_040700750.1	TEAD1	-955	antisense
MSTRG.13032.1	MSTRG.13032	XM_025150629.2	TEAD1	-955	antisense
MSTRG.13032.1	MSTRG.13032	XM_015286342.3	TEAD1	-959	antisense
MSTRG.13032.1	MSTRG.13032	XM_025150619.2	TEAD1	-1353	antisense
MSTRG.13032.1	MSTRG.13032	NM_001199405.1	TEAD1	-1383	antisense
MSTRG.13032.1	MSTRG.13032	XM_015286351.2	TEAD1	-955	antisense
MSTRG.13032.1	MSTRG.13032	XM_040700747.1	TEAD1	-966	antisense
MSTRG.13032.1	MSTRG.13032	XM_015286355.2	TEAD1	-955	antisense
MSTRG.13032.1	MSTRG.13032	XM_040700745.1	TEAD1	-959	antisense
MSTRG.13032.1	MSTRG.13032	XM_025150620.2	TEAD1	-1353	antisense
MSTRG.13032.1	MSTRG.13032	XM_015286358.3	TEAD1	-1353	antisense
MSTRG.31691.29	MSTRG.31691	XM_040657324.1	LOC121108963	-1632	sense-overlapping
MSTRG.8067.1	MSTRG.8067	XM_025149219.2	MACROD2	-3715	sense-overlapping
MSTRG.8067.1	MSTRG.8067	XM_025149218.2	MACROD2	-3715	sense-overlapping
MSTRG.8067.1	MSTRG.8067	XM_040697783.1	MACROD2	-3715	sense-overlapping
MSTRG.8067.1	MSTRG.8067	XM_040697782.1	MACROD2	-3715	sense-overlapping
MSTRG.8067.1	MSTRG.8067	XM_040697784.1	MACROD2	-3715	sense-overlapping
MSTRG.8067.1	MSTRG.8067	XM_040697788.1	MACROD2	-3715	sense-overlapping
MSTRG.8067.1	MSTRG.8067	XM_040697786.1	MACROD2	-3715	sense-overlapping
MSTRG.8067.1	MSTRG.8067	XM_015283426.3	MACROD2	-3715	sense-overlapping
MSTRG.8067.1	MSTRG.8067	XM_015283424.3	MACROD2	-3715	sense-overlapping
MSTRG.8067.1	MSTRG.8067	XM_040697785.1	MACROD2	-3715	sense-overlapping
MSTRG.8067.1	MSTRG.8067	XM_040697787.1	MACROD2	-3715	sense-overlapping
MSTRG.8067.1	MSTRG.8067	XM_015283425.3	MACROD2	-3715	sense-overlapping
MSTRG.29514.1	MSTRG.29514	XM_040656199.1	LOC121108491	-2810	sense-overlapping
MSTRG.11113.1	MSTRG.11113	XM_040698865.1	MND1	-16759	sense-overlapping
MSTRG.11113.1	MSTRG.11113	XM_025149582.2	MND1	-16759	sense-overlapping
MSTRG.11113.1	MSTRG.11113	XM_025149584.2	MND1	-16759	sense-overlapping
MSTRG.11113.1	MSTRG.11113	XM_040698867.1	MND1	-16759	sense-overlapping
MSTRG.11113.1	MSTRG.11113	XM_040698868.1	MND1	-16759	sense-overlapping
MSTRG.11113.1	MSTRG.11113	XM_015285279.3	MND1	-16759	sense-overlapping
MSTRG.11113.1	MSTRG.11113	XM_025149579.2	MND1	-16759	sense-overlapping
MSTRG.11113.1	MSTRG.11113	NM_001257313.1	MND1	-16759	sense-overlapping
MSTRG.11113.1	MSTRG.11113	XM_015285282.3	MND1	-16759	sense-overlapping
MSTRG.11113.1	MSTRG.11113	XM_015285278.3	MND1	-16759	sense-overlapping
MSTRG.11113.1	MSTRG.11113	XM_025149583.2	MND1	-16759	sense-overlapping
MSTRG.11113.1	MSTRG.11113	XM_025149581.2	MND1	-16759	sense-overlapping
MSTRG.11113.1	MSTRG.11113	XM_015285281.3	MND1	-16759	sense-overlapping
MSTRG.11113.1	MSTRG.11113	XM_025149580.2	MND1	-16759	sense-overlapping
MSTRG.11113.1	MSTRG.11113	XM_040698864.1	MND1	-16759	sense-overlapping
MSTRG.11113.1	MSTRG.11113	XM_025149585.2	MND1	-16759	sense-overlapping
MSTRG.11113.1	MSTRG.11113	XM_040698866.1	MND1	-9774	sense-overlapping
MSTRG.11113.1	MSTRG.11113	XM_040699677.1	KIAA0922	7664	downstream
MSTRG.70.1	MSTRG.70	XM_025152878.2	SHANK3	-2736	sense-overlapping
MSTRG.26189.8	MSTRG.26189	XM_040651980.1	AHDC1	-2499	sense-overlapping
MSTRG.26189.8	MSTRG.26189	XM_040651976.1	AHDC1	9561	downstream
MSTRG.26189.8	MSTRG.26189	XM_040651981.1	AHDC1	-2499	sense-overlapping
MSTRG.26189.8	MSTRG.26189	XM_040651979.1	AHDC1	-2499	sense-overlapping
MSTRG.26189.8	MSTRG.26189	XM_025143038.2	AHDC1	-2499	sense-overlapping
MSTRG.26189.8	MSTRG.26189	XM_040651978.1	AHDC1	-2499	sense-overlapping
MSTRG.26189.8	MSTRG.26189	XM_040651977.1	AHDC1	-2499	sense-overlapping
MSTRG.15366.1	MSTRG.15366	XM_015288786.3	ARMH3	-1251	sense-overlapping
MSTRG.15366.1	MSTRG.15366	XM_015288787.3	ARMH3	-1251	sense-overlapping
MSTRG.15366.1	MSTRG.15366	XM_040702516.1	ARMH3	-1251	sense-overlapping
MSTRG.15366.1	MSTRG.15366	XM_015288785.3	ARMH3	-1251	sense-overlapping
MSTRG.28877.2	MSTRG.28877	XM_040654794.1	LOC107049479	9849	downstream
MSTRG.72.1	MSTRG.72	XM_025152878.2	SHANK3	-2521	sense-overlapping
MSTRG.31431.1	MSTRG.31431	XM_040657078.1	LOC121108868	-568	antisense
MSTRG.31431.1	MSTRG.31431	XM_040657077.1	LOC121108867	5612	downstream
MSTRG.31431.1	MSTRG.31431	XM_040657067.1	INTS5	4019	upstream
MSTRG.31431.2	MSTRG.31431	XM_040657078.1	LOC121108868	-573	antisense
MSTRG.31431.2	MSTRG.31431	XM_040657077.1	LOC121108867	5612	downstream
MSTRG.31431.2	MSTRG.31431	XM_040657067.1	INTS5	4014	upstream
MSTRG.26189.7	MSTRG.26189	XM_040651980.1	AHDC1	-3262	sense-overlapping
MSTRG.26189.7	MSTRG.26189	XM_040651976.1	AHDC1	8547	downstream
MSTRG.26189.7	MSTRG.26189	XM_040651981.1	AHDC1	-3262	sense-overlapping
MSTRG.26189.7	MSTRG.26189	XM_040651979.1	AHDC1	-3262	sense-overlapping
MSTRG.26189.7	MSTRG.26189	XM_025143038.2	AHDC1	-3262	sense-overlapping
MSTRG.26189.7	MSTRG.26189	XM_040651978.1	AHDC1	-3262	sense-overlapping
MSTRG.26189.7	MSTRG.26189	XM_040651977.1	AHDC1	-3262	sense-overlapping
MSTRG.8069.1	MSTRG.8069	XM_025149219.2	MACROD2	-152550	sense-overlapping
MSTRG.8069.1	MSTRG.8069	XM_025149218.2	MACROD2	-152550	sense-overlapping
MSTRG.8069.1	MSTRG.8069	XM_040697783.1	MACROD2	-152550	sense-overlapping
MSTRG.8069.1	MSTRG.8069	XM_040697782.1	MACROD2	-152550	sense-overlapping
MSTRG.8069.1	MSTRG.8069	XM_040697784.1	MACROD2	-152550	sense-overlapping
MSTRG.8069.1	MSTRG.8069	XM_040697788.1	MACROD2	-152550	sense-overlapping
MSTRG.8069.1	MSTRG.8069	XM_040697786.1	MACROD2	-152550	sense-overlapping
MSTRG.8069.1	MSTRG.8069	XM_015283426.3	MACROD2	-152550	sense-overlapping
MSTRG.8069.1	MSTRG.8069	XM_015283424.3	MACROD2	-152550	sense-overlapping
MSTRG.8069.1	MSTRG.8069	XM_040697785.1	MACROD2	-152550	sense-overlapping
MSTRG.8069.1	MSTRG.8069	XM_040697787.1	MACROD2	-152550	sense-overlapping
MSTRG.8069.1	MSTRG.8069	XM_015283425.3	MACROD2	-152550	sense-overlapping
MSTRG.31253.8	MSTRG.31253	XM_040656834.1	LOC121108725	-382	sense-overlapping
MSTRG.31253.8	MSTRG.31253	XM_040656832.1	LOC121108723	2113	downstream
MSTRG.31253.8	MSTRG.31253	XM_040656830.1	LOC112531347	5123	upstream
MSTRG.4410.4	MSTRG.4410	XM_040658090.1	LOC121109095	6180	downstream
MSTRG.4410.4	MSTRG.4410	XM_040706832.1	LOC121109083	9567	downstream
MSTRG.4410.4	MSTRG.4410	XM_040654036.1	LOC121107828	-14039	sense-overlapping
MSTRG.4410.4	MSTRG.4410	XM_040654040.1	LOC121107828	-9519	sense-overlapping
MSTRG.4410.4	MSTRG.4410	XM_040654030.1	LOC121107828	-14039	sense-overlapping
MSTRG.4410.4	MSTRG.4410	XM_015273194.3	LOC101748569	-188	antisense
MSTRG.4410.5	MSTRG.4410	XM_040658090.1	LOC121109095	6222	downstream
MSTRG.4410.5	MSTRG.4410	XM_040706832.1	LOC121109083	9609	downstream
MSTRG.4410.5	MSTRG.4410	XM_040654036.1	LOC121107828	-13997	sense-overlapping
MSTRG.4410.5	MSTRG.4410	XM_040654040.1	LOC121107828	-9477	sense-overlapping
MSTRG.4410.5	MSTRG.4410	XM_040654030.1	LOC121107828	-13997	sense-overlapping
MSTRG.4410.5	MSTRG.4410	XM_015273194.3	LOC101748569	-188	antisense
MSTRG.4410.1	MSTRG.4410	XM_040658090.1	LOC121109095	5740	downstream
MSTRG.4410.1	MSTRG.4410	XM_040706832.1	LOC121109083	9127	downstream
MSTRG.4410.1	MSTRG.4410	XM_040654036.1	LOC121107828	-14192	sense-overlapping
MSTRG.4410.1	MSTRG.4410	XM_040654040.1	LOC121107828	-9672	sense-overlapping
MSTRG.4410.1	MSTRG.4410	XM_040654030.1	LOC121107828	-14198	sense-overlapping
MSTRG.4410.1	MSTRG.4410	XM_015273194.3	LOC101748569	-194	antisense
MSTRG.4410.3	MSTRG.4410	XM_040658090.1	LOC121109095	6172	downstream
MSTRG.4410.3	MSTRG.4410	XM_040706832.1	LOC121109083	9559	downstream
MSTRG.4410.3	MSTRG.4410	XM_040654036.1	LOC121107828	-14013	sense-overlapping
MSTRG.4410.3	MSTRG.4410	XM_040654040.1	LOC121107828	-9527	sense-overlapping
MSTRG.4410.3	MSTRG.4410	XM_040654030.1	LOC121107828	-14013	sense-overlapping
MSTRG.4410.3	MSTRG.4410	XM_015273194.3	LOC101748569	-154	antisense
MSTRG.2564.1	MSTRG.2564	XM_025144886.2	NCAM2	-4157	antisense
MSTRG.2564.1	MSTRG.2564	XM_425540.7	NCAM2	-4157	antisense
MSTRG.31249.7	MSTRG.31249	XM_040656813.1	HNRNPC	794	downstream
MSTRG.31249.7	MSTRG.31249	XM_040656815.1	SUPT16H	-491	sense-overlapping
MSTRG.31249.6	MSTRG.31249	XM_040656813.1	HNRNPC	4226	downstream
MSTRG.31249.6	MSTRG.31249	XM_040656815.1	SUPT16H	-491	sense-overlapping
MSTRG.11215.4	MSTRG.11215	XM_040698715.1	SMAD1	-6914	sense-overlapping
MSTRG.11215.4	MSTRG.11215	XM_040698719.1	SMAD1	-7301	sense-overlapping
MSTRG.11215.4	MSTRG.11215	XM_040698716.1	SMAD1	-7301	sense-overlapping
MSTRG.11215.4	MSTRG.11215	XM_040698718.1	SMAD1	-7301	sense-overlapping
MSTRG.11215.4	MSTRG.11215	XM_025149514.2	SMAD1	-7301	sense-overlapping
MSTRG.11215.4	MSTRG.11215	XM_040698717.1	SMAD1	-7301	sense-overlapping
MSTRG.11215.4	MSTRG.11215	XM_015276131.3	SMAD1	1145	downstream
MSTRG.11215.4	MSTRG.11215	XM_040698713.1	SMAD1	-7301	sense-overlapping
MSTRG.11215.4	MSTRG.11215	XM_040698714.1	SMAD1	-7301	sense-overlapping
MSTRG.31249.4	MSTRG.31249	XM_040656813.1	HNRNPC	603	downstream
MSTRG.31249.4	MSTRG.31249	XM_040656815.1	SUPT16H	-491	sense-overlapping
MSTRG.31249.3	MSTRG.31249	XM_040656813.1	HNRNPC	4903	downstream
MSTRG.31249.3	MSTRG.31249	XM_040656815.1	SUPT16H	-491	sense-overlapping
MSTRG.31249.2	MSTRG.31249	XM_040656813.1	HNRNPC	603	downstream
MSTRG.31249.2	MSTRG.31249	XM_040656815.1	SUPT16H	-491	sense-overlapping
MSTRG.24369.3	MSTRG.24369	XM_015295959.3	CLIP2	-9698	sense-overlapping
MSTRG.24369.3	MSTRG.24369	XM_015295957.3	CLIP2	-9698	sense-overlapping
MSTRG.24369.3	MSTRG.24369	XM_040650583.1	CLIP2	-8308	sense-overlapping
MSTRG.14632.1	MSTRG.14632	XM_015276744.3	MAP4K5	-22575	sense-overlapping
MSTRG.14632.1	MSTRG.14632	XM_015276743.3	MAP4K5	-22575	sense-overlapping
MSTRG.14632.1	MSTRG.14632	XM_040701819.1	MAP4K5	-7665	sense-overlapping
MSTRG.14632.1	MSTRG.14632	XM_015276742.3	MAP4K5	-22575	sense-overlapping
MSTRG.14632.1	MSTRG.14632	XM_015276741.3	MAP4K5	-22575	sense-overlapping
MSTRG.14632.1	MSTRG.14632	XM_015276745.3	MAP4K5	-22575	sense-overlapping
MSTRG.19742.1	MSTRG.19742	XM_015279171.3	RLTPR	-1844	sense-overlapping
MSTRG.19742.1	MSTRG.19742	XM_015279170.3	RLTPR	-1844	sense-overlapping
MSTRG.19742.1	MSTRG.19742	XM_414033.7	RLTPR	-1844	sense-overlapping
MSTRG.19742.1	MSTRG.19742	XM_015279182.3	ACD	3225	downstream
MSTRG.19742.1	MSTRG.19742	XM_015279183.3	ACD	3225	downstream
MSTRG.19742.1	MSTRG.19742	XM_015279185.3	ACD	3225	downstream
MSTRG.31249.8	MSTRG.31249	XM_040656813.1	HNRNPC	4903	downstream
MSTRG.31249.8	MSTRG.31249	XM_040656815.1	SUPT16H	-491	sense-overlapping
MSTRG.24901.2	MSTRG.24901	XM_040650885.1	MMP24	-3896	sense-overlapping
MSTRG.23849.75	MSTRG.23849	XM_040648825.1	YLEC13	-7826	sense-overlapping
MSTRG.23849.75	MSTRG.23849	XM_040648739.1	MHCY4	-7826	antisense
MSTRG.24738.4	MSTRG.24738	NM_001113741.1	SRSF1	8630	upstream
MSTRG.24738.4	MSTRG.24738	XM_040650099.1	VEZF1	-1566	sense-overlapping
MSTRG.24738.4	MSTRG.24738	XM_015295801.3	VEZF1	-1566	sense-overlapping
MSTRG.24738.4	MSTRG.24738	XM_040650097.1	VEZF1	-1566	sense-overlapping
MSTRG.24738.4	MSTRG.24738	XM_040650098.1	VEZF1	-1566	sense-overlapping
MSTRG.24738.4	MSTRG.24738	XM_025141976.2	VEZF1	-1566	sense-overlapping
MSTRG.24738.4	MSTRG.24738	NM_001037827.1	VEZF1	-1355	sense-overlapping
MSTRG.31304.3	MSTRG.31304	XM_040656851.1	LOC121108733	1412	upstream
MSTRG.31304.3	MSTRG.31304	XM_040656850.1	LOC121108733	1418	upstream
MSTRG.31304.3	MSTRG.31304	XM_040656852.1	LOC121108734	8477	downstream
MSTRG.31304.2	MSTRG.31304	XM_040656851.1	LOC121108733	404	upstream
MSTRG.31304.2	MSTRG.31304	XM_040656850.1	LOC121108733	410	upstream
MSTRG.31304.2	MSTRG.31304	XM_040656852.1	LOC121108734	8647	downstream
MSTRG.31304.1	MSTRG.31304	XM_040656851.1	LOC121108733	393	upstream
MSTRG.31304.1	MSTRG.31304	XM_040656850.1	LOC121108733	399	upstream
MSTRG.31304.1	MSTRG.31304	XM_040656852.1	LOC121108734	8361	downstream
MSTRG.7301.1	MSTRG.7301	XM_040695919.1	VPS13B	-908	sense-overlapping
MSTRG.7301.1	MSTRG.7301	XM_040695918.1	VPS13B	-908	sense-overlapping
MSTRG.7301.1	MSTRG.7301	XM_040695917.1	VPS13B	-908	sense-overlapping
MSTRG.7301.1	MSTRG.7301	XM_040695916.1	VPS13B	-908	sense-overlapping
MSTRG.7301.1	MSTRG.7301	XM_025148060.2	VPS13B	-908	sense-overlapping
MSTRG.31306.4	MSTRG.31306	XM_040656852.1	LOC121108734	-15850	sense-overlapping
MSTRG.26944.1	MSTRG.26944	XM_040652592.1	GATAD2B	-1953	sense-overlapping
MSTRG.26944.1	MSTRG.26944	XM_040652593.1	GATAD2B	-1953	sense-overlapping
MSTRG.26944.1	MSTRG.26944	XM_040652589.1	GATAD2B	-1953	sense-overlapping
MSTRG.26944.1	MSTRG.26944	XM_040652588.1	GATAD2B	-1953	sense-overlapping
MSTRG.26944.1	MSTRG.26944	XM_040652590.1	GATAD2B	-1953	sense-overlapping
MSTRG.26944.1	MSTRG.26944	XM_015273153.3	GATAD2B	-1953	sense-overlapping
MSTRG.26944.1	MSTRG.26944	XM_040652591.1	GATAD2B	-1953	sense-overlapping
MSTRG.31306.3	MSTRG.31306	XM_040656852.1	LOC121108734	-1669	sense-overlapping
MSTRG.4062.2	MSTRG.4062	XM_015277945.3	SLC7A1	-5839	sense-overlapping
MSTRG.4062.2	MSTRG.4062	XM_015277937.3	SLC7A1	-5839	sense-overlapping
MSTRG.30303.6	MSTRG.30303	XM_004949073.4	KIAA2026	-8955	sense-overlapping
MSTRG.30303.6	MSTRG.30303	XM_015280186.3	KIAA2026	-8955	sense-overlapping
MSTRG.30303.6	MSTRG.30303	XM_025145248.2	KIAA2026	-8955	sense-overlapping
MSTRG.30303.6	MSTRG.30303	XM_015280187.3	KIAA2026	-8955	sense-overlapping
MSTRG.23853.19	MSTRG.23853	XM_040648652.1	LOC121106909	-1847	sense-overlapping
MSTRG.23853.19	MSTRG.23853	XM_040648653.1	LOC121106910	-1636	sense-overlapping
MSTRG.23853.18	MSTRG.23853	XM_040648652.1	LOC121106909	-1847	sense-overlapping
MSTRG.23853.18	MSTRG.23853	XM_040648653.1	LOC121106910	-1756	sense-overlapping
MSTRG.2271.1	MSTRG.2271	XM_025144158.2	ZPLD1	-1776	sense-overlapping
MSTRG.2271.1	MSTRG.2271	XM_040705236.1	ZPLD1	-1776	sense-overlapping
MSTRG.2271.1	MSTRG.2271	XM_040705238.1	ZPLD1	-1776	sense-overlapping
MSTRG.2271.1	MSTRG.2271	XM_025144150.2	ZPLD1	-1776	sense-overlapping
MSTRG.2271.1	MSTRG.2271	XM_040705243.1	ZPLD1	-1776	sense-overlapping
MSTRG.2271.1	MSTRG.2271	XM_040705240.1	ZPLD1	-1776	sense-overlapping
MSTRG.2271.1	MSTRG.2271	XM_040705248.1	ZPLD1	-1776	sense-overlapping
MSTRG.2271.1	MSTRG.2271	XM_040705259.1	ZPLD1	-1776	sense-overlapping
MSTRG.2271.1	MSTRG.2271	XM_040705255.1	ZPLD1	-1776	sense-overlapping
MSTRG.28463.3	MSTRG.28463	XM_040653925.1	DNAJB1	9211	upstream
MSTRG.28463.3	MSTRG.28463	XM_025145813.2	DNAJB1	8609	upstream
MSTRG.28463.3	MSTRG.28463	XM_040653926.1	DNAJB1	8585	upstream
MSTRG.28463.3	MSTRG.28463	XM_040653933.1	LOC107050163	-646	sense-overlapping
MSTRG.28463.3	MSTRG.28463	XM_040653935.1	LOC107050163	-646	sense-overlapping
MSTRG.28463.3	MSTRG.28463	XM_040653931.1	LOC107050163	-646	sense-overlapping
MSTRG.28463.3	MSTRG.28463	XM_040653927.1	LOC107050163	-646	sense-overlapping
MSTRG.28463.3	MSTRG.28463	XM_040653937.1	LOC107050163	-646	sense-overlapping
MSTRG.28463.3	MSTRG.28463	XM_040653932.1	LOC107050163	-646	sense-overlapping
MSTRG.28463.3	MSTRG.28463	XM_040653928.1	LOC107050163	-646	sense-overlapping
MSTRG.28463.3	MSTRG.28463	XM_040653936.1	LOC107050163	-646	sense-overlapping
MSTRG.28463.3	MSTRG.28463	XM_040653929.1	LOC107050163	-646	sense-overlapping
MSTRG.28463.3	MSTRG.28463	XM_040653930.1	LOC107050163	-646	sense-overlapping
MSTRG.28463.3	MSTRG.28463	XM_040653934.1	LOC107050163	-646	sense-overlapping
MSTRG.28463.2	MSTRG.28463	XM_040653925.1	DNAJB1	8931	upstream
MSTRG.28463.2	MSTRG.28463	XM_025145813.2	DNAJB1	8329	upstream
MSTRG.28463.2	MSTRG.28463	XM_040653926.1	DNAJB1	8305	upstream
MSTRG.28463.2	MSTRG.28463	XM_040653933.1	LOC107050163	-933	sense-overlapping
MSTRG.28463.2	MSTRG.28463	XM_040653935.1	LOC107050163	-933	sense-overlapping
MSTRG.28463.2	MSTRG.28463	XM_040653931.1	LOC107050163	-933	sense-overlapping
MSTRG.28463.2	MSTRG.28463	XM_040653927.1	LOC107050163	-933	sense-overlapping
MSTRG.28463.2	MSTRG.28463	XM_040653937.1	LOC107050163	-933	sense-overlapping
MSTRG.28463.2	MSTRG.28463	XM_040653932.1	LOC107050163	-933	sense-overlapping
MSTRG.28463.2	MSTRG.28463	XM_040653928.1	LOC107050163	-933	sense-overlapping
MSTRG.28463.2	MSTRG.28463	XM_040653936.1	LOC107050163	-933	sense-overlapping
MSTRG.28463.2	MSTRG.28463	XM_040653929.1	LOC107050163	-933	sense-overlapping
MSTRG.28463.2	MSTRG.28463	XM_040653930.1	LOC107050163	-933	sense-overlapping
MSTRG.28463.2	MSTRG.28463	XM_040653934.1	LOC107050163	-933	sense-overlapping
MSTRG.28463.1	MSTRG.28463	XM_040653925.1	DNAJB1	8931	upstream
MSTRG.28463.1	MSTRG.28463	XM_025145813.2	DNAJB1	8329	upstream
MSTRG.28463.1	MSTRG.28463	XM_040653926.1	DNAJB1	8305	upstream
MSTRG.28463.1	MSTRG.28463	XM_040653933.1	LOC107050163	-933	sense-overlapping
MSTRG.28463.1	MSTRG.28463	XM_040653935.1	LOC107050163	-933	sense-overlapping
MSTRG.28463.1	MSTRG.28463	XM_040653931.1	LOC107050163	-933	sense-overlapping
MSTRG.28463.1	MSTRG.28463	XM_040653927.1	LOC107050163	-933	sense-overlapping
MSTRG.28463.1	MSTRG.28463	XM_040653937.1	LOC107050163	-933	sense-overlapping
MSTRG.28463.1	MSTRG.28463	XM_040653932.1	LOC107050163	-933	sense-overlapping
MSTRG.28463.1	MSTRG.28463	XM_040653928.1	LOC107050163	-933	sense-overlapping
MSTRG.28463.1	MSTRG.28463	XM_040653936.1	LOC107050163	-933	sense-overlapping
MSTRG.28463.1	MSTRG.28463	XM_040653929.1	LOC107050163	-933	sense-overlapping
MSTRG.28463.1	MSTRG.28463	XM_040653930.1	LOC107050163	-933	sense-overlapping
MSTRG.28463.1	MSTRG.28463	XM_040653934.1	LOC107050163	-933	sense-overlapping
MSTRG.6353.1	MSTRG.6353	XM_015282262.3	CTNND2	-3011	antisense
MSTRG.6353.1	MSTRG.6353	XM_015282261.3	CTNND2	-3011	antisense
MSTRG.6353.1	MSTRG.6353	XM_025147709.2	CTNND2	-3011	antisense
MSTRG.6353.1	MSTRG.6353	XM_015282263.3	CTNND2	-3011	antisense
MSTRG.6353.1	MSTRG.6353	XM_040695593.1	CTNND2	-3011	antisense
MSTRG.6353.1	MSTRG.6353	XM_015282260.3	CTNND2	-3011	antisense
MSTRG.6353.1	MSTRG.6353	XM_040695591.1	CTNND2	-3011	antisense
MSTRG.6353.1	MSTRG.6353	XM_040695592.1	CTNND2	-3011	antisense
MSTRG.6353.1	MSTRG.6353	XM_015282258.3	CTNND2	-3011	antisense
MSTRG.6353.1	MSTRG.6353	XM_015282257.3	CTNND2	-3011	antisense
MSTRG.6353.1	MSTRG.6353	XM_015282259.3	CTNND2	-3011	antisense
MSTRG.180.2	MSTRG.180	XM_015291215.3	PFKFB3	3150	downstream
MSTRG.180.2	MSTRG.180	XM_040654214.1	PFKFB3	-8872	sense-overlapping
MSTRG.180.2	MSTRG.180	XM_040654231.1	PFKFB3	-8872	sense-overlapping
MSTRG.180.2	MSTRG.180	XM_040654240.1	PFKFB3	-8872	sense-overlapping
MSTRG.180.2	MSTRG.180	XM_015290968.3	PFKFB3	9636	downstream
MSTRG.180.2	MSTRG.180	XM_040654245.1	PFKFB3	-8872	sense-overlapping
MSTRG.29190.1	MSTRG.29190	XM_015273007.3	LOC100859276	6800	upstream
MSTRG.29190.1	MSTRG.29190	XM_015273008.3	LOC100859276	6800	upstream
MSTRG.29190.1	MSTRG.29190	XM_015273001.3	LOC100859276	6800	upstream
MSTRG.29190.1	MSTRG.29190	XM_040655155.1	LOC100859276	6935	upstream
MSTRG.29190.1	MSTRG.29190	XM_025145513.2	SPTBN2	-4185	antisense
MSTRG.29190.1	MSTRG.29190	XM_040655156.1	LOC100859276	6921	upstream
MSTRG.4412.1	MSTRG.4412	XM_040654036.1	LOC121107828	-620	sense-overlapping
MSTRG.4412.1	MSTRG.4412	XM_040654040.1	LOC121107828	-620	sense-overlapping
MSTRG.4412.1	MSTRG.4412	XM_040654030.1	LOC121107828	-620	sense-overlapping
MSTRG.4412.1	MSTRG.4412	XM_015273194.3	LOC101748569	8704	upstream
MSTRG.28388.1	MSTRG.28388	XM_040653846.1	LOC112531072	7608	downstream
MSTRG.28388.1	MSTRG.28388	XM_040653847.1	LOC112531072	7608	downstream
MSTRG.28388.1	MSTRG.28388	XM_040653845.1	LOC112531072	7608	downstream
MSTRG.28388.1	MSTRG.28388	XM_040653848.1	LOC112531072	7608	downstream
MSTRG.28388.1	MSTRG.28388	XM_040653844.1	LOC112531072	7608	downstream
MSTRG.28388.1	MSTRG.28388	XM_040653900.1	LOC112531035	-16510	sense-overlapping
MSTRG.28388.1	MSTRG.28388	XM_040653884.1	LOC121107776	-825	sense-overlapping
MSTRG.25043.1	MSTRG.25043	XM_015296698.3	NCOA3	-55711	sense-overlapping
MSTRG.25043.1	MSTRG.25043	XM_040650903.1	NCOA3	-16869	sense-overlapping
MSTRG.25043.1	MSTRG.25043	XM_015296696.3	NCOA3	-57504	sense-overlapping
MSTRG.25043.1	MSTRG.25043	XM_040650907.1	NCOA3	-55712	sense-overlapping
MSTRG.25043.1	MSTRG.25043	XM_004947056.4	NCOA3	-55712	sense-overlapping
MSTRG.25043.1	MSTRG.25043	XM_040650904.1	NCOA3	-16859	sense-overlapping
MSTRG.25043.1	MSTRG.25043	XM_040650905.1	NCOA3	-57504	sense-overlapping
MSTRG.25043.1	MSTRG.25043	XM_040650906.1	NCOA3	-57504	sense-overlapping
MSTRG.25043.1	MSTRG.25043	XM_004947051.3	NCOA3	-55496	sense-overlapping
MSTRG.25043.1	MSTRG.25043	XM_004947054.4	NCOA3	-55711	sense-overlapping
MSTRG.25043.1	MSTRG.25043	XM_025142394.2	NCOA3	-55712	sense-overlapping
MSTRG.25043.1	MSTRG.25043	XM_004947055.4	NCOA3	-55711	sense-overlapping
MSTRG.25043.1	MSTRG.25043	XM_015296699.3	NCOA3	-55674	sense-overlapping
MSTRG.25043.1	MSTRG.25043	XM_015296697.3	NCOA3	-57504	sense-overlapping
MSTRG.25043.1	MSTRG.25043	XM_040650915.1	ZMYND8	9024	upstream
MSTRG.25043.1	MSTRG.25043	XM_040650917.1	ZMYND8	9018	upstream
MSTRG.25043.1	MSTRG.25043	XM_040650912.1	ZMYND8	8688	upstream
MSTRG.25043.1	MSTRG.25043	XM_040650911.1	ZMYND8	8999	upstream
MSTRG.25043.1	MSTRG.25043	XM_040650918.1	ZMYND8	9118	upstream
MSTRG.25043.1	MSTRG.25043	XM_040650929.1	ZMYND8	9024	upstream
MSTRG.25043.1	MSTRG.25043	XM_040650916.1	ZMYND8	8999	upstream
MSTRG.25043.1	MSTRG.25043	XM_040650910.1	ZMYND8	9018	upstream
MSTRG.31691.18	MSTRG.31691	XM_040657324.1	LOC121108963	-1632	sense-overlapping
MSTRG.14966.57	MSTRG.14966	XM_040703217.1	LOC121111221	8172	downstream
MSTRG.3368.1	MSTRG.3368	XM_040662511.1	LOC776067	-5069	sense-overlapping
MSTRG.3368.1	MSTRG.3368	XM_040662500.1	LOC776067	-5069	sense-overlapping
MSTRG.3368.1	MSTRG.3368	XM_040662503.1	LOC776067	-5069	sense-overlapping
MSTRG.3368.1	MSTRG.3368	XM_040662501.1	LOC776067	-5069	sense-overlapping
MSTRG.3368.1	MSTRG.3368	XM_040662504.1	LOC776067	-5069	sense-overlapping
MSTRG.3368.1	MSTRG.3368	XM_040662513.1	LOC776067	-5069	sense-overlapping
MSTRG.3368.1	MSTRG.3368	XM_040662510.1	LOC776067	-5069	sense-overlapping
MSTRG.3368.1	MSTRG.3368	XM_040662508.1	LOC776067	-5069	sense-overlapping
MSTRG.3368.1	MSTRG.3368	XM_040662520.1	LOC776067	-5069	sense-overlapping
MSTRG.3368.1	MSTRG.3368	XM_040662515.1	LOC776067	-2196	sense-overlapping
MSTRG.3368.1	MSTRG.3368	XM_040662512.1	LOC776067	-5069	sense-overlapping
MSTRG.3368.1	MSTRG.3368	XM_040662519.1	LOC776067	-5069	sense-overlapping
MSTRG.3368.1	MSTRG.3368	XM_040662507.1	LOC776067	-5069	sense-overlapping
MSTRG.3368.1	MSTRG.3368	XM_040662505.1	LOC776067	-5069	sense-overlapping
MSTRG.3368.1	MSTRG.3368	XM_040662509.1	LOC776067	-5069	sense-overlapping
MSTRG.3368.1	MSTRG.3368	XM_040662514.1	LOC776067	-5069	sense-overlapping
MSTRG.3368.1	MSTRG.3368	XM_040662502.1	LOC776067	-5069	sense-overlapping
MSTRG.3368.1	MSTRG.3368	XM_040662518.1	LOC776067	-5069	sense-overlapping
MSTRG.3368.1	MSTRG.3368	XM_040662516.1	LOC776067	-5069	sense-overlapping
MSTRG.3368.1	MSTRG.3368	XM_025146676.2	LOC776067	7056	downstream
MSTRG.26193.1	MSTRG.26193	NM_001109787.1	FGR	6924	upstream
MSTRG.26193.1	MSTRG.26193	XM_040651980.1	AHDC1	-600	sense-overlapping
MSTRG.26193.1	MSTRG.26193	XM_040651981.1	AHDC1	-600	sense-overlapping
MSTRG.26193.1	MSTRG.26193	XM_040651979.1	AHDC1	-600	sense-overlapping
MSTRG.26193.1	MSTRG.26193	XM_025143038.2	AHDC1	-600	sense-overlapping
MSTRG.26193.1	MSTRG.26193	XM_040651978.1	AHDC1	-600	sense-overlapping
MSTRG.26193.1	MSTRG.26193	XM_040651977.1	AHDC1	321	downstream
MSTRG.17726.1	MSTRG.17726	XM_004936793.4	FAM159A	5875	upstream
MSTRG.17726.1	MSTRG.17726	XM_040705233.1	FAM159A	9474	upstream
MSTRG.17726.1	MSTRG.17726	XM_040704738.1	COA7	-3600	antisense
MSTRG.17726.1	MSTRG.17726	XM_040704739.1	COA7	-3600	antisense
MSTRG.17726.1	MSTRG.17726	XM_040704740.1	COA7	-3600	antisense
MSTRG.17726.1	MSTRG.17726	XM_040704736.1	COA7	-3600	antisense
MSTRG.17726.1	MSTRG.17726	XM_040704737.1	COA7	-3600	antisense
MSTRG.17726.1	MSTRG.17726	XM_040704741.1	COA7	-3600	antisense
MSTRG.17726.1	MSTRG.17726	NM_001277642.1	COA7	4306	downstream
MSTRG.17726.1	MSTRG.17726	NM_001277644.1	COA7	4306	downstream
MSTRG.17726.1	MSTRG.17726	NM_001277643.1	COA7	4306	downstream
MSTRG.17726.1	MSTRG.17726	XM_015291205.3	ZYG11A	6488	downstream
MSTRG.17726.1	MSTRG.17726	XM_040705228.1	ZYG11A	-4986	sense-overlapping
MSTRG.17726.1	MSTRG.17726	XM_422479.7	ZYG11A	6478	downstream
MSTRG.17726.1	MSTRG.17726	XM_040704743.1	COA7	-15057	antisense
MSTRG.17726.1	MSTRG.17726	XM_040704742.1	COA7	-15057	antisense
MSTRG.7748.1	MSTRG.7748	XM_025148112.2	LOC112531891	825	downstream
MSTRG.7748.1	MSTRG.7748	NM_001305256.1	LOC420362	-27540	sense-overlapping
MSTRG.7748.1	MSTRG.7748	XM_025148111.2	BOP1	-7104	antisense
MSTRG.4175.1	MSTRG.4175	NM_001079725.1	DDX10	-109413	sense-overlapping
MSTRG.29162.1	MSTRG.29162	XM_040655283.1	LOC121108229	-1078	antisense
MSTRG.29162.1	MSTRG.29162	XM_040655282.1	LOC121108229	-1078	antisense
MSTRG.29162.1	MSTRG.29162	XM_040655281.1	LOC121108229	-1078	antisense
MSTRG.29162.1	MSTRG.29162	XM_040655284.1	LOC121108229	-1078	antisense
MSTRG.3306.1	MSTRG.3306	XM_425583.7	TBC1D8	-1947	sense-overlapping
MSTRG.3306.1	MSTRG.3306	XM_004938504.4	TBC1D8	-1947	sense-overlapping
MSTRG.23167.2	MSTRG.23167	XM_040648878.1	LOC121106953	488	upstream
MSTRG.23167.2	MSTRG.23167	XM_040648856.1	LOC107049794	-2494	sense-overlapping
MSTRG.23167.2	MSTRG.23167	XM_040648857.1	LOC107049794	-2483	sense-overlapping
MSTRG.23167.2	MSTRG.23167	XM_040648858.1	LOC107049794	-2508	sense-overlapping
MSTRG.23167.2	MSTRG.23167	XM_040648643.1	LOC121106901	46	downstream
MSTRG.23167.2	MSTRG.23167	XM_025155787.2	LOC107049194	-5287	antisense
MSTRG.23167.2	MSTRG.23167	XM_040648794.1	LOC121106937	-1859	antisense
MSTRG.5031.6	MSTRG.5031	XM_025148450.2	LOC112531973	-13	antisense
MSTRG.5031.6	MSTRG.5031	XM_040676250.1	ZEB1	-67223	sense-overlapping
MSTRG.5031.6	MSTRG.5031	XM_015281304.3	ZEB1	-67223	sense-overlapping
MSTRG.5031.6	MSTRG.5031	XM_040676238.1	ZEB1	-43661	sense-overlapping
MSTRG.5031.6	MSTRG.5031	NM_205131.1	ZEB1	-67223	sense-overlapping
MSTRG.5031.6	MSTRG.5031	XM_040676245.1	ZEB1	-43758	sense-overlapping
MSTRG.26593.4	MSTRG.26593	XM_015297937.3	THYN1	-2192	sense-overlapping
MSTRG.26593.4	MSTRG.26593	NM_204287.2	THYN1	-2192	sense-overlapping
MSTRG.26593.4	MSTRG.26593	XM_417878.6	VPS26B	3314	downstream
MSTRG.26593.4	MSTRG.26593	XM_015298136.3	GLB1L2	7220	upstream
MSTRG.26593.4	MSTRG.26593	XM_040652110.1	GLB1L2	7223	upstream
MSTRG.26593.4	MSTRG.26593	XM_025143257.2	GLB1L2	7274	upstream
MSTRG.26593.4	MSTRG.26593	XM_003642599.5	GLB1L2	7237	upstream
MSTRG.26593.4	MSTRG.26593	NM_001278061.1	ACAD8	127	upstream
MSTRG.26006.4	MSTRG.26006	XM_040651618.1	LOC121107434	8356	upstream
MSTRG.26006.4	MSTRG.26006	XM_040651619.1	LOC121107434	4129	upstream
MSTRG.26006.4	MSTRG.26006	XM_040651616.1	LOC121107434	4129	upstream
MSTRG.26006.4	MSTRG.26006	XM_040651617.1	LOC121107434	3761	upstream
MSTRG.26006.4	MSTRG.26006	XM_025142844.2	ANXA4	-2285	sense-overlapping
MSTRG.26006.4	MSTRG.26006	XM_004947647.4	ANXA4	-2285	sense-overlapping
MSTRG.26006.4	MSTRG.26006	XM_015297502.3	SLC20A1	8783	downstream
MSTRG.26006.4	MSTRG.26006	XM_040651620.1	SLC20A1	8783	downstream
MSTRG.12658.8	MSTRG.12658	XM_025149866.2	DYSF	8931	upstream
MSTRG.12658.8	MSTRG.12658	XM_025149873.2	DYSF	8931	upstream
MSTRG.12658.8	MSTRG.12658	XM_025149868.2	DYSF	8931	upstream
MSTRG.12658.8	MSTRG.12658	XM_025149871.2	DYSF	8931	upstream
MSTRG.12658.8	MSTRG.12658	XM_025149877.2	DYSF	8932	upstream
MSTRG.12658.8	MSTRG.12658	XM_025149867.2	DYSF	8931	upstream
MSTRG.12658.8	MSTRG.12658	XM_025149869.2	DYSF	8931	upstream
MSTRG.12658.8	MSTRG.12658	XM_025149874.2	DYSF	8931	upstream
MSTRG.12658.8	MSTRG.12658	XM_025149872.2	DYSF	8931	upstream
MSTRG.4835.1	MSTRG.4835	XM_040674890.1	CRHR2	-1172	sense-overlapping
MSTRG.4835.1	MSTRG.4835	XM_040674883.1	CRHR2	-1172	sense-overlapping
MSTRG.4835.1	MSTRG.4835	XM_015281045.3	CRHR2	-1172	sense-overlapping
MSTRG.4835.1	MSTRG.4835	XM_040674867.1	CRHR2	-1172	sense-overlapping
MSTRG.20356.1	MSTRG.20356	XM_040707009.1	ZFHX3	9	upstream
MSTRG.20356.1	MSTRG.20356	XM_040707008.1	ZFHX3	-2697	antisense
MSTRG.20356.1	MSTRG.20356	XM_040707007.1	ZFHX3	-2697	antisense
MSTRG.20356.1	MSTRG.20356	XM_040707006.1	ZFHX3	-2697	antisense
MSTRG.20356.1	MSTRG.20356	XM_040707010.1	ZFHX3	-2697	antisense
MSTRG.16159.1	MSTRG.16159	XM_040703437.1	RBM45	8608	downstream
MSTRG.16159.1	MSTRG.16159	NM_001031252.1	RBM45	8670	downstream
MSTRG.16159.1	MSTRG.16159	XM_040703609.1	PDE11A	324	upstream
MSTRG.16159.1	MSTRG.16159	XM_040703608.1	PDE11A	324	upstream
MSTRG.16159.1	MSTRG.16159	XM_040703610.1	PDE11A	4491	upstream
MSTRG.31432.1	MSTRG.31432	XM_040657078.1	LOC121108868	376	downstream
MSTRG.31432.1	MSTRG.31432	XM_040657077.1	LOC121108867	7613	downstream
MSTRG.31432.1	MSTRG.31432	XM_040657067.1	INTS5	522	upstream
MSTRG.14966.58	MSTRG.14966	XM_040703217.1	LOC121111221	8172	downstream
MSTRG.15057.1	MSTRG.15057	XM_015288294.3	ZNF503	1134	downstream
MSTRG.15057.1	MSTRG.15057	XM_040702957.1	LOC112532693	5388	downstream
MSTRG.13781.7	MSTRG.13781	XM_025150829.2	GPHN	-2553	sense-overlapping
MSTRG.13781.7	MSTRG.13781	XM_015287537.3	GPHN	-2553	sense-overlapping
MSTRG.13781.7	MSTRG.13781	XM_040701119.1	GPHN	-2553	sense-overlapping
MSTRG.13781.7	MSTRG.13781	XM_015287539.3	GPHN	-2553	sense-overlapping
MSTRG.13781.7	MSTRG.13781	XM_025150832.2	GPHN	-2553	sense-overlapping
MSTRG.13781.7	MSTRG.13781	XM_015287525.3	GPHN	-2553	sense-overlapping
MSTRG.13781.7	MSTRG.13781	XM_015287535.3	GPHN	-2553	sense-overlapping
MSTRG.13781.7	MSTRG.13781	XM_040701109.1	GPHN	-2553	sense-overlapping
MSTRG.13781.7	MSTRG.13781	XM_015287530.3	GPHN	-2553	sense-overlapping
MSTRG.13781.7	MSTRG.13781	XM_015287544.3	GPHN	-2553	sense-overlapping
MSTRG.13781.7	MSTRG.13781	XM_015287532.3	GPHN	-2553	sense-overlapping
MSTRG.13781.7	MSTRG.13781	XM_015287540.3	GPHN	-2553	sense-overlapping
MSTRG.13781.7	MSTRG.13781	XM_040701112.1	GPHN	-2553	sense-overlapping
MSTRG.13781.7	MSTRG.13781	XM_025150835.2	GPHN	-2553	sense-overlapping
MSTRG.13781.7	MSTRG.13781	XM_040701113.1	GPHN	-2553	sense-overlapping
MSTRG.13781.7	MSTRG.13781	NM_001031549.2	GPHN	-2553	sense-overlapping
MSTRG.13781.7	MSTRG.13781	XM_015287531.3	GPHN	-2553	sense-overlapping
MSTRG.13781.7	MSTRG.13781	XM_015287533.3	GPHN	-2553	sense-overlapping
MSTRG.13781.7	MSTRG.13781	XM_040701118.1	GPHN	-2553	sense-overlapping
MSTRG.13781.7	MSTRG.13781	XM_015287541.3	GPHN	-2473	sense-overlapping
MSTRG.13781.7	MSTRG.13781	XM_015287529.3	GPHN	-2553	sense-overlapping
MSTRG.13781.7	MSTRG.13781	XM_040701114.1	GPHN	-2553	sense-overlapping
MSTRG.13781.7	MSTRG.13781	XM_040701120.1	GPHN	-2553	sense-overlapping
MSTRG.13781.7	MSTRG.13781	XM_040701116.1	GPHN	-2553	sense-overlapping
MSTRG.13781.7	MSTRG.13781	XM_015287543.3	GPHN	-2553	sense-overlapping
MSTRG.13781.7	MSTRG.13781	XM_025150836.2	GPHN	-2553	sense-overlapping
MSTRG.13781.7	MSTRG.13781	XM_040701117.1	GPHN	-2553	sense-overlapping
MSTRG.13781.7	MSTRG.13781	XM_040701107.1	GPHN	-2553	sense-overlapping
MSTRG.13781.7	MSTRG.13781	XM_040701111.1	GPHN	-2553	sense-overlapping
MSTRG.13781.7	MSTRG.13781	XM_015287528.3	GPHN	-2553	sense-overlapping
MSTRG.13781.7	MSTRG.13781	XM_015287536.3	GPHN	-2553	sense-overlapping
MSTRG.13781.7	MSTRG.13781	XM_015287526.3	GPHN	-2553	sense-overlapping
MSTRG.13781.7	MSTRG.13781	XM_015287538.3	GPHN	-2553	sense-overlapping
MSTRG.13781.7	MSTRG.13781	XM_040701121.1	GPHN	-2553	sense-overlapping
MSTRG.13781.7	MSTRG.13781	XM_015287534.3	GPHN	-2553	sense-overlapping
MSTRG.13781.7	MSTRG.13781	XM_015287527.3	GPHN	-2553	sense-overlapping
MSTRG.13781.7	MSTRG.13781	XM_040701108.1	GPHN	-2553	sense-overlapping
MSTRG.9531.1	MSTRG.9531	XM_003641033.5	CEP85L	-4652	sense-overlapping
MSTRG.9531.1	MSTRG.9531	XM_015284484.3	CEP85L	-4652	sense-overlapping
MSTRG.9531.1	MSTRG.9531	XM_004940276.4	CEP85L	-4652	sense-overlapping
MSTRG.9531.1	MSTRG.9531	XM_004940277.4	CEP85L	-4652	sense-overlapping
MSTRG.9531.1	MSTRG.9531	XM_040697570.1	CEP85L	-4652	sense-overlapping
MSTRG.29055.1	MSTRG.29055	NM_001301787.1	OTX5	6230	upstream
MSTRG.29055.1	MSTRG.29055	XM_025144520.2	B9D2	6823	downstream
MSTRG.29055.1	MSTRG.29055	XM_025144505.2	BCKDHA	-666	antisense
MSTRG.29055.1	MSTRG.29055	XM_015272495.3	EXOSC5	4498	downstream
MSTRG.29055.1	MSTRG.29055	XM_015274099.3	ATP5SL	756	upstream
MSTRG.29055.1	MSTRG.29055	XM_040655090.1	OTX5	4635	upstream
MSTRG.29055.1	MSTRG.29055	XM_040655089.1	OTX5	4635	upstream
MSTRG.29055.1	MSTRG.29055	XM_040655141.1	LOC107050328	4635	upstream
MSTRG.10319.1	MSTRG.10319	XM_040697966.1	MSRA	-33590	sense-overlapping
MSTRG.10319.1	MSTRG.10319	XM_015285182.3	MSRA	-33590	sense-overlapping
MSTRG.10319.1	MSTRG.10319	XM_004935891.4	MSRA	-33590	sense-overlapping
MSTRG.10319.1	MSTRG.10319	XM_040697965.1	MSRA	-33590	sense-overlapping
MSTRG.10319.1	MSTRG.10319	XM_420035.7	MSRA	-33590	sense-overlapping
MSTRG.10319.1	MSTRG.10319	XM_004935892.4	MSRA	-33590	sense-overlapping
MSTRG.10319.1	MSTRG.10319	XM_040697969.1	MSRA	-33590	sense-overlapping
MSTRG.10319.1	MSTRG.10319	XM_025149166.2	MSRA	-33590	sense-overlapping
MSTRG.10319.1	MSTRG.10319	XM_040697973.1	MSRA	-33590	sense-overlapping
MSTRG.10319.1	MSTRG.10319	XM_040697962.1	MSRA	-33590	sense-overlapping
MSTRG.10319.1	MSTRG.10319	XM_040697972.1	MSRA	-33590	sense-overlapping
MSTRG.10319.1	MSTRG.10319	XM_025149163.2	MSRA	-33590	sense-overlapping
MSTRG.10319.1	MSTRG.10319	XM_040697963.1	MSRA	-33590	sense-overlapping
MSTRG.10319.1	MSTRG.10319	XM_040697970.1	MSRA	-33590	sense-overlapping
MSTRG.10319.1	MSTRG.10319	XM_025149165.2	MSRA	-33590	sense-overlapping
MSTRG.10319.1	MSTRG.10319	XM_040697971.1	MSRA	-33590	sense-overlapping
MSTRG.10319.1	MSTRG.10319	XM_040697964.1	MSRA	-33590	sense-overlapping
MSTRG.29452.2	MSTRG.29452	XM_040655160.1	SPIN1L	-3973	antisense
MSTRG.29452.2	MSTRG.29452	XM_040655161.1	SPIN1L	-3973	antisense
MSTRG.29452.2	MSTRG.29452	XM_040655164.1	SPIN1L	-3973	antisense
MSTRG.29452.2	MSTRG.29452	XM_040655158.1	SPIN1L	-3973	antisense
MSTRG.29452.2	MSTRG.29452	XM_040655163.1	SPIN1L	-3973	antisense
MSTRG.29452.2	MSTRG.29452	XM_015300449.3	SPIN1L	-3973	antisense
MSTRG.29452.2	MSTRG.29452	XM_040655162.1	SPIN1L	-3973	antisense
MSTRG.29452.2	MSTRG.29452	XM_040655159.1	SPIN1L	-3973	antisense
MSTRG.29188.1	MSTRG.29188	XM_015273007.3	LOC100859276	4871	upstream
MSTRG.29188.1	MSTRG.29188	XM_015272999.3	RBM14	9600	upstream
MSTRG.29188.1	MSTRG.29188	XM_015273008.3	LOC100859276	4871	upstream
MSTRG.29188.1	MSTRG.29188	XM_015273001.3	LOC100859276	4871	upstream
MSTRG.29188.1	MSTRG.29188	XM_040655155.1	LOC100859276	5006	upstream
MSTRG.29188.1	MSTRG.29188	XM_025145513.2	SPTBN2	-1664	antisense
MSTRG.29188.1	MSTRG.29188	XM_040655156.1	LOC100859276	4992	upstream
MSTRG.29188.2	MSTRG.29188	XM_015273007.3	LOC100859276	4877	upstream
MSTRG.29188.2	MSTRG.29188	XM_015272999.3	RBM14	9606	upstream
MSTRG.29188.2	MSTRG.29188	XM_015273008.3	LOC100859276	4877	upstream
MSTRG.29188.2	MSTRG.29188	XM_015273001.3	LOC100859276	4877	upstream
MSTRG.29188.2	MSTRG.29188	XM_040655155.1	LOC100859276	5012	upstream
MSTRG.29188.2	MSTRG.29188	XM_025145513.2	SPTBN2	-631	antisense
MSTRG.29188.2	MSTRG.29188	XM_040655156.1	LOC100859276	4998	upstream
MSTRG.29188.3	MSTRG.29188	XM_015273007.3	LOC100859276	4877	upstream
MSTRG.29188.3	MSTRG.29188	XM_015272999.3	RBM14	9606	upstream
MSTRG.29188.3	MSTRG.29188	XM_015273008.3	LOC100859276	4877	upstream
MSTRG.29188.3	MSTRG.29188	XM_015273001.3	LOC100859276	4877	upstream
MSTRG.29188.3	MSTRG.29188	XM_040655155.1	LOC100859276	5012	upstream
MSTRG.29188.3	MSTRG.29188	XM_025145513.2	SPTBN2	-1636	antisense
MSTRG.29188.3	MSTRG.29188	XM_040655156.1	LOC100859276	4998	upstream
MSTRG.29188.4	MSTRG.29188	XM_015273007.3	LOC100859276	4877	upstream
MSTRG.29188.4	MSTRG.29188	XM_015272999.3	RBM14	9606	upstream
MSTRG.29188.4	MSTRG.29188	XM_015273008.3	LOC100859276	4877	upstream
MSTRG.29188.4	MSTRG.29188	XM_015273001.3	LOC100859276	4877	upstream
MSTRG.29188.4	MSTRG.29188	XM_040655155.1	LOC100859276	5012	upstream
MSTRG.29188.4	MSTRG.29188	XM_025145513.2	SPTBN2	-631	antisense
MSTRG.29188.4	MSTRG.29188	XM_040655156.1	LOC100859276	4998	upstream
MSTRG.29195.28	MSTRG.29195	XM_040655273.1	LOC121108223	-753	sense-overlapping
MSTRG.29188.6	MSTRG.29188	XM_015273007.3	LOC100859276	4879	upstream
MSTRG.29188.6	MSTRG.29188	XM_015272999.3	RBM14	9608	upstream
MSTRG.29188.6	MSTRG.29188	XM_015273008.3	LOC100859276	4879	upstream
MSTRG.29188.6	MSTRG.29188	XM_015273001.3	LOC100859276	4879	upstream
MSTRG.29188.6	MSTRG.29188	XM_040655155.1	LOC100859276	5014	upstream
MSTRG.29188.6	MSTRG.29188	XM_025145513.2	SPTBN2	-597	antisense
MSTRG.29188.6	MSTRG.29188	XM_040655156.1	LOC100859276	5000	upstream
MSTRG.12658.3	MSTRG.12658	XM_025149866.2	DYSF	8132	upstream
MSTRG.12658.3	MSTRG.12658	XM_025149873.2	DYSF	8132	upstream
MSTRG.12658.3	MSTRG.12658	XM_025149868.2	DYSF	8132	upstream
MSTRG.12658.3	MSTRG.12658	XM_025149871.2	DYSF	8132	upstream
MSTRG.12658.3	MSTRG.12658	XM_025149877.2	DYSF	8133	upstream
MSTRG.12658.3	MSTRG.12658	XM_025149867.2	DYSF	8132	upstream
MSTRG.12658.3	MSTRG.12658	XM_025149869.2	DYSF	8132	upstream
MSTRG.12658.3	MSTRG.12658	XM_025149874.2	DYSF	8132	upstream
MSTRG.12658.3	MSTRG.12658	XM_025149872.2	DYSF	8132	upstream
MSTRG.28950.13	MSTRG.28950	XM_040655059.1	LOC121108151	-4769	sense-overlapping
MSTRG.28950.13	MSTRG.28950	XM_040655058.1	LOC101748630	850	downstream
MSTRG.4408.1	MSTRG.4408	XM_040706845.1	ANAPC15	6365	downstream
MSTRG.4408.1	MSTRG.4408	XM_003643434.5	ANAPC15	6366	downstream
MSTRG.4408.1	MSTRG.4408	XM_040658090.1	LOC121109095	5671	upstream
MSTRG.4408.1	MSTRG.4408	XM_040706832.1	LOC121109083	1089	upstream
MSTRG.4408.1	MSTRG.4408	XM_040706842.1	FOLR3	-875	antisense
MSTRG.5143.1	MSTRG.5143	XM_015281606.3	SKIDA1	-906	antisense
MSTRG.24929.1	MSTRG.24929	XM_015296338.3	E2F1	7726	upstream
MSTRG.24929.1	MSTRG.24929	NM_205219.1	E2F1	7722	upstream
MSTRG.24929.1	MSTRG.24929	XM_025142190.2	NECAB3	-4254	sense-overlapping
MSTRG.24929.1	MSTRG.24929	NM_001030850.1	NECAB3	-4254	sense-overlapping
MSTRG.17421.1	MSTRG.17421	XM_040705105.1	ZNF644	-2167	sense-overlapping
MSTRG.17421.1	MSTRG.17421	XM_040705097.1	ZNF644	-2167	sense-overlapping
MSTRG.17421.1	MSTRG.17421	XM_040705120.1	ZNF644	-2167	sense-overlapping
MSTRG.17421.1	MSTRG.17421	XM_040705096.1	ZNF644	-2167	sense-overlapping
MSTRG.17421.1	MSTRG.17421	XM_040705107.1	ZNF644	-2167	sense-overlapping
MSTRG.17421.1	MSTRG.17421	XM_040705099.1	ZNF644	-2167	sense-overlapping
MSTRG.17421.1	MSTRG.17421	XM_025153007.2	ZNF644	-2167	sense-overlapping
MSTRG.17421.1	MSTRG.17421	XM_025153004.2	ZNF644	-2167	sense-overlapping
MSTRG.17421.1	MSTRG.17421	XM_040705131.1	ZNF644	-2167	sense-overlapping
MSTRG.17421.1	MSTRG.17421	XM_025153006.2	ZNF644	-2167	sense-overlapping
MSTRG.17421.1	MSTRG.17421	XM_040705132.1	ZNF644	-2167	sense-overlapping
MSTRG.17421.1	MSTRG.17421	XM_040705121.1	ZNF644	-2167	sense-overlapping
MSTRG.17421.1	MSTRG.17421	XM_040705112.1	ZNF644	-2167	sense-overlapping
MSTRG.17421.1	MSTRG.17421	XM_040705124.1	ZNF644	-2167	sense-overlapping
MSTRG.17421.1	MSTRG.17421	XM_040705123.1	ZNF644	-2167	sense-overlapping
MSTRG.17421.1	MSTRG.17421	XM_040705130.1	ZNF644	-2167	sense-overlapping
MSTRG.17421.1	MSTRG.17421	XM_040705113.1	ZNF644	-2167	sense-overlapping
MSTRG.17421.1	MSTRG.17421	XM_040705128.1	ZNF644	-2167	sense-overlapping
MSTRG.17421.1	MSTRG.17421	XM_040705126.1	ZNF644	-2167	sense-overlapping
MSTRG.17421.1	MSTRG.17421	XM_040705102.1	ZNF644	-2167	sense-overlapping
MSTRG.17421.1	MSTRG.17421	XM_040705129.1	ZNF644	-2167	sense-overlapping
MSTRG.17421.1	MSTRG.17421	XM_040705100.1	ZNF644	-2167	sense-overlapping
MSTRG.17421.1	MSTRG.17421	XM_040705119.1	ZNF644	-2167	sense-overlapping
MSTRG.17421.1	MSTRG.17421	XM_040705125.1	ZNF644	-2167	sense-overlapping
MSTRG.17421.1	MSTRG.17421	XM_040705108.1	ZNF644	-2167	sense-overlapping
MSTRG.17421.1	MSTRG.17421	XM_015290683.3	ZNF644	-2167	sense-overlapping
MSTRG.17421.1	MSTRG.17421	XM_040705122.1	ZNF644	-2167	sense-overlapping
MSTRG.17421.1	MSTRG.17421	XM_040705127.1	ZNF644	-2167	sense-overlapping
MSTRG.17421.1	MSTRG.17421	XM_040705093.1	ZNF644	-2167	sense-overlapping
MSTRG.17421.1	MSTRG.17421	XM_040705109.1	ZNF644	-2167	sense-overlapping
MSTRG.17421.1	MSTRG.17421	XM_040705133.1	ZNF644	-2167	sense-overlapping
MSTRG.17421.1	MSTRG.17421	XM_025153010.2	ZNF644	-2167	sense-overlapping
MSTRG.17421.1	MSTRG.17421	XM_040705094.1	ZNF644	-2167	sense-overlapping
MSTRG.17421.1	MSTRG.17421	XM_040705117.1	ZNF644	-2167	sense-overlapping
MSTRG.17421.1	MSTRG.17421	XM_025153009.2	ZNF644	-2167	sense-overlapping
MSTRG.17421.1	MSTRG.17421	XM_040705118.1	ZNF644	-2167	sense-overlapping
MSTRG.17421.1	MSTRG.17421	XM_040705136.1	ZNF644	-2167	sense-overlapping
MSTRG.17421.1	MSTRG.17421	XM_040705103.1	ZNF644	-2167	sense-overlapping
MSTRG.17421.1	MSTRG.17421	XM_040705134.1	ZNF644	-2167	sense-overlapping
MSTRG.17421.1	MSTRG.17421	XM_040705106.1	ZNF644	-2167	sense-overlapping
MSTRG.17421.1	MSTRG.17421	XM_040705098.1	ZNF644	-2167	sense-overlapping
MSTRG.17421.1	MSTRG.17421	XM_001232675.5	ZNF644	-2167	sense-overlapping
MSTRG.17421.1	MSTRG.17421	XM_040705116.1	ZNF644	-2167	sense-overlapping
MSTRG.17421.1	MSTRG.17421	XM_040705095.1	ZNF644	-2167	sense-overlapping
MSTRG.17421.1	MSTRG.17421	XM_025153008.2	ZNF644	-2167	sense-overlapping
MSTRG.17421.1	MSTRG.17421	XM_040705114.1	ZNF644	-2167	sense-overlapping
MSTRG.17421.1	MSTRG.17421	XM_040705111.1	ZNF644	-2167	sense-overlapping
MSTRG.24687.7	MSTRG.24687	XM_004946715.4	VMP1	-1930	sense-overlapping
MSTRG.24687.7	MSTRG.24687	XM_025142011.2	VMP1	-1930	sense-overlapping
MSTRG.24687.7	MSTRG.24687	XM_040650502.1	VMP1	-1930	sense-overlapping
MSTRG.24687.7	MSTRG.24687	XM_415880.7	VMP1	-1930	sense-overlapping
MSTRG.24687.7	MSTRG.24687	XM_004946714.4	VMP1	-1930	sense-overlapping
MSTRG.24687.7	MSTRG.24687	XM_040650500.1	VMP1	-1930	sense-overlapping
MSTRG.24687.7	MSTRG.24687	XM_015296139.3	VMP1	-1930	sense-overlapping
MSTRG.24687.7	MSTRG.24687	XM_015296132.3	TUBD1	2688	downstream
MSTRG.24687.7	MSTRG.24687	XM_015296133.3	TUBD1	2688	downstream
MSTRG.24687.7	MSTRG.24687	XM_025142006.2	TUBD1	2688	downstream
MSTRG.24687.7	MSTRG.24687	XM_015296130.3	TUBD1	2688	downstream
MSTRG.24687.7	MSTRG.24687	XM_040650495.1	TUBD1	2688	downstream
MSTRG.24687.7	MSTRG.24687	XM_040650499.1	TUBD1	2688	downstream
MSTRG.24687.7	MSTRG.24687	XM_015296127.3	TUBD1	2688	downstream
MSTRG.24687.7	MSTRG.24687	XM_015296125.3	TUBD1	2688	downstream
MSTRG.24687.7	MSTRG.24687	XM_025142005.2	TUBD1	2688	downstream
MSTRG.24687.7	MSTRG.24687	XM_015296129.3	TUBD1	2688	downstream
MSTRG.24687.7	MSTRG.24687	XM_015296131.3	TUBD1	2688	downstream
MSTRG.24687.7	MSTRG.24687	XM_040650498.1	TUBD1	2688	downstream
MSTRG.24687.7	MSTRG.24687	XM_040650496.1	TUBD1	2688	downstream
MSTRG.24687.7	MSTRG.24687	XM_015296126.3	TUBD1	2688	downstream
MSTRG.24687.7	MSTRG.24687	XM_025142004.2	TUBD1	2688	downstream
MSTRG.24687.7	MSTRG.24687	XM_040650497.1	TUBD1	2688	downstream
MSTRG.13765.2	MSTRG.13765	XM_015287931.2	SLC10A1	-2605	antisense
MSTRG.13765.2	MSTRG.13765	XM_040702038.1	SUSD6	9495	upstream
MSTRG.13765.2	MSTRG.13765	XM_015287591.3	SUSD6	9495	upstream
MSTRG.13765.2	MSTRG.13765	XM_015287590.3	SUSD6	9495	upstream
MSTRG.13765.2	MSTRG.13765	XM_004941692.4	SUSD6	9495	upstream
MSTRG.13765.2	MSTRG.13765	XM_015287592.3	SUSD6	9495	upstream
MSTRG.13765.2	MSTRG.13765	XM_015287594.3	SUSD6	9495	upstream
MSTRG.13765.2	MSTRG.13765	XM_421180.7	SUSD6	9495	upstream
MSTRG.13765.2	MSTRG.13765	XM_015287319.3	SRSF5	724	upstream
MSTRG.13765.2	MSTRG.13765	XM_040700967.1	SRSF5	724	upstream
MSTRG.13765.2	MSTRG.13765	NM_001031197.2	SRSF5	733	upstream
MSTRG.13765.2	MSTRG.13765	XM_015287318.3	SRSF5	724	upstream
MSTRG.406.3	MSTRG.406	XM_015273068.3	PANX2	-8584	sense-overlapping
MSTRG.10645.6	MSTRG.10645	XM_015278407.3	ZMYM3	-6855	sense-overlapping
MSTRG.10645.6	MSTRG.10645	XM_015278405.3	ZMYM3	-6855	sense-overlapping
MSTRG.10645.6	MSTRG.10645	XM_040700030.1	ZMYM3	-6855	sense-overlapping
MSTRG.10645.6	MSTRG.10645	XM_015278402.3	ZMYM3	-6855	sense-overlapping
MSTRG.10645.6	MSTRG.10645	XM_025150337.2	ZMYM3	-6855	sense-overlapping
MSTRG.10645.6	MSTRG.10645	XM_015278403.3	ZMYM3	-6855	sense-overlapping
MSTRG.10645.6	MSTRG.10645	XM_015278406.3	ZMYM3	-6855	sense-overlapping
MSTRG.4558.1	MSTRG.4558	XM_015280992.3	FCHSD2	-59911	antisense
MSTRG.4558.1	MSTRG.4558	XM_015280993.3	FCHSD2	-59911	antisense
MSTRG.2487.2	MSTRG.2487	XM_040653434.1	GBE1	-16379	sense-overlapping
MSTRG.2487.2	MSTRG.2487	XM_015298424.3	GBE1	-16379	sense-overlapping
MSTRG.2487.2	MSTRG.2487	XM_015298401.3	GBE1	-16379	sense-overlapping
MSTRG.2487.2	MSTRG.2487	XM_015298431.3	GBE1	-16379	sense-overlapping
MSTRG.2487.2	MSTRG.2487	XM_040653426.1	GBE1	-16379	sense-overlapping
MSTRG.2487.3	MSTRG.2487	XM_040653434.1	GBE1	-8050	sense-overlapping
MSTRG.2487.3	MSTRG.2487	XM_015298424.3	GBE1	-8050	sense-overlapping
MSTRG.2487.3	MSTRG.2487	XM_015298401.3	GBE1	-8050	sense-overlapping
MSTRG.2487.3	MSTRG.2487	XM_015298431.3	GBE1	-8050	sense-overlapping
MSTRG.2487.3	MSTRG.2487	XM_040653426.1	GBE1	-8050	sense-overlapping
MSTRG.571.1	MSTRG.571	XM_040701934.1	FOXP2	-1316	sense-overlapping
MSTRG.571.1	MSTRG.571	XM_025151542.2	FOXP2	-1316	sense-overlapping
MSTRG.571.1	MSTRG.571	XM_040701928.1	FOXP2	-1316	sense-overlapping
MSTRG.571.1	MSTRG.571	XM_015282329.3	FOXP2	-1316	sense-overlapping
MSTRG.571.1	MSTRG.571	XM_025151563.2	FOXP2	-1316	sense-overlapping
MSTRG.571.1	MSTRG.571	XM_040701981.1	FOXP2	-1316	sense-overlapping
MSTRG.571.1	MSTRG.571	NM_001318413.1	FOXP2	-1316	sense-overlapping
MSTRG.571.1	MSTRG.571	XM_025151551.2	FOXP2	-1316	sense-overlapping
MSTRG.571.1	MSTRG.571	XM_025151553.2	FOXP2	-1316	sense-overlapping
MSTRG.571.1	MSTRG.571	XM_040701961.1	FOXP2	-1316	sense-overlapping
MSTRG.571.1	MSTRG.571	XM_040701976.1	FOXP2	-1316	sense-overlapping
MSTRG.571.1	MSTRG.571	XM_025151559.2	FOXP2	-1316	sense-overlapping
MSTRG.571.1	MSTRG.571	XM_025151566.2	FOXP2	-1316	sense-overlapping
MSTRG.571.1	MSTRG.571	XM_040701946.1	FOXP2	-1316	sense-overlapping
MSTRG.571.1	MSTRG.571	XM_040701966.1	FOXP2	-1316	sense-overlapping
MSTRG.571.1	MSTRG.571	XM_040701951.1	FOXP2	-1316	sense-overlapping
MSTRG.571.1	MSTRG.571	XM_025151569.2	FOXP2	-1316	sense-overlapping
MSTRG.571.1	MSTRG.571	XM_040701983.1	FOXP2	-1316	sense-overlapping
MSTRG.571.1	MSTRG.571	XM_040701954.1	FOXP2	-1316	sense-overlapping
MSTRG.571.1	MSTRG.571	XM_025151568.2	FOXP2	-1316	sense-overlapping
MSTRG.2487.1	MSTRG.2487	XM_040653434.1	GBE1	-16458	sense-overlapping
MSTRG.2487.1	MSTRG.2487	XM_015298424.3	GBE1	-16458	sense-overlapping
MSTRG.2487.1	MSTRG.2487	XM_015298401.3	GBE1	-16458	sense-overlapping
MSTRG.2487.1	MSTRG.2487	XM_015298431.3	GBE1	-16458	sense-overlapping
MSTRG.2487.1	MSTRG.2487	XM_040653426.1	GBE1	-16458	sense-overlapping
MSTRG.31167.3	MSTRG.31167	XM_040656642.1	LOC112533535	4988	downstream
MSTRG.29113.2	MSTRG.29113	XM_025144518.2	TBCB	1684	downstream
MSTRG.29113.2	MSTRG.29113	XM_025144521.2	GEMIN7	7820	downstream
MSTRG.29113.2	MSTRG.29113	XM_015273255.3	SDHAF1	1684	downstream
MSTRG.29113.2	MSTRG.29113	XM_025144467.2	ARHGAP35	-466	sense-overlapping
MSTRG.29113.2	MSTRG.29113	XM_025144475.2	PPP1R37	9742	downstream
MSTRG.31247.1	MSTRG.31247	XM_040656820.1	PIP4P1	1239	upstream
MSTRG.31247.1	MSTRG.31247	XM_040656819.1	PIP4P1	1239	upstream
MSTRG.26943.12	MSTRG.26943	XM_040652594.1	LOC107051524	9570	upstream
MSTRG.26943.12	MSTRG.26943	XM_040652592.1	GATAD2B	-1487	sense-overlapping
MSTRG.26943.12	MSTRG.26943	XM_040652593.1	GATAD2B	-1487	sense-overlapping
MSTRG.26943.12	MSTRG.26943	XM_040652589.1	GATAD2B	-1487	sense-overlapping
MSTRG.26943.12	MSTRG.26943	XM_040652588.1	GATAD2B	-1487	sense-overlapping
MSTRG.26943.12	MSTRG.26943	XM_040652590.1	GATAD2B	-1487	sense-overlapping
MSTRG.26943.12	MSTRG.26943	XM_015273153.3	GATAD2B	-1487	sense-overlapping
MSTRG.26943.12	MSTRG.26943	XM_040652591.1	GATAD2B	-1487	sense-overlapping
MSTRG.31247.2	MSTRG.31247	XM_040656820.1	PIP4P1	1239	upstream
MSTRG.31247.2	MSTRG.31247	XM_040656819.1	PIP4P1	1239	upstream
MSTRG.31247.5	MSTRG.31247	XM_040656820.1	PIP4P1	1239	upstream
MSTRG.31247.5	MSTRG.31247	XM_040656819.1	PIP4P1	1239	upstream
MSTRG.18825.1	MSTRG.18825	XM_004943708.2	KIAA0101	-754	antisense
MSTRG.18825.1	MSTRG.18825	NM_205461.1	PPIB	840	upstream
MSTRG.18825.1	MSTRG.18825	XM_025154061.2	SNX22	2274	upstream
MSTRG.18825.1	MSTRG.18825	XM_025154057.2	TRIP4	-24809	sense-overlapping
MSTRG.18825.1	MSTRG.18825	XM_015279083.3	TRIP4	-24809	sense-overlapping
MSTRG.18825.1	MSTRG.18825	XM_040706553.1	TRIP4	-24536	sense-overlapping
MSTRG.18825.1	MSTRG.18825	XM_025154059.2	TRIP4	-24809	sense-overlapping
MSTRG.18825.1	MSTRG.18825	XM_025154058.2	TRIP4	-24770	sense-overlapping
MSTRG.18825.1	MSTRG.18825	XM_425052.7	SNX1	4193	upstream
MSTRG.18825.1	MSTRG.18825	XM_040706554.1	SNX1	3638	upstream
MSTRG.18825.1	MSTRG.18825	XM_040706271.1	CSNK1G1	-74801	antisense
MSTRG.18825.1	MSTRG.18825	XM_025153824.2	CSNK1G1	-32881	antisense
MSTRG.18825.1	MSTRG.18825	XM_015278862.3	ZNF609	3798	downstream
MSTRG.18825.1	MSTRG.18825	XM_015278855.3	CSNK1G1	-57456	antisense
MSTRG.18825.1	MSTRG.18825	NM_001005800.1	CSNK1G1	-86886	antisense
MSTRG.18825.1	MSTRG.18825	XM_015278864.3	ZNF609	3798	downstream
MSTRG.18825.1	MSTRG.18825	XM_040706270.1	CSNK1G1	-57455	antisense
MSTRG.18825.1	MSTRG.18825	XM_015278863.3	ZNF609	3798	downstream
MSTRG.18825.1	MSTRG.18825	XM_015278858.3	CSNK1G1	-85384	antisense
MSTRG.18825.1	MSTRG.18825	XM_040706272.1	CSNK1G1	-59170	antisense
MSTRG.18825.1	MSTRG.18825	XM_015278854.3	CSNK1G1	-83368	antisense
MSTRG.18825.1	MSTRG.18825	XM_025153823.2	CSNK1G1	-83285	antisense
MSTRG.18825.1	MSTRG.18825	XM_040706273.1	CSNK1G1	-32881	antisense
MSTRG.18825.1	MSTRG.18825	XM_025153821.2	CSNK1G1	-83468	antisense
MSTRG.18825.1	MSTRG.18825	XM_025153820.2	CSNK1G1	-85383	antisense
MSTRG.18825.1	MSTRG.18825	XM_015278853.3	CSNK1G1	-85384	antisense
MSTRG.18825.1	MSTRG.18825	XM_040706269.1	CSNK1G1	-85384	antisense
MSTRG.18825.1	MSTRG.18825	XM_040706274.1	CSNK1G1	-32881	antisense
MSTRG.18825.1	MSTRG.18825	XM_025153826.2	CSNK1G1	-22244	antisense
MSTRG.18825.1	MSTRG.18825	XM_015278860.3	CSNK1G1	-32755	antisense
MSTRG.31247.8	MSTRG.31247	XM_040656820.1	PIP4P1	2532	upstream
MSTRG.31247.8	MSTRG.31247	XM_040656819.1	PIP4P1	2532	upstream
MSTRG.122.1	MSTRG.122	XM_040702838.1	LOC121113333	-2706	antisense
MSTRG.122.1	MSTRG.122	XM_040702835.1	LOC121113333	-2769	antisense
MSTRG.122.1	MSTRG.122	XM_040702843.1	LOC121113333	-1775	antisense
MSTRG.122.1	MSTRG.122	XM_040702841.1	LOC121113333	-2706	antisense
MSTRG.122.1	MSTRG.122	XM_040702877.1	LOC776463	-1938	antisense
MSTRG.122.1	MSTRG.122	XM_040702859.1	LOC121113351	-2316	antisense
MSTRG.122.1	MSTRG.122	XM_040702851.1	LOC121113351	-3634	antisense
MSTRG.122.1	MSTRG.122	XM_040702699.1	LOC121109244	-2286	antisense
MSTRG.122.1	MSTRG.122	XM_040702694.1	LOC121109244	-3089	antisense
MSTRG.122.1	MSTRG.122	XM_040702696.1	LOC121109244	-2698	antisense
MSTRG.122.1	MSTRG.122	XM_040702844.1	LOC121109239	-6278	antisense
MSTRG.122.1	MSTRG.122	XM_040702847.1	LOC121109239	-2664	antisense
MSTRG.122.1	MSTRG.122	XM_040702849.1	LOC121109239	-4876	antisense
MSTRG.122.1	MSTRG.122	XM_040702845.1	LOC121109239	-4396	antisense
MSTRG.122.1	MSTRG.122	XM_015272753.3	LOC101747821	-1605	antisense
MSTRG.122.1	MSTRG.122	XM_040702868.1	LOC101747821	-1526	antisense
MSTRG.122.1	MSTRG.122	XM_040702878.1	LOC121113360	-1968	antisense
MSTRG.122.1	MSTRG.122	XM_040702765.1	LOC112532872	3357	upstream
MSTRG.122.1	MSTRG.122	XM_040702682.1	LOC121113328	8563	upstream
MSTRG.122.1	MSTRG.122	XM_040702663.1	LOC121113327	-4466	sense-overlapping
MSTRG.122.1	MSTRG.122	XM_040702674.1	LOC121106515	-21674	antisense
MSTRG.122.1	MSTRG.122	XM_040702657.1	LOC121113327	-4154	sense-overlapping
MSTRG.122.1	MSTRG.122	XM_040702743.1	LOC112532872	-27090	antisense
MSTRG.122.1	MSTRG.122	XM_040702754.1	LOC112532872	-29265	antisense
MSTRG.122.1	MSTRG.122	XM_040702662.1	LOC121113327	-2034	sense-overlapping
MSTRG.122.1	MSTRG.122	XM_040702879.1	CLC2DL4	-41660	sense-overlapping
MSTRG.122.1	MSTRG.122	XM_040702821.1	LOC121106485	-10947	antisense
MSTRG.3442.1	MSTRG.3442	XM_040705345.1	ING1	6893	downstream
MSTRG.3442.1	MSTRG.3442	XM_040705347.1	ING1	6447	downstream
MSTRG.3442.1	MSTRG.3442	XM_015277881.3	ING1	4556	downstream
MSTRG.3442.1	MSTRG.3442	XM_040705349.1	ING1	6760	downstream
MSTRG.3442.1	MSTRG.3442	XM_025146724.2	CARS2	-1169	antisense
MSTRG.3442.1	MSTRG.3442	XM_040705305.1	CARS2	93	upstream
MSTRG.3442.1	MSTRG.3442	XM_040705313.1	CARS2	-1169	antisense
MSTRG.3442.1	MSTRG.3442	XM_416955.7	CARS2	96	upstream
MSTRG.3442.1	MSTRG.3442	XM_040705309.1	CARS2	-1169	antisense
MSTRG.3442.1	MSTRG.3442	XM_015277879.3	CARS2	-1169	antisense
MSTRG.14490.1	MSTRG.14490	XM_040700545.1	HIF1A	2552	upstream
MSTRG.14490.1	MSTRG.14490	XM_015287264.3	HIF1A	-2199	antisense
MSTRG.14490.1	MSTRG.14490	XM_040700544.1	HIF1A	2552	upstream
MSTRG.14490.1	MSTRG.14490	NM_204297.1	HIF1A	-2199	antisense
MSTRG.14490.1	MSTRG.14490	XM_015287265.3	HIF1A	-2199	antisense
MSTRG.14490.1	MSTRG.14490	XM_015287262.3	HIF1A	-2199	antisense
MSTRG.14490.1	MSTRG.14490	XM_040700543.1	HIF1A	2590	upstream
MSTRG.31399.1	MSTRG.31399	XM_040657017.1	LOC121108858	-526	sense-overlapping
MSTRG.31703.1	MSTRG.31703	XM_040657331.1	LOC121108972	-1331	sense-overlapping
MSTRG.7728.2	MSTRG.7728	XM_040696017.1	LOC121113091	9647	downstream
MSTRG.7728.1	MSTRG.7728	XM_040696017.1	LOC121113091	9582	downstream
MSTRG.28361.1	MSTRG.28361	XM_025145839.2	LOC107050964	804	downstream
MSTRG.28361.1	MSTRG.28361	XM_015274635.3	LOC107050964	815	downstream
MSTRG.28361.1	MSTRG.28361	XM_040653963.1	LOC107050992	444	upstream
MSTRG.28361.1	MSTRG.28361	XM_040653964.1	LOC107050992	480	upstream
MSTRG.28361.1	MSTRG.28361	XM_040653965.1	LOC107050992	4632	upstream
MSTRG.28361.1	MSTRG.28361	XM_025145781.2	LOC107050992	1469	upstream
MSTRG.26825.2	MSTRG.26825	XM_015298341.3	RAB2B	32	downstream
MSTRG.26825.2	MSTRG.26825	XM_015298339.3	MEX3A	1345	upstream
MSTRG.26825.2	MSTRG.26825	XM_015298342.3	RAB25	5794	downstream
MSTRG.130.4	MSTRG.130	XM_040702726.1	CLC2DL5	4834	upstream
MSTRG.130.4	MSTRG.130	XM_040702733.1	CLC2DL5	4834	upstream
MSTRG.130.4	MSTRG.130	XM_040702723.1	CLC2DL5	4834	upstream
MSTRG.130.4	MSTRG.130	XM_040702780.1	LOC121109243	-2750	antisense
MSTRG.130.4	MSTRG.130	XM_040702788.1	LOC121109243	-2056	antisense
MSTRG.130.4	MSTRG.130	XM_040702794.1	LOC121113331	9278	downstream
MSTRG.130.4	MSTRG.130	XM_040702800.1	LOC121113331	9278	downstream
MSTRG.130.4	MSTRG.130	XM_040702804.1	LOC121113331	9642	downstream
MSTRG.130.4	MSTRG.130	XM_040702693.1	LOC121113330	5666	downstream
MSTRG.130.4	MSTRG.130	XM_040702810.1	LOC121113331	373	downstream
MSTRG.130.5	MSTRG.130	XM_040702794.1	LOC121113331	9360	downstream
MSTRG.130.5	MSTRG.130	XM_040702800.1	LOC121113331	9360	downstream
MSTRG.130.5	MSTRG.130	XM_040702804.1	LOC121113331	9724	downstream
MSTRG.130.5	MSTRG.130	XM_040702693.1	LOC121113330	5748	downstream
MSTRG.130.5	MSTRG.130	XM_040702810.1	LOC121113331	455	downstream
MSTRG.130.3	MSTRG.130	XM_040702726.1	CLC2DL5	3780	upstream
MSTRG.130.3	MSTRG.130	XM_040702733.1	CLC2DL5	3780	upstream
MSTRG.130.3	MSTRG.130	XM_040702723.1	CLC2DL5	3780	upstream
MSTRG.130.3	MSTRG.130	XM_040702780.1	LOC121109243	-2750	antisense
MSTRG.130.3	MSTRG.130	XM_040702788.1	LOC121109243	-2056	antisense
MSTRG.130.3	MSTRG.130	XM_040702693.1	LOC121113330	6711	downstream
MSTRG.130.3	MSTRG.130	XM_040702810.1	LOC121113331	1418	downstream
MSTRG.6185.1	MSTRG.6185	XM_004939668.4	ECI2	4066	upstream
MSTRG.6185.1	MSTRG.6185	XM_040696301.1	ECI2	4066	upstream
MSTRG.6185.1	MSTRG.6185	XM_015276009.3	ECI2	4066	upstream
MSTRG.6185.1	MSTRG.6185	XM_001231828.6	ECI2	4066	upstream
MSTRG.24971.1	MSTRG.24971	XM_040650742.1	MANBAL	6576	downstream
MSTRG.24971.1	MSTRG.24971	XM_040650744.1	MANBAL	6829	downstream
MSTRG.24971.1	MSTRG.24971	NM_001302145.1	MANBAL	8688	downstream
MSTRG.24971.1	MSTRG.24971	XM_040650743.1	MANBAL	6817	downstream
MSTRG.24971.1	MSTRG.24971	NM_001040464.1	GHRH	-5738	antisense
MSTRG.24971.1	MSTRG.24971	XM_040650671.1	GHRH	-6582	antisense
[truncated: 18,886 more rows]
