# Supplementary material for: Long Non-Coding RNA Analysis: Severe Pathogenicity in Chicken Embryonic Visceral Tissues Infected with Highly Virulent Newcastle Disease Virus—A Comparison to the Avirulent Vaccine Virus
Source: Microorganisms. 2024 May 11;12(5):971. doi: 10.3390/microorganisms12050971 (PMC11123907; doi:10.3390/microorganisms12050971)
Supplement: Supplementary file 1 [file microorganisms-12-00971-s001.zip › supplement table/supplement table 3.xlsx]

## Sheet: Sheet1
Summary of trans target genes of lncRNAs
lncRNA ID	lncRNA Gene ID	mRNA ID	mRNA Gene ID	Pearson correlation
MSTRG.10070.3	MSTRG.3926	XM_415836.6	CPD	0.952957
MSTRG.10070.3	MSTRG.4360	NM_001006354.1	GTPBP4	0.950235
MSTRG.10070.3	MSTRG.171	NM_001006354.1	GTPBP4	0.95325
MSTRG.10070.3	MSTRG.7044	NM_001006354.1	GTPBP4	0.959676
MSTRG.10070.3	MSTRG.16658	NM_001006354.1	GTPBP4	0.964817
MSTRG.10070.3	MSTRG.168	NM_001006354.1	GTPBP4	0.950685
MSTRG.10070.3	MSTRG.4068	XM_040701649.1	LOC121113255	0.959575
MSTRG.10070.3	MSTRG.31264	XM_040701649.1	LOC121113255	0.961176
MSTRG.10070.3	MSTRG.347	XM_040701649.1	LOC121113255	0.98552
MSTRG.10070.3	MSTRG.9713	XM_040701649.1	LOC121113255	0.954826
MSTRG.10070.3	MSTRG.4987	XM_025147408.2	ISPD	0.990616
MSTRG.10070.3	MSTRG.7781	XM_025147408.2	ISPD	0.975772
MSTRG.10070.3	MSTRG.714	XM_025147408.2	ISPD	0.989312
MSTRG.10070.3	MSTRG.1056	XM_025147408.2	ISPD	0.996196
MSTRG.10070.3	MSTRG.123	XM_025147408.2	ISPD	0.996006
MSTRG.10070.3	MSTRG.26856	XM_025147408.2	ISPD	0.996196
MSTRG.10070.3	MSTRG.3258	XM_025147408.2	ISPD	0.955089
MSTRG.10070.3	MSTRG.7588	XM_025147408.2	ISPD	0.978228
MSTRG.10070.3	MSTRG.23853	XM_025147408.2	ISPD	0.996238
MSTRG.10070.3	MSTRG.17889	XM_025147408.2	ISPD	0.995748
MSTRG.10070.3	MSTRG.28968	XM_025147408.2	ISPD	0.956735
MSTRG.10070.3	MSTRG.4352	XM_025147408.2	ISPD	0.968628
MSTRG.10070.3	MSTRG.25788	XM_025147408.2	ISPD	0.979686
MSTRG.10070.3	MSTRG.18770	XM_025147408.2	ISPD	0.975592
MSTRG.10070.3	MSTRG.12658	XM_025147408.2	ISPD	0.996196
MSTRG.10070.3	MSTRG.12658	XM_025147408.2	ISPD	0.996196
MSTRG.10070.3	MSTRG.18847	XM_040655130.1	ZNF541	0.95352
MSTRG.10070.3	MSTRG.23849	XM_040703208.1	COL13A1	0.960731
MSTRG.10070.3	MSTRG.7721	XM_040703208.1	COL13A1	0.970099
MSTRG.10070.3	MSTRG.7721	XM_040703208.1	COL13A1	0.970099
MSTRG.10070.3	MSTRG.12658	XM_040703208.1	COL13A1	0.957188
MSTRG.10070.3	MSTRG.16304	XM_040703208.1	COL13A1	0.961707
MSTRG.10070.3	MSTRG.28849	XM_040703208.1	COL13A1	0.957338
MSTRG.10070.3	MSTRG.31594	XM_040703208.1	COL13A1	0.970099
MSTRG.10070.3	MSTRG.31500	XM_040703208.1	COL13A1	0.970099
MSTRG.10070.3	MSTRG.4512	XM_040703208.1	COL13A1	0.970099
MSTRG.10070.3	MSTRG.27088	XM_040703208.1	COL13A1	0.970099
MSTRG.10070.3	MSTRG.12658	XM_040703208.1	COL13A1	0.9529
MSTRG.10070.3	MSTRG.31652	XM_040703208.1	COL13A1	0.958396
MSTRG.10070.3	MSTRG.29164	XM_040703208.1	COL13A1	0.970099
MSTRG.10070.3	MSTRG.31259	XM_040703208.1	COL13A1	0.970099
MSTRG.10070.3	MSTRG.24634	XM_040703208.1	COL13A1	0.970099
MSTRG.10070.3	MSTRG.12658	XM_040703208.1	COL13A1	0.970099
MSTRG.10070.3	MSTRG.14601	XM_040703208.1	COL13A1	0.970099
MSTRG.10070.3	MSTRG.9355	XM_040703208.1	COL13A1	0.962905
MSTRG.10070.3	MSTRG.4965	XM_040654443.1	LOC107050521	0.967911
MSTRG.10070.3	MSTRG.28981	XM_015297902.3	ARL13B	0.982448
MSTRG.10070.3	MSTRG.168	XM_015297902.3	ARL13B	0.977573
MSTRG.10070.3	MSTRG.12930	XM_015297902.3	ARL13B	0.959548
MSTRG.10070.3	MSTRG.23849	XM_040680906.1	TRDMT1	0.988161
MSTRG.10070.4	MSTRG.4410	XM_040680906.1	TRDMT1	0.974683
MSTRG.10070.4	MSTRG.31249	XM_003641020.5	SMAP1	0.952015
MSTRG.10070.4	MSTRG.28981	XM_040701646.1	LOC121113254	0.962699
MSTRG.10071.1	MSTRG.31594	XM_040701646.1	LOC121113254	1
MSTRG.10071.1	MSTRG.12658	XM_040701646.1	LOC121113254	0.999999
MSTRG.10080.3	MSTRG.12658	XM_040701646.1	LOC121113254	0.997119
MSTRG.10080.3	MSTRG.5057	XM_040701646.1	LOC121113254	0.951383
MSTRG.10148.1	MSTRG.12658	XM_040701646.1	LOC121113254	0.989666
MSTRG.10148.1	MSTRG.7086	XM_040701646.1	LOC121113254	0.959064
MSTRG.10148.1	MSTRG.31416	XM_040701646.1	LOC121113254	0.993923
MSTRG.10148.1	MSTRG.31311	XM_040701646.1	LOC121113254	1
MSTRG.10161.2	MSTRG.31594	XM_040701646.1	LOC121113254	1
MSTRG.10161.2	MSTRG.12658	XM_040701646.1	LOC121113254	1
MSTRG.10161.2	MSTRG.4410	XM_040701646.1	LOC121113254	0.962607
MSTRG.10170.1	MSTRG.6892	XM_040701646.1	LOC121113254	0.991484
MSTRG.10170.1	MSTRG.23853	XM_040701646.1	LOC121113254	0.999756
MSTRG.10178.1	MSTRG.31175	XM_040701646.1	LOC121113254	0.990791
MSTRG.10178.1	MSTRG.29701	XM_040701646.1	LOC121113254	1
MSTRG.10178.1	MSTRG.23765	XM_040647118.1	PPARGC1B	0.954925
MSTRG.10178.1	MSTRG.29567	XM_040647118.1	PPARGC1B	0.984859
MSTRG.10178.1	MSTRG.7740	XM_040647118.1	PPARGC1B	0.99231
MSTRG.10178.1	MSTRG.7827	XM_040647118.1	PPARGC1B	0.979588
MSTRG.10178.1	MSTRG.7781	XM_015276612.3	FAM13A	0.95882
MSTRG.10178.1	MSTRG.28893	XM_015276612.3	FAM13A	0.969359
MSTRG.10206.2	MSTRG.31249	XM_040654889.1	RIBC1	0.954286
MSTRG.10206.2	MSTRG.31237	XM_040706346.1	CHD2	-0.963921
MSTRG.10206.2	MSTRG.12192	XM_040706346.1	CHD2	-0.950306
MSTRG.10206.2	MSTRG.23849	XM_040653818.1	CIB3	0.994802
MSTRG.10206.2	MSTRG.14601	XM_040653818.1	CIB3	0.959204
MSTRG.10206.2	MSTRG.7721	XM_040653818.1	CIB3	1
MSTRG.10206.2	MSTRG.7721	XM_040653818.1	CIB3	1
MSTRG.10206.2	MSTRG.26516	XM_040653818.1	CIB3	0.980233
MSTRG.10206.2	MSTRG.22471	XM_040653818.1	CIB3	0.987702
MSTRG.10206.2	MSTRG.12658	XM_040653818.1	CIB3	0.9909
MSTRG.10206.2	MSTRG.7781	XM_040653818.1	CIB3	0.958906
MSTRG.10206.2	MSTRG.26235	XM_040653818.1	CIB3	0.98234
MSTRG.10206.2	MSTRG.16304	XM_040653818.1	CIB3	0.994596
MSTRG.10219.11	MSTRG.28849	XM_040653818.1	CIB3	0.991388
MSTRG.10219.11	MSTRG.31594	XM_040653818.1	CIB3	1
MSTRG.10219.11	MSTRG.31500	XM_040653818.1	CIB3	1
MSTRG.10219.11	MSTRG.4512	XM_040653818.1	CIB3	1
MSTRG.10219.11	MSTRG.27088	XM_040653818.1	CIB3	1
MSTRG.10219.11	MSTRG.12658	XM_040653818.1	CIB3	0.98929
MSTRG.10219.11	MSTRG.31652	XM_040653818.1	CIB3	0.993591
MSTRG.10219.11	MSTRG.29164	XM_040653818.1	CIB3	1
MSTRG.10229.1	MSTRG.31259	XM_040653818.1	CIB3	1
MSTRG.10229.1	MSTRG.24634	XM_040653818.1	CIB3	1
MSTRG.10229.1	MSTRG.26865	XM_040653818.1	CIB3	0.988494
MSTRG.10229.1	MSTRG.12658	XM_040653818.1	CIB3	1
MSTRG.10229.1	MSTRG.14601	XM_040653818.1	CIB3	1
MSTRG.10229.1	MSTRG.9355	XM_040653818.1	CIB3	0.995536
MSTRG.10229.1	MSTRG.2113	XM_040653818.1	CIB3	0.97302
MSTRG.10229.1	MSTRG.6801	XM_040700509.1	WT1	0.978121
MSTRG.10229.1	MSTRG.12658	XM_040700509.1	WT1	0.950432
MSTRG.10229.1	MSTRG.31175	XM_040700509.1	WT1	0.957451
MSTRG.10229.1	MSTRG.28970	XM_015283440.3	SLC6A15	0.950414
MSTRG.10229.1	MSTRG.6671	XM_418230.7	ARMC6	0.962016
MSTRG.10229.1	MSTRG.28981	XM_004937078.4	CELF4	0.960007
MSTRG.10229.1	MSTRG.168	XM_004937078.4	CELF4	0.958628
MSTRG.10229.1	MSTRG.28950	XM_004941738.4	HEATR5A	0.953442
MSTRG.10278.1	MSTRG.2116	XM_004941738.4	HEATR5A	0.960147
MSTRG.10278.1	MSTRG.7801	XM_004941738.4	HEATR5A	0.95811
MSTRG.10278.1	MSTRG.29176	XM_004941738.4	HEATR5A	0.969498
MSTRG.10278.1	MSTRG.2995	XM_004941738.4	HEATR5A	0.953633
MSTRG.10319.1	MSTRG.28200	XM_004941738.4	HEATR5A	0.953442
MSTRG.10319.1	MSTRG.23855	XM_004941738.4	HEATR5A	0.953442
MSTRG.10319.1	MSTRG.28685	XM_004941738.4	HEATR5A	0.953442
MSTRG.10319.1	MSTRG.17150	XM_004941738.4	HEATR5A	0.955497
MSTRG.10319.1	MSTRG.14601	XM_004941738.4	HEATR5A	0.953442
MSTRG.10319.1	MSTRG.25846	XM_004941738.4	HEATR5A	0.964872
MSTRG.10326.2	MSTRG.31396	XM_004941738.4	HEATR5A	0.953442
MSTRG.10326.3	MSTRG.7127	XM_004941738.4	HEATR5A	0.961715
MSTRG.10326.3	MSTRG.23896	XM_004941738.4	HEATR5A	0.953442
MSTRG.10326.3	MSTRG.10326	XM_004941738.4	HEATR5A	0.952635
MSTRG.10326.3	MSTRG.14600	XM_004941738.4	HEATR5A	0.953442
MSTRG.10326.3	MSTRG.30624	XM_004941738.4	HEATR5A	0.951368
MSTRG.10326.3	MSTRG.29288	XM_004941738.4	HEATR5A	0.953442
MSTRG.10326.3	MSTRG.28950	NM_001030554.1	KIF23	1
MSTRG.10326.3	MSTRG.2116	NM_001030554.1	KIF23	0.999419
MSTRG.10326.3	MSTRG.7801	NM_001030554.1	KIF23	0.958058
MSTRG.10326.3	MSTRG.31691	NM_001030554.1	KIF23	0.981255
MSTRG.10326.3	MSTRG.29176	NM_001030554.1	KIF23	0.997249
MSTRG.10326.3	MSTRG.2995	NM_001030554.1	KIF23	0.998004
MSTRG.10326.3	MSTRG.28200	NM_001030554.1	KIF23	1
MSTRG.10326.3	MSTRG.23855	NM_001030554.1	KIF23	1
MSTRG.10326.3	MSTRG.28685	NM_001030554.1	KIF23	1
MSTRG.10326.3	MSTRG.17150	NM_001030554.1	KIF23	0.958874
MSTRG.10326.3	MSTRG.14601	NM_001030554.1	KIF23	1
MSTRG.10326.3	MSTRG.23849	NM_001030554.1	KIF23	0.994544
MSTRG.10326.3	MSTRG.1056	NM_001030554.1	KIF23	0.99672
MSTRG.10326.3	MSTRG.25846	NM_001030554.1	KIF23	0.969628
MSTRG.10326.3	MSTRG.31396	NM_001030554.1	KIF23	1
MSTRG.10326.3	MSTRG.7127	NM_001030554.1	KIF23	0.98456
MSTRG.10326.3	MSTRG.23896	NM_001030554.1	KIF23	1
MSTRG.10326.3	MSTRG.10326	NM_001030554.1	KIF23	0.999967
MSTRG.10326.3	MSTRG.14600	NM_001030554.1	KIF23	1
MSTRG.10326.3	MSTRG.28677	NM_001030554.1	KIF23	0.95749
MSTRG.10326.3	MSTRG.30624	NM_001030554.1	KIF23	0.999805
MSTRG.10326.3	MSTRG.29288	NM_001030554.1	KIF23	1
MSTRG.10326.3	MSTRG.7827	XM_025142782.2	ADAM9	0.956465
MSTRG.10326.3	MSTRG.2484	XM_040706859.1	OTUD7A	0.957001
MSTRG.10326.3	MSTRG.4657	XM_040649027.1	GARNL3	0.955536
MSTRG.10326.3	MSTRG.31374	XM_040704957.1	FRRS1	0.95612
MSTRG.10326.3	MSTRG.4926	XM_015297691.3	SRRM1	0.952002
MSTRG.10326.3	MSTRG.7801	XM_040645980.1	VANGL1	0.974921
MSTRG.10326.3	MSTRG.31691	XM_040645980.1	VANGL1	0.964313
MSTRG.10326.3	MSTRG.25846	XM_040645980.1	VANGL1	0.955749
MSTRG.10326.3	MSTRG.28981	XM_040702536.1	EBF3	0.962699
MSTRG.10326.3	MSTRG.31594	XM_040702536.1	EBF3	1
MSTRG.10326.3	MSTRG.12658	XM_040702536.1	EBF3	0.999999
MSTRG.10326.3	MSTRG.12658	XM_040702536.1	EBF3	0.997119
MSTRG.10326.3	MSTRG.5057	XM_040702536.1	EBF3	0.951383
MSTRG.10326.3	MSTRG.12658	XM_040702536.1	EBF3	0.989666
MSTRG.10326.3	MSTRG.7086	XM_040702536.1	EBF3	0.959064
MSTRG.10326.3	MSTRG.31416	XM_040702536.1	EBF3	0.993923
MSTRG.10326.3	MSTRG.31311	XM_040702536.1	EBF3	1
MSTRG.10326.3	MSTRG.31594	XM_040702536.1	EBF3	1
MSTRG.10326.3	MSTRG.12658	XM_040702536.1	EBF3	1
MSTRG.10326.3	MSTRG.4410	XM_040702536.1	EBF3	0.962607
MSTRG.10326.3	MSTRG.6892	XM_040702536.1	EBF3	0.991484
MSTRG.10326.3	MSTRG.23853	XM_040702536.1	EBF3	0.999756
MSTRG.10326.3	MSTRG.31175	XM_040702536.1	EBF3	0.990791
MSTRG.10326.3	MSTRG.29701	XM_040702536.1	EBF3	1
MSTRG.10326.3	MSTRG.2998	XM_004943809.4	SLC30A4	0.953628
MSTRG.10326.3	MSTRG.28920	NM_001040468.1	PTGER3	0.97068
MSTRG.10326.3	MSTRG.12658	XM_015286704.3	WNK1	0.961536
MSTRG.10326.3	MSTRG.31279	NM_001030854.1	TTPAL	0.956131
MSTRG.10326.3	MSTRG.11768	XM_025150527.2	CARNS1	0.967933
MSTRG.10326.3	MSTRG.26368	XM_025150527.2	CARNS1	0.952366
MSTRG.10326.3	MSTRG.3808	XM_025150527.2	CARNS1	0.964685
MSTRG.10326.3	MSTRG.24066	XM_025150527.2	CARNS1	0.975155
MSTRG.10326.3	MSTRG.7374	XM_025150527.2	CARNS1	0.956287
MSTRG.10326.3	MSTRG.24687	XM_025150527.2	CARNS1	0.975969
MSTRG.10326.3	MSTRG.25061	XM_025150527.2	CARNS1	0.965689
MSTRG.10326.3	MSTRG.3915	XM_025150527.2	CARNS1	0.951246
MSTRG.10326.3	MSTRG.28073	XM_025150527.2	CARNS1	0.970428
MSTRG.10326.3	MSTRG.6755	XM_025150527.2	CARNS1	0.970644
MSTRG.10326.3	MSTRG.13740	XM_025150527.2	CARNS1	0.98439
MSTRG.10326.3	MSTRG.5004	XM_025150527.2	CARNS1	0.961452
MSTRG.10326.3	MSTRG.7783	XM_025150527.2	CARNS1	0.970037
MSTRG.10326.3	MSTRG.7147	XM_025150527.2	CARNS1	0.966201
MSTRG.10326.3	MSTRG.7147	XM_025150527.2	CARNS1	0.956208
MSTRG.10326.3	MSTRG.19887	XM_025150527.2	CARNS1	0.959267
MSTRG.10326.3	MSTRG.25508	XM_025150527.2	CARNS1	0.976177
MSTRG.10326.3	MSTRG.19	XM_040671469.1	C2CD5	0.96059
MSTRG.10326.3	MSTRG.19341	XM_040671469.1	C2CD5	0.986762
MSTRG.10326.3	MSTRG.31264	XM_040671469.1	C2CD5	0.950811
MSTRG.10326.3	MSTRG.23849	XM_040671469.1	C2CD5	0.9894
MSTRG.10326.3	MSTRG.29567	XM_040671469.1	C2CD5	0.99037
MSTRG.10326.3	MSTRG.5124	XM_040671469.1	C2CD5	0.975701
MSTRG.10326.3	MSTRG.28015	XM_040671469.1	C2CD5	0.965267
MSTRG.10326.3	MSTRG.20646	XM_040671469.1	C2CD5	0.961046
MSTRG.10326.3	MSTRG.29514	XM_040671469.1	C2CD5	0.977147
MSTRG.10326.3	MSTRG.14927	XM_040671469.1	C2CD5	0.950215
MSTRG.10326.3	MSTRG.23853	XM_040671469.1	C2CD5	0.969484
MSTRG.10326.3	MSTRG.28503	XM_040671469.1	C2CD5	0.967955
MSTRG.10326.3	MSTRG.9138	XM_040671469.1	C2CD5	0.957194
MSTRG.10326.3	MSTRG.9713	XM_040671469.1	C2CD5	0.952196
MSTRG.10326.3	MSTRG.28950	XM_040652521.1	CD244	1
MSTRG.10326.3	MSTRG.23853	XM_040652521.1	CD244	0.998768
MSTRG.10326.3	MSTRG.23849	XM_040652521.1	CD244	0.961796
MSTRG.10326.3	MSTRG.31652	XM_040652521.1	CD244	0.965315
MSTRG.10326.3	MSTRG.27552	XM_040652521.1	CD244	0.999997
MSTRG.10326.3	MSTRG.11138	XM_040652521.1	CD244	1
MSTRG.10326.3	MSTRG.28559	XM_040652521.1	CD244	0.981736
MSTRG.10326.3	MSTRG.31279	XM_040652521.1	CD244	0.999505
MSTRG.10326.3	MSTRG.31691	XM_040652521.1	CD244	1
MSTRG.10326.3	MSTRG.31167	XM_040652521.1	CD244	0.968237
MSTRG.10326.3	MSTRG.29354	XM_040652521.1	CD244	1
MSTRG.10326.3	MSTRG.6892	XM_040652521.1	CD244	0.993135
MSTRG.10326.3	MSTRG.18495	XM_040652521.1	CD244	0.978002
MSTRG.10326.3	MSTRG.31553	XM_040652521.1	CD244	0.961397
MSTRG.10326.3	MSTRG.31553	XM_040652521.1	CD244	0.952741
MSTRG.10326.3	MSTRG.16723	XM_040652521.1	CD244	0.980695
MSTRG.10326.3	MSTRG.31311	XM_040652521.1	CD244	1
MSTRG.10326.3	MSTRG.15752	XM_417139.7	SGCG	0.954552
MSTRG.10326.3	MSTRG.13115	XM_417139.7	SGCG	0.965553
MSTRG.10326.3	MSTRG.28950	XM_040670002.1	PVALB	1
MSTRG.10326.3	MSTRG.2116	XM_040670002.1	PVALB	0.999419
MSTRG.10326.3	MSTRG.7801	XM_040670002.1	PVALB	0.958058
MSTRG.10326.3	MSTRG.31691	XM_040670002.1	PVALB	0.981255
MSTRG.10326.3	MSTRG.29176	XM_040670002.1	PVALB	0.997249
MSTRG.10326.3	MSTRG.2995	XM_040670002.1	PVALB	0.998004
MSTRG.10326.3	MSTRG.28200	XM_040670002.1	PVALB	1
MSTRG.10326.3	MSTRG.23855	XM_040670002.1	PVALB	1
MSTRG.10326.3	MSTRG.28685	XM_040670002.1	PVALB	1
MSTRG.10326.3	MSTRG.17150	XM_040670002.1	PVALB	0.958874
MSTRG.10326.3	MSTRG.14601	XM_040670002.1	PVALB	1
MSTRG.10326.3	MSTRG.23849	XM_040670002.1	PVALB	0.994544
MSTRG.10326.3	MSTRG.1056	XM_040670002.1	PVALB	0.99672
MSTRG.10326.3	MSTRG.25846	XM_040670002.1	PVALB	0.969628
MSTRG.10326.3	MSTRG.31396	XM_040670002.1	PVALB	1
MSTRG.10326.3	MSTRG.7127	XM_040670002.1	PVALB	0.98456
MSTRG.10326.3	MSTRG.23896	XM_040670002.1	PVALB	1
MSTRG.10326.3	MSTRG.10326	XM_040670002.1	PVALB	0.999967
MSTRG.10326.3	MSTRG.14600	XM_040670002.1	PVALB	1
MSTRG.10326.3	MSTRG.28677	XM_040670002.1	PVALB	0.95749
MSTRG.10326.3	MSTRG.30624	XM_040670002.1	PVALB	0.999805
MSTRG.10326.3	MSTRG.29288	XM_040670002.1	PVALB	1
MSTRG.10326.3	MSTRG.23849	XM_040705954.1	LEKR1	0.994802
MSTRG.10326.3	MSTRG.14601	XM_040705954.1	LEKR1	0.959204
MSTRG.10326.3	MSTRG.7721	XM_040705954.1	LEKR1	1
MSTRG.10326.3	MSTRG.7721	XM_040705954.1	LEKR1	1
MSTRG.10326.3	MSTRG.26516	XM_040705954.1	LEKR1	0.980233
MSTRG.10326.3	MSTRG.22471	XM_040705954.1	LEKR1	0.987702
MSTRG.10326.3	MSTRG.12658	XM_040705954.1	LEKR1	0.9909
MSTRG.10326.3	MSTRG.7781	XM_040705954.1	LEKR1	0.958906
MSTRG.10326.3	MSTRG.26235	XM_040705954.1	LEKR1	0.98234
MSTRG.10326.3	MSTRG.16304	XM_040705954.1	LEKR1	0.994596
MSTRG.10326.3	MSTRG.28849	XM_040705954.1	LEKR1	0.991388
MSTRG.10326.3	MSTRG.31594	XM_040705954.1	LEKR1	1
MSTRG.10326.3	MSTRG.31500	XM_040705954.1	LEKR1	1
MSTRG.10326.3	MSTRG.4512	XM_040705954.1	LEKR1	1
MSTRG.10326.3	MSTRG.27088	XM_040705954.1	LEKR1	1
MSTRG.10326.3	MSTRG.12658	XM_040705954.1	LEKR1	0.98929
MSTRG.10326.3	MSTRG.31652	XM_040705954.1	LEKR1	0.993591
MSTRG.10326.3	MSTRG.29164	XM_040705954.1	LEKR1	1
MSTRG.10326.3	MSTRG.31259	XM_040705954.1	LEKR1	1
MSTRG.10326.3	MSTRG.24634	XM_040705954.1	LEKR1	1
MSTRG.10326.3	MSTRG.26865	XM_040705954.1	LEKR1	0.988494
MSTRG.10326.3	MSTRG.12658	XM_040705954.1	LEKR1	1
MSTRG.10326.3	MSTRG.14601	XM_040705954.1	LEKR1	1
MSTRG.10326.3	MSTRG.9355	XM_040705954.1	LEKR1	0.995536
MSTRG.10326.3	MSTRG.2113	XM_040705954.1	LEKR1	0.97302
MSTRG.10326.3	MSTRG.23849	XM_025143294.2	ST14	0.989062
MSTRG.10326.3	MSTRG.7721	XM_025143294.2	ST14	0.973132
MSTRG.10326.3	MSTRG.7721	XM_025143294.2	ST14	0.973132
MSTRG.10326.3	MSTRG.26516	XM_025143294.2	ST14	0.964268
MSTRG.10326.3	MSTRG.22471	XM_025143294.2	ST14	0.955652
MSTRG.10326.3	MSTRG.12658	XM_025143294.2	ST14	0.96047
MSTRG.10326.3	MSTRG.7781	XM_025143294.2	ST14	0.989086
MSTRG.10326.3	MSTRG.26235	XM_025143294.2	ST14	0.998979
MSTRG.10326.3	MSTRG.16304	XM_025143294.2	ST14	0.96455
MSTRG.10326.3	MSTRG.28849	XM_025143294.2	ST14	0.970442
MSTRG.10326.3	MSTRG.31594	XM_025143294.2	ST14	0.973132
MSTRG.10326.3	MSTRG.11385	XM_025143294.2	ST14	0.979949
MSTRG.10326.3	MSTRG.31500	XM_025143294.2	ST14	0.973132
MSTRG.10326.3	MSTRG.4512	XM_025143294.2	ST14	0.973132
MSTRG.10326.3	MSTRG.27088	XM_025143294.2	ST14	0.973132
MSTRG.10326.3	MSTRG.12658	XM_025143294.2	ST14	0.952326
MSTRG.10326.3	MSTRG.31652	XM_025143294.2	ST14	0.961844
MSTRG.10326.3	MSTRG.29164	XM_025143294.2	ST14	0.973132
MSTRG.10326.3	MSTRG.31259	XM_025143294.2	ST14	0.973132
MSTRG.10326.3	MSTRG.24634	XM_025143294.2	ST14	0.973132
MSTRG.10326.3	MSTRG.12658	XM_025143294.2	ST14	0.973132
MSTRG.10326.3	MSTRG.14601	XM_025143294.2	ST14	0.973132
MSTRG.10326.3	MSTRG.17901	XM_025143294.2	ST14	0.957726
MSTRG.10326.3	MSTRG.9355	XM_025143294.2	ST14	0.990495
MSTRG.10326.3	MSTRG.2113	XM_025143294.2	ST14	0.991619
MSTRG.10326.3	MSTRG.28950	XM_015287907.3	BTBD11	0.985186
MSTRG.10326.3	MSTRG.2116	XM_015287907.3	BTBD11	0.984317
MSTRG.10326.3	MSTRG.31691	XM_015287907.3	BTBD11	0.970439
MSTRG.10326.3	MSTRG.29176	XM_015287907.3	BTBD11	0.980767
MSTRG.10326.3	MSTRG.2995	XM_015287907.3	BTBD11	0.982003
MSTRG.10326.3	MSTRG.28200	XM_015287907.3	BTBD11	0.985186
MSTRG.10326.3	MSTRG.23855	XM_015287907.3	BTBD11	0.985186
MSTRG.10326.3	MSTRG.28685	XM_015287907.3	BTBD11	0.985186
MSTRG.10326.3	MSTRG.17150	XM_015287907.3	BTBD11	0.967267
MSTRG.10326.3	MSTRG.14601	XM_015287907.3	BTBD11	0.985186
MSTRG.10326.3	MSTRG.23849	XM_015287907.3	BTBD11	0.979145
MSTRG.10326.3	MSTRG.1056	XM_015287907.3	BTBD11	0.977849
MSTRG.10326.3	MSTRG.31396	XM_015287907.3	BTBD11	0.985186
MSTRG.10326.3	MSTRG.7127	XM_015287907.3	BTBD11	0.977675
MSTRG.10326.3	MSTRG.23896	XM_015287907.3	BTBD11	0.985186
MSTRG.10326.3	MSTRG.10326	XM_015287907.3	BTBD11	0.984743
MSTRG.10326.3	MSTRG.14600	XM_015287907.3	BTBD11	0.985186
MSTRG.10326.3	MSTRG.28677	XM_015287907.3	BTBD11	0.962932
MSTRG.10326.3	MSTRG.30624	XM_015287907.3	BTBD11	0.983996
MSTRG.10326.3	MSTRG.29288	XM_015287907.3	BTBD11	0.985186
MSTRG.10326.3	MSTRG.4410	XM_025149408.2	MAP4K3	0.967268
MSTRG.10326.3	MSTRG.8868	XM_015293016.3	SYP	0.951499
MSTRG.10326.3	MSTRG.2591	XM_015293016.3	SYP	0.953542
MSTRG.10326.3	MSTRG.28950	XM_040655377.1	KANK1	0.990354
MSTRG.10326.3	MSTRG.23853	XM_040655377.1	KANK1	0.987218
MSTRG.10326.3	MSTRG.31652	XM_040655377.1	KANK1	0.952667
MSTRG.10326.3	MSTRG.27552	XM_040655377.1	KANK1	0.990311
MSTRG.10326.3	MSTRG.11138	XM_040655377.1	KANK1	0.990354
MSTRG.10326.3	MSTRG.28559	XM_040655377.1	KANK1	0.96487
MSTRG.10326.3	MSTRG.31279	XM_040655377.1	KANK1	0.988932
MSTRG.10326.3	MSTRG.31691	XM_040655377.1	KANK1	0.990354
MSTRG.10326.3	MSTRG.31167	XM_040655377.1	KANK1	0.953383
MSTRG.10326.3	MSTRG.29354	XM_040655377.1	KANK1	0.990354
MSTRG.10326.3	MSTRG.6892	XM_040655377.1	KANK1	0.980815
MSTRG.10326.3	MSTRG.18495	XM_040655377.1	KANK1	0.963201
MSTRG.10326.3	MSTRG.16723	XM_040655377.1	KANK1	0.967848
MSTRG.10326.3	MSTRG.31311	XM_040655377.1	KANK1	0.990354
MSTRG.10326.3	MSTRG.31543	XM_015293914.3	LARP1	0.964415
MSTRG.10326.3	MSTRG.12658	XM_015293914.3	LARP1	0.950186
MSTRG.10326.3	MSTRG.12658	XM_015293914.3	LARP1	0.95334
MSTRG.10326.3	MSTRG.23849	XM_040706561.1	TERB2	0.992581
MSTRG.10326.3	MSTRG.7721	XM_040706561.1	TERB2	0.978772
MSTRG.10326.3	MSTRG.7721	XM_040706561.1	TERB2	0.978772
MSTRG.10326.3	MSTRG.26516	XM_040706561.1	TERB2	0.969067
MSTRG.10326.3	MSTRG.22471	XM_040706561.1	TERB2	0.962521
MSTRG.10326.3	MSTRG.12658	XM_040706561.1	TERB2	0.966417
MSTRG.10326.3	MSTRG.7781	XM_040706561.1	TERB2	0.988126
MSTRG.10326.3	MSTRG.26235	XM_040706561.1	TERB2	0.999834
MSTRG.10326.3	MSTRG.16304	XM_040706561.1	TERB2	0.970823
MSTRG.10326.3	MSTRG.28849	XM_040706561.1	TERB2	0.976022
MSTRG.10326.3	MSTRG.31594	XM_040706561.1	TERB2	0.978772
MSTRG.10326.3	MSTRG.11385	XM_040706561.1	TERB2	0.976502
MSTRG.10326.3	MSTRG.31500	XM_040706561.1	TERB2	0.978772
MSTRG.10326.3	MSTRG.4512	XM_040706561.1	TERB2	0.978772
MSTRG.10326.3	MSTRG.27088	XM_040706561.1	TERB2	0.978772
MSTRG.10326.3	MSTRG.12658	XM_040706561.1	TERB2	0.95957
MSTRG.10326.3	MSTRG.31652	XM_040706561.1	TERB2	0.967866
MSTRG.10326.3	MSTRG.29164	XM_040706561.1	TERB2	0.978772
MSTRG.10326.3	MSTRG.31259	XM_040706561.1	TERB2	0.978772
MSTRG.10326.3	MSTRG.24634	XM_040706561.1	TERB2	0.978772
MSTRG.10326.3	MSTRG.26865	XM_040706561.1	TERB2	0.95336
MSTRG.10326.3	MSTRG.12658	XM_040706561.1	TERB2	0.978772
MSTRG.10326.3	MSTRG.14601	XM_040706561.1	TERB2	0.978772
MSTRG.10326.3	MSTRG.9355	XM_040706561.1	TERB2	0.993747
MSTRG.10326.3	MSTRG.2113	XM_040706561.1	TERB2	0.992931
MSTRG.10326.3	MSTRG.31394	XM_040697091.1	RAD52	0.965451
MSTRG.10326.3	MSTRG.28383	XM_040706795.1	TLN2	0.960005
MSTRG.10326.3	MSTRG.24886	XM_040648678.1	MHCY38	0.951487
MSTRG.10326.3	MSTRG.8170	XM_040698142.1	MAP3K4	0.961177
MSTRG.10326.3	MSTRG.4512	XM_015297457.3	IFT57	0.967613
MSTRG.10326.3	MSTRG.28693	XM_015297457.3	IFT57	0.953072
MSTRG.10326.3	MSTRG.28347	XM_015289684.3	FASTKD1	0.958838
MSTRG.10326.3	MSTRG.11768	XM_040678621.1	ANKRD16	0.972091
MSTRG.10326.3	MSTRG.3808	XM_040678621.1	ANKRD16	0.956795
MSTRG.10326.3	MSTRG.24066	XM_040678621.1	ANKRD16	0.956056
MSTRG.10326.3	MSTRG.24687	XM_040678621.1	ANKRD16	0.966133
MSTRG.10326.3	MSTRG.6755	XM_040678621.1	ANKRD16	0.971844
MSTRG.10326.3	MSTRG.13740	XM_040678621.1	ANKRD16	0.952612
MSTRG.10326.3	MSTRG.5004	XM_040678621.1	ANKRD16	0.953553
MSTRG.10326.3	MSTRG.7783	XM_040678621.1	ANKRD16	0.96195
MSTRG.10326.3	MSTRG.7147	XM_040678621.1	ANKRD16	0.959767
MSTRG.10326.3	MSTRG.7147	XM_040678621.1	ANKRD16	0.954708
MSTRG.10326.3	MSTRG.19	XM_040648126.1	GGT5	0.96494
MSTRG.10326.3	MSTRG.7728	XM_040648126.1	GGT5	0.994545
MSTRG.10326.3	MSTRG.19341	XM_040648126.1	GGT5	0.974476
MSTRG.10326.3	MSTRG.14601	XM_040648126.1	GGT5	0.995698
MSTRG.10326.3	MSTRG.20649	XM_040648126.1	GGT5	0.99807
MSTRG.10326.3	MSTRG.4068	XM_040648126.1	GGT5	0.993275
MSTRG.10326.3	MSTRG.26604	XM_040648126.1	GGT5	1
MSTRG.10326.3	MSTRG.31264	XM_040648126.1	GGT5	0.983795
MSTRG.10326.3	MSTRG.31691	XM_040648126.1	GGT5	1
MSTRG.10326.3	MSTRG.12658	XM_040648126.1	GGT5	1
MSTRG.10326.3	MSTRG.347	XM_040648126.1	GGT5	0.976676
MSTRG.10326.3	MSTRG.23849	XM_040648126.1	GGT5	0.966922
MSTRG.10326.3	MSTRG.29567	XM_040648126.1	GGT5	1
MSTRG.10326.3	MSTRG.14600	XM_040648126.1	GGT5	0.999998
MSTRG.10326.3	MSTRG.28015	XM_040648126.1	GGT5	0.995452
MSTRG.10326.3	MSTRG.20646	XM_040648126.1	GGT5	0.966366
MSTRG.10326.3	MSTRG.31279	XM_040648126.1	GGT5	1
MSTRG.10326.3	MSTRG.26453	XM_040648126.1	GGT5	0.998776
MSTRG.10326.3	MSTRG.14927	XM_040648126.1	GGT5	0.994733
MSTRG.10326.3	MSTRG.26856	XM_040648126.1	GGT5	1
MSTRG.10326.3	MSTRG.7740	XM_040648126.1	GGT5	0.963581
MSTRG.10326.3	MSTRG.31581	XM_040648126.1	GGT5	0.95652
MSTRG.10326.3	MSTRG.18786	XM_040648126.1	GGT5	0.995741
MSTRG.10326.3	MSTRG.12658	XM_040648126.1	GGT5	0.998933
MSTRG.10326.3	MSTRG.12658	XM_040648126.1	GGT5	1
MSTRG.10326.3	MSTRG.12658	XM_040648126.1	GGT5	1
MSTRG.10326.3	MSTRG.23896	XM_040648126.1	GGT5	1
MSTRG.10326.3	MSTRG.9713	XM_040648126.1	GGT5	0.965648
MSTRG.10326.3	MSTRG.20621	XM_040648126.1	GGT5	0.966919
MSTRG.10326.3	MSTRG.31249	XM_040648126.1	GGT5	1
MSTRG.10326.3	MSTRG.31239	XM_015276668.3	GATB	0.962834
MSTRG.10326.3	MSTRG.31279	XM_015276668.3	GATB	0.96401
MSTRG.10326.3	MSTRG.12185	XM_040648743.1	MHCY4	-0.961394
MSTRG.10326.3	MSTRG.883	XM_015297677.3	SRSF10	0.955942
MSTRG.10326.3	MSTRG.23849	XM_040657836.1	PPP1R12A	0.994802
MSTRG.10326.3	MSTRG.14601	XM_040657836.1	PPP1R12A	0.959204
MSTRG.10326.3	MSTRG.7721	XM_040657836.1	PPP1R12A	1
MSTRG.10326.3	MSTRG.7721	XM_040657836.1	PPP1R12A	1
MSTRG.10326.3	MSTRG.26516	XM_040657836.1	PPP1R12A	0.980233
MSTRG.10326.3	MSTRG.22471	XM_040657836.1	PPP1R12A	0.987702
MSTRG.10326.3	MSTRG.12658	XM_040657836.1	PPP1R12A	0.9909
MSTRG.10326.3	MSTRG.7781	XM_040657836.1	PPP1R12A	0.958906
MSTRG.10326.3	MSTRG.26235	XM_040657836.1	PPP1R12A	0.98234
MSTRG.10326.3	MSTRG.16304	XM_040657836.1	PPP1R12A	0.994596
MSTRG.10326.3	MSTRG.28849	XM_040657836.1	PPP1R12A	0.991388
MSTRG.10326.3	MSTRG.31594	XM_040657836.1	PPP1R12A	1
MSTRG.10326.3	MSTRG.31500	XM_040657836.1	PPP1R12A	1
MSTRG.10326.3	MSTRG.4512	XM_040657836.1	PPP1R12A	1
MSTRG.10326.3	MSTRG.27088	XM_040657836.1	PPP1R12A	1
MSTRG.10326.3	MSTRG.12658	XM_040657836.1	PPP1R12A	0.98929
MSTRG.10326.3	MSTRG.31652	XM_040657836.1	PPP1R12A	0.993591
MSTRG.10326.3	MSTRG.29164	XM_040657836.1	PPP1R12A	1
MSTRG.10326.3	MSTRG.31259	XM_040657836.1	PPP1R12A	1
MSTRG.10326.3	MSTRG.24634	XM_040657836.1	PPP1R12A	1
MSTRG.10326.3	MSTRG.26865	XM_040657836.1	PPP1R12A	0.988494
MSTRG.10326.3	MSTRG.12658	XM_040657836.1	PPP1R12A	1
MSTRG.10326.3	MSTRG.14601	XM_040657836.1	PPP1R12A	1
MSTRG.10326.3	MSTRG.9355	XM_040657836.1	PPP1R12A	0.995536
MSTRG.10326.3	MSTRG.2113	XM_040657836.1	PPP1R12A	0.97302
MSTRG.10326.3	MSTRG.2658	NM_205527.3	AGRN	0.954343
MSTRG.10326.3	MSTRG.31267	XM_040699654.1	ACOX3	0.987515
MSTRG.10326.3	MSTRG.7740	XM_040699654.1	ACOX3	0.961404
MSTRG.10326.3	MSTRG.28981	NM_001257296.1	DENND2C	0.962699
MSTRG.10326.3	MSTRG.31594	NM_001257296.1	DENND2C	1
MSTRG.10326.3	MSTRG.12658	NM_001257296.1	DENND2C	0.999999
MSTRG.10326.3	MSTRG.12658	NM_001257296.1	DENND2C	0.997119
MSTRG.10326.3	MSTRG.5057	NM_001257296.1	DENND2C	0.951383
MSTRG.10326.3	MSTRG.12658	NM_001257296.1	DENND2C	0.989666
MSTRG.10326.3	MSTRG.7086	NM_001257296.1	DENND2C	0.959064
MSTRG.10326.3	MSTRG.31416	NM_001257296.1	DENND2C	0.993923
MSTRG.10326.3	MSTRG.31311	NM_001257296.1	DENND2C	1
MSTRG.10326.3	MSTRG.31594	NM_001257296.1	DENND2C	1
MSTRG.10326.3	MSTRG.12658	NM_001257296.1	DENND2C	1
MSTRG.10326.3	MSTRG.4410	NM_001257296.1	DENND2C	0.962607
MSTRG.10326.3	MSTRG.6892	NM_001257296.1	DENND2C	0.991484
MSTRG.10326.3	MSTRG.23853	NM_001257296.1	DENND2C	0.999756
MSTRG.10326.3	MSTRG.31175	NM_001257296.1	DENND2C	0.990791
MSTRG.10326.3	MSTRG.29701	NM_001257296.1	DENND2C	1
MSTRG.10326.3	MSTRG.28950	XM_420603.7	SLC4A4	1
MSTRG.10326.3	MSTRG.23853	XM_420603.7	SLC4A4	0.998768
MSTRG.10326.3	MSTRG.23849	XM_420603.7	SLC4A4	0.961796
MSTRG.10326.3	MSTRG.31652	XM_420603.7	SLC4A4	0.965315
MSTRG.10326.3	MSTRG.27552	XM_420603.7	SLC4A4	0.999997
MSTRG.10326.3	MSTRG.11138	XM_420603.7	SLC4A4	1
MSTRG.10326.3	MSTRG.28559	XM_420603.7	SLC4A4	0.981736
MSTRG.10326.3	MSTRG.31279	XM_420603.7	SLC4A4	0.999505
MSTRG.10326.3	MSTRG.31691	XM_420603.7	SLC4A4	1
MSTRG.10326.3	MSTRG.31167	XM_420603.7	SLC4A4	0.968237
MSTRG.10326.3	MSTRG.29354	XM_420603.7	SLC4A4	1
MSTRG.10326.3	MSTRG.6892	XM_420603.7	SLC4A4	0.993135
MSTRG.10326.3	MSTRG.18495	XM_420603.7	SLC4A4	0.978002
MSTRG.10326.3	MSTRG.31553	XM_420603.7	SLC4A4	0.961397
MSTRG.10326.3	MSTRG.31553	XM_420603.7	SLC4A4	0.952741
MSTRG.10326.3	MSTRG.16723	XM_420603.7	SLC4A4	0.980695
MSTRG.10326.3	MSTRG.31311	XM_420603.7	SLC4A4	1
MSTRG.10326.3	MSTRG.30731	XM_415377.6	ZBTB43	0.962707
MSTRG.10326.3	MSTRG.4987	XM_015287919.3	KCNK4	0.995669
MSTRG.10326.3	MSTRG.7781	XM_015287919.3	KCNK4	0.983369
MSTRG.10326.3	MSTRG.714	XM_015287919.3	KCNK4	0.995392
MSTRG.10326.3	MSTRG.1056	XM_015287919.3	KCNK4	1
MSTRG.10326.3	MSTRG.123	XM_015287919.3	KCNK4	0.999948
MSTRG.10326.3	MSTRG.26856	XM_015287919.3	KCNK4	1
MSTRG.10326.3	MSTRG.7588	XM_015287919.3	KCNK4	0.982594
MSTRG.10326.3	MSTRG.23853	XM_015287919.3	KCNK4	0.99998
MSTRG.10326.3	MSTRG.17889	XM_015287919.3	KCNK4	0.999571
MSTRG.10326.3	MSTRG.28968	XM_015287919.3	KCNK4	0.966516
MSTRG.10326.3	MSTRG.4352	XM_015287919.3	KCNK4	0.974621
MSTRG.10326.3	MSTRG.25788	XM_015287919.3	KCNK4	0.987758
MSTRG.10326.3	MSTRG.18770	XM_015287919.3	KCNK4	0.982317
MSTRG.10326.3	MSTRG.12658	XM_015287919.3	KCNK4	1
MSTRG.10326.3	MSTRG.12658	XM_015287919.3	KCNK4	1
MSTRG.10326.3	MSTRG.2163	XM_040649987.1	LYRM9	0.994129
MSTRG.10326.3	MSTRG.28950	XM_015286938.3	NUMB	0.998283
MSTRG.10326.3	MSTRG.23853	XM_015286938.3	NUMB	0.997586
MSTRG.10326.3	MSTRG.23849	XM_015286938.3	NUMB	0.971309
MSTRG.10326.3	MSTRG.31652	XM_015286938.3	NUMB	0.964033
MSTRG.10326.3	MSTRG.27552	XM_015286938.3	NUMB	0.99823
MSTRG.10326.3	MSTRG.11138	XM_015286938.3	NUMB	0.998283
MSTRG.10326.3	MSTRG.28559	XM_015286938.3	NUMB	0.982161
MSTRG.10326.3	MSTRG.31279	XM_015286938.3	NUMB	0.997902
MSTRG.10326.3	MSTRG.31691	XM_015286938.3	NUMB	0.998283
MSTRG.10326.3	MSTRG.31167	XM_015286938.3	NUMB	0.976136
MSTRG.10326.3	MSTRG.29354	XM_015286938.3	NUMB	0.998283
MSTRG.10326.3	MSTRG.6892	XM_015286938.3	NUMB	0.990929
MSTRG.10326.3	MSTRG.18495	XM_015286938.3	NUMB	0.973142
MSTRG.10326.3	MSTRG.31553	XM_015286938.3	NUMB	0.950964
MSTRG.10326.3	MSTRG.16723	XM_015286938.3	NUMB	0.978591
MSTRG.10326.3	MSTRG.31311	XM_015286938.3	NUMB	0.998283
MSTRG.10326.3	MSTRG.30303	XM_015285554.3	MTUS1	0.97495
MSTRG.10326.3	MSTRG.2253	XM_015285554.3	MTUS1	0.967206
MSTRG.10326.3	MSTRG.14601	XM_040649616.1	MAP2K4	0.973554
MSTRG.10326.3	MSTRG.20649	XM_040649616.1	MAP2K4	0.959432
MSTRG.10326.3	MSTRG.26604	XM_040649616.1	MAP2K4	0.957904
MSTRG.10326.3	MSTRG.31691	XM_040649616.1	MAP2K4	0.957904
MSTRG.10326.3	MSTRG.12658	XM_040649616.1	MAP2K4	0.957904
MSTRG.10326.3	MSTRG.29567	XM_040649616.1	MAP2K4	0.957904
MSTRG.10326.3	MSTRG.14600	XM_040649616.1	MAP2K4	0.957801
MSTRG.10326.3	MSTRG.31279	XM_040649616.1	MAP2K4	0.957904
MSTRG.10326.3	MSTRG.26453	XM_040649616.1	MAP2K4	0.954151
MSTRG.10326.3	MSTRG.26856	XM_040649616.1	MAP2K4	0.957904
MSTRG.10326.3	MSTRG.7740	XM_040649616.1	MAP2K4	0.980561
MSTRG.10326.3	MSTRG.18786	XM_040649616.1	MAP2K4	0.975888
MSTRG.10326.3	MSTRG.12658	XM_040649616.1	MAP2K4	0.953264
MSTRG.10326.3	MSTRG.12658	XM_040649616.1	MAP2K4	0.957904
MSTRG.10326.3	MSTRG.12658	XM_040649616.1	MAP2K4	0.957904
MSTRG.10326.3	MSTRG.23896	XM_040649616.1	MAP2K4	0.957862
MSTRG.10326.3	MSTRG.20621	XM_040649616.1	MAP2K4	0.958038
MSTRG.10326.3	MSTRG.31249	XM_040649616.1	MAP2K4	0.957904
MSTRG.10326.3	MSTRG.4987	XM_040650627.1	ERC1	0.983808
MSTRG.10326.3	MSTRG.7781	XM_040650627.1	ERC1	0.970773
MSTRG.10326.3	MSTRG.714	XM_040650627.1	ERC1	0.984129
MSTRG.10326.3	MSTRG.1056	XM_040650627.1	ERC1	0.989754
MSTRG.10326.3	MSTRG.123	XM_040650627.1	ERC1	0.989522
MSTRG.10326.3	MSTRG.26856	XM_040650627.1	ERC1	0.989754
MSTRG.10326.3	MSTRG.7588	XM_040650627.1	ERC1	0.972713
MSTRG.10326.3	MSTRG.23853	XM_040650627.1	ERC1	0.989548
MSTRG.10326.3	MSTRG.17889	XM_040650627.1	ERC1	0.986811
MSTRG.10326.3	MSTRG.31279	XM_040650627.1	ERC1	0.984005
MSTRG.10326.3	MSTRG.4352	XM_040650627.1	ERC1	0.979413
MSTRG.10326.3	MSTRG.25788	XM_040650627.1	ERC1	0.97202
MSTRG.10326.3	MSTRG.18770	XM_040650627.1	ERC1	0.970091
MSTRG.10326.3	MSTRG.12658	XM_040650627.1	ERC1	0.989754
MSTRG.10326.3	MSTRG.12658	XM_040650627.1	ERC1	0.989754
MSTRG.10326.3	MSTRG.29256	XM_040650877.1	HDAC10	-0.967518
MSTRG.10326.3	MSTRG.170	XM_015291981.3	NTRK3	0.95639
MSTRG.10326.3	MSTRG.23849	XM_040653419.1	GPATCH8	0.99437
MSTRG.10326.3	MSTRG.14601	XM_040653419.1	GPATCH8	0.95738
MSTRG.10326.3	MSTRG.7721	XM_040653419.1	GPATCH8	0.999591
MSTRG.10326.3	MSTRG.7721	XM_040653419.1	GPATCH8	0.999591
MSTRG.10326.3	MSTRG.26516	XM_040653419.1	GPATCH8	0.977972
MSTRG.10326.3	MSTRG.22471	XM_040653419.1	GPATCH8	0.986037
MSTRG.10326.3	MSTRG.12658	XM_040653419.1	GPATCH8	0.989814
MSTRG.10326.3	MSTRG.7781	XM_040653419.1	GPATCH8	0.955161
MSTRG.10326.3	MSTRG.26235	XM_040653419.1	GPATCH8	0.980991
MSTRG.10326.3	MSTRG.16304	XM_040653419.1	GPATCH8	0.993664
MSTRG.10326.3	MSTRG.28849	XM_040653419.1	GPATCH8	0.989513
MSTRG.10326.3	MSTRG.31594	XM_040653419.1	GPATCH8	0.999591
MSTRG.10326.3	MSTRG.31500	XM_040653419.1	GPATCH8	0.999591
MSTRG.10326.3	MSTRG.4512	XM_040653419.1	GPATCH8	0.999591
MSTRG.10326.3	MSTRG.27088	XM_040653419.1	GPATCH8	0.999591
MSTRG.10326.3	MSTRG.12658	XM_040653419.1	GPATCH8	0.987917
MSTRG.10326.3	MSTRG.31652	XM_040653419.1	GPATCH8	0.996214
MSTRG.10326.3	MSTRG.29164	XM_040653419.1	GPATCH8	0.999591
MSTRG.10326.3	MSTRG.31259	XM_040653419.1	GPATCH8	0.999591
MSTRG.10326.3	MSTRG.24634	XM_040653419.1	GPATCH8	0.999591
MSTRG.10326.3	MSTRG.26865	XM_040653419.1	GPATCH8	0.98925
MSTRG.10326.3	MSTRG.12658	XM_040653419.1	GPATCH8	0.999591
MSTRG.10326.3	MSTRG.14601	XM_040653419.1	GPATCH8	0.999591
MSTRG.10326.3	MSTRG.9355	XM_040653419.1	GPATCH8	0.994651
MSTRG.10326.3	MSTRG.2113	XM_040653419.1	GPATCH8	0.9708
MSTRG.10326.3	MSTRG.4987	XM_004947101.4	KCNQ2	0.995669
MSTRG.10326.3	MSTRG.7781	XM_004947101.4	KCNQ2	0.983369
MSTRG.10326.3	MSTRG.714	XM_004947101.4	KCNQ2	0.995392
MSTRG.10326.3	MSTRG.1056	XM_004947101.4	KCNQ2	1
MSTRG.10326.3	MSTRG.123	XM_004947101.4	KCNQ2	0.999948
MSTRG.10326.3	MSTRG.26856	XM_004947101.4	KCNQ2	1
MSTRG.10326.3	MSTRG.7588	XM_004947101.4	KCNQ2	0.982594
MSTRG.10326.3	MSTRG.23853	XM_004947101.4	KCNQ2	0.99998
MSTRG.10326.3	MSTRG.17889	XM_004947101.4	KCNQ2	0.999571
MSTRG.10326.3	MSTRG.28968	XM_004947101.4	KCNQ2	0.966516
MSTRG.10326.3	MSTRG.4352	XM_004947101.4	KCNQ2	0.974621
MSTRG.10326.3	MSTRG.25788	XM_004947101.4	KCNQ2	0.987758
MSTRG.10326.3	MSTRG.18770	XM_004947101.4	KCNQ2	0.982317
MSTRG.10326.3	MSTRG.12658	XM_004947101.4	KCNQ2	1
MSTRG.10326.3	MSTRG.12658	XM_004947101.4	KCNQ2	1
MSTRG.10326.3	MSTRG.12658	XM_040649730.1	ANKFN1	0.999766
MSTRG.10326.3	MSTRG.23849	XM_040649730.1	ANKFN1	1
MSTRG.10326.3	MSTRG.31594	XM_040649730.1	ANKFN1	0.999936
MSTRG.10326.3	MSTRG.28361	XM_040649730.1	ANKFN1	1
MSTRG.10326.3	MSTRG.14927	XM_040649730.1	ANKFN1	0.981463
MSTRG.10326.3	MSTRG.31691	XM_040649730.1	ANKFN1	1
MSTRG.10326.3	MSTRG.31705	XM_040649730.1	ANKFN1	1
MSTRG.10326.3	MSTRG.7740	XM_040649730.1	ANKFN1	0.990104
MSTRG.10326.3	MSTRG.19477	XM_040649730.1	ANKFN1	0.97428
MSTRG.10326.3	MSTRG.23855	XM_040649730.1	ANKFN1	0.972579
MSTRG.10326.3	MSTRG.12658	XM_040649730.1	ANKFN1	0.96247
MSTRG.10326.3	MSTRG.31456	XM_040649730.1	ANKFN1	0.971391
MSTRG.10326.3	MSTRG.14966	XM_040649730.1	ANKFN1	0.989754
MSTRG.10326.3	MSTRG.9892	XM_004937743.4	LOC101747255	0.9569
MSTRG.10326.3	MSTRG.34	XM_004937743.4	LOC101747255	0.952084
MSTRG.10326.3	MSTRG.29158	XM_004937743.4	LOC101747255	0.968845
MSTRG.10326.3	MSTRG.23880	XM_025144212.2	UBTF	0.957749
MSTRG.10326.3	MSTRG.4987	XM_040652327.1	CLK2	0.982706
MSTRG.10326.3	MSTRG.7781	XM_040652327.1	CLK2	0.985367
MSTRG.10326.3	MSTRG.714	XM_040652327.1	CLK2	0.978563
MSTRG.10326.3	MSTRG.1056	XM_040652327.1	CLK2	0.983942
MSTRG.10326.3	MSTRG.123	XM_040652327.1	CLK2	0.984881
MSTRG.10326.3	MSTRG.26856	XM_040652327.1	CLK2	0.983942
MSTRG.10326.3	MSTRG.3258	XM_040652327.1	CLK2	0.9555
MSTRG.10326.3	MSTRG.7588	XM_040652327.1	CLK2	0.963694
MSTRG.10326.3	MSTRG.23853	XM_040652327.1	CLK2	0.984012
MSTRG.10326.3	MSTRG.17889	XM_040652327.1	CLK2	0.986217
MSTRG.10326.3	MSTRG.4352	XM_040652327.1	CLK2	0.953887
MSTRG.10326.3	MSTRG.25788	XM_040652327.1	CLK2	0.965631
MSTRG.10326.3	MSTRG.18770	XM_040652327.1	CLK2	0.972254
MSTRG.10326.3	MSTRG.12658	XM_040652327.1	CLK2	0.983942
MSTRG.10326.3	MSTRG.12658	XM_040652327.1	CLK2	0.983942
MSTRG.10326.3	MSTRG.6801	XM_015282598.3	DSC1	0.987964
MSTRG.10326.3	MSTRG.12658	XM_015282598.3	DSC1	0.963792
MSTRG.10326.3	MSTRG.31175	XM_015282598.3	DSC1	0.953253
MSTRG.10326.3	MSTRG.4368	XM_040695671.1	C18orf63	0.952561
MSTRG.10326.3	MSTRG.8249	XM_015289509.3	CCNYL1	-0.950454
MSTRG.10326.3	MSTRG.24714	XM_015289509.3	CCNYL1	0.95626
MSTRG.10326.3	MSTRG.3097	XM_015289509.3	CCNYL1	0.966875
MSTRG.10326.3	MSTRG.168	XM_015289509.3	CCNYL1	0.959092
MSTRG.10326.3	MSTRG.8868	XM_015293485.3	ECM2	0.950375
MSTRG.10326.3	MSTRG.2591	XM_015293485.3	ECM2	0.954061
MSTRG.10326.3	MSTRG.12658	XM_040654319.1	LOC101751153	0.999926
MSTRG.10326.3	MSTRG.31473	XM_040654319.1	LOC101751153	0.96134
MSTRG.10326.3	MSTRG.1545	XM_040654319.1	LOC101751153	1
MSTRG.10326.3	MSTRG.29319	XM_040654319.1	LOC101751153	0.98951
MSTRG.10326.3	MSTRG.20834	XM_040654319.1	LOC101751153	0.950221
MSTRG.10326.3	MSTRG.31594	XM_040654319.1	LOC101751153	1
MSTRG.10326.3	MSTRG.7721	XM_040654319.1	LOC101751153	0.965047
MSTRG.10326.3	MSTRG.31264	XM_040654319.1	LOC101751153	1
MSTRG.10326.3	MSTRG.31474	XM_040654319.1	LOC101751153	0.962502
MSTRG.10326.3	MSTRG.12658	XM_040654319.1	LOC101751153	0.999964
MSTRG.10326.3	MSTRG.1056	XM_040654319.1	LOC101751153	1
MSTRG.10326.3	MSTRG.20329	XM_040654319.1	LOC101751153	0.976735
MSTRG.10326.3	MSTRG.7109	XM_040654319.1	LOC101751153	0.960295
MSTRG.10326.3	MSTRG.8518	XM_040654319.1	LOC101751153	0.979234
MSTRG.10326.3	MSTRG.28677	XM_040654319.1	LOC101751153	1
MSTRG.10326.3	MSTRG.4626	XM_040654319.1	LOC101751153	1
MSTRG.10326.3	MSTRG.23853	XM_040654319.1	LOC101751153	0.995333
MSTRG.10326.3	MSTRG.7834	XM_040654319.1	LOC101751153	1
MSTRG.10326.3	MSTRG.7962	XM_040654319.1	LOC101751153	0.99521
MSTRG.10326.3	MSTRG.28990	XM_040654319.1	LOC101751153	0.997969
MSTRG.10326.3	MSTRG.7740	XM_040654319.1	LOC101751153	0.968038
MSTRG.10326.3	MSTRG.31691	XM_040654319.1	LOC101751153	1
MSTRG.10326.3	MSTRG.7827	XM_040654319.1	LOC101751153	0.979154
MSTRG.10326.3	MSTRG.7827	XM_040654319.1	LOC101751153	0.99992
MSTRG.10326.3	MSTRG.23855	XM_040654319.1	LOC101751153	0.999665
MSTRG.10326.3	MSTRG.10326	XM_040654319.1	LOC101751153	1
MSTRG.10326.3	MSTRG.31279	XM_040654319.1	LOC101751153	1
MSTRG.10326.3	MSTRG.1552	XM_040654319.1	LOC101751153	0.958191
MSTRG.10326.3	MSTRG.25003	XM_040654319.1	LOC101751153	0.957688
MSTRG.10326.3	MSTRG.30715	XM_040654319.1	LOC101751153	0.999929
MSTRG.10326.3	MSTRG.11025	XM_025143469.2	JTB	0.951779
MSTRG.10326.3	MSTRG.18691	XM_025143469.2	JTB	0.961374
MSTRG.10326.3	MSTRG.7824	XM_025143469.2	JTB	0.966555
MSTRG.10326.3	MSTRG.14966	XM_015293113.3	SLC25A26	0.985352
MSTRG.10326.3	MSTRG.14966	XM_015293113.3	SLC25A26	0.977073
MSTRG.10326.3	MSTRG.28893	XM_040650895.1	LOC121106457	0.955389
MSTRG.10326.3	MSTRG.13740	XM_040650895.1	LOC121106457	0.952354
MSTRG.10326.3	MSTRG.25508	XM_040650895.1	LOC121106457	0.9716
MSTRG.10326.3	MSTRG.3321	NM_001006491.1	PSMA3	0.983285
MSTRG.10326.3	MSTRG.2163	XM_040655739.1	PIK3C2G	0.967283
MSTRG.10326.3	MSTRG.24315	NM_001329481.1	CYP2J23	0.951078
MSTRG.10326.3	MSTRG.23849	XM_040648197.1	SRRM4	0.994802
MSTRG.10326.3	MSTRG.14601	XM_040648197.1	SRRM4	0.959204
MSTRG.10326.3	MSTRG.7721	XM_040648197.1	SRRM4	1
MSTRG.10326.3	MSTRG.7721	XM_040648197.1	SRRM4	1
MSTRG.10326.3	MSTRG.26516	XM_040648197.1	SRRM4	0.980233
MSTRG.10326.3	MSTRG.22471	XM_040648197.1	SRRM4	0.987702
MSTRG.10326.3	MSTRG.12658	XM_040648197.1	SRRM4	0.9909
MSTRG.10326.3	MSTRG.7781	XM_040648197.1	SRRM4	0.958906
MSTRG.10326.3	MSTRG.26235	XM_040648197.1	SRRM4	0.98234
MSTRG.10326.3	MSTRG.16304	XM_040648197.1	SRRM4	0.994596
MSTRG.10326.3	MSTRG.28849	XM_040648197.1	SRRM4	0.991388
MSTRG.10326.3	MSTRG.31594	XM_040648197.1	SRRM4	1
MSTRG.10326.3	MSTRG.31500	XM_040648197.1	SRRM4	1
MSTRG.10326.3	MSTRG.4512	XM_040648197.1	SRRM4	1
MSTRG.10326.3	MSTRG.27088	XM_040648197.1	SRRM4	1
MSTRG.10326.3	MSTRG.12658	XM_040648197.1	SRRM4	0.98929
MSTRG.10326.3	MSTRG.31652	XM_040648197.1	SRRM4	0.993591
MSTRG.10326.3	MSTRG.29164	XM_040648197.1	SRRM4	1
MSTRG.10326.3	MSTRG.31259	XM_040648197.1	SRRM4	1
MSTRG.10326.3	MSTRG.24634	XM_040648197.1	SRRM4	1
MSTRG.10326.3	MSTRG.26865	XM_040648197.1	SRRM4	0.988494
MSTRG.10326.3	MSTRG.12658	XM_040648197.1	SRRM4	1
MSTRG.10326.3	MSTRG.14601	XM_040648197.1	SRRM4	1
MSTRG.10326.3	MSTRG.9355	XM_040648197.1	SRRM4	0.995536
MSTRG.10326.3	MSTRG.2113	XM_040648197.1	SRRM4	0.97302
MSTRG.10326.3	MSTRG.31552	XM_015291651.3	EIF5A	0.960951
MSTRG.10326.3	MSTRG.24294	XM_040656915.1	LOC121108770	0.989722
MSTRG.10326.3	MSTRG.28920	XM_040653770.1	COMP	0.955678
MSTRG.10326.3	MSTRG.9892	XM_040653770.1	COMP	0.962574
MSTRG.10326.3	MSTRG.10741	XM_040653770.1	COMP	0.977667
MSTRG.10326.3	MSTRG.534	XM_040653770.1	COMP	0.960401
MSTRG.10326.3	MSTRG.4987	NM_001177738.1	FSCN2	0.995669
MSTRG.10326.3	MSTRG.7781	NM_001177738.1	FSCN2	0.983369
MSTRG.10326.3	MSTRG.714	NM_001177738.1	FSCN2	0.995392
MSTRG.10326.3	MSTRG.1056	NM_001177738.1	FSCN2	1
MSTRG.10326.3	MSTRG.123	NM_001177738.1	FSCN2	0.999948
MSTRG.10326.3	MSTRG.26856	NM_001177738.1	FSCN2	1
MSTRG.10326.3	MSTRG.7588	NM_001177738.1	FSCN2	0.982594
MSTRG.10326.3	MSTRG.23853	NM_001177738.1	FSCN2	0.99998
MSTRG.10326.3	MSTRG.17889	NM_001177738.1	FSCN2	0.999571
MSTRG.10326.3	MSTRG.28968	NM_001177738.1	FSCN2	0.966516
MSTRG.10326.3	MSTRG.4352	NM_001177738.1	FSCN2	0.974621
MSTRG.10326.3	MSTRG.25788	NM_001177738.1	FSCN2	0.987758
MSTRG.10326.3	MSTRG.18770	NM_001177738.1	FSCN2	0.982317
MSTRG.10326.3	MSTRG.12658	NM_001177738.1	FSCN2	1
MSTRG.10326.3	MSTRG.12658	NM_001177738.1	FSCN2	1
MSTRG.10326.3	MSTRG.31691	XM_004947665.4	AIM1L	0.950052
MSTRG.10326.3	MSTRG.31249	XM_004947665.4	AIM1L	0.955402
MSTRG.10326.3	MSTRG.7827	XM_004947665.4	AIM1L	0.950208
MSTRG.10326.3	MSTRG.12658	XM_004947665.4	AIM1L	0.953911
MSTRG.10326.3	MSTRG.4410	XM_004947665.4	AIM1L	0.957665
MSTRG.10326.3	MSTRG.7827	XM_004947665.4	AIM1L	0.95553
MSTRG.10326.3	MSTRG.427	XM_015277638.3	MDM2	0.951717
MSTRG.10326.3	MSTRG.23849	XM_015277638.3	MDM2	0.969117
MSTRG.10326.3	MSTRG.5613	XM_015277638.3	MDM2	0.961537
MSTRG.10326.3	MSTRG.26350	XM_015277638.3	MDM2	0.952169
MSTRG.10326.3	MSTRG.7827	XM_004949694.4	GRAMD3	0.982751
MSTRG.10326.3	MSTRG.20667	NM_001044695.1	SIX2	0.980667
MSTRG.10326.3	MSTRG.3367	XM_040698761.1	ST3GAL5	-0.962067
MSTRG.10326.3	MSTRG.31605	NM_205270.1	NFIX	0.953259
MSTRG.10326.4	MSTRG.7044	NM_001006209.1	KPNA2	0.982685
MSTRG.10326.4	MSTRG.17254	NM_001006209.1	KPNA2	0.963742
MSTRG.10326.4	MSTRG.12658	XM_015284608.3	PNISR	0.961479
MSTRG.10326.4	MSTRG.1545	XM_015284608.3	PNISR	0.962157
MSTRG.10326.4	MSTRG.31594	XM_015284608.3	PNISR	0.962157
MSTRG.10326.4	MSTRG.31264	XM_015284608.3	PNISR	0.962157
MSTRG.10326.4	MSTRG.12658	XM_015284608.3	PNISR	0.962062
MSTRG.10326.4	MSTRG.1056	XM_015284608.3	PNISR	0.962157
MSTRG.10326.4	MSTRG.28677	XM_015284608.3	PNISR	0.962157
MSTRG.10326.4	MSTRG.4626	XM_015284608.3	PNISR	0.962157
MSTRG.10326.4	MSTRG.23853	XM_015284608.3	PNISR	0.967978
MSTRG.10326.4	MSTRG.7834	XM_015284608.3	PNISR	0.962157
MSTRG.10326.4	MSTRG.7962	XM_015284608.3	PNISR	0.954181
MSTRG.10326.4	MSTRG.28990	XM_015284608.3	PNISR	0.965728
MSTRG.10326.4	MSTRG.31691	XM_015284608.3	PNISR	0.962157
MSTRG.10326.4	MSTRG.7827	XM_015284608.3	PNISR	0.963528
MSTRG.10326.4	MSTRG.23855	XM_015284608.3	PNISR	0.960175
MSTRG.10326.4	MSTRG.10326	XM_015284608.3	PNISR	0.962157
MSTRG.10326.4	MSTRG.31279	XM_015284608.3	PNISR	0.962157
MSTRG.10326.4	MSTRG.30715	XM_015284608.3	PNISR	0.962428
MSTRG.10326.4	MSTRG.31249	XM_040656055.1	PJA2	0.967123
MSTRG.10326.4	MSTRG.1552	XM_015276417.3	RUFY3	0.955853
MSTRG.10326.4	MSTRG.28950	XM_040703100.1	MYOF	1
MSTRG.10326.4	MSTRG.2116	XM_040703100.1	MYOF	0.999419
MSTRG.10326.4	MSTRG.7801	XM_040703100.1	MYOF	0.958058
MSTRG.10326.4	MSTRG.31691	XM_040703100.1	MYOF	0.981255
MSTRG.10326.4	MSTRG.29176	XM_040703100.1	MYOF	0.997249
MSTRG.10326.4	MSTRG.2995	XM_040703100.1	MYOF	0.998004
MSTRG.10326.4	MSTRG.28200	XM_040703100.1	MYOF	1
MSTRG.10326.4	MSTRG.23855	XM_040703100.1	MYOF	1
MSTRG.10326.4	MSTRG.28685	XM_040703100.1	MYOF	1
MSTRG.10326.4	MSTRG.17150	XM_040703100.1	MYOF	0.958874
MSTRG.10326.4	MSTRG.14601	XM_040703100.1	MYOF	1
MSTRG.10326.4	MSTRG.23849	XM_040703100.1	MYOF	0.994544
MSTRG.10326.4	MSTRG.1056	XM_040703100.1	MYOF	0.99672
MSTRG.10326.4	MSTRG.25846	XM_040703100.1	MYOF	0.969628
MSTRG.10326.4	MSTRG.31396	XM_040703100.1	MYOF	1
MSTRG.10326.4	MSTRG.7127	XM_040703100.1	MYOF	0.98456
MSTRG.10326.4	MSTRG.23896	XM_040703100.1	MYOF	1
MSTRG.10326.4	MSTRG.10326	XM_040703100.1	MYOF	0.999967
MSTRG.10326.4	MSTRG.14600	XM_040703100.1	MYOF	1
MSTRG.10326.4	MSTRG.28677	XM_040703100.1	MYOF	0.95749
MSTRG.10326.4	MSTRG.30624	XM_040703100.1	MYOF	0.999805
MSTRG.10326.4	MSTRG.29288	XM_040703100.1	MYOF	1
MSTRG.10326.4	MSTRG.18730	XM_004942667.3	ABI2	0.95243
MSTRG.10326.4	MSTRG.31080	NM_204688.2	HINTW	0.982011
MSTRG.10326.4	MSTRG.29315	NM_204688.2	HINTW	0.980043
MSTRG.10326.4	MSTRG.29272	NM_204688.2	HINTW	0.974115
MSTRG.10326.4	MSTRG.29293	NM_204688.2	HINTW	0.985132
MSTRG.10326.4	MSTRG.29512	NM_204688.2	HINTW	0.986209
MSTRG.10326.4	MSTRG.29257	NM_204688.2	HINTW	0.955622
MSTRG.10326.4	MSTRG.29285	NM_204688.2	HINTW	0.96901
MSTRG.10326.4	MSTRG.30624	XM_004946517.4	NF2L	0.978806
MSTRG.10326.4	MSTRG.31543	XM_004946517.4	NF2L	0.988976
MSTRG.10326.4	MSTRG.12658	XM_004946517.4	NF2L	0.977494
MSTRG.10326.4	MSTRG.12658	XM_004946517.4	NF2L	0.979958
MSTRG.10326.4	MSTRG.14600	XM_004946517.4	NF2L	0.979958
MSTRG.10326.4	MSTRG.31691	XM_004946517.4	NF2L	0.956224
MSTRG.10326.4	MSTRG.31691	XM_004946517.4	NF2L	0.979958
MSTRG.10326.4	MSTRG.15540	XM_004946517.4	NF2L	0.978179
MSTRG.10326.4	MSTRG.31416	XM_004946517.4	NF2L	0.953326
MSTRG.10326.4	MSTRG.9892	XM_004946517.4	NF2L	0.981719
MSTRG.10326.4	MSTRG.31406	XM_004946517.4	NF2L	0.979958
MSTRG.10326.4	MSTRG.29567	XM_004946517.4	NF2L	0.966353
MSTRG.10326.4	MSTRG.31668	XM_004946517.4	NF2L	0.979958
MSTRG.10326.4	MSTRG.31552	XM_004946517.4	NF2L	0.979958
MSTRG.10326.4	MSTRG.31360	XM_004946517.4	NF2L	0.957063
MSTRG.10326.4	MSTRG.7827	XM_004946517.4	NF2L	0.986181
MSTRG.10326.4	MSTRG.7827	XM_004946517.4	NF2L	0.977193
MSTRG.10326.4	MSTRG.7827	XM_004946517.4	NF2L	0.979958
MSTRG.10326.4	MSTRG.31476	XM_004946517.4	NF2L	0.979958
MSTRG.10326.4	MSTRG.614	XM_004946517.4	NF2L	0.979746
MSTRG.10326.4	MSTRG.31373	XM_004946517.4	NF2L	0.973627
MSTRG.10326.4	MSTRG.28950	XM_004946517.4	NF2L	0.979827
MSTRG.10326.4	MSTRG.31628	XM_004946517.4	NF2L	0.95253
MSTRG.10326.4	MSTRG.31167	XM_004946517.4	NF2L	0.979958
MSTRG.10326.4	MSTRG.4410	XM_004946517.4	NF2L	0.965748
MSTRG.10326.4	MSTRG.136	XM_004946517.4	NF2L	0.979958
MSTRG.10326.4	MSTRG.30578	XM_004946517.4	NF2L	0.979958
MSTRG.10326.4	MSTRG.31389	XM_004946517.4	NF2L	0.979958
MSTRG.10326.4	MSTRG.14966	XM_004946517.4	NF2L	0.979958
MSTRG.10326.4	MSTRG.12658	XM_040703858.1	PLCD4	0.984861
MSTRG.10326.4	MSTRG.31473	XM_040703858.1	PLCD4	0.993933
MSTRG.10326.4	MSTRG.1545	XM_040703858.1	PLCD4	0.985229
MSTRG.10326.4	MSTRG.29319	XM_040703858.1	PLCD4	0.975653
MSTRG.10326.4	MSTRG.31594	XM_040703858.1	PLCD4	0.985229
MSTRG.10326.4	MSTRG.31264	XM_040703858.1	PLCD4	0.985229
MSTRG.10326.4	MSTRG.12658	XM_040703858.1	PLCD4	0.984988
MSTRG.10326.4	MSTRG.1056	XM_040703858.1	PLCD4	0.985229
MSTRG.10326.4	MSTRG.20329	XM_040703858.1	PLCD4	0.961148
MSTRG.10326.4	MSTRG.8518	XM_040703858.1	PLCD4	0.959855
MSTRG.10326.4	MSTRG.28677	XM_040703858.1	PLCD4	0.985229
MSTRG.10326.4	MSTRG.4626	XM_040703858.1	PLCD4	0.985229
MSTRG.10326.4	MSTRG.23853	XM_040703858.1	PLCD4	0.978291
MSTRG.10326.4	MSTRG.7834	XM_040703858.1	PLCD4	0.985229
MSTRG.10326.4	MSTRG.7962	XM_040703858.1	PLCD4	0.977423
MSTRG.10326.4	MSTRG.28990	XM_040703858.1	PLCD4	0.981046
MSTRG.10326.4	MSTRG.7740	XM_040703858.1	PLCD4	0.953037
MSTRG.10326.4	MSTRG.31691	XM_040703858.1	PLCD4	0.985229
MSTRG.10326.4	MSTRG.7827	XM_040703858.1	PLCD4	0.967253
MSTRG.10326.4	MSTRG.7827	XM_040703858.1	PLCD4	0.984748
MSTRG.10326.4	MSTRG.23855	XM_040703858.1	PLCD4	0.984892
MSTRG.10326.4	MSTRG.10326	XM_040703858.1	PLCD4	0.985229
MSTRG.10326.4	MSTRG.31279	XM_040703858.1	PLCD4	0.985229
MSTRG.10326.4	MSTRG.25003	XM_040703858.1	PLCD4	0.98215
MSTRG.10326.4	MSTRG.30715	XM_040703858.1	PLCD4	0.98487
MSTRG.10326.4	MSTRG.23889	XM_040701110.1	NUDT5	0.99997
MSTRG.10326.4	MSTRG.31360	XM_040701110.1	NUDT5	0.964291
MSTRG.10326.4	MSTRG.26073	XM_040701110.1	NUDT5	0.95395
MSTRG.10326.4	MSTRG.31272	XM_040650016.1	P2RX5	0.95893
MSTRG.10326.4	MSTRG.14601	XM_040646298.1	MST1R	0.968573
MSTRG.10326.4	MSTRG.28950	XM_040646298.1	MST1R	0.999613
MSTRG.10326.4	MSTRG.26869	XM_040646298.1	MST1R	0.959376
MSTRG.10326.4	MSTRG.31521	XM_040646298.1	MST1R	1
MSTRG.10326.4	MSTRG.30713	XM_040646298.1	MST1R	0.952587
MSTRG.10326.4	MSTRG.31249	XM_040646298.1	MST1R	0.959143
MSTRG.10326.4	MSTRG.31416	XM_040646298.1	MST1R	1
MSTRG.10326.4	MSTRG.31396	XM_040646298.1	MST1R	1
MSTRG.10326.4	MSTRG.4431	XM_040646298.1	MST1R	1
MSTRG.10326.4	MSTRG.27748	XM_040646298.1	MST1R	1
MSTRG.10326.4	MSTRG.4512	XM_040646298.1	MST1R	1
MSTRG.10326.4	MSTRG.31311	XM_040646298.1	MST1R	0.992188
MSTRG.10326.4	MSTRG.31700	XM_040646298.1	MST1R	1
MSTRG.10326.4	MSTRG.29157	XM_040646298.1	MST1R	0.963428
MSTRG.10326.4	MSTRG.31456	XM_040646298.1	MST1R	1
MSTRG.10326.4	MSTRG.23914	XM_040646298.1	MST1R	0.985288
MSTRG.10326.4	MSTRG.4089	XM_040646298.1	MST1R	0.965899
MSTRG.10326.4	MSTRG.8028	XM_040646298.1	MST1R	1
MSTRG.10326.4	MSTRG.28464	XM_040646298.1	MST1R	1
MSTRG.10326.4	MSTRG.7086	XM_040646298.1	MST1R	0.99962
MSTRG.10326.4	MSTRG.13289	XM_004935171.4	LPCAT1	0.991621
MSTRG.10326.4	MSTRG.12658	XM_004935171.4	LPCAT1	0.967731
MSTRG.10326.4	MSTRG.31167	XM_004935171.4	LPCAT1	0.980641
MSTRG.10326.4	MSTRG.154	XM_015293159.3	TMCC1	0.961539
MSTRG.10326.4	MSTRG.28911	XM_015293159.3	TMCC1	-0.957515
MSTRG.10326.4	MSTRG.10319	XM_040651216.1	CAMTA1	0.958176
MSTRG.10326.4	MSTRG.14966	XM_040651216.1	CAMTA1	0.957768
MSTRG.10326.4	MSTRG.31594	XM_040650974.1	TPPNR1L	0.986057
MSTRG.10326.4	MSTRG.12658	XM_040650974.1	TPPNR1L	0.986033
MSTRG.10326.4	MSTRG.12658	XM_040650974.1	TPPNR1L	0.980888
MSTRG.10326.4	MSTRG.12658	XM_040650974.1	TPPNR1L	0.968498
MSTRG.10326.4	MSTRG.31416	XM_040650974.1	TPPNR1L	0.987607
MSTRG.10326.4	MSTRG.31311	XM_040650974.1	TPPNR1L	0.986057
MSTRG.10326.4	MSTRG.31594	XM_040650974.1	TPPNR1L	0.986057
MSTRG.10326.4	MSTRG.12658	XM_040650974.1	TPPNR1L	0.986057
MSTRG.10326.4	MSTRG.4410	XM_040650974.1	TPPNR1L	0.969357
MSTRG.10326.4	MSTRG.6892	XM_040650974.1	TPPNR1L	0.986404
MSTRG.10326.4	MSTRG.23853	XM_040650974.1	TPPNR1L	0.985746
MSTRG.10326.4	MSTRG.31175	XM_040650974.1	TPPNR1L	0.97416
MSTRG.10326.4	MSTRG.29701	XM_040650974.1	TPPNR1L	0.986057
MSTRG.10326.4	MSTRG.31279	XM_040651543.1	ANK1	0.973434
MSTRG.10326.4	MSTRG.29567	XM_040697910.1	LAMA2	0.977085
MSTRG.10326.4	MSTRG.7740	XM_040697910.1	LAMA2	0.992551
MSTRG.10326.4	MSTRG.7827	XM_040697910.1	LAMA2	0.979875
MSTRG.10326.4	MSTRG.24634	XM_040704156.1	LRP2	0.987986
MSTRG.10326.4	MSTRG.63	NM_001031218.1	TSPAN14	0.971141
MSTRG.10326.4	MSTRG.29288	NM_001031218.1	TSPAN14	0.954613
MSTRG.10326.4	MSTRG.23853	NM_001031218.1	TSPAN14	0.962348
MSTRG.10326.4	MSTRG.28690	NM_001031218.1	TSPAN14	0.989506
MSTRG.10326.4	MSTRG.14570	NM_001031218.1	TSPAN14	0.962155
MSTRG.10326.4	MSTRG.23849	XM_004943779.4	ZNF280D	0.951551
MSTRG.10326.4	MSTRG.31416	XM_004943779.4	ZNF280D	0.950991
MSTRG.10326.4	MSTRG.16511	XM_040669149.1	TNRC6B	0.976913
MSTRG.10326.4	MSTRG.4987	XM_040669149.1	TNRC6B	0.958712
MSTRG.10326.4	MSTRG.18770	XM_040669149.1	TNRC6B	0.98106
MSTRG.10326.4	MSTRG.6801	XM_040703883.1	MTUS2	0.965433
MSTRG.10326.4	MSTRG.12658	XM_040703883.1	MTUS2	0.963661
MSTRG.10326.4	MSTRG.8170	XM_040703883.1	MTUS2	0.963293
MSTRG.10326.4	MSTRG.31272	XM_040650510.1	LOC772381	0.97226
MSTRG.10326.4	MSTRG.23855	XM_040650510.1	LOC772381	0.958607
MSTRG.10326.4	MSTRG.12658	XM_040650510.1	LOC772381	0.951366
MSTRG.10326.4	MSTRG.28950	XM_040649871.1	TMC6	0.969946
MSTRG.10326.4	MSTRG.26869	XM_040649871.1	TMC6	0.951145
MSTRG.10326.4	MSTRG.31521	XM_040649871.1	TMC6	0.96828
MSTRG.10326.4	MSTRG.31416	XM_040649871.1	TMC6	0.96828
MSTRG.10326.4	MSTRG.31396	XM_040649871.1	TMC6	0.96828
MSTRG.10326.4	MSTRG.4431	XM_040649871.1	TMC6	0.96828
MSTRG.10326.4	MSTRG.27748	XM_040649871.1	TMC6	0.96828
MSTRG.10326.4	MSTRG.4512	XM_040649871.1	TMC6	0.96828
MSTRG.10326.4	MSTRG.31311	XM_040649871.1	TMC6	0.951117
MSTRG.10326.4	MSTRG.31700	XM_040649871.1	TMC6	0.96828
MSTRG.10326.4	MSTRG.31456	XM_040649871.1	TMC6	0.96828
MSTRG.10326.4	MSTRG.23914	XM_040649871.1	TMC6	0.951745
MSTRG.10326.4	MSTRG.4089	XM_040649871.1	TMC6	0.957315
MSTRG.10326.4	MSTRG.8028	XM_040649871.1	TMC6	0.96828
MSTRG.10326.4	MSTRG.28464	XM_040649871.1	TMC6	0.96828
MSTRG.10326.4	MSTRG.7086	XM_040649871.1	TMC6	0.973164
MSTRG.10326.4	MSTRG.7756	XM_025149365.2	KCNK12	0.959572
MSTRG.10326.4	MSTRG.13708	NM_001079759.2	RRH	0.969012
MSTRG.10326.4	MSTRG.28950	XM_040656047.1	PARP8	1
MSTRG.10326.4	MSTRG.23853	XM_040656047.1	PARP8	0.998768
MSTRG.10326.4	MSTRG.23849	XM_040656047.1	PARP8	0.961796
MSTRG.10326.4	MSTRG.31652	XM_040656047.1	PARP8	0.965315
MSTRG.10326.4	MSTRG.27552	XM_040656047.1	PARP8	0.999997
MSTRG.10326.4	MSTRG.11138	XM_040656047.1	PARP8	1
MSTRG.10326.4	MSTRG.28559	XM_040656047.1	PARP8	0.981736
MSTRG.10326.4	MSTRG.31279	XM_040656047.1	PARP8	0.999505
MSTRG.10326.4	MSTRG.31691	XM_040656047.1	PARP8	1
MSTRG.10326.4	MSTRG.31167	XM_040656047.1	PARP8	0.968237
MSTRG.10326.4	MSTRG.29354	XM_040656047.1	PARP8	1
MSTRG.10326.4	MSTRG.6892	XM_040656047.1	PARP8	0.993135
MSTRG.10326.4	MSTRG.18495	XM_040656047.1	PARP8	0.978002
MSTRG.10326.4	MSTRG.31553	XM_040656047.1	PARP8	0.961397
MSTRG.10326.4	MSTRG.31553	XM_040656047.1	PARP8	0.952741
MSTRG.10326.4	MSTRG.16723	XM_040656047.1	PARP8	0.980695
MSTRG.10326.4	MSTRG.31311	XM_040656047.1	PARP8	1
MSTRG.10326.4	MSTRG.31241	XM_040661043.1	LOC107055508	0.956994
MSTRG.10326.4	MSTRG.31594	XM_040661043.1	LOC107055508	0.952016
MSTRG.10326.4	MSTRG.9722	XM_417735.6	MAN1C1	0.96005
MSTRG.10326.4	MSTRG.23908	NM_001277560.1	C1orf52	0.954137
MSTRG.10326.4	MSTRG.4521	NM_001277560.1	C1orf52	0.953421
MSTRG.10326.4	MSTRG.11768	XM_015300394.3	BAZ2A	0.972651
MSTRG.10326.4	MSTRG.26368	XM_015300394.3	BAZ2A	0.958146
MSTRG.10326.4	MSTRG.3808	XM_015300394.3	BAZ2A	0.973534
MSTRG.10326.4	MSTRG.24066	XM_015300394.3	BAZ2A	0.962544
MSTRG.10326.4	MSTRG.18574	XM_015300394.3	BAZ2A	0.961744
MSTRG.10326.4	MSTRG.24687	XM_015300394.3	BAZ2A	0.972302
MSTRG.10326.4	MSTRG.318	XM_015300394.3	BAZ2A	0.967494
MSTRG.10326.4	MSTRG.4209	XM_015300394.3	BAZ2A	0.960816
MSTRG.10326.4	MSTRG.11395	XM_015300394.3	BAZ2A	0.959946
MSTRG.10326.4	MSTRG.6755	XM_015300394.3	BAZ2A	0.983225
MSTRG.10326.4	MSTRG.13740	XM_015300394.3	BAZ2A	0.970356
MSTRG.10326.4	MSTRG.7783	XM_015300394.3	BAZ2A	0.979163
MSTRG.10326.4	MSTRG.7147	XM_015300394.3	BAZ2A	0.976049
MSTRG.10326.4	MSTRG.7147	XM_015300394.3	BAZ2A	0.968668
MSTRG.10326.4	MSTRG.29195	XM_015296543.3	APCDD1L	0.973347
MSTRG.10326.4	MSTRG.23853	XM_015296543.3	APCDD1L	0.962106
MSTRG.10326.4	MSTRG.23849	XM_040701717.1	LRRC56	0.994802
MSTRG.10326.4	MSTRG.14601	XM_040701717.1	LRRC56	0.959204
MSTRG.10326.4	MSTRG.7721	XM_040701717.1	LRRC56	1
MSTRG.10326.4	MSTRG.7721	XM_040701717.1	LRRC56	1
MSTRG.10326.4	MSTRG.26516	XM_040701717.1	LRRC56	0.980233
MSTRG.10326.4	MSTRG.22471	XM_040701717.1	LRRC56	0.987702
MSTRG.10326.4	MSTRG.12658	XM_040701717.1	LRRC56	0.9909
MSTRG.10326.4	MSTRG.7781	XM_040701717.1	LRRC56	0.958906
MSTRG.10326.4	MSTRG.26235	XM_040701717.1	LRRC56	0.98234
MSTRG.10326.4	MSTRG.16304	XM_040701717.1	LRRC56	0.994596
MSTRG.10326.4	MSTRG.28849	XM_040701717.1	LRRC56	0.991388
MSTRG.10326.4	MSTRG.31594	XM_040701717.1	LRRC56	1
MSTRG.10326.4	MSTRG.31500	XM_040701717.1	LRRC56	1
MSTRG.10326.4	MSTRG.4512	XM_040701717.1	LRRC56	1
MSTRG.10326.4	MSTRG.27088	XM_040701717.1	LRRC56	1
MSTRG.10326.4	MSTRG.12658	XM_040701717.1	LRRC56	0.98929
MSTRG.10326.4	MSTRG.31652	XM_040701717.1	LRRC56	0.993591
MSTRG.10326.4	MSTRG.29164	XM_040701717.1	LRRC56	1
MSTRG.10326.4	MSTRG.31259	XM_040701717.1	LRRC56	1
MSTRG.10326.4	MSTRG.24634	XM_040701717.1	LRRC56	1
MSTRG.10326.4	MSTRG.26865	XM_040701717.1	LRRC56	0.988494
MSTRG.10326.4	MSTRG.12658	XM_040701717.1	LRRC56	1
MSTRG.10326.4	MSTRG.14601	XM_040701717.1	LRRC56	1
MSTRG.10326.4	MSTRG.9355	XM_040701717.1	LRRC56	0.995536
MSTRG.10326.4	MSTRG.2113	XM_040701717.1	LRRC56	0.97302
MSTRG.10326.4	MSTRG.12658	XM_040653677.1	LOC121107741	0.999926
MSTRG.10326.4	MSTRG.31473	XM_040653677.1	LOC121107741	0.96134
MSTRG.10326.4	MSTRG.1545	XM_040653677.1	LOC121107741	1
MSTRG.10326.4	MSTRG.29319	XM_040653677.1	LOC121107741	0.98951
MSTRG.10326.4	MSTRG.20834	XM_040653677.1	LOC121107741	0.950221
MSTRG.10326.4	MSTRG.31594	XM_040653677.1	LOC121107741	1
MSTRG.10326.4	MSTRG.7721	XM_040653677.1	LOC121107741	0.965047
MSTRG.10326.4	MSTRG.31264	XM_040653677.1	LOC121107741	1
MSTRG.10326.4	MSTRG.31474	XM_040653677.1	LOC121107741	0.962502
MSTRG.10326.4	MSTRG.12658	XM_040653677.1	LOC121107741	0.999964
MSTRG.10326.4	MSTRG.1056	XM_040653677.1	LOC121107741	1
MSTRG.10326.4	MSTRG.20329	XM_040653677.1	LOC121107741	0.976735
MSTRG.10326.4	MSTRG.7109	XM_040653677.1	LOC121107741	0.960295
MSTRG.10326.4	MSTRG.8518	XM_040653677.1	LOC121107741	0.979234
MSTRG.10326.4	MSTRG.28677	XM_040653677.1	LOC121107741	1
MSTRG.10326.4	MSTRG.4626	XM_040653677.1	LOC121107741	1
MSTRG.10326.4	MSTRG.23853	XM_040653677.1	LOC121107741	0.995333
MSTRG.10326.4	MSTRG.7834	XM_040653677.1	LOC121107741	1
MSTRG.10326.4	MSTRG.7962	XM_040653677.1	LOC121107741	0.99521
MSTRG.10326.4	MSTRG.28990	XM_040653677.1	LOC121107741	0.997969
MSTRG.10326.4	MSTRG.7740	XM_040653677.1	LOC121107741	0.968038
MSTRG.10326.4	MSTRG.31691	XM_040653677.1	LOC121107741	1
MSTRG.10326.4	MSTRG.7827	XM_040653677.1	LOC121107741	0.979154
MSTRG.10326.4	MSTRG.7827	XM_040653677.1	LOC121107741	0.99992
MSTRG.10326.4	MSTRG.23855	XM_040653677.1	LOC121107741	0.999665
MSTRG.10326.4	MSTRG.10326	XM_040653677.1	LOC121107741	1
MSTRG.10326.4	MSTRG.31279	XM_040653677.1	LOC121107741	1
MSTRG.10326.4	MSTRG.1552	XM_040653677.1	LOC121107741	0.958191
MSTRG.10326.4	MSTRG.25003	XM_040653677.1	LOC121107741	0.957688
MSTRG.10326.4	MSTRG.30715	XM_040653677.1	LOC121107741	0.999929
MSTRG.10326.4	MSTRG.28950	XM_025150990.2	LRRC4C	1
MSTRG.10326.4	MSTRG.23853	XM_025150990.2	LRRC4C	0.998768
MSTRG.10326.4	MSTRG.23849	XM_025150990.2	LRRC4C	0.961796
MSTRG.10326.4	MSTRG.31652	XM_025150990.2	LRRC4C	0.965315
MSTRG.10326.4	MSTRG.27552	XM_025150990.2	LRRC4C	0.999997
MSTRG.10326.4	MSTRG.11138	XM_025150990.2	LRRC4C	1
MSTRG.10326.4	MSTRG.28559	XM_025150990.2	LRRC4C	0.981736
MSTRG.10326.4	MSTRG.31279	XM_025150990.2	LRRC4C	0.999505
MSTRG.10326.4	MSTRG.31691	XM_025150990.2	LRRC4C	1
MSTRG.10326.4	MSTRG.31167	XM_025150990.2	LRRC4C	0.968237
MSTRG.10326.4	MSTRG.29354	XM_025150990.2	LRRC4C	1
MSTRG.10326.4	MSTRG.6892	XM_025150990.2	LRRC4C	0.993135
MSTRG.10326.4	MSTRG.18495	XM_025150990.2	LRRC4C	0.978002
MSTRG.10326.4	MSTRG.31553	XM_025150990.2	LRRC4C	0.961397
MSTRG.10326.4	MSTRG.31553	XM_025150990.2	LRRC4C	0.952741
MSTRG.10326.4	MSTRG.16723	XM_025150990.2	LRRC4C	0.980695
MSTRG.10326.4	MSTRG.31311	XM_025150990.2	LRRC4C	1
MSTRG.10326.4	MSTRG.1676	XM_040667880.1	LOC417937	0.992096
MSTRG.10326.4	MSTRG.31458	XM_040646801.1	TENM2	0.992132
MSTRG.10326.4	MSTRG.4987	XM_040657761.1	ENOX1	0.954702
MSTRG.10326.4	MSTRG.31175	XM_040657761.1	ENOX1	0.970072
MSTRG.10326.4	MSTRG.10070	XM_040657761.1	ENOX1	0.961821
MSTRG.10326.4	MSTRG.714	XM_040657761.1	ENOX1	0.955499
MSTRG.10326.4	MSTRG.1056	XM_040657761.1	ENOX1	0.956596
MSTRG.10326.4	MSTRG.123	XM_040657761.1	ENOX1	0.956824
MSTRG.10326.4	MSTRG.26856	XM_040657761.1	ENOX1	0.956596
MSTRG.10326.4	MSTRG.23853	XM_040657761.1	ENOX1	0.955553
MSTRG.10326.4	MSTRG.17889	XM_040657761.1	ENOX1	0.957218
MSTRG.10326.4	MSTRG.25788	XM_040657761.1	ENOX1	0.953592
MSTRG.10326.4	MSTRG.12658	XM_040657761.1	ENOX1	0.956596
MSTRG.10326.4	MSTRG.12658	XM_040657761.1	ENOX1	0.956596
MSTRG.10326.4	MSTRG.31306	XM_040657761.1	ENOX1	0.95056
MSTRG.10326.4	MSTRG.28950	XM_015294255.3	ERN2	0.999449
MSTRG.10326.4	MSTRG.23853	XM_015294255.3	ERN2	0.998044
MSTRG.10326.4	MSTRG.23849	XM_015294255.3	ERN2	0.961501
MSTRG.10326.4	MSTRG.31652	XM_015294255.3	ERN2	0.962386
MSTRG.10326.4	MSTRG.27552	XM_015294255.3	ERN2	0.999449
MSTRG.10326.4	MSTRG.11138	XM_015294255.3	ERN2	0.999449
MSTRG.10326.4	MSTRG.28559	XM_015294255.3	ERN2	0.980047
MSTRG.10326.4	MSTRG.31279	XM_015294255.3	ERN2	0.998619
MSTRG.10326.4	MSTRG.31691	XM_015294255.3	ERN2	0.999449
MSTRG.10326.4	MSTRG.31167	XM_015294255.3	ERN2	0.970112
MSTRG.10326.4	MSTRG.29354	XM_015294255.3	ERN2	0.999449
MSTRG.10326.4	MSTRG.6892	XM_015294255.3	ERN2	0.991561
MSTRG.10326.4	MSTRG.18495	XM_015294255.3	ERN2	0.975341
MSTRG.10326.4	MSTRG.31553	XM_015294255.3	ERN2	0.965332
MSTRG.10326.4	MSTRG.31553	XM_015294255.3	ERN2	0.958348
MSTRG.10326.4	MSTRG.16723	XM_015294255.3	ERN2	0.978816
MSTRG.10326.4	MSTRG.31311	XM_015294255.3	ERN2	0.999449
MSTRG.10326.4	MSTRG.8868	XM_025155201.2	SNX8	0.979506
MSTRG.10326.4	MSTRG.2591	XM_025155201.2	SNX8	0.970151
MSTRG.10326.4	MSTRG.30224	XM_025155201.2	SNX8	0.953296
MSTRG.10326.4	MSTRG.7374	XM_015280299.3	ME3	-0.957151
MSTRG.10326.4	MSTRG.28685	XM_015296687.3	TGM3	0.97208
MSTRG.10326.4	MSTRG.19	XM_040701551.1	RASGRP1	0.96494
MSTRG.10326.4	MSTRG.7728	XM_040701551.1	RASGRP1	0.994545
MSTRG.10326.4	MSTRG.19341	XM_040701551.1	RASGRP1	0.974476
MSTRG.10326.4	MSTRG.14601	XM_040701551.1	RASGRP1	0.995698
MSTRG.10326.4	MSTRG.20649	XM_040701551.1	RASGRP1	0.99807
MSTRG.10326.4	MSTRG.4068	XM_040701551.1	RASGRP1	0.993275
MSTRG.10326.4	MSTRG.26604	XM_040701551.1	RASGRP1	1
MSTRG.10326.4	MSTRG.31264	XM_040701551.1	RASGRP1	0.983795
MSTRG.10326.4	MSTRG.31691	XM_040701551.1	RASGRP1	1
MSTRG.10326.4	MSTRG.12658	XM_040701551.1	RASGRP1	1
MSTRG.10326.4	MSTRG.347	XM_040701551.1	RASGRP1	0.976676
MSTRG.10326.4	MSTRG.23849	XM_040701551.1	RASGRP1	0.966922
MSTRG.10326.4	MSTRG.29567	XM_040701551.1	RASGRP1	1
MSTRG.10326.4	MSTRG.14600	XM_040701551.1	RASGRP1	0.999998
MSTRG.10326.4	MSTRG.28015	XM_040701551.1	RASGRP1	0.995452
MSTRG.10326.4	MSTRG.20646	XM_040701551.1	RASGRP1	0.966366
MSTRG.10326.4	MSTRG.31279	XM_040701551.1	RASGRP1	1
MSTRG.10326.4	MSTRG.26453	XM_040701551.1	RASGRP1	0.998776
MSTRG.10326.4	MSTRG.14927	XM_040701551.1	RASGRP1	0.994733
MSTRG.10326.4	MSTRG.26856	XM_040701551.1	RASGRP1	1
MSTRG.10326.4	MSTRG.7740	XM_040701551.1	RASGRP1	0.963581
MSTRG.10326.4	MSTRG.31581	XM_040701551.1	RASGRP1	0.95652
MSTRG.10326.4	MSTRG.18786	XM_040701551.1	RASGRP1	0.995741
MSTRG.10326.4	MSTRG.12658	XM_040701551.1	RASGRP1	0.998933
MSTRG.10326.4	MSTRG.12658	XM_040701551.1	RASGRP1	1
MSTRG.10326.4	MSTRG.12658	XM_040701551.1	RASGRP1	1
MSTRG.10326.4	MSTRG.23896	XM_040701551.1	RASGRP1	1
MSTRG.10326.4	MSTRG.9713	XM_040701551.1	RASGRP1	0.965648
MSTRG.10326.4	MSTRG.20621	XM_040701551.1	RASGRP1	0.966919
MSTRG.10326.4	MSTRG.31249	XM_040701551.1	RASGRP1	1
MSTRG.10326.4	MSTRG.11768	XM_003642698.4	RFX5	0.97085
MSTRG.10326.4	MSTRG.26368	XM_003642698.4	RFX5	0.961545
MSTRG.10326.4	MSTRG.3808	XM_003642698.4	RFX5	0.968912
MSTRG.10326.4	MSTRG.24066	XM_003642698.4	RFX5	0.984366
MSTRG.10326.4	MSTRG.18574	XM_003642698.4	RFX5	0.952078
MSTRG.10326.4	MSTRG.24687	XM_003642698.4	RFX5	0.979931
MSTRG.10326.4	MSTRG.25061	XM_003642698.4	RFX5	0.960145
MSTRG.10326.4	MSTRG.11395	XM_003642698.4	RFX5	0.961849
MSTRG.10326.4	MSTRG.28073	XM_003642698.4	RFX5	0.976978
MSTRG.10326.4	MSTRG.6755	XM_003642698.4	RFX5	0.976552
MSTRG.10326.4	MSTRG.13740	XM_003642698.4	RFX5	0.98827
MSTRG.10326.4	MSTRG.5004	XM_003642698.4	RFX5	0.966916
MSTRG.10326.4	MSTRG.7783	XM_003642698.4	RFX5	0.976482
MSTRG.10326.4	MSTRG.7147	XM_003642698.4	RFX5	0.972166
MSTRG.10326.4	MSTRG.7147	XM_003642698.4	RFX5	0.967063
MSTRG.10326.4	MSTRG.19887	XM_003642698.4	RFX5	0.963523
MSTRG.10326.4	MSTRG.25508	XM_003642698.4	RFX5	0.979865
MSTRG.10326.4	MSTRG.31167	XM_040702531.1	EBF3	0.9809
MSTRG.10326.4	MSTRG.14601	XM_040656455.1	GKAP1	0.968573
MSTRG.10326.4	MSTRG.28950	XM_040656455.1	GKAP1	0.999613
MSTRG.10326.4	MSTRG.26869	XM_040656455.1	GKAP1	0.959376
MSTRG.10326.4	MSTRG.31521	XM_040656455.1	GKAP1	1
MSTRG.10326.4	MSTRG.30713	XM_040656455.1	GKAP1	0.952587
MSTRG.10326.4	MSTRG.31249	XM_040656455.1	GKAP1	0.959143
MSTRG.10326.4	MSTRG.31416	XM_040656455.1	GKAP1	1
MSTRG.10326.4	MSTRG.31396	XM_040656455.1	GKAP1	1
MSTRG.10326.4	MSTRG.4431	XM_040656455.1	GKAP1	1
MSTRG.10326.4	MSTRG.27748	XM_040656455.1	GKAP1	1
MSTRG.10326.4	MSTRG.4512	XM_040656455.1	GKAP1	1
MSTRG.10326.4	MSTRG.31311	XM_040656455.1	GKAP1	0.992188
MSTRG.10326.4	MSTRG.31700	XM_040656455.1	GKAP1	1
MSTRG.10326.4	MSTRG.29157	XM_040656455.1	GKAP1	0.963428
MSTRG.10326.4	MSTRG.31456	XM_040656455.1	GKAP1	1
MSTRG.10326.4	MSTRG.23914	XM_040656455.1	GKAP1	0.985288
MSTRG.10326.4	MSTRG.4089	XM_040656455.1	GKAP1	0.965899
MSTRG.10326.4	MSTRG.8028	XM_040656455.1	GKAP1	1
MSTRG.10326.4	MSTRG.28464	XM_040656455.1	GKAP1	1
MSTRG.10326.4	MSTRG.7086	XM_040656455.1	GKAP1	0.99962
MSTRG.10326.4	MSTRG.19	XM_004935975.4	C4orf47	0.96494
MSTRG.10326.4	MSTRG.7728	XM_004935975.4	C4orf47	0.994545
MSTRG.10326.4	MSTRG.19341	XM_004935975.4	C4orf47	0.974476
MSTRG.10326.4	MSTRG.14601	XM_004935975.4	C4orf47	0.995698
MSTRG.10326.4	MSTRG.20649	XM_004935975.4	C4orf47	0.99807
MSTRG.10326.4	MSTRG.4068	XM_004935975.4	C4orf47	0.993275
MSTRG.10326.4	MSTRG.26604	XM_004935975.4	C4orf47	1
MSTRG.10326.4	MSTRG.31264	XM_004935975.4	C4orf47	0.983795
MSTRG.10326.4	MSTRG.31691	XM_004935975.4	C4orf47	1
MSTRG.10326.4	MSTRG.12658	XM_004935975.4	C4orf47	1
MSTRG.10326.4	MSTRG.347	XM_004935975.4	C4orf47	0.976676
MSTRG.10326.4	MSTRG.23849	XM_004935975.4	C4orf47	0.966922
MSTRG.10326.4	MSTRG.29567	XM_004935975.4	C4orf47	1
MSTRG.10326.4	MSTRG.14600	XM_004935975.4	C4orf47	0.999998
MSTRG.10326.4	MSTRG.28015	XM_004935975.4	C4orf47	0.995452
MSTRG.10326.4	MSTRG.20646	XM_004935975.4	C4orf47	0.966366
MSTRG.10326.4	MSTRG.31279	XM_004935975.4	C4orf47	1
MSTRG.10326.4	MSTRG.26453	XM_004935975.4	C4orf47	0.998776
MSTRG.10326.4	MSTRG.14927	XM_004935975.4	C4orf47	0.994733
MSTRG.10326.4	MSTRG.26856	XM_004935975.4	C4orf47	1
MSTRG.10326.4	MSTRG.7740	XM_004935975.4	C4orf47	0.963581
MSTRG.10326.4	MSTRG.31581	XM_004935975.4	C4orf47	0.95652
MSTRG.10326.4	MSTRG.18786	XM_004935975.4	C4orf47	0.995741
MSTRG.10326.4	MSTRG.12658	XM_004935975.4	C4orf47	0.998933
MSTRG.10326.4	MSTRG.12658	XM_004935975.4	C4orf47	1
MSTRG.10326.4	MSTRG.12658	XM_004935975.4	C4orf47	1
MSTRG.10326.4	MSTRG.23896	XM_004935975.4	C4orf47	1
MSTRG.10326.4	MSTRG.9713	XM_004935975.4	C4orf47	0.965648
MSTRG.10326.4	MSTRG.20621	XM_004935975.4	C4orf47	0.966919
MSTRG.10326.4	MSTRG.31249	XM_004935975.4	C4orf47	1
MSTRG.10326.4	MSTRG.28968	XM_040690179.1	BBS9	0.952984
MSTRG.10326.4	MSTRG.20575	XM_420075.7	TEPSIN	0.968165
MSTRG.10326.4	MSTRG.28950	XM_015293324.3	USP19	0.997521
MSTRG.10326.4	MSTRG.23853	XM_015293324.3	USP19	0.995267
MSTRG.10326.4	MSTRG.23849	XM_015293324.3	USP19	0.95617
MSTRG.10326.4	MSTRG.31652	XM_015293324.3	USP19	0.959179
MSTRG.10326.4	MSTRG.27552	XM_015293324.3	USP19	0.997474
MSTRG.10326.4	MSTRG.11138	XM_015293324.3	USP19	0.997521
MSTRG.10326.4	MSTRG.28559	XM_015293324.3	USP19	0.974149
MSTRG.10326.4	MSTRG.31279	XM_015293324.3	USP19	0.997801
MSTRG.10326.4	MSTRG.31691	XM_015293324.3	USP19	0.997521
MSTRG.10326.4	MSTRG.31167	XM_015293324.3	USP19	0.962136
MSTRG.10326.4	MSTRG.29354	XM_015293324.3	USP19	0.997521
MSTRG.10326.4	MSTRG.6892	XM_015293324.3	USP19	0.988436
MSTRG.10326.4	MSTRG.18495	XM_015293324.3	USP19	0.974593
MSTRG.10326.4	MSTRG.7884	XM_015293324.3	USP19	0.952483
MSTRG.10326.4	MSTRG.31553	XM_015293324.3	USP19	0.965901
MSTRG.10326.4	MSTRG.31553	XM_015293324.3	USP19	0.959904
MSTRG.10326.4	MSTRG.16723	XM_015293324.3	USP19	0.975161
MSTRG.10326.4	MSTRG.31311	XM_015293324.3	USP19	0.997521
MSTRG.10326.4	MSTRG.7833	XM_040659677.1	FAM168A	0.962872
MSTRG.10326.4	MSTRG.19	XM_422182.7	FNDC7	0.96494
MSTRG.10326.4	MSTRG.7728	XM_422182.7	FNDC7	0.994545
MSTRG.10326.4	MSTRG.19341	XM_422182.7	FNDC7	0.974476
MSTRG.10326.4	MSTRG.14601	XM_422182.7	FNDC7	0.995698
MSTRG.10326.4	MSTRG.20649	XM_422182.7	FNDC7	0.99807
MSTRG.10326.4	MSTRG.4068	XM_422182.7	FNDC7	0.993275
MSTRG.10326.4	MSTRG.26604	XM_422182.7	FNDC7	1
MSTRG.10326.4	MSTRG.31264	XM_422182.7	FNDC7	0.983795
MSTRG.10326.4	MSTRG.31691	XM_422182.7	FNDC7	1
MSTRG.10326.4	MSTRG.12658	XM_422182.7	FNDC7	1
MSTRG.10326.4	MSTRG.347	XM_422182.7	FNDC7	0.976676
MSTRG.10326.4	MSTRG.23849	XM_422182.7	FNDC7	0.966922
MSTRG.10326.4	MSTRG.29567	XM_422182.7	FNDC7	1
MSTRG.10326.4	MSTRG.14600	XM_422182.7	FNDC7	0.999998
MSTRG.10326.4	MSTRG.28015	XM_422182.7	FNDC7	0.995452
MSTRG.10326.4	MSTRG.20646	XM_422182.7	FNDC7	0.966366
MSTRG.10326.4	MSTRG.31279	XM_422182.7	FNDC7	1
MSTRG.10326.4	MSTRG.26453	XM_422182.7	FNDC7	0.998776
MSTRG.10326.4	MSTRG.14927	XM_422182.7	FNDC7	0.994733
MSTRG.10326.4	MSTRG.26856	XM_422182.7	FNDC7	1
MSTRG.10326.4	MSTRG.7740	XM_422182.7	FNDC7	0.963581
MSTRG.10326.4	MSTRG.31581	XM_422182.7	FNDC7	0.95652
MSTRG.10326.4	MSTRG.18786	XM_422182.7	FNDC7	0.995741
MSTRG.10326.4	MSTRG.12658	XM_422182.7	FNDC7	0.998933
MSTRG.10326.4	MSTRG.12658	XM_422182.7	FNDC7	1
MSTRG.10326.4	MSTRG.12658	XM_422182.7	FNDC7	1
MSTRG.10326.4	MSTRG.23896	XM_422182.7	FNDC7	1
MSTRG.10326.4	MSTRG.9713	XM_422182.7	FNDC7	0.965648
MSTRG.10326.4	MSTRG.20621	XM_422182.7	FNDC7	0.966919
MSTRG.10326.4	MSTRG.31249	XM_422182.7	FNDC7	1
MSTRG.10326.4	MSTRG.31309	NM_001256151.1	ATRIP	0.964628
MSTRG.10326.4	MSTRG.31311	XM_004938311.4	ARL13B	0.963283
MSTRG.10326.4	MSTRG.14601	XM_004939262.4	FAM171A1	0.976333
MSTRG.10326.4	MSTRG.11009	NM_204206.1	GIT2	0.962657
MSTRG.10326.4	MSTRG.1911	NM_204206.1	GIT2	0.97533
MSTRG.10326.4	MSTRG.24315	NM_001277866.1	MRPL41	0.973906
MSTRG.10326.4	MSTRG.31241	XM_015302294.3	NR0B1	0.976641
MSTRG.10326.4	MSTRG.31581	XM_015302294.3	NR0B1	0.958318
MSTRG.10326.4	MSTRG.31267	XM_040699037.1	RAB28	0.974499
MSTRG.10326.4	MSTRG.12658	XM_015283491.3	PLCB4	0.999766
MSTRG.10326.4	MSTRG.23849	XM_015283491.3	PLCB4	1
MSTRG.10326.4	MSTRG.31594	XM_015283491.3	PLCB4	0.999936
MSTRG.10326.4	MSTRG.28361	XM_015283491.3	PLCB4	1
MSTRG.10326.4	MSTRG.14927	XM_015283491.3	PLCB4	0.981463
MSTRG.10326.4	MSTRG.31691	XM_015283491.3	PLCB4	1
MSTRG.10326.4	MSTRG.31705	XM_015283491.3	PLCB4	1
MSTRG.10326.4	MSTRG.7740	XM_015283491.3	PLCB4	0.990104
MSTRG.10326.4	MSTRG.19477	XM_015283491.3	PLCB4	0.97428
MSTRG.10326.4	MSTRG.23855	XM_015283491.3	PLCB4	0.972579
MSTRG.10326.4	MSTRG.12658	XM_015283491.3	PLCB4	0.96247
MSTRG.10326.4	MSTRG.31456	XM_015283491.3	PLCB4	0.971391
MSTRG.10326.4	MSTRG.14966	XM_015283491.3	PLCB4	0.989754
MSTRG.10326.4	MSTRG.30624	XM_015299621.3	MPP2	0.999657
MSTRG.10326.4	MSTRG.31543	XM_015299621.3	MPP2	0.987403
MSTRG.10326.4	MSTRG.12658	XM_015299621.3	MPP2	0.998754
MSTRG.10326.4	MSTRG.12658	XM_015299621.3	MPP2	1
MSTRG.10326.4	MSTRG.7756	XM_015299621.3	MPP2	0.953638
MSTRG.10326.4	MSTRG.14600	XM_015299621.3	MPP2	1
MSTRG.10326.4	MSTRG.31691	XM_015299621.3	MPP2	0.981957
MSTRG.10326.4	MSTRG.31691	XM_015299621.3	MPP2	1
MSTRG.10326.4	MSTRG.15540	XM_015299621.3	MPP2	0.999721
MSTRG.10326.4	MSTRG.9892	XM_015299621.3	MPP2	0.999959
MSTRG.10326.4	MSTRG.31406	XM_015299621.3	MPP2	1
MSTRG.10326.4	MSTRG.29567	XM_015299621.3	MPP2	0.995354
MSTRG.10326.4	MSTRG.31668	XM_015299621.3	MPP2	1
MSTRG.10326.4	MSTRG.31552	XM_015299621.3	MPP2	1
MSTRG.10326.4	MSTRG.7827	XM_015299621.3	MPP2	0.995775
MSTRG.10326.4	MSTRG.7827	XM_015299621.3	MPP2	0.998883
MSTRG.10326.4	MSTRG.7827	XM_015299621.3	MPP2	1
MSTRG.10326.4	MSTRG.31476	XM_015299621.3	MPP2	1
MSTRG.10326.4	MSTRG.614	XM_015299621.3	MPP2	0.999985
MSTRG.10326.4	MSTRG.31373	XM_015299621.3	MPP2	0.989743
MSTRG.10326.4	MSTRG.28950	XM_015299621.3	MPP2	0.999988
MSTRG.10326.4	MSTRG.31628	XM_015299621.3	MPP2	0.98212
MSTRG.10326.4	MSTRG.31259	XM_015299621.3	MPP2	0.982861
MSTRG.10326.4	MSTRG.31167	XM_015299621.3	MPP2	1
MSTRG.10326.4	MSTRG.15057	XM_015299621.3	MPP2	0.95143
MSTRG.10326.4	MSTRG.4410	XM_015299621.3	MPP2	0.98922
MSTRG.10326.4	MSTRG.136	XM_015299621.3	MPP2	1
MSTRG.10326.4	MSTRG.7827	XM_015299621.3	MPP2	0.958272
MSTRG.10326.4	MSTRG.30578	XM_015299621.3	MPP2	1
MSTRG.10326.4	MSTRG.31389	XM_015299621.3	MPP2	1
MSTRG.10326.4	MSTRG.14966	XM_015299621.3	MPP2	1
MSTRG.10326.4	MSTRG.4209	XM_015295564.3	LOC101747660	0.952841
MSTRG.10326.4	MSTRG.12658	NM_001389400.1	KIAA1210	0.999926
MSTRG.10326.4	MSTRG.31473	NM_001389400.1	KIAA1210	0.96134
MSTRG.10326.4	MSTRG.1545	NM_001389400.1	KIAA1210	1
MSTRG.10326.4	MSTRG.29319	NM_001389400.1	KIAA1210	0.98951
MSTRG.10326.4	MSTRG.20834	NM_001389400.1	KIAA1210	0.950221
MSTRG.10326.4	MSTRG.31594	NM_001389400.1	KIAA1210	1
MSTRG.10326.4	MSTRG.7721	NM_001389400.1	KIAA1210	0.965047
MSTRG.10326.4	MSTRG.31264	NM_001389400.1	KIAA1210	1
MSTRG.10326.4	MSTRG.31474	NM_001389400.1	KIAA1210	0.962502
MSTRG.10326.4	MSTRG.12658	NM_001389400.1	KIAA1210	0.999964
MSTRG.10326.4	MSTRG.1056	NM_001389400.1	KIAA1210	1
MSTRG.10326.4	MSTRG.20329	NM_001389400.1	KIAA1210	0.976735
MSTRG.10326.4	MSTRG.7109	NM_001389400.1	KIAA1210	0.960295
MSTRG.10326.4	MSTRG.8518	NM_001389400.1	KIAA1210	0.979234
MSTRG.10326.4	MSTRG.28677	NM_001389400.1	KIAA1210	1
MSTRG.10326.4	MSTRG.4626	NM_001389400.1	KIAA1210	1
MSTRG.10326.4	MSTRG.23853	NM_001389400.1	KIAA1210	0.995333
MSTRG.10326.4	MSTRG.7834	NM_001389400.1	KIAA1210	1
MSTRG.10326.4	MSTRG.7962	NM_001389400.1	KIAA1210	0.99521
MSTRG.10326.4	MSTRG.28990	NM_001389400.1	KIAA1210	0.997969
MSTRG.10326.4	MSTRG.7740	NM_001389400.1	KIAA1210	0.968038
MSTRG.10326.4	MSTRG.31691	NM_001389400.1	KIAA1210	1
MSTRG.10326.4	MSTRG.7827	NM_001389400.1	KIAA1210	0.979154
MSTRG.10326.4	MSTRG.7827	NM_001389400.1	KIAA1210	0.99992
MSTRG.10326.4	MSTRG.23855	NM_001389400.1	KIAA1210	0.999665
MSTRG.10326.4	MSTRG.10326	NM_001389400.1	KIAA1210	1
MSTRG.10326.4	MSTRG.31279	NM_001389400.1	KIAA1210	1
MSTRG.10326.4	MSTRG.1552	NM_001389400.1	KIAA1210	0.958191
MSTRG.10326.4	MSTRG.25003	NM_001389400.1	KIAA1210	0.957688
MSTRG.10326.4	MSTRG.30715	NM_001389400.1	KIAA1210	0.999929
MSTRG.10326.4	MSTRG.30624	XM_040699901.1	MANBA	0.996147
MSTRG.10326.4	MSTRG.31543	XM_040699901.1	MANBA	0.984276
MSTRG.10326.4	MSTRG.12658	XM_040699901.1	MANBA	0.997516
MSTRG.10326.4	MSTRG.12658	XM_040699901.1	MANBA	0.994251
MSTRG.10326.4	MSTRG.14600	XM_040699901.1	MANBA	0.994251
MSTRG.10326.4	MSTRG.31691	XM_040699901.1	MANBA	0.97178
MSTRG.10326.4	MSTRG.31691	XM_040699901.1	MANBA	0.994251
MSTRG.10326.4	MSTRG.15540	XM_040699901.1	MANBA	0.992924
MSTRG.10326.4	MSTRG.9892	XM_040699901.1	MANBA	0.994531
MSTRG.10326.4	MSTRG.31406	XM_040699901.1	MANBA	0.994251
MSTRG.10326.4	MSTRG.29567	XM_040699901.1	MANBA	0.993089
MSTRG.10326.4	MSTRG.31668	XM_040699901.1	MANBA	0.994251
MSTRG.10326.4	MSTRG.31552	XM_040699901.1	MANBA	0.994251
MSTRG.10326.4	MSTRG.7827	XM_040699901.1	MANBA	0.990539
MSTRG.10326.4	MSTRG.7827	XM_040699901.1	MANBA	0.992149
MSTRG.10326.4	MSTRG.7827	XM_040699901.1	MANBA	0.994251
MSTRG.10326.4	MSTRG.31476	XM_040699901.1	MANBA	0.994251
MSTRG.10326.4	MSTRG.614	XM_040699901.1	MANBA	0.994431
MSTRG.10326.4	MSTRG.31373	XM_040699901.1	MANBA	0.978468
MSTRG.10326.4	MSTRG.28950	XM_040699901.1	MANBA	0.994163
MSTRG.10326.4	MSTRG.31628	XM_040699901.1	MANBA	0.970023
MSTRG.10326.4	MSTRG.31259	XM_040699901.1	MANBA	0.970716
MSTRG.10326.4	MSTRG.31167	XM_040699901.1	MANBA	0.994251
MSTRG.10326.4	MSTRG.4410	XM_040699901.1	MANBA	0.980689
MSTRG.10326.4	MSTRG.136	XM_040699901.1	MANBA	0.994251
MSTRG.10326.4	MSTRG.30578	XM_040699901.1	MANBA	0.994251
MSTRG.10326.4	MSTRG.31389	XM_040699901.1	MANBA	0.994251
MSTRG.10326.4	MSTRG.14966	XM_040699901.1	MANBA	0.994251
MSTRG.10326.4	MSTRG.9794	XM_003641075.5	WDR35	0.969478
MSTRG.10326.4	MSTRG.3815	NM_001277415.1	TSG101	0.97271
MSTRG.10326.4	MSTRG.7044	NM_001277415.1	TSG101	0.959224
MSTRG.10326.4	MSTRG.10723	NM_001277415.1	TSG101	0.950829
MSTRG.10326.4	MSTRG.3197	NM_001277415.1	TSG101	0.963247
MSTRG.10326.4	MSTRG.29701	XM_015298286.2	PHLDB1	0.950013
MSTRG.10326.4	MSTRG.31594	XM_040697319.1	ECHDC1	0.978773
MSTRG.10326.4	MSTRG.12658	XM_040697319.1	ECHDC1	0.978725
MSTRG.10326.4	MSTRG.12658	XM_040697319.1	ECHDC1	0.975268
MSTRG.10326.4	MSTRG.5057	XM_040697319.1	ECHDC1	0.955201
MSTRG.10326.4	MSTRG.12658	XM_040697319.1	ECHDC1	0.985529
MSTRG.10326.4	MSTRG.31416	XM_040697319.1	ECHDC1	0.967273
MSTRG.10326.4	MSTRG.31311	XM_040697319.1	ECHDC1	0.978773
MSTRG.10326.4	MSTRG.31594	XM_040697319.1	ECHDC1	0.978773
MSTRG.10326.4	MSTRG.12658	XM_040697319.1	ECHDC1	0.978773
MSTRG.10326.4	MSTRG.6892	XM_040697319.1	ECHDC1	0.961471
MSTRG.10326.4	MSTRG.23853	XM_040697319.1	ECHDC1	0.977756
MSTRG.10326.4	MSTRG.31175	XM_040697319.1	ECHDC1	0.964083
MSTRG.10326.4	MSTRG.29701	XM_040697319.1	ECHDC1	0.978773
MSTRG.10326.4	MSTRG.31594	XM_040701773.1	CACNA2D1	0.959228
MSTRG.10326.4	MSTRG.12658	XM_040701773.1	CACNA2D1	0.959122
MSTRG.10326.4	MSTRG.31311	XM_040701773.1	CACNA2D1	0.959228
MSTRG.10326.4	MSTRG.31594	XM_040701773.1	CACNA2D1	0.959228
MSTRG.10326.4	MSTRG.12658	XM_040701773.1	CACNA2D1	0.959228
MSTRG.10326.4	MSTRG.23853	XM_040701773.1	CACNA2D1	0.957022
MSTRG.10326.4	MSTRG.31175	XM_040701773.1	CACNA2D1	0.958813
MSTRG.10326.4	MSTRG.29701	XM_040701773.1	CACNA2D1	0.959228
MSTRG.10326.4	MSTRG.23849	XM_040702025.1	ARHGAP1	0.961103
MSTRG.10326.4	MSTRG.11395	XM_040702025.1	ARHGAP1	0.962991
MSTRG.10326.4	MSTRG.12658	XM_040652477.1	LOC121107553	0.999926
MSTRG.10326.4	MSTRG.31473	XM_040652477.1	LOC121107553	0.96134
MSTRG.10326.4	MSTRG.1545	XM_040652477.1	LOC121107553	1
MSTRG.10326.4	MSTRG.29319	XM_040652477.1	LOC121107553	0.98951
MSTRG.10326.4	MSTRG.20834	XM_040652477.1	LOC121107553	0.950221
MSTRG.10326.4	MSTRG.31594	XM_040652477.1	LOC121107553	1
MSTRG.10326.4	MSTRG.7721	XM_040652477.1	LOC121107553	0.965047
MSTRG.10326.4	MSTRG.31264	XM_040652477.1	LOC121107553	1
MSTRG.10326.4	MSTRG.31474	XM_040652477.1	LOC121107553	0.962502
MSTRG.10326.4	MSTRG.12658	XM_040652477.1	LOC121107553	0.999964
MSTRG.10326.4	MSTRG.1056	XM_040652477.1	LOC121107553	1
MSTRG.10326.4	MSTRG.20329	XM_040652477.1	LOC121107553	0.976735
MSTRG.10326.4	MSTRG.7109	XM_040652477.1	LOC121107553	0.960295
MSTRG.10326.4	MSTRG.8518	XM_040652477.1	LOC121107553	0.979234
MSTRG.10326.4	MSTRG.28677	XM_040652477.1	LOC121107553	1
MSTRG.10326.4	MSTRG.4626	XM_040652477.1	LOC121107553	1
MSTRG.10326.4	MSTRG.23853	XM_040652477.1	LOC121107553	0.995333
MSTRG.10326.4	MSTRG.7834	XM_040652477.1	LOC121107553	1
MSTRG.10326.4	MSTRG.7962	XM_040652477.1	LOC121107553	0.99521
MSTRG.10326.4	MSTRG.28990	XM_040652477.1	LOC121107553	0.997969
MSTRG.10326.4	MSTRG.7740	XM_040652477.1	LOC121107553	0.968038
MSTRG.10326.4	MSTRG.31691	XM_040652477.1	LOC121107553	1
MSTRG.10326.4	MSTRG.7827	XM_040652477.1	LOC121107553	0.979154
MSTRG.10326.4	MSTRG.7827	XM_040652477.1	LOC121107553	0.99992
MSTRG.10326.4	MSTRG.23855	XM_040652477.1	LOC121107553	0.999665
MSTRG.10326.4	MSTRG.10326	XM_040652477.1	LOC121107553	1
MSTRG.10326.4	MSTRG.31279	XM_040652477.1	LOC121107553	1
MSTRG.10326.4	MSTRG.1552	XM_040652477.1	LOC121107553	0.958191
MSTRG.10326.4	MSTRG.25003	XM_040652477.1	LOC121107553	0.957688
MSTRG.10346.12	MSTRG.30715	XM_040652477.1	LOC121107553	0.999929
MSTRG.10346.12	MSTRG.4987	XM_040655978.1	ADGRV1	0.995669
MSTRG.10346.12	MSTRG.7781	XM_040655978.1	ADGRV1	0.983369
MSTRG.10346.12	MSTRG.714	XM_040655978.1	ADGRV1	0.995392
MSTRG.10346.12	MSTRG.1056	XM_040655978.1	ADGRV1	1
MSTRG.10346.12	MSTRG.123	XM_040655978.1	ADGRV1	0.999948
MSTRG.10346.12	MSTRG.26856	XM_040655978.1	ADGRV1	1
MSTRG.10346.12	MSTRG.7588	XM_040655978.1	ADGRV1	0.982594
MSTRG.10346.12	MSTRG.23853	XM_040655978.1	ADGRV1	0.99998
MSTRG.10346.12	MSTRG.17889	XM_040655978.1	ADGRV1	0.999571
MSTRG.10346.12	MSTRG.28968	XM_040655978.1	ADGRV1	0.966516
MSTRG.10346.12	MSTRG.4352	XM_040655978.1	ADGRV1	0.974621
MSTRG.10346.12	MSTRG.25788	XM_040655978.1	ADGRV1	0.987758
MSTRG.10373.1	MSTRG.18770	XM_040655978.1	ADGRV1	0.982317
MSTRG.10373.1	MSTRG.12658	XM_040655978.1	ADGRV1	1
MSTRG.10373.1	MSTRG.12658	XM_040655978.1	ADGRV1	1
MSTRG.10373.1	MSTRG.7721	XM_004947482.4	RNF186	0.950493
MSTRG.10383.1	MSTRG.7721	XM_004947482.4	RNF186	0.950493
MSTRG.10383.1	MSTRG.16304	XM_004947482.4	RNF186	0.958356
MSTRG.10384.2	MSTRG.31594	XM_004947482.4	RNF186	0.950493
MSTRG.10385.2	MSTRG.31500	XM_004947482.4	RNF186	0.950493
MSTRG.10385.2	MSTRG.4512	XM_004947482.4	RNF186	0.950493
MSTRG.10385.2	MSTRG.27088	XM_004947482.4	RNF186	0.950493
MSTRG.10390.2	MSTRG.31652	XM_004947482.4	RNF186	0.96653
MSTRG.10390.2	MSTRG.29164	XM_004947482.4	RNF186	0.950493
MSTRG.10390.2	MSTRG.31259	XM_004947482.4	RNF186	0.950493
MSTRG.10390.2	MSTRG.24634	XM_004947482.4	RNF186	0.950493
MSTRG.10390.2	MSTRG.12658	XM_004947482.4	RNF186	0.950493
MSTRG.10390.2	MSTRG.12658	XM_004947482.4	RNF186	0.963204
MSTRG.10390.2	MSTRG.14601	XM_004947482.4	RNF186	0.950493
MSTRG.10390.2	MSTRG.1625	XM_015297268.3	EIF4G3	-0.980562
MSTRG.10390.2	MSTRG.23908	XM_015297841.3	PTP4A2	0.954019
MSTRG.10390.2	MSTRG.29567	XM_040657369.1	IL1RL2	0.958607
MSTRG.10390.2	MSTRG.171	NM_001030581.1	CYB5B	0.97743
MSTRG.10390.2	MSTRG.24714	NM_001030581.1	CYB5B	0.967041
MSTRG.10390.2	MSTRG.168	NM_001030581.1	CYB5B	0.967838
MSTRG.10390.2	MSTRG.15129	XM_040646963.1	PDLIM7	0.957859
MSTRG.10390.2	MSTRG.31239	XM_040646963.1	PDLIM7	0.953776
MSTRG.10390.2	MSTRG.14966	XM_040646963.1	PDLIM7	0.950042
MSTRG.10390.2	MSTRG.28950	XM_040695808.1	OSGIN2	0.968864
MSTRG.10390.2	MSTRG.23853	XM_040695808.1	OSGIN2	0.967459
MSTRG.10390.2	MSTRG.27552	XM_040695808.1	OSGIN2	0.968789
MSTRG.10390.2	MSTRG.11138	XM_040695808.1	OSGIN2	0.968864
MSTRG.10390.2	MSTRG.31279	XM_040695808.1	OSGIN2	0.966719
MSTRG.10390.2	MSTRG.31691	XM_040695808.1	OSGIN2	0.968864
MSTRG.10390.2	MSTRG.29354	XM_040695808.1	OSGIN2	0.968864
MSTRG.10390.2	MSTRG.6892	XM_040695808.1	OSGIN2	0.958476
MSTRG.10390.2	MSTRG.18495	XM_040695808.1	OSGIN2	0.974274
MSTRG.10391.1	MSTRG.31594	XM_040695808.1	OSGIN2	0.967448
MSTRG.10391.1	MSTRG.31311	XM_040695808.1	OSGIN2	0.968864
MSTRG.10391.1	MSTRG.204	XM_040704696.1	MIER1	0.989095
MSTRG.10391.1	MSTRG.29394	XM_015279271.3	CACNA1B	0.966725
MSTRG.10393.3	MSTRG.12658	XM_015279271.3	CACNA1B	0.955309
MSTRG.10400.1	MSTRG.14927	XM_015279271.3	CACNA1B	0.952662
MSTRG.10400.1	MSTRG.23855	XM_015279271.3	CACNA1B	0.985085
MSTRG.10400.5	MSTRG.12658	XM_015279271.3	CACNA1B	0.975379
MSTRG.10400.5	MSTRG.14966	XM_015279271.3	CACNA1B	0.982666
MSTRG.10400.5	MSTRG.11768	NM_001031059.2	NANP	0.975907
MSTRG.10400.5	MSTRG.26368	NM_001031059.2	NANP	0.984392
MSTRG.10400.5	MSTRG.1213	NM_001031059.2	NANP	-0.958102
MSTRG.10400.5	MSTRG.3808	NM_001031059.2	NANP	0.997016
MSTRG.10400.5	MSTRG.24066	NM_001031059.2	NANP	0.950071
MSTRG.10446.1	MSTRG.28537	NM_001031059.2	NANP	0.981297
MSTRG.10446.1	MSTRG.12180	NM_001031059.2	NANP	0.952854
MSTRG.10459.1	MSTRG.25184	NM_001031059.2	NANP	0.985563
MSTRG.10459.1	MSTRG.18574	NM_001031059.2	NANP	0.993844
MSTRG.10459.1	MSTRG.24687	NM_001031059.2	NANP	0.98056
MSTRG.10459.1	MSTRG.318	NM_001031059.2	NANP	0.979893
MSTRG.10459.1	MSTRG.25061	NM_001031059.2	NANP	0.967477
MSTRG.10459.1	MSTRG.6755	NM_001031059.2	NANP	0.994489
MSTRG.10459.1	MSTRG.13740	NM_001031059.2	NANP	0.966771
MSTRG.10459.1	MSTRG.20589	NM_001031059.2	NANP	0.981119
MSTRG.10459.1	MSTRG.7783	NM_001031059.2	NANP	0.994743
MSTRG.10459.1	MSTRG.7147	NM_001031059.2	NANP	0.997203
MSTRG.10459.1	MSTRG.7147	NM_001031059.2	NANP	0.995303
MSTRG.10459.1	MSTRG.4840	NM_001031059.2	NANP	0.972036
MSTRG.10459.1	MSTRG.7782	NM_001031059.2	NANP	0.971187
MSTRG.10459.1	MSTRG.25508	NM_001031059.2	NANP	0.951032
MSTRG.10459.1	MSTRG.6269	XM_025153365.2	OSTN	0.958441
MSTRG.10459.1	MSTRG.31594	XM_004942979.4	SLC35F5	0.972424
MSTRG.10459.1	MSTRG.30624	XM_040703303.1	BAZ2B	0.999657
MSTRG.10459.1	MSTRG.31543	XM_040703303.1	BAZ2B	0.987403
MSTRG.10459.1	MSTRG.12658	XM_040703303.1	BAZ2B	0.998754
MSTRG.10459.1	MSTRG.12658	XM_040703303.1	BAZ2B	1
MSTRG.10459.1	MSTRG.7756	XM_040703303.1	BAZ2B	0.953638
MSTRG.10459.1	MSTRG.14600	XM_040703303.1	BAZ2B	1
MSTRG.10459.1	MSTRG.31691	XM_040703303.1	BAZ2B	0.981957
MSTRG.10459.1	MSTRG.31691	XM_040703303.1	BAZ2B	1
MSTRG.10459.1	MSTRG.15540	XM_040703303.1	BAZ2B	0.999721
MSTRG.10459.1	MSTRG.9892	XM_040703303.1	BAZ2B	0.999959
MSTRG.10464.1	MSTRG.31406	XM_040703303.1	BAZ2B	1
MSTRG.10465.1	MSTRG.29567	XM_040703303.1	BAZ2B	0.995354
MSTRG.10475.1	MSTRG.31668	XM_040703303.1	BAZ2B	1
MSTRG.10475.1	MSTRG.31552	XM_040703303.1	BAZ2B	1
MSTRG.10475.1	MSTRG.7827	XM_040703303.1	BAZ2B	0.995775
MSTRG.10476.1	MSTRG.7827	XM_040703303.1	BAZ2B	0.998883
MSTRG.10476.1	MSTRG.7827	XM_040703303.1	BAZ2B	1
MSTRG.10476.1	MSTRG.31476	XM_040703303.1	BAZ2B	1
MSTRG.10476.1	MSTRG.614	XM_040703303.1	BAZ2B	0.999985
MSTRG.10476.1	MSTRG.31373	XM_040703303.1	BAZ2B	0.989743
MSTRG.10476.1	MSTRG.28950	XM_040703303.1	BAZ2B	0.999988
MSTRG.10476.1	MSTRG.31628	XM_040703303.1	BAZ2B	0.98212
MSTRG.10476.1	MSTRG.31259	XM_040703303.1	BAZ2B	0.982861
MSTRG.10476.1	MSTRG.31167	XM_040703303.1	BAZ2B	1
MSTRG.10547.1	MSTRG.15057	XM_040703303.1	BAZ2B	0.95143
MSTRG.10547.1	MSTRG.4410	XM_040703303.1	BAZ2B	0.98922
MSTRG.10547.1	MSTRG.136	XM_040703303.1	BAZ2B	1
MSTRG.10547.1	MSTRG.7827	XM_040703303.1	BAZ2B	0.958272
MSTRG.10547.1	MSTRG.30578	XM_040703303.1	BAZ2B	1
MSTRG.10547.1	MSTRG.31389	XM_040703303.1	BAZ2B	1
MSTRG.10547.1	MSTRG.14966	XM_040703303.1	BAZ2B	1
MSTRG.10547.1	MSTRG.14601	XM_040656970.1	LOC121108817	0.967362
MSTRG.10547.1	MSTRG.26516	XM_040656970.1	LOC121108817	0.95234
MSTRG.10547.1	MSTRG.31652	XM_040656970.1	LOC121108817	0.951078
MSTRG.10547.1	MSTRG.7728	XM_015279243.3	OSGIN1	0.984741
MSTRG.10547.1	MSTRG.14601	XM_015279243.3	OSGIN1	0.985475
MSTRG.10547.1	MSTRG.20649	XM_015279243.3	OSGIN1	0.982035
MSTRG.10547.1	MSTRG.4068	XM_015279243.3	OSGIN1	0.982955
MSTRG.10547.1	MSTRG.9381	XM_015279243.3	OSGIN1	0.954715
MSTRG.10547.1	MSTRG.26604	XM_015279243.3	OSGIN1	0.985075
MSTRG.10547.1	MSTRG.31264	XM_015279243.3	OSGIN1	0.970502
MSTRG.1056.17	MSTRG.31691	XM_015279243.3	OSGIN1	0.985075
MSTRG.1056.17	MSTRG.12658	XM_015279243.3	OSGIN1	0.985075
MSTRG.1056.17	MSTRG.347	XM_015279243.3	OSGIN1	0.97094
MSTRG.1056.17	MSTRG.29567	XM_015279243.3	OSGIN1	0.985075
MSTRG.1056.17	MSTRG.14600	XM_015279243.3	OSGIN1	0.985026
MSTRG.1056.17	MSTRG.28015	XM_015279243.3	OSGIN1	0.973377
MSTRG.1056.17	MSTRG.31279	XM_015279243.3	OSGIN1	0.985075
MSTRG.1056.17	MSTRG.26453	XM_015279243.3	OSGIN1	0.983856
MSTRG.1056.17	MSTRG.14927	XM_015279243.3	OSGIN1	0.978861
MSTRG.1056.17	MSTRG.26856	XM_015279243.3	OSGIN1	0.985075
MSTRG.1056.17	MSTRG.7740	XM_015279243.3	OSGIN1	0.975094
MSTRG.1056.17	MSTRG.18786	XM_015279243.3	OSGIN1	0.988157
MSTRG.1056.17	MSTRG.12658	XM_015279243.3	OSGIN1	0.978606
MSTRG.1056.17	MSTRG.12658	XM_015279243.3	OSGIN1	0.985075
MSTRG.1056.17	MSTRG.12658	XM_015279243.3	OSGIN1	0.985075
MSTRG.1056.17	MSTRG.23896	XM_015279243.3	OSGIN1	0.985075
MSTRG.1056.17	MSTRG.31249	XM_015279243.3	OSGIN1	0.985075
MSTRG.1056.17	MSTRG.63	NM_205309.3	BZFP1	0.954478
MSTRG.1056.17	MSTRG.20459	NM_205309.3	BZFP1	0.987831
MSTRG.1056.17	MSTRG.28690	NM_205309.3	BZFP1	0.957273
MSTRG.1056.17	MSTRG.29567	NM_001318990.1	KLF7	0.969171
MSTRG.1056.17	MSTRG.28950	XM_040655605.1	AGTPBP1	0.995787
MSTRG.1056.17	MSTRG.2116	XM_040655605.1	AGTPBP1	0.994523
MSTRG.1056.17	MSTRG.31691	XM_040655605.1	AGTPBP1	0.976628
MSTRG.1056.17	MSTRG.29176	XM_040655605.1	AGTPBP1	0.992983
MSTRG.1056.17	MSTRG.2995	XM_040655605.1	AGTPBP1	0.9938
MSTRG.1056.17	MSTRG.28200	XM_040655605.1	AGTPBP1	0.995787
MSTRG.1056.17	MSTRG.23855	XM_040655605.1	AGTPBP1	0.995787
MSTRG.1056.17	MSTRG.28685	XM_040655605.1	AGTPBP1	0.995787
MSTRG.1056.17	MSTRG.17150	XM_040655605.1	AGTPBP1	0.967942
MSTRG.1056.17	MSTRG.14601	XM_040655605.1	AGTPBP1	0.995787
MSTRG.1056.17	MSTRG.23849	XM_040655605.1	AGTPBP1	0.989576
MSTRG.1056.17	MSTRG.1056	XM_040655605.1	AGTPBP1	0.991112
MSTRG.1056.17	MSTRG.25846	XM_040655605.1	AGTPBP1	0.965121
MSTRG.1056.17	MSTRG.31396	XM_040655605.1	AGTPBP1	0.995787
MSTRG.1056.17	MSTRG.7127	XM_040655605.1	AGTPBP1	0.972713
MSTRG.1056.17	MSTRG.23896	XM_040655605.1	AGTPBP1	0.995787
MSTRG.1056.17	MSTRG.10326	XM_040655605.1	AGTPBP1	0.995614
MSTRG.1056.17	MSTRG.14600	XM_040655605.1	AGTPBP1	0.995787
MSTRG.1056.17	MSTRG.28677	XM_040655605.1	AGTPBP1	0.952029
MSTRG.1056.17	MSTRG.30624	XM_040655605.1	AGTPBP1	0.995252
MSTRG.1056.17	MSTRG.29288	XM_040655605.1	AGTPBP1	0.995787
MSTRG.1056.17	MSTRG.63	XM_040706821.1	IL18BP	0.973425
MSTRG.1056.17	MSTRG.20459	XM_040706821.1	IL18BP	0.951694
MSTRG.1056.17	MSTRG.28690	XM_040706821.1	IL18BP	0.996154
MSTRG.1056.17	MSTRG.14570	XM_040706821.1	IL18BP	0.952624
MSTRG.1056.17	MSTRG.12658	XM_040706748.1	LOC100858360	0.963769
MSTRG.1056.17	MSTRG.31473	XM_040706748.1	LOC100858360	0.981194
MSTRG.1056.17	MSTRG.1545	XM_040706748.1	LOC100858360	0.961972
MSTRG.1056.17	MSTRG.31594	XM_040706748.1	LOC100858360	0.961972
MSTRG.1056.17	MSTRG.31264	XM_040706748.1	LOC100858360	0.961972
MSTRG.1056.17	MSTRG.12658	XM_040706748.1	LOC100858360	0.961504
MSTRG.1056.17	MSTRG.1056	XM_040706748.1	LOC100858360	0.961972
MSTRG.1056.17	MSTRG.20329	XM_040706748.1	LOC100858360	0.962565
MSTRG.1056.17	MSTRG.28677	XM_040706748.1	LOC100858360	0.961972
MSTRG.1056.17	MSTRG.4626	XM_040706748.1	LOC100858360	0.961972
MSTRG.1056.17	MSTRG.31272	XM_040706748.1	LOC100858360	0.969373
MSTRG.1056.17	MSTRG.23853	XM_040706748.1	LOC100858360	0.95254
MSTRG.1056.17	MSTRG.7834	XM_040706748.1	LOC100858360	0.961972
MSTRG.1056.17	MSTRG.7962	XM_040706748.1	LOC100858360	0.955767
MSTRG.1056.17	MSTRG.28990	XM_040706748.1	LOC100858360	0.955037
MSTRG.1056.17	MSTRG.31691	XM_040706748.1	LOC100858360	0.961972
MSTRG.1056.17	MSTRG.31167	XM_040706748.1	LOC100858360	0.959427
MSTRG.1056.17	MSTRG.7827	XM_040706748.1	LOC100858360	0.961046
MSTRG.1056.17	MSTRG.23855	XM_040706748.1	LOC100858360	0.960325
MSTRG.1056.17	MSTRG.10326	XM_040706748.1	LOC100858360	0.961972
MSTRG.1056.17	MSTRG.31279	XM_040706748.1	LOC100858360	0.961972
MSTRG.1056.17	MSTRG.25003	XM_040706748.1	LOC100858360	0.963987
MSTRG.1056.17	MSTRG.30715	XM_040706748.1	LOC100858360	0.961294
MSTRG.1056.17	MSTRG.14601	XM_025153206.2	CDCP2	0.968573
MSTRG.1056.17	MSTRG.28950	XM_025153206.2	CDCP2	0.999613
MSTRG.1056.17	MSTRG.26869	XM_025153206.2	CDCP2	0.959376
MSTRG.1056.17	MSTRG.31521	XM_025153206.2	CDCP2	1
MSTRG.1056.17	MSTRG.30713	XM_025153206.2	CDCP2	0.952587
MSTRG.1056.17	MSTRG.31249	XM_025153206.2	CDCP2	0.959143
MSTRG.1056.17	MSTRG.31416	XM_025153206.2	CDCP2	1
MSTRG.1056.17	MSTRG.31396	XM_025153206.2	CDCP2	1
MSTRG.1056.17	MSTRG.4431	XM_025153206.2	CDCP2	1
MSTRG.1056.17	MSTRG.27748	XM_025153206.2	CDCP2	1
MSTRG.1056.17	MSTRG.4512	XM_025153206.2	CDCP2	1
MSTRG.1056.17	MSTRG.31311	XM_025153206.2	CDCP2	0.992188
MSTRG.1056.17	MSTRG.31700	XM_025153206.2	CDCP2	1
MSTRG.1056.17	MSTRG.29157	XM_025153206.2	CDCP2	0.963428
MSTRG.1056.17	MSTRG.31456	XM_025153206.2	CDCP2	1
MSTRG.1056.17	MSTRG.23914	XM_025153206.2	CDCP2	0.985288
MSTRG.1056.17	MSTRG.4089	XM_025153206.2	CDCP2	0.965899
MSTRG.1056.17	MSTRG.8028	XM_025153206.2	CDCP2	1
MSTRG.1056.17	MSTRG.28464	XM_025153206.2	CDCP2	1
MSTRG.1056.17	MSTRG.7086	XM_025153206.2	CDCP2	0.99962
MSTRG.1056.17	MSTRG.28950	XM_040682507.1	CCR5	0.955269
MSTRG.1056.17	MSTRG.23853	XM_040682507.1	CCR5	0.958877
MSTRG.1056.17	MSTRG.27552	XM_040682507.1	CCR5	0.955161
MSTRG.1056.17	MSTRG.11138	XM_040682507.1	CCR5	0.955269
MSTRG.1056.17	MSTRG.31279	XM_040682507.1	CCR5	0.962429
MSTRG.1056.17	MSTRG.31691	XM_040682507.1	CCR5	0.955269
MSTRG.1056.17	MSTRG.29074	XM_040682507.1	CCR5	0.950587
MSTRG.1056.17	MSTRG.29354	XM_040682507.1	CCR5	0.955269
MSTRG.1056.17	MSTRG.6892	XM_040682507.1	CCR5	0.981621
MSTRG.1056.17	MSTRG.18495	XM_040682507.1	CCR5	0.980982
MSTRG.1056.17	MSTRG.16723	XM_040682507.1	CCR5	0.993985
MSTRG.1056.17	MSTRG.31311	XM_040682507.1	CCR5	0.955269
MSTRG.1056.17	MSTRG.30624	NM_205232.2	MYBL1	0.999657
MSTRG.1056.17	MSTRG.31543	NM_205232.2	MYBL1	0.987403
MSTRG.1056.17	MSTRG.12658	NM_205232.2	MYBL1	0.998754
MSTRG.1056.17	MSTRG.12658	NM_205232.2	MYBL1	1
MSTRG.1056.17	MSTRG.7756	NM_205232.2	MYBL1	0.953638
MSTRG.1056.17	MSTRG.14600	NM_205232.2	MYBL1	1
MSTRG.1056.17	MSTRG.31691	NM_205232.2	MYBL1	0.981957
MSTRG.1056.17	MSTRG.31691	NM_205232.2	MYBL1	1
MSTRG.1056.17	MSTRG.15540	NM_205232.2	MYBL1	0.999721
MSTRG.1056.17	MSTRG.9892	NM_205232.2	MYBL1	0.999959
MSTRG.1056.17	MSTRG.31406	NM_205232.2	MYBL1	1
MSTRG.1056.17	MSTRG.29567	NM_205232.2	MYBL1	0.995354
MSTRG.1056.17	MSTRG.31668	NM_205232.2	MYBL1	1
MSTRG.1056.17	MSTRG.31552	NM_205232.2	MYBL1	1
MSTRG.1056.17	MSTRG.7827	NM_205232.2	MYBL1	0.995775
MSTRG.1056.17	MSTRG.7827	NM_205232.2	MYBL1	0.998883
MSTRG.1056.17	MSTRG.7827	NM_205232.2	MYBL1	1
MSTRG.1056.17	MSTRG.31476	NM_205232.2	MYBL1	1
MSTRG.1056.17	MSTRG.614	NM_205232.2	MYBL1	0.999985
MSTRG.1056.17	MSTRG.31373	NM_205232.2	MYBL1	0.989743
MSTRG.1056.17	MSTRG.28950	NM_205232.2	MYBL1	0.999988
MSTRG.1056.17	MSTRG.31628	NM_205232.2	MYBL1	0.98212
MSTRG.1056.17	MSTRG.31259	NM_205232.2	MYBL1	0.982861
MSTRG.1056.17	MSTRG.31167	NM_205232.2	MYBL1	1
MSTRG.1056.17	MSTRG.15057	NM_205232.2	MYBL1	0.95143
MSTRG.1056.17	MSTRG.4410	NM_205232.2	MYBL1	0.98922
MSTRG.1056.17	MSTRG.136	NM_205232.2	MYBL1	1
MSTRG.1056.17	MSTRG.7827	NM_205232.2	MYBL1	0.958272
MSTRG.1056.17	MSTRG.30578	NM_205232.2	MYBL1	1
MSTRG.1056.17	MSTRG.31389	NM_205232.2	MYBL1	1
MSTRG.1056.17	MSTRG.14966	NM_205232.2	MYBL1	1
MSTRG.1056.17	MSTRG.28981	XM_015274146.3	TNFSF13B	0.962699
MSTRG.1056.17	MSTRG.31594	XM_015274146.3	TNFSF13B	1
MSTRG.1056.17	MSTRG.12658	XM_015274146.3	TNFSF13B	0.999999
MSTRG.1056.17	MSTRG.12658	XM_015274146.3	TNFSF13B	0.997119
MSTRG.1056.17	MSTRG.5057	XM_015274146.3	TNFSF13B	0.951383
MSTRG.1056.17	MSTRG.12658	XM_015274146.3	TNFSF13B	0.989666
MSTRG.1056.17	MSTRG.7086	XM_015274146.3	TNFSF13B	0.959064
MSTRG.1056.17	MSTRG.31416	XM_015274146.3	TNFSF13B	0.993923
MSTRG.1056.17	MSTRG.31311	XM_015274146.3	TNFSF13B	1
MSTRG.1056.17	MSTRG.31594	XM_015274146.3	TNFSF13B	1
MSTRG.1056.17	MSTRG.12658	XM_015274146.3	TNFSF13B	1
MSTRG.1056.17	MSTRG.4410	XM_015274146.3	TNFSF13B	0.962607
MSTRG.1056.17	MSTRG.6892	XM_015274146.3	TNFSF13B	0.991484
MSTRG.1056.17	MSTRG.23853	XM_015274146.3	TNFSF13B	0.999756
MSTRG.1056.17	MSTRG.31175	XM_015274146.3	TNFSF13B	0.990791
MSTRG.1056.17	MSTRG.29701	XM_015274146.3	TNFSF13B	1
MSTRG.1056.17	MSTRG.19	XM_025150742.2	RALGAPA1	0.96494
MSTRG.1056.17	MSTRG.7728	XM_025150742.2	RALGAPA1	0.994545
MSTRG.1056.17	MSTRG.19341	XM_025150742.2	RALGAPA1	0.974476
MSTRG.1056.17	MSTRG.14601	XM_025150742.2	RALGAPA1	0.995698
MSTRG.1056.17	MSTRG.20649	XM_025150742.2	RALGAPA1	0.99807
MSTRG.1056.17	MSTRG.4068	XM_025150742.2	RALGAPA1	0.993275
MSTRG.1056.17	MSTRG.26604	XM_025150742.2	RALGAPA1	1
MSTRG.1056.17	MSTRG.31264	XM_025150742.2	RALGAPA1	0.983795
MSTRG.1056.17	MSTRG.31691	XM_025150742.2	RALGAPA1	1
MSTRG.1056.17	MSTRG.12658	XM_025150742.2	RALGAPA1	1
MSTRG.1056.17	MSTRG.347	XM_025150742.2	RALGAPA1	0.976676
MSTRG.1056.17	MSTRG.23849	XM_025150742.2	RALGAPA1	0.966922
MSTRG.1056.17	MSTRG.29567	XM_025150742.2	RALGAPA1	1
MSTRG.1056.17	MSTRG.14600	XM_025150742.2	RALGAPA1	0.999998
MSTRG.1056.17	MSTRG.28015	XM_025150742.2	RALGAPA1	0.995452
MSTRG.1056.17	MSTRG.20646	XM_025150742.2	RALGAPA1	0.966366
MSTRG.1056.17	MSTRG.31279	XM_025150742.2	RALGAPA1	1
MSTRG.1056.17	MSTRG.26453	XM_025150742.2	RALGAPA1	0.998776
MSTRG.1056.17	MSTRG.14927	XM_025150742.2	RALGAPA1	0.994733
MSTRG.1056.17	MSTRG.26856	XM_025150742.2	RALGAPA1	1
MSTRG.1056.17	MSTRG.7740	XM_025150742.2	RALGAPA1	0.963581
MSTRG.1056.17	MSTRG.31581	XM_025150742.2	RALGAPA1	0.95652
MSTRG.1056.17	MSTRG.18786	XM_025150742.2	RALGAPA1	0.995741
MSTRG.1056.17	MSTRG.12658	XM_025150742.2	RALGAPA1	0.998933
MSTRG.1056.17	MSTRG.12658	XM_025150742.2	RALGAPA1	1
MSTRG.1056.17	MSTRG.12658	XM_025150742.2	RALGAPA1	1
MSTRG.1056.17	MSTRG.23896	XM_025150742.2	RALGAPA1	1
MSTRG.1056.17	MSTRG.9713	XM_025150742.2	RALGAPA1	0.965648
MSTRG.1056.17	MSTRG.20621	XM_025150742.2	RALGAPA1	0.966919
MSTRG.1056.17	MSTRG.31249	XM_025150742.2	RALGAPA1	1
MSTRG.1056.17	MSTRG.31279	XM_025152264.2	AAMP	0.953583
MSTRG.1056.17	MSTRG.12658	XM_040700327.1	REEP1	0.99727
MSTRG.1056.17	MSTRG.23849	XM_040700327.1	REEP1	0.996147
MSTRG.1056.17	MSTRG.31594	XM_040700327.1	REEP1	0.995967
MSTRG.1056.17	MSTRG.28361	XM_040700327.1	REEP1	0.996147
MSTRG.1056.17	MSTRG.14927	XM_040700327.1	REEP1	0.972992
MSTRG.1056.17	MSTRG.31691	XM_040700327.1	REEP1	0.996147
MSTRG.1056.17	MSTRG.31705	XM_040700327.1	REEP1	0.996147
MSTRG.1056.17	MSTRG.7740	XM_040700327.1	REEP1	0.98232
MSTRG.1056.17	MSTRG.19477	XM_040700327.1	REEP1	0.963753
MSTRG.1056.17	MSTRG.23855	XM_040700327.1	REEP1	0.979782
MSTRG.1056.17	MSTRG.12658	XM_040700327.1	REEP1	0.968429
MSTRG.1056.17	MSTRG.31456	XM_040700327.1	REEP1	0.968952
MSTRG.1056.17	MSTRG.14966	XM_040700327.1	REEP1	0.99489
MSTRG.1056.17	MSTRG.10346	XM_420496.7	AIMP1	0.968537
MSTRG.1056.17	MSTRG.347	XM_040703313.1	ERBB4	0.972857
MSTRG.1056.17	MSTRG.27737	XM_040703313.1	ERBB4	0.965221
MSTRG.1056.17	MSTRG.26071	XM_040703313.1	ERBB4	0.951746
MSTRG.1056.17	MSTRG.7781	XM_040703313.1	ERBB4	0.961245
MSTRG.1056.17	MSTRG.26235	XM_040703313.1	ERBB4	0.956476
MSTRG.1056.17	MSTRG.14653	XM_040703313.1	ERBB4	0.959166
MSTRG.1056.17	MSTRG.12440	XM_040703313.1	ERBB4	0.96509
MSTRG.1056.17	MSTRG.11385	XM_040703313.1	ERBB4	0.980081
MSTRG.1056.17	MSTRG.8678	XM_040703313.1	ERBB4	0.982175
MSTRG.1056.17	MSTRG.15439	XM_040703313.1	ERBB4	0.952994
MSTRG.1056.17	MSTRG.17901	XM_040703313.1	ERBB4	0.997764
MSTRG.1056.17	MSTRG.2271	XM_040703313.1	ERBB4	0.95209
MSTRG.1056.17	MSTRG.2113	XM_040703313.1	ERBB4	0.953267
MSTRG.1056.17	MSTRG.7150	XM_040703313.1	ERBB4	0.98453
MSTRG.1056.17	MSTRG.23849	XM_004950825.4	ATP13A1	0.956809
MSTRG.1056.17	MSTRG.14601	NM_001318419.1	HOXA5	0.961733
MSTRG.1056.17	MSTRG.7827	NM_001318419.1	HOXA5	0.956593
MSTRG.1056.17	MSTRG.28981	XM_015279812.3	TYR	0.962699
MSTRG.1056.17	MSTRG.31594	XM_015279812.3	TYR	1
MSTRG.1056.17	MSTRG.12658	XM_015279812.3	TYR	0.999999
MSTRG.1056.17	MSTRG.12658	XM_015279812.3	TYR	0.997119
MSTRG.1056.17	MSTRG.5057	XM_015279812.3	TYR	0.951383
MSTRG.1056.17	MSTRG.12658	XM_015279812.3	TYR	0.989666
MSTRG.1056.17	MSTRG.7086	XM_015279812.3	TYR	0.959064
MSTRG.1056.17	MSTRG.31416	XM_015279812.3	TYR	0.993923
MSTRG.1056.17	MSTRG.31311	XM_015279812.3	TYR	1
MSTRG.1056.17	MSTRG.31594	XM_015279812.3	TYR	1
MSTRG.1056.17	MSTRG.12658	XM_015279812.3	TYR	1
MSTRG.1056.17	MSTRG.4410	XM_015279812.3	TYR	0.962607
MSTRG.1056.17	MSTRG.6892	XM_015279812.3	TYR	0.991484
MSTRG.1056.17	MSTRG.23853	XM_015279812.3	TYR	0.999756
MSTRG.1056.17	MSTRG.31175	XM_015279812.3	TYR	0.990791
MSTRG.1056.17	MSTRG.29701	XM_015279812.3	TYR	1
MSTRG.1056.17	MSTRG.31680	XM_418536.6	EXOG	0.962931
MSTRG.1056.17	MSTRG.636	XM_418536.6	EXOG	0.952659
MSTRG.1056.17	MSTRG.23849	XM_040656254.1	ACER2	0.976661
MSTRG.1056.17	MSTRG.7721	XM_040656254.1	ACER2	0.980787
MSTRG.1056.17	MSTRG.7721	XM_040656254.1	ACER2	0.980787
MSTRG.1056.17	MSTRG.26516	XM_040656254.1	ACER2	0.972291
MSTRG.1056.17	MSTRG.22471	XM_040656254.1	ACER2	0.995825
MSTRG.1056.17	MSTRG.12658	XM_040656254.1	ACER2	0.964813
MSTRG.1056.17	MSTRG.26235	XM_040656254.1	ACER2	0.966528
MSTRG.1056.17	MSTRG.16304	XM_040656254.1	ACER2	0.979225
MSTRG.1056.17	MSTRG.28849	XM_040656254.1	ACER2	0.976944
MSTRG.1056.17	MSTRG.31594	XM_040656254.1	ACER2	0.980787
MSTRG.1056.17	MSTRG.31500	XM_040656254.1	ACER2	0.980787
MSTRG.1056.17	MSTRG.4512	XM_040656254.1	ACER2	0.980787
MSTRG.1056.17	MSTRG.27088	XM_040656254.1	ACER2	0.980787
MSTRG.1056.17	MSTRG.12658	XM_040656254.1	ACER2	0.981037
MSTRG.1056.17	MSTRG.31652	XM_040656254.1	ACER2	0.968391
MSTRG.1056.17	MSTRG.29164	XM_040656254.1	ACER2	0.980787
MSTRG.1056.17	MSTRG.31259	XM_040656254.1	ACER2	0.980787
MSTRG.1056.17	MSTRG.24634	XM_040656254.1	ACER2	0.980787
MSTRG.1056.17	MSTRG.26865	XM_040656254.1	ACER2	0.979529
MSTRG.1056.17	MSTRG.12658	XM_040656254.1	ACER2	0.980787
MSTRG.1056.17	MSTRG.14601	XM_040656254.1	ACER2	0.980787
MSTRG.1056.17	MSTRG.9355	XM_040656254.1	ACER2	0.977953
MSTRG.1056.17	MSTRG.2113	XM_040656254.1	ACER2	0.966037
MSTRG.1056.17	MSTRG.28920	NM_205038.1	PRPH2	0.967152
MSTRG.1056.17	MSTRG.9892	NM_205038.1	PRPH2	0.972099
MSTRG.1056.17	MSTRG.10741	NM_205038.1	PRPH2	0.99763
MSTRG.1056.17	MSTRG.31273	NM_205038.1	PRPH2	0.961407
MSTRG.1056.17	MSTRG.31173	NM_205038.1	PRPH2	0.953175
MSTRG.1056.17	MSTRG.534	NM_205038.1	PRPH2	0.952634
MSTRG.1056.17	MSTRG.30731	XM_015277575.3	MAP3K1	0.956307
MSTRG.1056.17	MSTRG.4987	XM_040646729.1	LOC101748153	0.995669
MSTRG.1056.17	MSTRG.7781	XM_040646729.1	LOC101748153	0.983369
MSTRG.1056.17	MSTRG.714	XM_040646729.1	LOC101748153	0.995392
MSTRG.1056.17	MSTRG.1056	XM_040646729.1	LOC101748153	1
MSTRG.1056.17	MSTRG.123	XM_040646729.1	LOC101748153	0.999948
MSTRG.1056.17	MSTRG.26856	XM_040646729.1	LOC101748153	1
MSTRG.1056.17	MSTRG.7588	XM_040646729.1	LOC101748153	0.982594
MSTRG.1056.17	MSTRG.23853	XM_040646729.1	LOC101748153	0.99998
MSTRG.1056.17	MSTRG.17889	XM_040646729.1	LOC101748153	0.999571
MSTRG.1056.17	MSTRG.28968	XM_040646729.1	LOC101748153	0.966516
MSTRG.1056.17	MSTRG.4352	XM_040646729.1	LOC101748153	0.974621
MSTRG.1056.17	MSTRG.25788	XM_040646729.1	LOC101748153	0.987758
MSTRG.1056.17	MSTRG.18770	XM_040646729.1	LOC101748153	0.982317
MSTRG.1056.17	MSTRG.12658	XM_040646729.1	LOC101748153	1
MSTRG.1056.17	MSTRG.12658	XM_040646729.1	LOC101748153	1
MSTRG.1056.17	MSTRG.31663	XM_025141344.2	LOC112529973	-0.951595
MSTRG.1056.17	MSTRG.27737	XM_025155529.2	CAMKK2	0.980002
MSTRG.1056.17	MSTRG.28537	XM_025155529.2	CAMKK2	0.958119
MSTRG.1056.17	MSTRG.28612	XM_025155529.2	CAMKK2	0.961061
MSTRG.1056.17	MSTRG.25184	XM_025155529.2	CAMKK2	0.970847
MSTRG.1056.17	MSTRG.8678	XM_025155529.2	CAMKK2	0.95116
MSTRG.1056.17	MSTRG.20589	XM_025155529.2	CAMKK2	0.97361
MSTRG.1056.17	MSTRG.17901	XM_025155529.2	CAMKK2	0.963012
MSTRG.1056.17	MSTRG.7782	XM_025155529.2	CAMKK2	0.958405
MSTRG.1056.17	MSTRG.7150	XM_025155529.2	CAMKK2	0.97791
MSTRG.1056.17	MSTRG.30624	XM_004936362.4	MARK3	0.999657
MSTRG.1056.17	MSTRG.31543	XM_004936362.4	MARK3	0.987403
MSTRG.1056.17	MSTRG.12658	XM_004936362.4	MARK3	0.998754
MSTRG.1056.17	MSTRG.12658	XM_004936362.4	MARK3	1
MSTRG.1056.17	MSTRG.7756	XM_004936362.4	MARK3	0.953638
MSTRG.1056.17	MSTRG.14600	XM_004936362.4	MARK3	1
MSTRG.1056.17	MSTRG.31691	XM_004936362.4	MARK3	0.981957
MSTRG.1056.17	MSTRG.31691	XM_004936362.4	MARK3	1
MSTRG.1056.17	MSTRG.15540	XM_004936362.4	MARK3	0.999721
MSTRG.1056.17	MSTRG.9892	XM_004936362.4	MARK3	0.999959
MSTRG.1056.17	MSTRG.31406	XM_004936362.4	MARK3	1
MSTRG.1056.17	MSTRG.29567	XM_004936362.4	MARK3	0.995354
MSTRG.1056.17	MSTRG.31668	XM_004936362.4	MARK3	1
MSTRG.1056.17	MSTRG.31552	XM_004936362.4	MARK3	1
MSTRG.1056.17	MSTRG.7827	XM_004936362.4	MARK3	0.995775
MSTRG.1056.17	MSTRG.7827	XM_004936362.4	MARK3	0.998883
MSTRG.1056.17	MSTRG.7827	XM_004936362.4	MARK3	1
MSTRG.1056.17	MSTRG.31476	XM_004936362.4	MARK3	1
MSTRG.1056.17	MSTRG.614	XM_004936362.4	MARK3	0.999985
MSTRG.1056.17	MSTRG.31373	XM_004936362.4	MARK3	0.989743
MSTRG.1056.17	MSTRG.28950	XM_004936362.4	MARK3	0.999988
MSTRG.1056.17	MSTRG.31628	XM_004936362.4	MARK3	0.98212
MSTRG.1056.17	MSTRG.31259	XM_004936362.4	MARK3	0.982861
MSTRG.1056.17	MSTRG.31167	XM_004936362.4	MARK3	1
MSTRG.1056.17	MSTRG.15057	XM_004936362.4	MARK3	0.95143
MSTRG.1056.17	MSTRG.4410	XM_004936362.4	MARK3	0.98922
MSTRG.1056.17	MSTRG.136	XM_004936362.4	MARK3	1
MSTRG.1056.17	MSTRG.7827	XM_004936362.4	MARK3	0.958272
MSTRG.1056.17	MSTRG.30578	XM_004936362.4	MARK3	1
MSTRG.1056.17	MSTRG.31389	XM_004936362.4	MARK3	1
MSTRG.1056.17	MSTRG.14966	XM_004936362.4	MARK3	1
MSTRG.1056.17	MSTRG.347	NM_205317.1	CA2	0.970773
MSTRG.1056.17	MSTRG.27737	NM_205317.1	CA2	0.957842
MSTRG.1056.17	MSTRG.26071	NM_205317.1	CA2	0.961534
MSTRG.1056.17	MSTRG.7781	NM_205317.1	CA2	0.952951
MSTRG.1056.17	MSTRG.12440	NM_205317.1	CA2	0.95975
MSTRG.1056.17	MSTRG.11385	NM_205317.1	CA2	0.977718
MSTRG.1056.17	MSTRG.8678	NM_205317.1	CA2	0.98612
MSTRG.1056.17	MSTRG.17901	NM_205317.1	CA2	0.995073
MSTRG.1056.17	MSTRG.7150	NM_205317.1	CA2	0.984015
MSTRG.1056.17	MSTRG.13359	NM_001199445.4	COG5	0.952352
MSTRG.1056.17	MSTRG.12658	XM_025153218.2	TRMT1L	0.999926
MSTRG.1056.17	MSTRG.31473	XM_025153218.2	TRMT1L	0.96134
MSTRG.1056.17	MSTRG.1545	XM_025153218.2	TRMT1L	1
MSTRG.1056.17	MSTRG.29319	XM_025153218.2	TRMT1L	0.98951
MSTRG.1056.17	MSTRG.20834	XM_025153218.2	TRMT1L	0.950221
MSTRG.1056.17	MSTRG.31594	XM_025153218.2	TRMT1L	1
MSTRG.1056.17	MSTRG.7721	XM_025153218.2	TRMT1L	0.965047
MSTRG.1056.17	MSTRG.31264	XM_025153218.2	TRMT1L	1
MSTRG.1056.17	MSTRG.31474	XM_025153218.2	TRMT1L	0.962502
MSTRG.1056.17	MSTRG.12658	XM_025153218.2	TRMT1L	0.999964
MSTRG.1056.17	MSTRG.1056	XM_025153218.2	TRMT1L	1
MSTRG.1056.17	MSTRG.20329	XM_025153218.2	TRMT1L	0.976735
MSTRG.1056.17	MSTRG.7109	XM_025153218.2	TRMT1L	0.960295
MSTRG.1056.17	MSTRG.8518	XM_025153218.2	TRMT1L	0.979234
MSTRG.1056.17	MSTRG.28677	XM_025153218.2	TRMT1L	1
MSTRG.1056.17	MSTRG.4626	XM_025153218.2	TRMT1L	1
MSTRG.1056.17	MSTRG.23853	XM_025153218.2	TRMT1L	0.995333
MSTRG.1056.17	MSTRG.7834	XM_025153218.2	TRMT1L	1
MSTRG.1056.17	MSTRG.7962	XM_025153218.2	TRMT1L	0.99521
MSTRG.1056.17	MSTRG.28990	XM_025153218.2	TRMT1L	0.997969
MSTRG.1056.17	MSTRG.7740	XM_025153218.2	TRMT1L	0.968038
MSTRG.1056.17	MSTRG.31691	XM_025153218.2	TRMT1L	1
MSTRG.1056.17	MSTRG.7827	XM_025153218.2	TRMT1L	0.979154
MSTRG.1056.17	MSTRG.7827	XM_025153218.2	TRMT1L	0.99992
MSTRG.1056.17	MSTRG.23855	XM_025153218.2	TRMT1L	0.999665
MSTRG.1056.17	MSTRG.10326	XM_025153218.2	TRMT1L	1
MSTRG.1056.17	MSTRG.31279	XM_025153218.2	TRMT1L	1
MSTRG.1056.17	MSTRG.1552	XM_025153218.2	TRMT1L	0.958191
MSTRG.1056.17	MSTRG.25003	XM_025153218.2	TRMT1L	0.957688
MSTRG.1056.17	MSTRG.30715	XM_025153218.2	TRMT1L	0.999929
MSTRG.1056.17	MSTRG.347	XM_040649112.1	LOC417131	0.952708
MSTRG.1056.17	MSTRG.8435	XM_040649112.1	LOC417131	0.981608
MSTRG.1056.17	MSTRG.17901	XM_040649112.1	LOC417131	0.969549
MSTRG.1056.17	MSTRG.29239	XM_040649112.1	LOC417131	0.966258
MSTRG.1056.17	MSTRG.347	XM_040697017.1	B3GNT2	0.970168
MSTRG.1056.17	MSTRG.27737	XM_040697017.1	B3GNT2	0.969746
MSTRG.1056.17	MSTRG.14653	XM_040697017.1	B3GNT2	0.954458
MSTRG.1056.17	MSTRG.25184	XM_040697017.1	B3GNT2	0.95715
MSTRG.1056.17	MSTRG.12440	XM_040697017.1	B3GNT2	0.971877
MSTRG.1056.17	MSTRG.11385	XM_040697017.1	B3GNT2	0.972794
MSTRG.1056.17	MSTRG.8678	XM_040697017.1	B3GNT2	0.984281
MSTRG.1056.17	MSTRG.15439	XM_040697017.1	B3GNT2	0.954637
MSTRG.1056.17	MSTRG.20589	XM_040697017.1	B3GNT2	0.952578
MSTRG.1056.17	MSTRG.17901	XM_040697017.1	B3GNT2	0.997969
MSTRG.1056.17	MSTRG.7150	XM_040697017.1	B3GNT2	0.991875
MSTRG.1056.17	MSTRG.22517	XM_040698002.1	KLHL29	0.958713
MSTRG.1056.17	MSTRG.17534	NM_204312.1	SAP18	0.955582
MSTRG.1056.17	MSTRG.28461	NM_204312.1	SAP18	0.950667
MSTRG.1056.17	MSTRG.5797	NM_204312.1	SAP18	0.964643
MSTRG.1056.17	MSTRG.31605	NM_204312.1	SAP18	0.968493
MSTRG.1056.17	MSTRG.31456	NM_001031138.2	SPATA4	0.96187
MSTRG.1056.17	MSTRG.16824	XM_015277951.3	SMCHD1	0.955818
MSTRG.1056.17	MSTRG.11768	XM_015277951.3	SMCHD1	0.960603
MSTRG.1056.17	MSTRG.26368	XM_015277951.3	SMCHD1	0.978913
MSTRG.1056.17	MSTRG.1213	XM_015277951.3	SMCHD1	-0.955359
MSTRG.1056.17	MSTRG.3808	XM_015277951.3	SMCHD1	0.992303
MSTRG.1056.17	MSTRG.28537	XM_015277951.3	SMCHD1	0.992665
MSTRG.1056.17	MSTRG.25184	XM_015277951.3	SMCHD1	0.994569
MSTRG.1056.17	MSTRG.18574	XM_015277951.3	SMCHD1	0.997029
MSTRG.1056.17	MSTRG.24687	XM_015277951.3	SMCHD1	0.96797
MSTRG.1056.17	MSTRG.26411	XM_015277951.3	SMCHD1	0.952513
MSTRG.1056.17	MSTRG.318	XM_015277951.3	SMCHD1	0.982326
MSTRG.1056.17	MSTRG.25061	XM_015277951.3	SMCHD1	0.960821
MSTRG.1056.17	MSTRG.6755	XM_015277951.3	SMCHD1	0.984546
MSTRG.1056.17	MSTRG.20589	XM_015277951.3	SMCHD1	0.990592
MSTRG.1056.17	MSTRG.7783	XM_015277951.3	SMCHD1	0.984693
MSTRG.1056.17	MSTRG.7147	XM_015277951.3	SMCHD1	0.99057
MSTRG.1056.17	MSTRG.7147	XM_015277951.3	SMCHD1	0.988717
MSTRG.1056.17	MSTRG.4840	XM_015277951.3	SMCHD1	0.978015
MSTRG.1056.17	MSTRG.7782	XM_015277951.3	SMCHD1	0.982305
MSTRG.1056.17	MSTRG.7150	XM_015277951.3	SMCHD1	0.961423
MSTRG.1056.17	MSTRG.23853	XM_040655090.1	OTX5	0.964698
MSTRG.1056.17	MSTRG.17891	XM_015276457.3	ADGRL3	0.994778
MSTRG.1056.17	MSTRG.347	XM_015276856.3	GIGYF2	0.955976
MSTRG.1056.17	MSTRG.28537	XM_015276856.3	GIGYF2	0.953055
MSTRG.1056.17	MSTRG.8678	XM_015276856.3	GIGYF2	0.956137
MSTRG.1056.17	MSTRG.17901	XM_015276856.3	GIGYF2	0.961035
MSTRG.1056.17	MSTRG.7782	XM_015276856.3	GIGYF2	0.964781
MSTRG.1056.17	MSTRG.7150	XM_015276856.3	GIGYF2	0.955106
MSTRG.1056.17	MSTRG.14601	XM_025154722.2	CADPS	0.968573
MSTRG.1056.17	MSTRG.28950	XM_025154722.2	CADPS	0.999613
MSTRG.1056.17	MSTRG.26869	XM_025154722.2	CADPS	0.959376
MSTRG.1056.17	MSTRG.31521	XM_025154722.2	CADPS	1
MSTRG.1056.17	MSTRG.30713	XM_025154722.2	CADPS	0.952587
MSTRG.1056.17	MSTRG.31249	XM_025154722.2	CADPS	0.959143
MSTRG.1056.17	MSTRG.31416	XM_025154722.2	CADPS	1
MSTRG.1056.17	MSTRG.31396	XM_025154722.2	CADPS	1
MSTRG.1056.17	MSTRG.4431	XM_025154722.2	CADPS	1
MSTRG.1056.17	MSTRG.27748	XM_025154722.2	CADPS	1
MSTRG.1056.17	MSTRG.4512	XM_025154722.2	CADPS	1
MSTRG.1056.17	MSTRG.31311	XM_025154722.2	CADPS	0.992188
MSTRG.1056.17	MSTRG.31700	XM_025154722.2	CADPS	1
MSTRG.1056.17	MSTRG.29157	XM_025154722.2	CADPS	0.963428
MSTRG.1056.17	MSTRG.31456	XM_025154722.2	CADPS	1
MSTRG.1056.17	MSTRG.23914	XM_025154722.2	CADPS	0.985288
MSTRG.1056.17	MSTRG.4089	XM_025154722.2	CADPS	0.965899
MSTRG.1056.17	MSTRG.8028	XM_025154722.2	CADPS	1
MSTRG.1056.17	MSTRG.28464	XM_025154722.2	CADPS	1
MSTRG.1056.17	MSTRG.7086	XM_025154722.2	CADPS	0.99962
MSTRG.1056.17	MSTRG.17150	XM_040701391.1	LDLRAD3	0.962868
MSTRG.1056.17	MSTRG.6802	XM_040696739.1	NRXN1	-0.950365
MSTRG.1056.17	MSTRG.7827	XM_015283336.3	CCDC88A	0.962128
MSTRG.1056.17	MSTRG.4987	XM_040706104.1	LRRC34	0.995669
MSTRG.1056.17	MSTRG.7781	XM_040706104.1	LRRC34	0.983369
MSTRG.1056.17	MSTRG.714	XM_040706104.1	LRRC34	0.995392
MSTRG.1056.17	MSTRG.1056	XM_040706104.1	LRRC34	1
MSTRG.1056.17	MSTRG.123	XM_040706104.1	LRRC34	0.999948
MSTRG.1056.17	MSTRG.26856	XM_040706104.1	LRRC34	1
MSTRG.1056.17	MSTRG.7588	XM_040706104.1	LRRC34	0.982594
MSTRG.1056.17	MSTRG.23853	XM_040706104.1	LRRC34	0.99998
MSTRG.1056.17	MSTRG.17889	XM_040706104.1	LRRC34	0.999571
MSTRG.1056.17	MSTRG.28968	XM_040706104.1	LRRC34	0.966516
MSTRG.1056.17	MSTRG.4352	XM_040706104.1	LRRC34	0.974621
MSTRG.1056.17	MSTRG.25788	XM_040706104.1	LRRC34	0.987758
MSTRG.1056.17	MSTRG.18770	XM_040706104.1	LRRC34	0.982317
MSTRG.1056.17	MSTRG.12658	XM_040706104.1	LRRC34	1
MSTRG.1056.17	MSTRG.12658	XM_040706104.1	LRRC34	1
MSTRG.1056.17	MSTRG.23625	XM_004949299.4	MACIR	0.96445
MSTRG.1056.17	MSTRG.26466	XM_040650171.1	XAF1	0.962459
MSTRG.1056.17	MSTRG.31267	XM_040650171.1	XAF1	0.990967
MSTRG.1056.17	MSTRG.7740	XM_040650171.1	XAF1	0.975502
MSTRG.1056.17	MSTRG.11024	XM_040650171.1	XAF1	0.951044
MSTRG.1056.17	MSTRG.31273	XM_040656574.1	TMEM267	0.958522
MSTRG.1056.17	MSTRG.534	XM_040656574.1	TMEM267	0.957061
MSTRG.1056.17	MSTRG.31652	XM_040703004.1	AFAP1L2	0.9595
MSTRG.1056.17	MSTRG.31244	XM_040703004.1	AFAP1L2	0.984077
MSTRG.1056.17	MSTRG.14601	XM_040654334.1	LOC121107855	0.968573
MSTRG.1056.17	MSTRG.28950	XM_040654334.1	LOC121107855	0.999613
MSTRG.1056.17	MSTRG.26869	XM_040654334.1	LOC121107855	0.959376
MSTRG.1056.17	MSTRG.31521	XM_040654334.1	LOC121107855	1
MSTRG.1056.17	MSTRG.30713	XM_040654334.1	LOC121107855	0.952587
MSTRG.1056.17	MSTRG.31249	XM_040654334.1	LOC121107855	0.959143
MSTRG.1056.17	MSTRG.31416	XM_040654334.1	LOC121107855	1
MSTRG.1056.17	MSTRG.31396	XM_040654334.1	LOC121107855	1
MSTRG.1056.17	MSTRG.4431	XM_040654334.1	LOC121107855	1
MSTRG.1056.17	MSTRG.27748	XM_040654334.1	LOC121107855	1
MSTRG.1056.17	MSTRG.4512	XM_040654334.1	LOC121107855	1
MSTRG.1056.17	MSTRG.31311	XM_040654334.1	LOC121107855	0.992188
MSTRG.1056.17	MSTRG.31700	XM_040654334.1	LOC121107855	1
MSTRG.1056.17	MSTRG.29157	XM_040654334.1	LOC121107855	0.963428
MSTRG.1056.17	MSTRG.31456	XM_040654334.1	LOC121107855	1
MSTRG.1056.17	MSTRG.23914	XM_040654334.1	LOC121107855	0.985288
MSTRG.1056.17	MSTRG.4089	XM_040654334.1	LOC121107855	0.965899
MSTRG.1056.17	MSTRG.8028	XM_040654334.1	LOC121107855	1
MSTRG.1056.17	MSTRG.28464	XM_040654334.1	LOC121107855	1
MSTRG.1056.17	MSTRG.7086	XM_040654334.1	LOC121107855	0.99962
MSTRG.1056.17	MSTRG.19	XM_040649644.1	USP43	0.961234
MSTRG.1056.17	MSTRG.7728	XM_040649644.1	USP43	0.99453
MSTRG.1056.17	MSTRG.19341	XM_040649644.1	USP43	0.971849
MSTRG.1056.17	MSTRG.14601	XM_040649644.1	USP43	0.993901
MSTRG.1056.17	MSTRG.20649	XM_040649644.1	USP43	0.996117
MSTRG.1056.17	MSTRG.4068	XM_040649644.1	USP43	0.993687
MSTRG.1056.17	MSTRG.26604	XM_040649644.1	USP43	0.999293
MSTRG.1056.17	MSTRG.31264	XM_040649644.1	USP43	0.984983
MSTRG.1056.17	MSTRG.31691	XM_040649644.1	USP43	0.999293
MSTRG.1056.17	MSTRG.12658	XM_040649644.1	USP43	0.999293
MSTRG.1056.17	MSTRG.347	XM_040649644.1	USP43	0.98086
MSTRG.1056.17	MSTRG.23849	XM_040649644.1	USP43	0.964055
MSTRG.1056.17	MSTRG.29567	XM_040649644.1	USP43	0.999293
MSTRG.1056.17	MSTRG.14600	XM_040649644.1	USP43	0.99927
MSTRG.1056.17	MSTRG.28015	XM_040649644.1	USP43	0.993919
MSTRG.1056.17	MSTRG.20646	XM_040649644.1	USP43	0.960453
MSTRG.1056.17	MSTRG.31279	XM_040649644.1	USP43	0.999293
MSTRG.1056.17	MSTRG.26453	XM_040649644.1	USP43	0.997643
MSTRG.1056.17	MSTRG.14927	XM_040649644.1	USP43	0.994634
MSTRG.1056.17	MSTRG.23853	XM_040649644.1	USP43	0.952622
MSTRG.1056.17	MSTRG.26856	XM_040649644.1	USP43	0.999293
MSTRG.1056.17	MSTRG.7740	XM_040649644.1	USP43	0.96034
MSTRG.1056.17	MSTRG.31581	XM_040649644.1	USP43	0.951782
[truncated: 175,101 more rows]
