# Supplementary material for: Long Non-Coding RNA Analysis: Severe Pathogenicity in Chicken Embryonic Visceral Tissues Infected with Highly Virulent Newcastle Disease Virus—A Comparison to the Avirulent Vaccine Virus
Source: Microorganisms. 2024 May 11;12(5):971. doi: 10.3390/microorganisms12050971 (PMC11123907; doi:10.3390/microorganisms12050971)
Supplement: Supplementary file 1 [file microorganisms-12-00971-s001.zip › supplement table/supplement table 4.xlsx]

## Sheet: 24hpi
cis target genes of DELs(24hpi)
lncRNA ID	mRNA ID	mRNA Gene ID	Distance	Location
MSTRG.14966.25	XM_040703217.1	LOC121111221	4687	downstream
MSTRG.14601.6	NM_001252329.1	NEMF	114	downstream
MSTRG.14601.7	NM_001252329.1	NEMF	114	downstream
MSTRG.14601.4	NM_001252329.1	NEMF	100	downstream
MSTRG.14601.3	NM_001252329.1	NEMF	100	downstream
MSTRG.14601.8	NM_001252329.1	NEMF	114	downstream
MSTRG.14601.6	NM_001081705.1	ARF6	5759	upstream
MSTRG.14601.7	NM_001081705.1	ARF6	5759	upstream
MSTRG.14601.4	NM_001081705.1	ARF6	4640	upstream
MSTRG.14601.3	NM_001081705.1	ARF6	4640	upstream
MSTRG.14601.8	NM_001081705.1	ARF6	5762	upstream
MSTRG.23914.16	XM_040648649.1	LOC121106906	-1899	antisense
MSTRG.23914.16	XM_040648650.1	LOC121106907	-2465	antisense
MSTRG.23896.45	XM_040648648.1	LOC121106905	7956	upstream
MSTRG.28950.9	XM_040655058.1	LOC101748630	842	downstream
MSTRG.28950.9	XM_040655059.1	LOC121108151	-4777	sense-overlapping
MSTRG.63.26	XM_025152878.2	SHANK3	-761	sense-overlapping
MSTRG.63.26	XM_040702959.1	LOC121109250	-761	sense-overlapping
MSTRG.23898.38	XM_040648648.1	LOC121106905	-2340	sense-overlapping
MSTRG.23901.5	XM_040648694.1	LOC121106919	-7653	antisense
MSTRG.23901.5	XM_040648860.1	LOC101747593	-2638	sense-overlapping
MSTRG.23901.5	XM_025155841.2	LOC107049095	-5308	sense-overlapping
MSTRG.23901.5	XM_040648677.1	LOC107049095	-7942	sense-overlapping
MSTRG.23901.5	XM_025155840.2	LOC107049095	-7443	sense-overlapping
MSTRG.23901.5	XM_025155838.2	LOC107049095	-7567	sense-overlapping
MSTRG.23901.5	XM_025155837.2	LOC107049095	-7586	sense-overlapping
MSTRG.23901.5	XM_040648665.1	LOC107049548	-6849	antisense
MSTRG.23901.5	XM_025155907.2	LOC112533555	-1507	antisense
MSTRG.23901.5	XM_040648793.1	LOC121106487	-1503	antisense
MSTRG.23901.5	XM_040648649.1	LOC121106906	-2513	sense-overlapping
MSTRG.23901.5	XM_040648880.1	POLR2I	-1894	antisense
MSTRG.23901.5	XM_423952.7	POLR2I	-1925	antisense
MSTRG.23901.5	XM_040648792.1	LOC121106936	-1560	sense-overlapping
MSTRG.23901.5	XM_040648841.1	ZNF226L	-3247	sense-overlapping
MSTRG.23901.5	XM_040648842.1	ZNF226L	-3247	sense-overlapping
MSTRG.23915.4	XM_040648650.1	LOC121106907	-2333	sense-overlapping
MSTRG.12658.35	XM_025149866.2	DYSF	8958	upstream
MSTRG.12658.35	XM_025149873.2	DYSF	8958	upstream
MSTRG.12658.35	XM_025149868.2	DYSF	8958	upstream
MSTRG.12658.35	XM_025149871.2	DYSF	8958	upstream
MSTRG.12658.35	XM_025149877.2	DYSF	8959	upstream
MSTRG.12658.35	XM_025149867.2	DYSF	8958	upstream
MSTRG.12658.35	XM_025149869.2	DYSF	8958	upstream
MSTRG.12658.35	XM_025149874.2	DYSF	8958	upstream
MSTRG.12658.35	XM_025149872.2	DYSF	8958	upstream
MSTRG.15290.1	XM_040703025.1	LOC768380	7291	downstream
MSTRG.23889.30	XM_040648646.1	LOC121106903	-2319	sense-overlapping
MSTRG.23889.30	XM_040648647.1	LOC121106904	-2466	sense-overlapping
MSTRG.23889.31	XM_040648646.1	LOC121106903	-1829	sense-overlapping
MSTRG.23889.31	XM_040648647.1	LOC121106904	-2466	sense-overlapping
MSTRG.22517.5	XM_025155182.2	ITGAD	-4240	antisense
MSTRG.22517.5	XM_025155184.2	ITGAD	-4240	antisense
MSTRG.22517.5	XM_025155181.2	ITGAD	-4240	antisense
MSTRG.22517.5	XM_025155180.2	ITGAD	-4240	antisense
MSTRG.22517.5	XM_025155183.2	ITGAD	-4240	antisense
MSTRG.22517.5	XM_040647815.1	ITGAD	-4240	antisense
MSTRG.14601.13	NM_001252329.1	NEMF	122	downstream
MSTRG.14601.13	NM_001081705.1	ARF6	4640	upstream
MSTRG.11610.12	NM_204966.2	HAND2	-1171	sense-overlapping
MSTRG.11610.12	XM_040698723.1	HAND2	-5985	sense-overlapping
MSTRG.11610.12	XM_040698722.1	HAND2	-5985	sense-overlapping
MSTRG.31691.20	XM_040657324.1	LOC121108963	-1632	sense-overlapping
MSTRG.22604.2	XM_015275252.3	TANGO2	4057	upstream
MSTRG.22604.2	XM_015275249.3	TANGO2	4057	upstream
MSTRG.22604.2	XM_015275250.3	TANGO2	4057	upstream
MSTRG.22604.2	XM_015275253.3	TANGO2	4057	upstream
MSTRG.22604.2	XM_015275251.3	TANGO2	4057	upstream
MSTRG.22604.2	XM_040647996.1	TANGO2	4057	upstream
MSTRG.22604.2	NM_001007836.1	TANGO2	3008	upstream
MSTRG.22604.2	NM_001389453.1	DGCR8	-1151	sense-overlapping
MSTRG.26850.8	XM_025143460.2	PIAS3	-716	sense-overlapping
MSTRG.26850.8	XM_040652490.1	PIAS3	-716	sense-overlapping
MSTRG.26850.8	XM_015298477.3	PIAS3	-716	sense-overlapping
MSTRG.26850.8	XM_025143463.2	PIAS3	-716	sense-overlapping
MSTRG.26850.8	XM_025143461.2	PIAS3	-716	sense-overlapping
MSTRG.26850.8	XM_040652491.1	PIAS3	-716	sense-overlapping
MSTRG.14966.47	XM_040703217.1	LOC121111221	4688	downstream
MSTRG.119.30	XM_040702688.1	LOC121113329	-1817	antisense
MSTRG.119.30	XM_015300817.3	CD69L	-7943	sense-overlapping
MSTRG.119.30	XM_025152809.2	LOC107055489	4103	downstream
MSTRG.119.30	XM_025152807.2	LOC107055489	4103	downstream
MSTRG.23853.22	XM_040648652.1	LOC121106909	-1846	sense-overlapping
MSTRG.28200.8	XM_015299953.3	MAP1S	7072	downstream
MSTRG.28200.8	XM_015299957.3	GADD45B	1992	downstream
MSTRG.28200.8	XM_015299962.3	GNG7	-1303	sense-overlapping
MSTRG.28200.8	XM_025144331.2	GNG7	-1303	sense-overlapping
MSTRG.28200.8	XM_015299963.3	GNG7	-1303	sense-overlapping
MSTRG.28200.8	XM_015299965.3	GNG7	-1303	sense-overlapping
MSTRG.28200.8	XM_025144298.2	LOC100859819	5372	downstream
MSTRG.28200.8	XM_025144297.2	LOC100859819	5371	downstream
MSTRG.28200.8	XM_015299955.3	LOC100859819	5116	downstream
MSTRG.28200.8	XM_015299954.3	LOC100859819	5085	downstream
MSTRG.28200.8	XM_040653729.1	LOC100859819	5373	downstream
MSTRG.28200.8	XM_040653730.1	LOC100859819	5372	downstream
MSTRG.23853.38	XM_040648653.1	LOC121106910	-1756	sense-overlapping
MSTRG.14966.7	XM_040703217.1	LOC121111221	4702	downstream
MSTRG.14966.10	XM_040703217.1	LOC121111221	8172	downstream
MSTRG.14966.14	XM_040703217.1	LOC121111221	4727	downstream
MSTRG.14966.7	XM_040703208.1	COL13A1	8182	upstream
MSTRG.14966.7	XM_015278727.3	COL13A1	8182	upstream
MSTRG.14966.7	XM_040703196.1	COL13A1	8182	upstream
MSTRG.14966.7	XM_025151697.2	COL13A1	8182	upstream
MSTRG.14966.7	XM_015278726.3	COL13A1	8182	upstream
MSTRG.14966.7	XM_015278724.3	COL13A1	8182	upstream
MSTRG.14966.7	XM_040703203.1	COL13A1	8182	upstream
MSTRG.14966.7	XM_040703193.1	COL13A1	8182	upstream
MSTRG.14966.7	XM_040703210.1	COL13A1	8182	upstream
MSTRG.14966.7	XM_040703194.1	COL13A1	8182	upstream
MSTRG.14966.7	XM_040703212.1	COL13A1	8182	upstream
MSTRG.14966.7	XM_040703201.1	COL13A1	8182	upstream
MSTRG.14966.7	XM_040703198.1	COL13A1	8182	upstream
MSTRG.14966.7	XM_040703202.1	COL13A1	8182	upstream
MSTRG.14966.7	XM_040703207.1	COL13A1	8182	upstream
MSTRG.14966.7	XM_040703200.1	COL13A1	8182	upstream
MSTRG.14966.7	XM_040703211.1	COL13A1	8182	upstream
MSTRG.14966.7	XM_040703197.1	COL13A1	8182	upstream
MSTRG.14966.7	XM_040703209.1	COL13A1	8182	upstream
MSTRG.14966.7	XM_040703206.1	COL13A1	8182	upstream
MSTRG.14966.7	XM_040703204.1	COL13A1	8182	upstream
MSTRG.14966.10	XM_040703208.1	COL13A1	8191	upstream
MSTRG.14966.10	XM_015278727.3	COL13A1	8191	upstream
MSTRG.14966.10	XM_040703196.1	COL13A1	8191	upstream
MSTRG.14966.10	XM_025151697.2	COL13A1	8191	upstream
MSTRG.14966.10	XM_015278726.3	COL13A1	8191	upstream
MSTRG.14966.10	XM_015278724.3	COL13A1	8191	upstream
MSTRG.14966.10	XM_040703203.1	COL13A1	8191	upstream
MSTRG.14966.10	XM_040703193.1	COL13A1	8191	upstream
MSTRG.14966.10	XM_040703210.1	COL13A1	8191	upstream
MSTRG.14966.10	XM_040703194.1	COL13A1	8191	upstream
MSTRG.14966.10	XM_040703212.1	COL13A1	8191	upstream
MSTRG.14966.10	XM_040703201.1	COL13A1	8191	upstream
MSTRG.14966.10	XM_040703198.1	COL13A1	8191	upstream
MSTRG.14966.10	XM_040703202.1	COL13A1	8191	upstream
MSTRG.14966.10	XM_040703207.1	COL13A1	8191	upstream
MSTRG.14966.10	XM_040703200.1	COL13A1	8191	upstream
MSTRG.14966.10	XM_040703211.1	COL13A1	8191	upstream
MSTRG.14966.10	XM_040703197.1	COL13A1	8191	upstream
MSTRG.14966.10	XM_040703209.1	COL13A1	8191	upstream
MSTRG.14966.10	XM_040703206.1	COL13A1	8191	upstream
MSTRG.14966.10	XM_040703204.1	COL13A1	8191	upstream
MSTRG.14966.14	XM_040703208.1	COL13A1	8191	upstream
MSTRG.14966.14	XM_015278727.3	COL13A1	8191	upstream
MSTRG.14966.14	XM_040703196.1	COL13A1	8191	upstream
MSTRG.14966.14	XM_025151697.2	COL13A1	8191	upstream
MSTRG.14966.14	XM_015278726.3	COL13A1	8191	upstream
MSTRG.14966.14	XM_015278724.3	COL13A1	8191	upstream
MSTRG.14966.14	XM_040703203.1	COL13A1	8191	upstream
MSTRG.14966.14	XM_040703193.1	COL13A1	8191	upstream
MSTRG.14966.14	XM_040703210.1	COL13A1	8191	upstream
MSTRG.14966.14	XM_040703194.1	COL13A1	8191	upstream
MSTRG.14966.14	XM_040703212.1	COL13A1	8191	upstream
MSTRG.14966.14	XM_040703201.1	COL13A1	8191	upstream
MSTRG.14966.14	XM_040703198.1	COL13A1	8191	upstream
MSTRG.14966.14	XM_040703202.1	COL13A1	8191	upstream
MSTRG.14966.14	XM_040703207.1	COL13A1	8191	upstream
MSTRG.14966.14	XM_040703200.1	COL13A1	8191	upstream
MSTRG.14966.14	XM_040703211.1	COL13A1	8191	upstream
MSTRG.14966.14	XM_040703197.1	COL13A1	8191	upstream
MSTRG.14966.14	XM_040703209.1	COL13A1	8191	upstream
MSTRG.14966.14	XM_040703206.1	COL13A1	8191	upstream
MSTRG.14966.14	XM_040703204.1	COL13A1	8191	upstream
MSTRG.31456.9	XM_040657076.1	LOC107050463	-1405	sense-overlapping
MSTRG.31691.20	XM_040657324.1	LOC121108963	-1632	sense-overlapping
MSTRG.28361.1	XM_025145839.2	LOC107050964	804	downstream
MSTRG.28361.1	XM_015274635.3	LOC107050964	815	downstream
MSTRG.28361.1	XM_040653963.1	LOC107050992	444	upstream
MSTRG.28361.1	XM_040653964.1	LOC107050992	480	upstream
MSTRG.28361.1	XM_040653965.1	LOC107050992	4632	upstream
MSTRG.28361.1	XM_025145781.2	LOC107050992	1469	upstream
MSTRG.63.24	XM_040702959.1	LOC121109250	-1783	sense-overlapping
MSTRG.63.24	XM_025152878.2	SHANK3	-1783	sense-overlapping
MSTRG.29558.1	XM_040655664.1	LOC121108244	-3671	sense-overlapping
MSTRG.31279.1	XM_040656846.1	PRODH2	170	downstream
MSTRG.31279.2	XM_040656846.1	PRODH2	187	downstream
MSTRG.31279.1	XM_040656844.1	CDIPT	930	upstream
MSTRG.31279.2	XM_040656844.1	CDIPT	930	upstream
MSTRG.14601.1	XM_015276736.3	MGAT2	-1899	antisense
MSTRG.14601.1	XM_015276736.3	MGAT2	-1899	antisense
MSTRG.14601.1	XM_025151274.2	LRR1	-6973	antisense
MSTRG.14601.1	XM_421455.7	LRR1	-6973	antisense
MSTRG.14601.1	NM_001081705.1	ARF6	5763	upstream
MSTRG.14601.1	NM_001081705.1	ARF6	5759	upstream
MSTRG.14601.1	NM_001252329.1	NEMF	121	downstream
MSTRG.14601.1	NM_001277880.1	RPS29	158	downstream
MSTRG.6892.1	NM_001302199.1	C8orf22	-2486	sense-overlapping
MSTRG.31249.12	XM_040656813.1	HNRNPC	799	downstream
MSTRG.31249.12	XM_040656815.1	SUPT16H	-481	sense-overlapping
MSTRG.31594.7	XM_040657252.1	LOC107049631	37	upstream
MSTRG.31594.7	XM_040657253.1	LOC107049631	37	upstream
MSTRG.31594.7	NM_204574.1	FLNA	1714	downstream
MSTRG.31594.7	XM_015273365.3	LOC107049632	-4824	sense-overlapping
MSTRG.31594.7	XM_025146217.2	LOC107049632	-4824	sense-overlapping
MSTRG.31594.7	XM_040657250.1	LOC107049632	-4553	sense-overlapping
MSTRG.31594.7	XM_025146218.2	LOC107049632	-4824	sense-overlapping
MSTRG.31594.7	XM_040657243.1	LOC107049632	-4554	sense-overlapping
MSTRG.31594.7	XM_040657249.1	LOC107049632	-4554	sense-overlapping
MSTRG.31594.7	XM_040657245.1	LOC107049632	-4538	sense-overlapping
MSTRG.31594.7	XM_025146216.2	LOC107049632	-4824	sense-overlapping
MSTRG.31594.7	XM_040657247.1	LOC107049632	-4534	sense-overlapping
MSTRG.31594.7	XM_040657251.1	LOC107049632	-4566	sense-overlapping
MSTRG.31594.7	XM_040657242.1	LOC107049632	-4555	sense-overlapping
MSTRG.31594.7	XM_040657241.1	LOC107049632	-4555	sense-overlapping
MSTRG.31594.7	XM_040657248.1	LOC107049632	-4533	sense-overlapping
MSTRG.31594.7	XM_015273366.3	LOC107049632	-4824	sense-overlapping
MSTRG.31594.7	XM_025146214.2	LOC107049632	-4824	sense-overlapping
MSTRG.31594.7	XM_040657246.1	LOC107049632	-4537	sense-overlapping
MSTRG.31594.7	XM_040657244.1	LOC107049632	-4824	sense-overlapping
MSTRG.31594.7	XM_025146215.2	LOC107049632	-4824	sense-overlapping
MSTRG.31594.7	NM_205440.2	OPN1LW	5650	upstream
MSTRG.22517.6	XM_025155182.2	ITGAD	-4647	antisense
MSTRG.22517.6	XM_025155184.2	ITGAD	-4647	antisense
MSTRG.22517.6	XM_025155181.2	ITGAD	-4647	antisense
MSTRG.22517.6	XM_025155180.2	ITGAD	-4647	antisense
MSTRG.22517.6	XM_025155183.2	ITGAD	-4647	antisense
MSTRG.22517.6	XM_040647815.1	ITGAD	-4647	antisense
MSTRG.31434.3	XM_040657112.1	LIN37	1743	upstream
MSTRG.31434.3	XM_040657118.1	LIN37	1781	upstream
MSTRG.31434.3	XM_040657111.1	LIN37	1782	upstream
MSTRG.31434.3	XM_040657113.1	LIN37	1794	upstream
MSTRG.31434.3	XM_040657115.1	LIN37	1744	upstream
MSTRG.31434.3	XM_040657117.1	LIN37	1732	upstream
MSTRG.31434.3	XM_040657114.1	LIN37	6466	upstream
MSTRG.31434.3	XM_040657119.1	LIN37	1744	upstream
MSTRG.31434.3	XM_040657121.1	LIN37	1744	upstream
MSTRG.31434.3	XM_040657122.1	LIN37	1788	upstream
MSTRG.31434.3	XM_040657116.1	LIN37	1795	upstream
MSTRG.31434.3	XM_040657120.1	LIN37	1786	upstream
MSTRG.31434.3	XM_040657124.1	LIN37	1744	upstream
MSTRG.31434.3	XM_040657123.1	LIN37	1799	upstream
MSTRG.31434.3	XM_040657132.1	LOC121108875	-5757	sense-overlapping
MSTRG.31434.3	XM_040657131.1	LOC121108875	-5757	sense-overlapping
MSTRG.31434.3	XM_040657133.1	LOC121108875	-5757	sense-overlapping
MSTRG.31434.3	XM_040657130.1	LOC121108875	-5757	sense-overlapping
MSTRG.31434.3	XM_040657128.1	LOC121108875	-5757	sense-overlapping
MSTRG.31434.3	XM_040657126.1	LOC121108875	-5757	sense-overlapping
MSTRG.31434.3	XM_040657127.1	LOC121108875	-5757	sense-overlapping
MSTRG.31434.3	XM_040657129.1	LOC121108875	-5757	sense-overlapping
MSTRG.14601.12	NM_001252329.1	NEMF	121	downstream
MSTRG.14601.12	NM_001081705.1	ARF6	7458	downstream
MSTRG.23849.79	XM_040648739.1	MHCY4	-7827	antisense
MSTRG.23849.79	XM_040648825.1	YLEC13	-7827	sense-overlapping
MSTRG.23914.18	XM_040648649.1	LOC121106906	-1895	antisense
MSTRG.23914.18	XM_040648650.1	LOC121106907	-2465	antisense
MSTRG.23849.83	XM_040648825.1	YLEC13	-8680	sense-overlapping
MSTRG.23849.80	XM_040648825.1	YLEC13	-9923	sense-overlapping
MSTRG.23849.84	XM_040648825.1	YLEC13	-8681	sense-overlapping
MSTRG.23849.83	XM_040648739.1	MHCY4	-8680	antisense
MSTRG.23849.80	XM_040648739.1	MHCY4	-9923	antisense
MSTRG.23849.84	XM_040648739.1	MHCY4	-8681	antisense

## Sheet: 36hpi
cis target genes of DELs(36hpi)
lncRNA ID	mRNA ID	mRNA Gene ID	Distance	Location
MSTRG.3808.1	XM_417033.6	EPSTI1	-9024	sense-overlapping
MSTRG.7782.1	XM_040696024.1	LOC112530987	-1479	sense-overlapping
MSTRG.11385.17	XM_015276612.3	FAM13A	-4061	sense-overlapping
MSTRG.11385.17	XM_040699872.1	FAM13A	-4061	sense-overlapping
MSTRG.11385.17	XM_040699873.1	FAM13A	-4061	sense-overlapping
MSTRG.11385.17	XM_015276610.3	FAM13A	-4061	sense-overlapping
MSTRG.11385.17	XM_015276608.3	FAM13A	-4061	sense-overlapping
MSTRG.11385.17	XM_025150260.2	FAM13A	-4061	sense-overlapping
MSTRG.11385.17	XM_015276615.3	FAM13A	-4061	sense-overlapping
MSTRG.11385.17	XM_015276607.3	FAM13A	-4061	sense-overlapping
MSTRG.11385.17	XM_015276609.3	FAM13A	-4061	sense-overlapping
MSTRG.11385.17	XM_015276611.3	FAM13A	-4061	sense-overlapping
MSTRG.11385.17	XM_015276614.3	FAM13A	-4061	sense-overlapping
MSTRG.11385.17	XM_040699870.1	FAM13A	-4061	sense-overlapping
MSTRG.11385.17	XM_015276613.3	FAM13A	-4061	sense-overlapping
MSTRG.27737.4	XM_040653332.1	MLLT6	-6758	sense-overlapping
MSTRG.27737.4	XM_025144087.2	MLLT6	-6758	sense-overlapping
MSTRG.27737.4	XM_025144086.2	MLLT6	-6758	sense-overlapping
MSTRG.27737.4	XM_040653334.1	MLLT6	-3226	sense-overlapping
MSTRG.27737.4	XM_040653331.1	MLLT6	-6758	sense-overlapping
MSTRG.27737.4	XM_040653333.1	MLLT6	-3346	sense-overlapping
MSTRG.24687.7	XM_015296132.3	TUBD1	2688	downstream
MSTRG.24687.7	XM_015296133.3	TUBD1	2688	downstream
MSTRG.24687.7	XM_025142006.2	TUBD1	2688	downstream
MSTRG.24687.7	XM_015296130.3	TUBD1	2688	downstream
MSTRG.24687.7	XM_040650495.1	TUBD1	2688	downstream
MSTRG.24687.7	XM_040650499.1	TUBD1	2688	downstream
MSTRG.24687.7	XM_015296127.3	TUBD1	2688	downstream
MSTRG.24687.7	XM_015296125.3	TUBD1	2688	downstream
MSTRG.24687.7	XM_025142005.2	TUBD1	2688	downstream
MSTRG.24687.7	XM_015296129.3	TUBD1	2688	downstream
MSTRG.24687.7	XM_015296131.3	TUBD1	2688	downstream
MSTRG.24687.7	XM_040650498.1	TUBD1	2688	downstream
MSTRG.24687.7	XM_040650496.1	TUBD1	2688	downstream
MSTRG.24687.7	XM_015296126.3	TUBD1	2688	downstream
MSTRG.24687.7	XM_025142004.2	TUBD1	2688	downstream
MSTRG.24687.7	XM_040650497.1	TUBD1	2688	downstream
MSTRG.24687.7	XM_004946715.4	VMP1	-1930	sense-overlapping
MSTRG.24687.7	XM_025142011.2	VMP1	-1930	sense-overlapping
MSTRG.24687.7	XM_040650502.1	VMP1	-1930	sense-overlapping
MSTRG.24687.7	XM_415880.7	VMP1	-1930	sense-overlapping
MSTRG.24687.7	XM_004946714.4	VMP1	-1930	sense-overlapping
MSTRG.24687.7	XM_040650500.1	VMP1	-1930	sense-overlapping
MSTRG.24687.7	XM_015296139.3	VMP1	-1930	sense-overlapping
MSTRG.14966.34	XM_040703217.1	LOC121111221	4715	downstream
MSTRG.7783.1	XM_040696024.1	LOC112530987	-1686	sense-overlapping
MSTRG.14601.1	XM_015276736.3	MGAT2	-1899	antisense
MSTRG.14601.1	XM_015276736.3	MGAT2	-1899	antisense
MSTRG.14601.1	XM_025151274.2	LRR1	-6973	antisense
MSTRG.14601.1	XM_421455.7	LRR1	-6973	antisense
MSTRG.14601.1	NM_001081705.1	ARF6	5763	upstream
MSTRG.14601.1	NM_001081705.1	ARF6	5759	upstream
MSTRG.14601.1	NM_001252329.1	NEMF	121	downstream
MSTRG.14601.1	NM_001277880.1	RPS29	158	downstream
MSTRG.23853.23	XM_040648652.1	LOC121106909	-1846	sense-overlapping
MSTRG.24634.17	XM_040650481.1	RAD51C	2927	upstream
MSTRG.24634.17	XM_415870.7	RAD51C	2927	upstream
MSTRG.24634.17	XM_040650482.1	RAD51C	2927	upstream
MSTRG.24634.17	XM_040650479.1	RAD51C	2926	upstream
MSTRG.24634.17	XM_040650480.1	RAD51C	2927	upstream
MSTRG.24634.17	XM_040650460.1	TEX14	-1033	sense-overlapping
MSTRG.24634.17	XM_040650462.1	TEX14	-1033	sense-overlapping
MSTRG.24634.17	XM_040650464.1	TEX14	-1033	sense-overlapping
MSTRG.24634.17	XM_025141982.2	TEX14	1840	downstream
MSTRG.24634.17	XM_040650461.1	TEX14	-1033	sense-overlapping
MSTRG.24634.17	XM_040650463.1	TEX14	-1033	sense-overlapping
MSTRG.24634.17	XM_040650465.1	TEX14	1256	downstream
MSTRG.24634.17	XM_015296113.3	TEX14	-1033	sense-overlapping
MSTRG.24634.17	XM_025141981.2	TEX14	-1033	sense-overlapping
MSTRG.21682.1	XM_015294063.3	AFF4	-1402	sense-overlapping
MSTRG.21682.1	XM_004945030.4	AFF4	-1402	sense-overlapping
MSTRG.21682.1	XM_015294064.3	AFF4	-1402	sense-overlapping
MSTRG.21682.1	XM_004945032.4	AFF4	-1402	sense-overlapping
MSTRG.21682.1	XM_040646996.1	AFF4	-1402	sense-overlapping
MSTRG.21682.1	XM_004945033.4	AFF4	-1402	sense-overlapping
MSTRG.21682.1	XM_004945031.4	AFF4	-1402	sense-overlapping
MSTRG.31594.11	NM_204574.1	FLNA	1720	downstream
MSTRG.31594.11	XM_040657252.1	LOC107049631	37	upstream
MSTRG.31594.11	XM_040657253.1	LOC107049631	37	upstream
MSTRG.31594.11	XM_015273365.3	LOC107049632	-4818	sense-overlapping
MSTRG.31594.11	XM_025146217.2	LOC107049632	-4818	sense-overlapping
MSTRG.31594.11	XM_040657250.1	LOC107049632	-4547	sense-overlapping
MSTRG.31594.11	XM_025146218.2	LOC107049632	-4818	sense-overlapping
MSTRG.31594.11	XM_040657243.1	LOC107049632	-4548	sense-overlapping
MSTRG.31594.11	XM_040657249.1	LOC107049632	-4548	sense-overlapping
MSTRG.31594.11	XM_040657245.1	LOC107049632	-4532	sense-overlapping
MSTRG.31594.11	XM_025146216.2	LOC107049632	-4818	sense-overlapping
MSTRG.31594.11	XM_040657247.1	LOC107049632	-4528	sense-overlapping
MSTRG.31594.11	XM_040657251.1	LOC107049632	-4560	sense-overlapping
MSTRG.31594.11	XM_040657242.1	LOC107049632	-4549	sense-overlapping
MSTRG.31594.11	XM_040657241.1	LOC107049632	-4549	sense-overlapping
MSTRG.31594.11	XM_040657248.1	LOC107049632	-4527	sense-overlapping
MSTRG.31594.11	XM_015273366.3	LOC107049632	-4818	sense-overlapping
MSTRG.31594.11	XM_025146214.2	LOC107049632	-4818	sense-overlapping
MSTRG.31594.11	XM_040657246.1	LOC107049632	-4531	sense-overlapping
MSTRG.31594.11	XM_040657244.1	LOC107049632	-4818	sense-overlapping
MSTRG.31594.11	XM_025146215.2	LOC107049632	-4818	sense-overlapping
MSTRG.31594.11	NM_205440.2	OPN1LW	5650	upstream
MSTRG.20597.2	NM_001293322.1	IPPK	-1763	sense-overlapping
MSTRG.20597.2	XM_025154461.2	IPPK	-1481	sense-overlapping
MSTRG.31666.1	XM_040657307.1	LOC107051255	-3179	antisense
MSTRG.31666.1	XM_040657308.1	LOC121108952	2336	upstream
MSTRG.26368.3	XM_015297839.3	RIMS3	7868	downstream
MSTRG.26368.3	XM_040651790.1	RIMS3	7868	downstream
MSTRG.26368.3	XM_040651713.1	SMAP2	1601	downstream
MSTRG.26368.3	NM_001030902.1	SMAP2	-5276	sense-overlapping
MSTRG.26368.3	NM_001271988.2	COL9A2	1068	upstream
MSTRG.26368.3	XM_015297640.2	COL9A2	-159	antisense
MSTRG.2113.1	NM_001389448.1	LRRC58	-3318	antisense
MSTRG.2113.1	NM_204638.2	FSTL1	5375	downstream
MSTRG.25184.1	XM_004947281.4	HELZ2	2100	upstream
MSTRG.25184.1	XM_417438.6	HELZ2	2100	upstream
MSTRG.25184.1	XM_015296600.3	HELZ2	2100	upstream
MSTRG.25184.1	XM_025142446.2	STK35	5111	downstream
MSTRG.25184.1	XM_417439.6	C20orf195	-748	antisense
MSTRG.25184.1	XM_040650976.1	C20orf195	-504	antisense
MSTRG.22517.5	XM_025155182.2	ITGAD	-4240	antisense
MSTRG.22517.5	XM_025155184.2	ITGAD	-4240	antisense
MSTRG.22517.5	XM_025155181.2	ITGAD	-4240	antisense
MSTRG.22517.5	XM_025155180.2	ITGAD	-4240	antisense
MSTRG.22517.5	XM_025155183.2	ITGAD	-4240	antisense
MSTRG.22517.5	XM_040647815.1	ITGAD	-4240	antisense
MSTRG.12658.15	XM_025149866.2	DYSF	8943	upstream
MSTRG.12658.15	XM_025149873.2	DYSF	8943	upstream
MSTRG.12658.15	XM_025149868.2	DYSF	8943	upstream
MSTRG.12658.15	XM_025149871.2	DYSF	8943	upstream
MSTRG.12658.15	XM_025149877.2	DYSF	8944	upstream
MSTRG.12658.15	XM_025149867.2	DYSF	8943	upstream
MSTRG.12658.15	XM_025149869.2	DYSF	8943	upstream
MSTRG.12658.15	XM_025149874.2	DYSF	8943	upstream
MSTRG.12658.15	XM_025149872.2	DYSF	8943	upstream
MSTRG.12658.16	XM_025149866.2	DYSF	8943	upstream
MSTRG.12658.16	XM_025149873.2	DYSF	8943	upstream
MSTRG.12658.16	XM_025149868.2	DYSF	8943	upstream
MSTRG.12658.16	XM_025149871.2	DYSF	8943	upstream
MSTRG.12658.16	XM_025149877.2	DYSF	8944	upstream
MSTRG.12658.16	XM_025149867.2	DYSF	8943	upstream
MSTRG.12658.16	XM_025149869.2	DYSF	8943	upstream
MSTRG.12658.16	XM_025149874.2	DYSF	8943	upstream
MSTRG.12658.16	XM_025149872.2	DYSF	8943	upstream
MSTRG.26863.1	XM_040652484.1	LOC101751669	-6502	sense-overlapping
MSTRG.26863.1	XM_040652486.1	LOC107051453	-3030	sense-overlapping
MSTRG.26863.1	XM_040652485.1	LOC121107554	-937	antisense
MSTRG.26863.1	XM_025143600.2	LOC777082	-163	sense-overlapping
MSTRG.26863.1	XM_040652488.1	PEX11B	-5731	sense-overlapping
MSTRG.26863.1	XM_040652490.1	PIAS3	7323	downstream
MSTRG.26863.1	XM_015298477.3	PIAS3	7323	downstream
MSTRG.26863.1	XM_040652491.1	PIAS3	7323	downstream
MSTRG.26863.1	XM_040652489.1	POLR3C	1710	downstream
MSTRG.26863.1	XM_015274638.3	RBM8A	-2366	antisense
MSTRG.11521.1	XM_420502.5	PPA2	5938	downstream
MSTRG.11521.1	XM_004941056.3	PPA2	9812	downstream
MSTRG.14601.14	NM_001081705.1	ARF6	5764	upstream
MSTRG.14601.14	NM_001252329.1	NEMF	124	downstream
MSTRG.28537.3	XM_040654045.1	LOC121106432	-1467	sense-overlapping
MSTRG.28537.3	XM_040654044.1	LOC121106432	-1467	sense-overlapping
MSTRG.28537.3	XM_040654049.1	LOC769841	6205	upstream
MSTRG.28537.3	XM_015300597.3	LOC769841	6205	upstream
MSTRG.28537.3	XM_015300598.3	LOC769841	6205	upstream
MSTRG.4481.1	XM_419374.7	DGAT2	5897	downstream
MSTRG.4481.1	XM_040659954.1	DGAT2	9149	downstream
MSTRG.17899.1	XM_025152756.2	JAK1	-709	sense-overlapping
MSTRG.25669.4	XM_004947494.4	KAZN	4185	downstream
MSTRG.25669.4	XM_025142591.2	KAZN	3352	downstream
MSTRG.25669.4	XM_015297197.3	KAZN	-2238	sense-overlapping
MSTRG.31652.11	XM_040657301.1	LOC121108943	7638	downstream
MSTRG.28085.1	XM_040653461.1	TCF3	-2340	sense-overlapping
MSTRG.28085.1	XM_015299912.3	TCF3	-2340	sense-overlapping
MSTRG.28085.1	NM_204486.2	TCF3	-2340	sense-overlapping
MSTRG.28085.1	XM_040653470.1	TCF3	-2340	sense-overlapping
MSTRG.28085.1	XM_040653469.1	TCF3	-2340	sense-overlapping
MSTRG.28085.1	XM_040653468.1	TCF3	-2340	sense-overlapping
MSTRG.28085.1	XM_040653476.1	TCF3	-2340	sense-overlapping
MSTRG.28085.1	XM_015299913.3	TCF3	-2340	sense-overlapping
MSTRG.28085.1	XM_040653471.1	TCF3	-2340	sense-overlapping
MSTRG.28085.1	XM_015299906.3	TCF3	-2340	sense-overlapping
MSTRG.28085.1	XM_015299908.3	TCF3	-2340	sense-overlapping
MSTRG.28085.1	XM_015299907.3	TCF3	-2340	sense-overlapping
MSTRG.28085.1	XM_040653474.1	TCF3	-2340	sense-overlapping
MSTRG.28085.1	XM_040653479.1	TCF3	-2340	sense-overlapping
MSTRG.28085.1	XM_040653472.1	TCF3	-2340	sense-overlapping
MSTRG.28085.1	XM_040653483.1	TCF3	-2340	sense-overlapping
MSTRG.28085.1	XM_015299905.3	TCF3	-2340	sense-overlapping
MSTRG.28085.1	XM_015299899.3	TCF3	2519	downstream
MSTRG.28085.1	XM_015299898.3	TCF3	2519	downstream
MSTRG.28085.1	XM_040653481.1	TCF3	-2340	sense-overlapping
MSTRG.28085.1	XM_040653462.1	TCF3	-2340	sense-overlapping
MSTRG.28085.1	XM_040653463.1	TCF3	-2340	sense-overlapping
MSTRG.28085.1	XM_040653467.1	TCF3	-2340	sense-overlapping
MSTRG.28085.1	XM_040653477.1	TCF3	-2340	sense-overlapping
MSTRG.28085.1	XM_015299892.3	TCF3	-2340	sense-overlapping
MSTRG.28085.1	XM_015299897.3	TCF3	-2340	sense-overlapping
MSTRG.28085.1	XM_015299909.3	TCF3	-2340	sense-overlapping
MSTRG.28085.1	XM_040653475.1	TCF3	-2340	sense-overlapping
MSTRG.28085.1	XM_015299911.3	TCF3	-2340	sense-overlapping
MSTRG.28085.1	XM_015299890.3	TCF3	-2340	sense-overlapping
MSTRG.28085.1	XM_015299894.3	TCF3	-2340	sense-overlapping
MSTRG.28085.1	XM_040653465.1	TCF3	-2340	sense-overlapping
MSTRG.28085.1	XM_040653480.1	TCF3	-2340	sense-overlapping
MSTRG.28085.1	XM_015299903.3	TCF3	-2340	sense-overlapping
MSTRG.28085.1	XM_015299914.3	TCF3	-2340	sense-overlapping
MSTRG.28085.1	XM_040653466.1	TCF3	-2340	sense-overlapping
MSTRG.28085.1	XM_015299895.3	TCF3	-2340	sense-overlapping
MSTRG.28085.1	XM_015299889.3	TCF3	-2340	sense-overlapping
MSTRG.28085.1	XM_015299891.3	TCF3	-2340	sense-overlapping
MSTRG.28085.1	XM_015299902.3	TCF3	-2340	sense-overlapping
MSTRG.28085.1	XM_015299901.3	TCF3	-2340	sense-overlapping
MSTRG.28085.1	XM_040653482.1	TCF3	-2340	sense-overlapping
MSTRG.28085.1	XM_040653478.1	TCF3	-2340	sense-overlapping
MSTRG.28085.1	XM_015299910.3	TCF3	-2340	sense-overlapping
MSTRG.28085.1	XM_015299896.3	TCF3	-2340	sense-overlapping
MSTRG.28085.1	XM_015299900.3	TCF3	-2340	sense-overlapping
MSTRG.28085.1	XM_040653460.1	TCF3	-2340	sense-overlapping
MSTRG.1677.4	XM_025142386.2	LOC112530121	414	upstream
MSTRG.4840.8	XM_004939075.4	NKTR	-9300	sense-overlapping
MSTRG.4840.8	XM_004939076.4	NKTR	-9300	sense-overlapping
MSTRG.4840.8	XM_004939074.4	NKTR	-9300	sense-overlapping
MSTRG.4840.8	XM_040696653.1	NKTR	203	downstream
MSTRG.4840.8	XM_015281146.3	NKTR	-9300	sense-overlapping
MSTRG.4840.8	XM_040696655.1	NKTR	-9300	sense-overlapping
MSTRG.4840.8	XM_040696654.1	NKTR	-4665	sense-overlapping
MSTRG.4840.8	XM_004939078.4	NKTR	-9300	sense-overlapping
MSTRG.1056.17	NM_001040642.1	HIST1H101	9601	upstream
MSTRG.1056.17	NM_001305385.1	HIST1H103	-707	sense-overlapping
MSTRG.1056.17	NM_001079475.1	HIST1H2A4	-390	sense-overlapping
MSTRG.1056.17	XM_004937671.4	HIST1H2A4L1	-1117	antisense
MSTRG.1056.17	XM_025154971.2	HIST1H3A	995	downstream
MSTRG.1056.17	XM_001233179.6	HIST1H46L6	-456	sense-overlapping
MSTRG.1056.17	XM_004937669.4	HIST1H4B	6734	downstream
MSTRG.1056.17	XM_003640370.4	HIST1H4I	-445	sense-overlapping
MSTRG.1056.17	XM_416193.6	HIST2H3A	-1098	sense-overlapping
MSTRG.1056.17	XM_001233027.6	HIST2H3D	3768	downstream
MSTRG.1056.17	XM_040668277.1	LOC121106538	-463	antisense
MSTRG.20589.1	XM_003641994.5	HYAL3	8974	upstream
MSTRG.20589.1	XM_015293492.3	HYAL3	8974	upstream
MSTRG.20589.1	XM_040646575.1	LSMEM2	5794	upstream
MSTRG.20589.1	XM_015293494.3	LSMEM2	5794	upstream
MSTRG.20589.1	NM_205041.2	OASL	3559	upstream
MSTRG.20589.1	XM_025154512.2	SEMA3B	-1395	antisense
MSTRG.20589.1	XM_040646522.1	SEMA3B	-1395	antisense
MSTRG.20589.1	XM_040646523.1	SEMA3B	-1395	antisense
MSTRG.20589.1	XM_040646521.1	SEMA3B	-1395	antisense
MSTRG.20589.1	XM_015293495.3	SLC38A3	6606	downstream
MSTRG.20589.1	XM_040646531.1	LOC101747452	-1395	antisense
MSTRG.17901.1	XM_015290965.3	JAK1	4271	downstream
MSTRG.17901.1	NM_204870.1	JAK1	4308	downstream
MSTRG.17901.1	XM_040705184.1	AK4	6309	upstream
MSTRG.17901.1	XM_040705183.1	AK4	6343	upstream
MSTRG.17901.1	XM_422526.7	AK4	6615	upstream
MSTRG.23849.78	XM_040648739.1	MHCY4	-5145	antisense
MSTRG.23849.78	XM_040648825.1	YLEC13	-5145	sense-overlapping
MSTRG.31167.2	XM_040656642.1	LOC112533535	5540	downstream
MSTRG.23849.82	XM_040648739.1	MHCY4	-9707	antisense
MSTRG.23849.82	XM_040648825.1	YLEC13	-9707	sense-overlapping
MSTRG.14891.6	XM_015288129.3	RHOBTB1	-5789	sense-overlapping
MSTRG.14891.6	XM_040702378.1	RHOBTB1	-5789	sense-overlapping
MSTRG.14891.6	XM_040702379.1	RHOBTB1	-5789	sense-overlapping
MSTRG.14891.6	XM_025151548.2	RHOBTB1	-5789	sense-overlapping
MSTRG.14891.6	XM_025151547.2	RHOBTB1	-5789	sense-overlapping
MSTRG.14891.6	XM_040702380.1	RHOBTB1	-5789	sense-overlapping
MSTRG.10373.1	XM_025149273.2	KCNK3	1382	upstream
MSTRG.24699.2	XM_004946722.4	MED13	-1553	sense-overlapping
MSTRG.24699.2	XM_040650504.1	MED13	-1553	sense-overlapping
MSTRG.24699.2	XM_040650505.1	MED13	-1553	sense-overlapping
MSTRG.26259.10	XM_015297691.3	SRRM1	1602	downstream
MSTRG.26259.10	XM_040651727.1	SRRM1	1602	downstream
MSTRG.26259.10	XM_015297689.3	SRRM1	1602	downstream
MSTRG.26259.10	XM_015297693.3	SRRM1	9149	downstream
MSTRG.26259.10	XM_040651726.1	SRRM1	1602	downstream
MSTRG.26259.10	XM_015297688.3	SRRM1	1602	downstream
MSTRG.26259.10	XM_040651731.1	SRRM1	9149	downstream
MSTRG.26259.10	XM_015297694.3	SRRM1	9149	downstream
MSTRG.26259.10	XM_040651730.1	SRRM1	9149	downstream
MSTRG.26259.10	XM_040651728.1	SRRM1	1602	downstream
MSTRG.26259.10	XM_040651725.1	SRRM1	1602	downstream
MSTRG.26259.10	XM_040651729.1	SRRM1	9149	downstream
MSTRG.26259.10	XM_015297690.3	SRRM1	1602	downstream
MSTRG.26259.10	XM_015297692.3	SRRM1	1602	downstream
MSTRG.26259.10	NM_001031494.1	SRRM1	6140	downstream
MSTRG.26259.10	XM_015297687.3	SRRM1	1602	downstream
MSTRG.26259.10	XM_040652005.1	TRNAU1AP	3474	upstream
MSTRG.26259.10	XM_040652004.1	TRNAU1AP	-2466	sense-overlapping
MSTRG.26259.10	XM_040652002.1	TRNAU1AP	-2466	sense-overlapping
MSTRG.26259.10	XM_040652006.1	TRNAU1AP	3474	upstream
MSTRG.26780.3	XM_025143248.2	LOC107057437	4691	downstream
MSTRG.26780.3	XM_040652255.1	LOC107057437	-2998	sense-overlapping
MSTRG.26780.3	XM_040652257.1	LOC107057437	-267	sense-overlapping
MSTRG.26780.3	XM_040652254.1	LOC107057437	-267	sense-overlapping
MSTRG.26780.3	XM_040652256.1	LOC107057437	-260	sense-overlapping
MSTRG.26780.3	XM_040652258.1	LOC107057437	-2998	sense-overlapping
MSTRG.4479.7	XM_040700553.1	GDPD5	-1360	sense-overlapping
MSTRG.4479.7	XM_015280976.3	GDPD5	-3620	sense-overlapping
MSTRG.4479.7	XM_015280979.3	GDPD5	-3620	sense-overlapping
MSTRG.4479.7	NM_001305150.1	GDPD5	-3620	sense-overlapping
MSTRG.4479.7	XM_025150751.2	GDPD5	-3620	sense-overlapping
MSTRG.3915.1	XM_015275611.3	FNDC3A	-2369	sense-overlapping
MSTRG.3915.1	XM_040699830.1	FNDC3A	-2369	sense-overlapping
MSTRG.3915.1	XM_015275595.3	FNDC3A	-2369	sense-overlapping
MSTRG.3915.1	XM_040699827.1	FNDC3A	-2369	sense-overlapping
MSTRG.3915.1	NM_001012826.2	FNDC3A	-2369	sense-overlapping
MSTRG.3915.1	XM_040699826.1	FNDC3A	-2369	sense-overlapping
lncRNA ID	mRNA ID	mRNA Gene ID	Distance	Location
MSTRG.1545.5	XM_015286371.3	BCL2L13	-5444	sense-overlapping
MSTRG.1545.5	XM_416394.7	BCL2L13	-5444	sense-overlapping
MSTRG.1545.5	XM_040655555.1	BCL2L13	-5444	sense-overlapping
MSTRG.1545.5	XM_040705591.1	BID	203	downstream
MSTRG.1545.5	NM_204552.2	BID	205	downstream
MSTRG.1545.5	XM_040705631.1	BID	203	downstream
MSTRG.1545.5	XM_015284410.3	BID	203	downstream
MSTRG.28990.3	XM_040655066.1	LOC121108155	4299	downstream
MSTRG.28990.3	XM_040655064.1	LOC121108155	4299	downstream
MSTRG.31264.15	XM_040656833.1	LOC107050620	-2454	sense-overlapping
MSTRG.28950.13	XM_040655059.1	LOC121108151	-4769	sense-overlapping
MSTRG.28950.13	XM_040655058.1	LOC101748630	850	downstream
MSTRG.31247.8	XM_040656820.1	PIP4P1	2532	upstream
MSTRG.31247.8	XM_040656819.1	PIP4P1	2532	upstream
MSTRG.18495.12	XM_040705719.1	SENP5	-2211	antisense
MSTRG.18495.12	XM_040705724.1	HRG	-2211	sense-overlapping
MSTRG.18495.12	XM_422766.7	KNG1	1304	downstream
MSTRG.11713.2	XM_015276479.3	SCD5	-1579	antisense
MSTRG.11713.2	XM_025149991.2	TMEM150C	-5012	antisense
MSTRG.11713.2	XM_015276482.3	TMEM150C	8	upstream
MSTRG.11713.2	XM_025149987.2	TMEM150C	112	upstream
MSTRG.11713.2	XM_025149989.2	TMEM150C	-4571	antisense
MSTRG.11713.2	XM_015276483.3	TMEM150C	112	upstream
MSTRG.11713.2	XM_015276488.3	TMEM150C	106	upstream
MSTRG.11713.2	XM_015276481.3	TMEM150C	8	upstream
MSTRG.11713.2	XM_025149988.2	TMEM150C	-4571	antisense
MSTRG.11713.2	XM_025149990.2	TMEM150C	-5012	antisense
MSTRG.11713.2	XM_015276485.3	TMEM150C	85	upstream
MSTRG.14601.6	NM_001252329.1	NEMF	114	downstream
MSTRG.14601.6	NM_001081705.1	ARF6	5759	upstream
MSTRG.7827.1	XM_040695629.1	LOC121109775	-4759	sense-overlapping
MSTRG.7827.1	XM_040695630.1	LOC121109775	-4759	sense-overlapping
MSTRG.7827.1	XM_040695628.1	LOC121109775	-4759	sense-overlapping
MSTRG.7827.1	XM_040695623.1	LOC121109775	3661	downstream
MSTRG.7827.1	XM_040695620.1	LOC121109775	2694	downstream
MSTRG.7827.1	XM_040695622.1	LOC121109775	3646	downstream
MSTRG.7827.1	XM_040695624.1	LOC121109775	3668	downstream
MSTRG.7827.1	XM_040695629.1	LOC121109775	-3113	sense-overlapping
MSTRG.7827.1	XM_040695630.1	LOC121109775	-3113	sense-overlapping
MSTRG.7827.1	XM_040695628.1	LOC121109775	-3113	sense-overlapping
MSTRG.7827.1	XM_040695623.1	LOC121109775	3526	downstream
MSTRG.7827.1	XM_040695620.1	LOC121109775	2559	downstream
MSTRG.7827.1	XM_040695622.1	LOC121109775	3511	downstream
MSTRG.7827.1	XM_040695624.1	LOC121109775	3533	downstream
MSTRG.31594.6	NM_204574.1	FLNA	1714	downstream
MSTRG.31594.6	XM_040657252.1	LOC107049631	37	upstream
MSTRG.31594.6	XM_040657253.1	LOC107049631	37	upstream
MSTRG.31594.6	XM_015273365.3	LOC107049632	-4824	sense-overlapping
MSTRG.31594.6	XM_025146217.2	LOC107049632	-4824	sense-overlapping
MSTRG.31594.6	XM_040657250.1	LOC107049632	-4553	sense-overlapping
MSTRG.31594.6	XM_025146218.2	LOC107049632	-4824	sense-overlapping
MSTRG.31594.6	XM_040657243.1	LOC107049632	-4554	sense-overlapping
MSTRG.31594.6	XM_040657249.1	LOC107049632	-4554	sense-overlapping
MSTRG.31594.6	XM_040657245.1	LOC107049632	-4538	sense-overlapping
MSTRG.31594.6	XM_025146216.2	LOC107049632	-4824	sense-overlapping
MSTRG.31594.6	XM_040657247.1	LOC107049632	-4534	sense-overlapping
MSTRG.31594.6	XM_040657251.1	LOC107049632	-4566	sense-overlapping
MSTRG.31594.6	XM_040657242.1	LOC107049632	-4555	sense-overlapping
MSTRG.31594.6	XM_040657241.1	LOC107049632	-4555	sense-overlapping
MSTRG.31594.6	XM_040657248.1	LOC107049632	-4533	sense-overlapping
MSTRG.31594.6	XM_015273366.3	LOC107049632	-4824	sense-overlapping
MSTRG.31594.6	XM_025146214.2	LOC107049632	-4824	sense-overlapping
MSTRG.31594.6	XM_040657246.1	LOC107049632	-4537	sense-overlapping
MSTRG.31594.6	XM_040657244.1	LOC107049632	-4824	sense-overlapping
MSTRG.31594.6	XM_025146215.2	LOC107049632	-4824	sense-overlapping
MSTRG.31594.6	NM_205440.2	OPN1LW	5650	upstream
MSTRG.22517.6	XM_025155182.2	ITGAD	-4647	antisense
MSTRG.22517.6	XM_025155184.2	ITGAD	-4647	antisense
MSTRG.22517.6	XM_025155181.2	ITGAD	-4647	antisense
MSTRG.22517.6	XM_025155180.2	ITGAD	-4647	antisense
MSTRG.22517.6	XM_025155183.2	ITGAD	-4647	antisense
MSTRG.22517.6	XM_040647815.1	ITGAD	-4647	antisense
MSTRG.23896.46	XM_040648648.1	LOC121106905	7956	upstream
MSTRG.23896.44	XM_040648648.1	LOC121106905	7956	upstream
MSTRG.31553.15	XM_040657209.1	GPS2	277	downstream
MSTRG.31553.15	XM_040657208.1	GPS2	277	downstream
MSTRG.31553.15	XM_040657210.1	GPS2	277	downstream
MSTRG.31553.15	XM_040657211.1	GPS2	277	downstream
MSTRG.31553.15	XM_040657212.1	GPS2	277	downstream
MSTRG.27839.3	NM_001277298.1	KLHL10	170	downstream
MSTRG.27839.3	XM_003642822.5	KLHL11	-3295	sense-overlapping
MSTRG.27839.3	XM_015299603.3	NT5C3B	4282	downstream
MSTRG.27839.3	XM_015299602.3	NT5C3B	4086	downstream
MSTRG.27839.3	NM_001006334.1	NT5C3B	4438	downstream
MSTRG.27839.3	XM_015299604.3	NT5C3B	4025	downstream
MSTRG.27839.3	XM_015299574.3	ACLY	3179	upstream
MSTRG.27839.3	XM_015299570.3	ACLY	3179	upstream
MSTRG.27839.3	XM_015299580.3	ACLY	3179	upstream
MSTRG.27839.3	XM_040653068.1	ACLY	3179	upstream
MSTRG.27839.3	XM_015299576.3	ACLY	3179	upstream
MSTRG.27839.3	XM_040653071.1	ACLY	3179	upstream
MSTRG.27839.3	XM_025143942.2	ACLY	3179	upstream
MSTRG.27839.3	XM_040653070.1	ACLY	3179	upstream
MSTRG.27839.3	XM_015299579.3	ACLY	3179	upstream
MSTRG.27839.3	XM_015299578.3	ACLY	3179	upstream
MSTRG.27839.3	XM_040653073.1	ACLY	3179	upstream
MSTRG.27839.3	XM_015299569.3	ACLY	3179	upstream
MSTRG.27839.3	NM_001030540.1	ACLY	3179	upstream
MSTRG.27839.3	XM_015299577.3	ACLY	3179	upstream
MSTRG.27839.3	XM_015299572.3	ACLY	3179	upstream
MSTRG.27839.3	XM_040653072.1	ACLY	3179	upstream
MSTRG.27839.3	XM_015299573.3	ACLY	3179	upstream
MSTRG.27839.3	XM_015299575.3	ACLY	3179	upstream
MSTRG.27839.3	XM_040653069.1	ACLY	3179	upstream
MSTRG.27839.3	XM_003642830.5	FKBP10	9413	downstream
MSTRG.23889.31	XM_040648646.1	LOC121106903	-1829	sense-overlapping
MSTRG.23889.31	XM_040648647.1	LOC121106904	-2466	sense-overlapping
MSTRG.12658.19	XM_025149866.2	DYSF	8943	upstream
MSTRG.12658.19	XM_025149873.2	DYSF	8943	upstream
MSTRG.12658.19	XM_025149868.2	DYSF	8943	upstream
MSTRG.12658.19	XM_025149871.2	DYSF	8943	upstream
MSTRG.12658.19	XM_025149877.2	DYSF	8944	upstream
MSTRG.12658.19	XM_025149867.2	DYSF	8943	upstream
MSTRG.12658.19	XM_025149869.2	DYSF	8943	upstream
MSTRG.12658.19	XM_025149874.2	DYSF	8943	upstream
MSTRG.12658.19	XM_025149872.2	DYSF	8943	upstream
MSTRG.12658.17	XM_025149866.2	DYSF	8943	upstream
MSTRG.12658.17	XM_025149873.2	DYSF	8943	upstream
MSTRG.12658.17	XM_025149868.2	DYSF	8943	upstream
MSTRG.12658.17	XM_025149871.2	DYSF	8943	upstream
MSTRG.12658.17	XM_025149877.2	DYSF	8944	upstream
MSTRG.12658.17	XM_025149867.2	DYSF	8943	upstream
MSTRG.12658.17	XM_025149869.2	DYSF	8943	upstream
MSTRG.12658.17	XM_025149874.2	DYSF	8943	upstream
MSTRG.12658.17	XM_025149872.2	DYSF	8943	upstream
MSTRG.1385.1	XM_015285640.3	CHRM2	-4247	antisense
MSTRG.1385.1	XM_040696994.1	CHRM2	-4247	antisense
MSTRG.1385.1	XM_015285631.3	CHRM2	-4247	antisense
MSTRG.1385.1	XM_040697001.1	CHRM2	-4247	antisense
MSTRG.14601.12	NM_001252329.1	NEMF	121	downstream
MSTRG.14601.12	NM_001081705.1	ARF6	7458	upstream
MSTRG.31691.6	XM_040657324.1	LOC121108963	-1632	sense-overlapping
MSTRG.1056.19	NM_001040642.1	HIST1H103	9563	upstream
MSTRG.1056.19	NM_001040642.1	HIST1H101	9563	upstream
MSTRG.1056.19	NM_001079475.1	HIST1H2A4	-390	sense-overlapping
MSTRG.1056.19	XM_004937671.4	HIST1H2A4L1	-1117	antisense
MSTRG.1056.19	XM_025154971.2	HIST1H3A	1071	downstream
MSTRG.1056.19	XM_001233179.6	HIST1H46L6	-494	sense-overlapping
MSTRG.1056.19	XM_004937669.4	HIST1H4B	6810	downstream
MSTRG.1056.19	XM_003640370.4	HIST1H4I	-369	sense-overlapping
MSTRG.1056.19	XM_416193.6	HIST2H3A	-1098	sense-overlapping
MSTRG.1056.19	XM_001233027.6	HIST2H3D	3844	downstream
MSTRG.1056.19	XM_040668277.1	LOC121106538	-463	antisense
MSTRG.28980.3	XM_040655069.1	LOC121108156	3175	upstream
MSTRG.28980.3	XM_040655070.1	LOC121108156	3175	upstream
MSTRG.28980.3	XM_040655066.1	LOC121108155	411	downstream
MSTRG.28980.3	XM_040655064.1	LOC121108155	411	downstream
MSTRG.23853.25	XM_040648652.1	LOC121106909	-1846	sense-overlapping
MSTRG.23849.81	XM_040648825.1	YLEC13	-7726	sense-overlapping
MSTRG.23849.81	XM_040648739.1	MHCY4	-7726	antisense
MSTRG.23849.87	XM_040648825.1	YLEC13	-2867	sense-overlapping
MSTRG.23849.87	XM_040648739.1	MHCY4	-2867	antisense
MSTRG.23855.1	XM_040648739.1	MHCY4	-3024	sense-overlapping
MSTRG.23855.1	XM_040648825.1	YLEC13	-3024	antisense
MSTRG.23853.37	XM_040648653.1	LOC121106910	-1623	sense-overlapping
MSTRG.28015.7	XM_015299836.3	NMRK2	1514	downstream
MSTRG.28015.7	XM_015299832.3	DAPK3	-1211	sense-overlapping
MSTRG.28015.7	NM_205368.1	EEF2	4982	upstream
MSTRG.14966.50	XM_040703217.1	LOC121111221	4710	downstream
MSTRG.14966.50	XM_040703217.1	LOC121111221	4702	downstream
MSTRG.14966.50	XM_040703208.1	COL13A1	8182	upstream
MSTRG.14966.50	XM_015278727.3	COL13A1	8182	upstream
MSTRG.14966.50	XM_040703196.1	COL13A1	8182	upstream
MSTRG.14966.50	XM_025151697.2	COL13A1	8182	upstream
MSTRG.14966.50	XM_015278726.3	COL13A1	8182	upstream
MSTRG.14966.50	XM_015278724.3	COL13A1	8182	upstream
MSTRG.14966.50	XM_040703203.1	COL13A1	8182	upstream
MSTRG.14966.50	XM_040703193.1	COL13A1	8182	upstream
MSTRG.14966.50	XM_040703210.1	COL13A1	8182	upstream
MSTRG.14966.50	XM_040703194.1	COL13A1	8182	upstream
MSTRG.14966.50	XM_040703212.1	COL13A1	8182	upstream
MSTRG.14966.50	XM_040703201.1	COL13A1	8182	upstream
MSTRG.14966.50	XM_040703198.1	COL13A1	8182	upstream
MSTRG.14966.50	XM_040703202.1	COL13A1	8182	upstream
MSTRG.14966.50	XM_040703207.1	COL13A1	8182	upstream
MSTRG.14966.50	XM_040703200.1	COL13A1	8182	upstream
MSTRG.14966.50	XM_040703211.1	COL13A1	8182	upstream
MSTRG.14966.50	XM_040703197.1	COL13A1	8182	upstream
MSTRG.14966.50	XM_040703209.1	COL13A1	8182	upstream
MSTRG.14966.50	XM_040703206.1	COL13A1	8182	upstream
MSTRG.14966.50	XM_040703204.1	COL13A1	8182	upstream
MSTRG.14966.11	XM_040703208.1	COL13A1	8191	upstream
MSTRG.14966.11	XM_015278727.3	COL13A1	8191	upstream
MSTRG.14966.11	XM_040703196.1	COL13A1	8191	upstream
MSTRG.14966.11	XM_025151697.2	COL13A1	8191	upstream
MSTRG.14966.11	XM_015278726.3	COL13A1	8191	upstream
MSTRG.14966.11	XM_015278724.3	COL13A1	8191	upstream
MSTRG.14966.11	XM_040703203.1	COL13A1	8191	upstream
MSTRG.14966.11	XM_040703193.1	COL13A1	8191	upstream
MSTRG.14966.11	XM_040703210.1	COL13A1	8191	upstream
MSTRG.14966.11	XM_040703194.1	COL13A1	8191	upstream
MSTRG.14966.11	XM_040703212.1	COL13A1	8191	upstream
MSTRG.14966.11	XM_040703201.1	COL13A1	8191	upstream
MSTRG.14966.11	XM_040703198.1	COL13A1	8191	upstream
MSTRG.14966.11	XM_040703202.1	COL13A1	8191	upstream
MSTRG.14966.11	XM_040703207.1	COL13A1	8191	upstream
MSTRG.14966.11	XM_040703200.1	COL13A1	8191	upstream
MSTRG.14966.11	XM_040703211.1	COL13A1	8191	upstream
MSTRG.14966.11	XM_040703197.1	COL13A1	8191	upstream
MSTRG.14966.11	XM_040703209.1	COL13A1	8191	upstream
MSTRG.14966.11	XM_040703206.1	COL13A1	8191	upstream
MSTRG.14966.11	XM_040703204.1	COL13A1	8191	upstream
MSTRG.14966.11	XM_040703217.1	LOC121111221	4710	downstream
