# Supplementary material for: Long Non-Coding RNA Analysis: Severe Pathogenicity in Chicken Embryonic Visceral Tissues Infected with Highly Virulent Newcastle Disease Virus—A Comparison to the Avirulent Vaccine Virus
Source: Microorganisms. 2024 May 11;12(5):971. doi: 10.3390/microorganisms12050971 (PMC11123907; doi:10.3390/microorganisms12050971)
Supplement: Supplementary file 1 [file microorganisms-12-00971-s001.zip › supplement table/supplement table 5.xlsx]

## Sheet: 24hpi
trans target genes of DELs (24 hpi)
lncRNA ID	mRNA ID	mRNA Gene ID	Pearson correlation
MSTRG.14601.1	XM_040705418.1	KYAT3	0.994548
MSTRG.14601.1	XM_040705418.1	KYAT3	0.996374
MSTRG.14601.1	XM_040705418.1	KYAT3	0.996374
MSTRG.14601.1	XM_040705418.1	KYAT3	0.996275
MSTRG.14601.1	XM_040705418.1	KYAT3	0.996491
MSTRG.14601.1	XM_040705418.1	KYAT3	0.996312
MSTRG.14601.1	XM_040705418.1	KYAT3	0.974329
MSTRG.14601.1	XM_040705418.1	KYAT3	0.977844
MSTRG.14601.1	XM_040705418.1	KYAT3	0.996374
MSTRG.14601.1	XM_040705418.1	KYAT3	0.960603
MSTRG.14601.1	XM_040705418.1	KYAT3	0.984076
MSTRG.14601.1	XM_040705418.1	KYAT3	0.996374
MSTRG.28361.1	XM_015298809.3	LOC428541	1
MSTRG.28361.1	XM_015298809.3	LOC428541	0.963428
MSTRG.28361.1	XM_015298809.3	LOC428541	1
MSTRG.28361.1	XM_015298809.3	LOC428541	0.985288
MSTRG.28361.1	XM_015298809.3	LOC428541	0.965899
MSTRG.28361.1	XM_015298809.3	LOC428541	1
MSTRG.28361.1	XM_015298809.3	LOC428541	1
MSTRG.28361.1	XM_015298809.3	LOC428541	0.99962
MSTRG.28361.1	XM_040695377.1	GALNT11	0.983469
MSTRG.28361.1	XM_040695377.1	GALNT11	0.950469
MSTRG.28361.1	XM_004937533.4	ANKRD26	0.952246
MSTRG.28361.1	XM_015296638.3	KCNQ2	1
MSTRG.28361.1	XM_015296638.3	KCNQ2	0.998768
MSTRG.28361.1	XM_015296638.3	KCNQ2	0.961796
MSTRG.28361.1	XM_015296638.3	KCNQ2	0.965315
MSTRG.28361.1	XM_015296638.3	KCNQ2	0.999997
MSTRG.28361.1	XM_015296638.3	KCNQ2	1
MSTRG.28361.1	XM_015296638.3	KCNQ2	0.981736
MSTRG.28361.1	XM_015296638.3	KCNQ2	0.999505
MSTRG.28361.1	XM_015296638.3	KCNQ2	1
MSTRG.28361.1	XM_015296638.3	KCNQ2	0.968237
MSTRG.28361.1	XM_015296638.3	KCNQ2	1
MSTRG.28361.1	XM_015296638.3	KCNQ2	0.993135
MSTRG.28361.1	XM_015296638.3	KCNQ2	0.978002
MSTRG.28361.1	XM_015296638.3	KCNQ2	0.961397
MSTRG.28361.1	XM_015296638.3	KCNQ2	0.952741
MSTRG.28361.1	XM_015296638.3	KCNQ2	0.980695
MSTRG.28361.1	XM_015296638.3	KCNQ2	1
MSTRG.28361.1	XM_040679808.1	ADCYAP1R1	0.959913
MSTRG.28361.1	XM_040679808.1	ADCYAP1R1	0.999084
MSTRG.28361.1	XM_040679808.1	ADCYAP1R1	0.999129
MSTRG.28361.1	XM_040679808.1	ADCYAP1R1	0.996304
MSTRG.28361.1	XM_040679808.1	ADCYAP1R1	0.958816
MSTRG.28361.1	XM_040679808.1	ADCYAP1R1	0.987911
MSTRG.28361.1	XM_040679808.1	ADCYAP1R1	0.964282
MSTRG.28361.1	XM_040679808.1	ADCYAP1R1	0.991489
MSTRG.28361.1	XM_040679808.1	ADCYAP1R1	0.999084
MSTRG.28361.1	XM_040679808.1	ADCYAP1R1	0.999084
MSTRG.28361.1	XM_040679808.1	ADCYAP1R1	0.999084
MSTRG.28361.1	XM_040679808.1	ADCYAP1R1	0.956474
MSTRG.28361.1	XM_040679808.1	ADCYAP1R1	0.994789
MSTRG.28361.1	XM_040679808.1	ADCYAP1R1	0.998657
MSTRG.28361.1	XM_040679808.1	ADCYAP1R1	0.98893
MSTRG.28361.1	XM_040679808.1	ADCYAP1R1	0.999084
MSTRG.28361.1	XM_040649830.1	CCDC40	0.999766
MSTRG.28361.1	XM_040649830.1	CCDC40	1
MSTRG.28361.1	XM_040649830.1	CCDC40	0.999936
MSTRG.28361.1	XM_040649830.1	CCDC40	1
MSTRG.28361.1	XM_040649830.1	CCDC40	0.981463
MSTRG.28361.1	XM_040649830.1	CCDC40	1
MSTRG.28361.1	XM_040649830.1	CCDC40	1
MSTRG.28361.1	XM_040649830.1	CCDC40	0.990104
MSTRG.28361.1	XM_040649830.1	CCDC40	0.97428
MSTRG.28361.1	XM_040649830.1	CCDC40	0.972579
MSTRG.28361.1	XM_040649830.1	CCDC40	0.96247
MSTRG.28361.1	XM_040649830.1	CCDC40	0.971391
MSTRG.28361.1	XM_040649830.1	CCDC40	0.989754
MSTRG.28361.1	XM_040696616.1	MPP6	0.954535
MSTRG.28361.1	XM_015284239.3	NOX3	0.96555
MSTRG.28361.1	XM_025148064.2	RRM2B	0.952177
MSTRG.28361.1	NM_001025611.1	STK32A	0.953342
MSTRG.28361.1	NM_001025611.1	STK32A	0.994094
MSTRG.28361.1	NM_001025611.1	STK32A	0.994078
MSTRG.28361.1	NM_001025611.1	STK32A	0.972091
MSTRG.28361.1	NM_001025611.1	STK32A	0.999076
MSTRG.28361.1	NM_001025611.1	STK32A	0.994626
MSTRG.28361.1	NM_001025611.1	STK32A	0.960294
MSTRG.28361.1	NM_001025611.1	STK32A	0.995828
MSTRG.28361.1	NM_001025611.1	STK32A	0.994094
MSTRG.28361.1	NM_001025611.1	STK32A	0.994094
MSTRG.28361.1	NM_001025611.1	STK32A	0.994094
MSTRG.28361.1	NM_001025611.1	STK32A	0.958688
MSTRG.28361.1	NM_001025611.1	STK32A	0.983554
MSTRG.28361.1	NM_001025611.1	STK32A	0.996181
MSTRG.28361.1	NM_001025611.1	STK32A	0.983102
MSTRG.28361.1	NM_001025611.1	STK32A	0.994094
MSTRG.28361.1	XM_040652022.1	OPCML	0.95297
MSTRG.28361.1	XM_040705562.1	ACAP2	0.999766
MSTRG.28361.1	XM_040705562.1	ACAP2	1
MSTRG.28361.1	XM_040705562.1	ACAP2	0.999936
MSTRG.28361.1	XM_040705562.1	ACAP2	1
MSTRG.28361.1	XM_040705562.1	ACAP2	0.981463
MSTRG.28361.1	XM_040705562.1	ACAP2	1
MSTRG.28361.1	XM_040705562.1	ACAP2	1
MSTRG.28361.1	XM_040705562.1	ACAP2	0.990104
MSTRG.28361.1	XM_040705562.1	ACAP2	0.97428
MSTRG.28361.1	XM_040705562.1	ACAP2	0.972579
MSTRG.28361.1	XM_040705562.1	ACAP2	0.96247
MSTRG.28361.1	XM_040705562.1	ACAP2	0.971391
MSTRG.28361.1	XM_040705562.1	ACAP2	0.989754
MSTRG.28361.1	XM_015298444.3	ARHGEF11	0.953635
MSTRG.28361.1	XM_015298444.3	ARHGEF11	0.983293
MSTRG.28361.1	XM_015298444.3	ARHGEF11	0.956452
MSTRG.28361.1	XM_015298444.3	ARHGEF11	0.994385
MSTRG.28361.1	XM_040706455.1	LOC107049692	0.961094
MSTRG.28361.1	XM_040699982.1	RAB41	0.960023
MSTRG.28361.1	XM_040698961.1	SEC31A	-0.952373
MSTRG.28361.1	XM_040698961.1	SEC31A	-0.950814
MSTRG.28361.1	XM_040698961.1	SEC31A	-0.950083
MSTRG.28361.1	XM_040698961.1	SEC31A	-0.969475
MSTRG.28361.1	NM_204642.1	CBX4	0.969421
MSTRG.28361.1	NM_204642.1	CBX4	0.972316
MSTRG.28361.1	NM_204642.1	CBX4	0.983147
MSTRG.28361.1	NM_204642.1	CBX4	0.960417
MSTRG.28361.1	NM_204642.1	CBX4	0.951447
MSTRG.28361.1	NM_204642.1	CBX4	0.961509
MSTRG.28361.1	NM_204642.1	CBX4	0.974581
MSTRG.28361.1	NM_204642.1	CBX4	0.97512
MSTRG.28361.1	NM_204642.1	CBX4	0.970732
MSTRG.28361.1	NM_204642.1	CBX4	0.950387
MSTRG.28361.1	NM_204642.1	CBX4	0.959495
MSTRG.28361.1	NM_204642.1	CBX4	0.988594
MSTRG.28361.1	NM_204642.1	CBX4	0.96888
MSTRG.28361.1	NM_204642.1	CBX4	0.959921
MSTRG.28361.1	NM_204642.1	CBX4	0.986871
MSTRG.28361.1	NM_204642.1	CBX4	0.985391
MSTRG.28361.1	NM_204642.1	CBX4	0.980495
MSTRG.28361.1	XM_040699422.1	PACRGL	0.999766
MSTRG.28361.1	XM_040699422.1	PACRGL	1
MSTRG.28361.1	XM_040699422.1	PACRGL	0.999936
MSTRG.28361.1	XM_040699422.1	PACRGL	1
MSTRG.28361.1	XM_040699422.1	PACRGL	0.981463
MSTRG.28361.1	XM_040699422.1	PACRGL	1
MSTRG.28361.1	XM_040699422.1	PACRGL	1
MSTRG.28361.1	XM_040699422.1	PACRGL	0.990104
MSTRG.28361.1	XM_040699422.1	PACRGL	0.97428
MSTRG.28361.1	XM_040699422.1	PACRGL	0.972579
MSTRG.28361.1	XM_040699422.1	PACRGL	0.96247
MSTRG.28361.1	XM_040699422.1	PACRGL	0.971391
MSTRG.28361.1	XM_040699422.1	PACRGL	0.989754
MSTRG.28361.1	NM_204791.2	TOP2A	0.957884
MSTRG.28361.1	XM_015290344.3	NTNG1	0.994802
MSTRG.28361.1	XM_015290344.3	NTNG1	0.959204
MSTRG.28361.1	XM_015290344.3	NTNG1	1
MSTRG.28361.1	XM_015290344.3	NTNG1	1
MSTRG.28361.1	XM_015290344.3	NTNG1	0.980233
MSTRG.28361.1	XM_015290344.3	NTNG1	0.987702
MSTRG.28361.1	XM_015290344.3	NTNG1	0.9909
MSTRG.28361.1	XM_015290344.3	NTNG1	0.958906
MSTRG.28361.1	XM_015290344.3	NTNG1	0.98234
MSTRG.28361.1	XM_015290344.3	NTNG1	0.994596
MSTRG.28361.1	XM_015290344.3	NTNG1	0.991388
MSTRG.28361.1	XM_015290344.3	NTNG1	1
MSTRG.28361.1	XM_015290344.3	NTNG1	1
MSTRG.28361.1	XM_015290344.3	NTNG1	1
MSTRG.28361.1	XM_015290344.3	NTNG1	1
MSTRG.28361.1	XM_015290344.3	NTNG1	0.98929
MSTRG.28361.1	XM_015290344.3	NTNG1	0.993591
MSTRG.28361.1	XM_015290344.3	NTNG1	1
MSTRG.28361.1	XM_015290344.3	NTNG1	1
MSTRG.28361.1	XM_015290344.3	NTNG1	1
MSTRG.28361.1	XM_015290344.3	NTNG1	0.988494
MSTRG.28361.1	XM_015290344.3	NTNG1	1
MSTRG.28361.1	XM_015290344.3	NTNG1	1
MSTRG.28361.1	XM_015290344.3	NTNG1	0.995536
MSTRG.28361.1	XM_015290344.3	NTNG1	0.97302
MSTRG.28361.1	XM_004941187.4	RASSF6	0.976624
MSTRG.28361.1	XM_004941187.4	RASSF6	0.980144
MSTRG.28361.1	XM_004941187.4	RASSF6	0.955047
MSTRG.28361.1	XM_004941187.4	RASSF6	0.960287
MSTRG.28361.1	XM_004941187.4	RASSF6	0.95718
MSTRG.28361.1	XM_004941187.4	RASSF6	0.961322
MSTRG.28361.1	XM_004941187.4	RASSF6	0.979401
MSTRG.28361.1	XM_004941187.4	RASSF6	0.993524
MSTRG.28361.1	XM_004948667.4	KLHL33	1
MSTRG.28361.1	XM_004948667.4	KLHL33	0.999419
MSTRG.28361.1	XM_004948667.4	KLHL33	0.958058
MSTRG.28361.1	XM_004948667.4	KLHL33	0.981255
MSTRG.28361.1	XM_004948667.4	KLHL33	0.997249
MSTRG.28361.1	XM_004948667.4	KLHL33	0.998004
MSTRG.28361.1	XM_004948667.4	KLHL33	1
MSTRG.28361.1	XM_004948667.4	KLHL33	1
MSTRG.28361.1	XM_004948667.4	KLHL33	1
MSTRG.28361.1	XM_004948667.4	KLHL33	0.958874
MSTRG.28361.1	XM_004948667.4	KLHL33	1
MSTRG.28361.1	XM_004948667.4	KLHL33	0.994544
MSTRG.28361.1	XM_004948667.4	KLHL33	0.99672
MSTRG.28361.1	XM_004948667.4	KLHL33	0.969628
MSTRG.28361.1	XM_004948667.4	KLHL33	1
MSTRG.28361.1	XM_004948667.4	KLHL33	0.98456
MSTRG.28361.1	XM_004948667.4	KLHL33	1
MSTRG.28361.1	XM_004948667.4	KLHL33	0.999967
MSTRG.28361.1	XM_004948667.4	KLHL33	1
MSTRG.28361.1	XM_004948667.4	KLHL33	0.95749
MSTRG.28361.1	XM_004948667.4	KLHL33	0.999805
MSTRG.28361.1	XM_004948667.4	KLHL33	1
MSTRG.28361.1	XM_040706002.1	PPP2R3A	0.96494
MSTRG.28361.1	XM_040706002.1	PPP2R3A	0.994545
MSTRG.28361.1	XM_040706002.1	PPP2R3A	0.974476
MSTRG.28361.1	XM_040706002.1	PPP2R3A	0.995698
MSTRG.28361.1	XM_040706002.1	PPP2R3A	0.99807
MSTRG.28361.1	XM_040706002.1	PPP2R3A	0.993275
MSTRG.28361.1	XM_040706002.1	PPP2R3A	1
MSTRG.28361.1	XM_040706002.1	PPP2R3A	0.983795
MSTRG.28361.1	XM_040706002.1	PPP2R3A	1
MSTRG.28361.1	XM_040706002.1	PPP2R3A	1
MSTRG.28361.1	XM_040706002.1	PPP2R3A	0.976676
MSTRG.28361.1	XM_040706002.1	PPP2R3A	0.966922
MSTRG.28361.1	XM_040706002.1	PPP2R3A	1
MSTRG.28361.1	XM_040706002.1	PPP2R3A	0.999998
MSTRG.28361.1	XM_040706002.1	PPP2R3A	0.995452
MSTRG.28361.1	XM_040706002.1	PPP2R3A	0.966366
MSTRG.28361.1	XM_040706002.1	PPP2R3A	1
MSTRG.28361.1	XM_040706002.1	PPP2R3A	0.998776
MSTRG.28361.1	XM_040706002.1	PPP2R3A	0.994733
MSTRG.28361.1	XM_040706002.1	PPP2R3A	1
MSTRG.28361.1	XM_040706002.1	PPP2R3A	0.963581
MSTRG.28361.1	XM_040706002.1	PPP2R3A	0.95652
MSTRG.28361.1	XM_040706002.1	PPP2R3A	0.995741
MSTRG.28361.1	XM_040706002.1	PPP2R3A	0.998933
MSTRG.28361.1	XM_040706002.1	PPP2R3A	1
MSTRG.28361.1	XM_040706002.1	PPP2R3A	1
MSTRG.28361.1	XM_040706002.1	PPP2R3A	1
MSTRG.28361.1	XM_040706002.1	PPP2R3A	0.965648
MSTRG.28361.1	XM_040706002.1	PPP2R3A	0.966919
MSTRG.28361.1	XM_040706002.1	PPP2R3A	1
MSTRG.28361.1	XM_015288184.3	KCNMA1	0.999766
MSTRG.28361.1	XM_015288184.3	KCNMA1	1
MSTRG.28361.1	XM_015288184.3	KCNMA1	0.999936
MSTRG.28361.1	XM_015288184.3	KCNMA1	1
MSTRG.28361.1	XM_015288184.3	KCNMA1	0.981463
MSTRG.28361.1	XM_015288184.3	KCNMA1	1
MSTRG.28361.1	XM_015288184.3	KCNMA1	1
MSTRG.28361.1	XM_015288184.3	KCNMA1	0.990104
MSTRG.28361.1	XM_015288184.3	KCNMA1	0.97428
MSTRG.28361.1	XM_015288184.3	KCNMA1	0.972579
MSTRG.28361.1	XM_015288184.3	KCNMA1	0.96247
MSTRG.28361.1	XM_015288184.3	KCNMA1	0.971391
MSTRG.28361.1	XM_015288184.3	KCNMA1	0.989754
MSTRG.28361.1	XM_040704985.1	DNM3	0.996316
MSTRG.28361.1	XM_040704985.1	DNM3	0.996895
MSTRG.28361.1	XM_040704985.1	DNM3	0.96609
MSTRG.28361.1	XM_040704985.1	DNM3	0.969099
MSTRG.28361.1	XM_040704985.1	DNM3	0.997751
MSTRG.28361.1	XM_040704985.1	DNM3	0.994946
MSTRG.28361.1	XM_040704985.1	DNM3	0.996316
MSTRG.28361.1	XM_040704985.1	DNM3	0.996316
MSTRG.28361.1	XM_040704985.1	DNM3	0.996316
MSTRG.28361.1	XM_040704985.1	DNM3	0.961072
MSTRG.28361.1	XM_040704985.1	DNM3	0.996316
MSTRG.28361.1	XM_040704985.1	DNM3	0.985449
MSTRG.28361.1	XM_040704985.1	DNM3	0.991759
MSTRG.28361.1	XM_040704985.1	DNM3	0.975464
MSTRG.28361.1	XM_040704985.1	DNM3	0.996316
MSTRG.28361.1	XM_040704985.1	DNM3	0.986219
MSTRG.28361.1	XM_040704985.1	DNM3	0.996316
MSTRG.28361.1	XM_040704985.1	DNM3	0.996152
MSTRG.28361.1	XM_040704985.1	DNM3	0.996316
MSTRG.28361.1	XM_040704985.1	DNM3	0.962726
MSTRG.28361.1	XM_040704985.1	DNM3	0.995803
MSTRG.28361.1	XM_040704985.1	DNM3	0.996316
MSTRG.28361.1	XM_004944174.4	RPGRIP1L	0.95882
MSTRG.28361.1	XM_040698789.1	IL13RA2	-0.955933
MSTRG.28361.1	XM_015293795.3	RASGEF1C	0.954815
MSTRG.28361.1	XM_015293795.3	RASGEF1C	0.970684
MSTRG.28361.1	XM_025149662.2	CAMK2D	0.966281
MSTRG.28361.1	XM_040648702.1	LOC121106920	0.998153
MSTRG.28361.1	XM_040648702.1	LOC121106920	0.998591
MSTRG.28361.1	XM_040648702.1	LOC121106920	0.998774
MSTRG.28361.1	XM_040648702.1	LOC121106920	0.998591
MSTRG.28361.1	XM_040648702.1	LOC121106920	0.976838
MSTRG.28361.1	XM_040648702.1	LOC121106920	0.998591
MSTRG.28361.1	XM_040648702.1	LOC121106920	0.998591
MSTRG.28361.1	XM_040648702.1	LOC121106920	0.985558
MSTRG.28361.1	XM_040648702.1	LOC121106920	0.970792
MSTRG.28361.1	XM_040648702.1	LOC121106920	0.968177
MSTRG.28361.1	XM_040648702.1	LOC121106920	0.95733
MSTRG.28361.1	XM_040648702.1	LOC121106920	0.971846
MSTRG.28361.1	XM_040648702.1	LOC121106920	0.987019
MSTRG.28361.1	XM_040649240.1	LOC771388	0.982553
MSTRG.28361.1	XM_040649240.1	LOC771388	0.98686
MSTRG.28361.1	XM_040699509.1	NEIL3	1
MSTRG.28361.1	XM_040699509.1	NEIL3	0.999419
MSTRG.28361.1	XM_040699509.1	NEIL3	0.958058
MSTRG.28361.1	XM_040699509.1	NEIL3	0.981255
MSTRG.28361.1	XM_040699509.1	NEIL3	0.997249
MSTRG.28361.1	XM_040699509.1	NEIL3	0.998004
MSTRG.28361.1	XM_040699509.1	NEIL3	1
MSTRG.28361.1	XM_040699509.1	NEIL3	1
MSTRG.28361.1	XM_040699509.1	NEIL3	1
MSTRG.28361.1	XM_040699509.1	NEIL3	0.958874
MSTRG.28361.1	XM_040699509.1	NEIL3	1
MSTRG.28361.1	XM_040699509.1	NEIL3	0.994544
MSTRG.28361.1	XM_040699509.1	NEIL3	0.99672
MSTRG.28361.1	XM_040699509.1	NEIL3	0.969628
MSTRG.28361.1	XM_040699509.1	NEIL3	1
MSTRG.28361.1	XM_040699509.1	NEIL3	0.98456
MSTRG.28361.1	XM_040699509.1	NEIL3	1
MSTRG.28361.1	XM_040699509.1	NEIL3	0.999967
MSTRG.28361.1	XM_040699509.1	NEIL3	1
MSTRG.28361.1	XM_040699509.1	NEIL3	0.95749
MSTRG.28361.1	XM_040699509.1	NEIL3	0.999805
MSTRG.28361.1	XM_040699509.1	NEIL3	1
MSTRG.28361.1	XM_040648970.1	TNC	0.999766
MSTRG.28361.1	XM_040648970.1	TNC	1
MSTRG.28361.1	XM_040648970.1	TNC	0.999936
MSTRG.28361.1	XM_040648970.1	TNC	1
MSTRG.28361.1	XM_040648970.1	TNC	0.981463
MSTRG.28361.1	XM_040648970.1	TNC	1
MSTRG.28361.1	XM_040648970.1	TNC	1
MSTRG.28361.1	XM_040648970.1	TNC	0.990104
MSTRG.28361.1	XM_040648970.1	TNC	0.97428
MSTRG.28361.1	XM_040648970.1	TNC	0.972579
MSTRG.28361.1	XM_040648970.1	TNC	0.96247
MSTRG.28361.1	XM_040648970.1	TNC	0.971391
MSTRG.28361.1	XM_040648970.1	TNC	0.989754
MSTRG.28361.1	XM_040704451.1	DAB1	0.980941
MSTRG.28361.1	XM_040704451.1	DAB1	0.980424
MSTRG.28361.1	XM_040704451.1	DAB1	0.954878
MSTRG.28361.1	XM_040704451.1	DAB1	0.980424
MSTRG.28361.1	XM_040704451.1	DAB1	0.989204
MSTRG.28361.1	XM_040704451.1	DAB1	0.980424
MSTRG.28361.1	XM_040704451.1	DAB1	0.98006
MSTRG.28361.1	XM_040704451.1	DAB1	0.980424
MSTRG.28361.1	XM_040704451.1	DAB1	0.98262
MSTRG.28361.1	XM_040704451.1	DAB1	0.953213
MSTRG.28361.1	XM_040704451.1	DAB1	0.955651
MSTRG.28361.1	XM_040704451.1	DAB1	0.952199
MSTRG.28361.1	XM_040704451.1	DAB1	0.980424
MSTRG.28361.1	XM_040704451.1	DAB1	0.980424
MSTRG.28361.1	XM_040704451.1	DAB1	0.972104
MSTRG.28361.1	XM_040704451.1	DAB1	0.980424
MSTRG.28361.1	XM_040704451.1	DAB1	0.972563
MSTRG.28361.1	XM_040704451.1	DAB1	0.975739
MSTRG.28361.1	XM_040704451.1	DAB1	0.978498
MSTRG.28361.1	XM_040704451.1	DAB1	0.980424
MSTRG.28361.1	XM_040704451.1	DAB1	0.979702
MSTRG.28361.1	XM_040704451.1	DAB1	0.979092
MSTRG.28361.1	XM_040704451.1	DAB1	0.980424
MSTRG.28361.1	XM_040704451.1	DAB1	0.980424
MSTRG.28361.1	XM_040704451.1	DAB1	0.979893
MSTRG.28361.1	XM_040650535.1	ZNHIT3	1
MSTRG.28361.1	XM_040650535.1	ZNHIT3	0.998768
MSTRG.28361.1	XM_040650535.1	ZNHIT3	0.961796
MSTRG.28361.1	XM_040650535.1	ZNHIT3	0.965315
MSTRG.28361.1	XM_040650535.1	ZNHIT3	0.999997
MSTRG.28361.1	XM_040650535.1	ZNHIT3	1
MSTRG.28361.1	XM_040650535.1	ZNHIT3	0.981736
MSTRG.28361.1	XM_040650535.1	ZNHIT3	0.999505
MSTRG.28361.1	XM_040650535.1	ZNHIT3	1
MSTRG.28361.1	XM_040650535.1	ZNHIT3	0.968237
MSTRG.28361.1	XM_040650535.1	ZNHIT3	1
MSTRG.28361.1	XM_040650535.1	ZNHIT3	0.993135
MSTRG.28361.1	XM_040650535.1	ZNHIT3	0.978002
MSTRG.28361.1	XM_040650535.1	ZNHIT3	0.961397
MSTRG.28361.1	XM_040650535.1	ZNHIT3	0.952741
MSTRG.28361.1	XM_040650535.1	ZNHIT3	0.980695
MSTRG.28361.1	XM_040650535.1	ZNHIT3	1
MSTRG.28361.1	XM_040699414.1	ZDHHC2	0.999657
MSTRG.28361.1	XM_040699414.1	ZDHHC2	0.987403
MSTRG.28361.1	XM_040699414.1	ZDHHC2	0.998754
MSTRG.28361.1	XM_040699414.1	ZDHHC2	1
MSTRG.28361.1	XM_040699414.1	ZDHHC2	0.953638
MSTRG.28361.1	XM_040699414.1	ZDHHC2	1
MSTRG.28361.1	XM_040699414.1	ZDHHC2	0.981957
MSTRG.28361.1	XM_040699414.1	ZDHHC2	1
MSTRG.28361.1	XM_040699414.1	ZDHHC2	0.999721
MSTRG.28361.1	XM_040699414.1	ZDHHC2	0.999959
MSTRG.28361.1	XM_040699414.1	ZDHHC2	1
MSTRG.28361.1	XM_040699414.1	ZDHHC2	0.995354
MSTRG.28361.1	XM_040699414.1	ZDHHC2	1
MSTRG.28361.1	XM_040699414.1	ZDHHC2	1
MSTRG.28361.1	XM_040699414.1	ZDHHC2	0.995775
MSTRG.28361.1	XM_040699414.1	ZDHHC2	0.998883
MSTRG.28361.1	XM_040699414.1	ZDHHC2	1
MSTRG.28361.1	XM_040699414.1	ZDHHC2	1
MSTRG.28361.1	XM_040699414.1	ZDHHC2	0.999985
MSTRG.28361.1	XM_040699414.1	ZDHHC2	0.989743
MSTRG.28361.1	XM_040699414.1	ZDHHC2	0.999988
MSTRG.28361.1	XM_040699414.1	ZDHHC2	0.98212
MSTRG.28361.1	XM_040699414.1	ZDHHC2	0.982861
MSTRG.28361.1	XM_040699414.1	ZDHHC2	1
MSTRG.28361.1	XM_040699414.1	ZDHHC2	0.95143
MSTRG.28361.1	XM_040699414.1	ZDHHC2	0.98922
MSTRG.28361.1	XM_040699414.1	ZDHHC2	1
MSTRG.28361.1	XM_040699414.1	ZDHHC2	0.958272
MSTRG.28361.1	XM_040699414.1	ZDHHC2	1
MSTRG.28361.1	XM_040699414.1	ZDHHC2	1
MSTRG.28361.1	XM_040699414.1	ZDHHC2	1
MSTRG.28361.1	NM_204463.1	KCNA2	0.955151
MSTRG.28361.1	XM_040702442.1	SHOC2	0.958054
MSTRG.28361.1	XM_015286535.2	TNNT3	0.962699
MSTRG.28361.1	XM_015286535.2	TNNT3	1
MSTRG.28361.1	XM_015286535.2	TNNT3	0.999999
MSTRG.28361.1	XM_015286535.2	TNNT3	0.997119
MSTRG.28361.1	XM_015286535.2	TNNT3	0.951383
MSTRG.28361.1	XM_015286535.2	TNNT3	0.989666
MSTRG.28361.1	XM_015286535.2	TNNT3	0.959064
MSTRG.28361.1	XM_015286535.2	TNNT3	0.993923
MSTRG.28361.1	XM_015286535.2	TNNT3	1
MSTRG.28361.1	XM_015286535.2	TNNT3	1
MSTRG.28361.1	XM_015286535.2	TNNT3	1
MSTRG.28361.1	XM_015286535.2	TNNT3	0.962607
MSTRG.28361.1	XM_015286535.2	TNNT3	0.991484
MSTRG.28361.1	XM_015286535.2	TNNT3	0.999756
MSTRG.28361.1	XM_015286535.2	TNNT3	0.990791
MSTRG.28361.1	XM_015286535.2	TNNT3	1
MSTRG.28361.1	XM_004941204.4	SPATA5	0.99991
MSTRG.28361.1	XM_004941204.4	SPATA5	0.999153
MSTRG.28361.1	XM_004941204.4	SPATA5	0.956851
MSTRG.28361.1	XM_004941204.4	SPATA5	0.981527
MSTRG.28361.1	XM_004941204.4	SPATA5	0.996963
MSTRG.28361.1	XM_004941204.4	SPATA5	0.998163
MSTRG.28361.1	XM_004941204.4	SPATA5	0.99991
MSTRG.28361.1	XM_004941204.4	SPATA5	0.99991
MSTRG.28361.1	XM_004941204.4	SPATA5	0.99991
MSTRG.28361.1	XM_004941204.4	SPATA5	0.95791
MSTRG.28361.1	XM_004941204.4	SPATA5	0.99991
MSTRG.28361.1	XM_004941204.4	SPATA5	0.995012
MSTRG.28361.1	XM_004941204.4	SPATA5	0.996461
MSTRG.28361.1	XM_004941204.4	SPATA5	0.967634
MSTRG.28361.1	XM_004941204.4	SPATA5	0.99991
MSTRG.28361.1	XM_004941204.4	SPATA5	0.983854
MSTRG.28361.1	XM_004941204.4	SPATA5	0.99991
MSTRG.28361.1	XM_004941204.4	SPATA5	0.99986
MSTRG.28361.1	XM_004941204.4	SPATA5	0.99991
MSTRG.28361.1	XM_004941204.4	SPATA5	0.959794
MSTRG.28361.1	XM_004941204.4	SPATA5	0.999674
MSTRG.28361.1	XM_004941204.4	SPATA5	0.99991
MSTRG.28361.1	XM_416398.6	USP41	0.96
MSTRG.28361.1	XM_416398.6	USP41	0.966075
MSTRG.28361.1	XM_416398.6	USP41	0.983404
MSTRG.28361.1	XM_416398.6	USP41	-0.961509
MSTRG.28361.1	XM_416398.6	USP41	0.995973
MSTRG.28361.1	XM_416398.6	USP41	0.991972
MSTRG.28361.1	XM_416398.6	USP41	0.993976
MSTRG.28361.1	XM_416398.6	USP41	0.995372
MSTRG.28361.1	XM_416398.6	USP41	0.970521
MSTRG.28361.1	XM_416398.6	USP41	0.952509
MSTRG.28361.1	XM_416398.6	USP41	0.975761
MSTRG.28361.1	XM_416398.6	USP41	0.964429
MSTRG.28361.1	XM_416398.6	USP41	0.985435
MSTRG.28361.1	XM_416398.6	USP41	0.953376
MSTRG.28361.1	XM_416398.6	USP41	0.986987
MSTRG.28361.1	XM_416398.6	USP41	0.991005
MSTRG.28361.1	XM_416398.6	USP41	0.994221
MSTRG.28361.1	XM_416398.6	USP41	0.993736
MSTRG.28361.1	XM_416398.6	USP41	0.978323
MSTRG.28361.1	XM_416398.6	USP41	0.98607
MSTRG.28361.1	XM_416398.6	USP41	0.957348
MSTRG.28361.1	XM_040646754.1	NR2C2	0.976955
MSTRG.28361.1	XM_040646754.1	NR2C2	0.963364
MSTRG.28361.1	XM_040701139.1	EXD1	0.999657
MSTRG.28361.1	XM_040701139.1	EXD1	0.987403
MSTRG.28361.1	XM_040701139.1	EXD1	0.998754
MSTRG.28361.1	XM_040701139.1	EXD1	1
MSTRG.28361.1	XM_040701139.1	EXD1	0.953638
MSTRG.28361.1	XM_040701139.1	EXD1	1
MSTRG.28361.1	XM_040701139.1	EXD1	0.981957
MSTRG.28361.1	XM_040701139.1	EXD1	1
MSTRG.28361.1	XM_040701139.1	EXD1	0.999721
MSTRG.28361.1	XM_040701139.1	EXD1	0.999959
MSTRG.28361.1	XM_040701139.1	EXD1	1
MSTRG.28361.1	XM_040701139.1	EXD1	0.995354
MSTRG.28361.1	XM_040701139.1	EXD1	1
MSTRG.28361.1	XM_040701139.1	EXD1	1
MSTRG.28361.1	XM_040701139.1	EXD1	0.995775
MSTRG.28361.1	XM_040701139.1	EXD1	0.998883
MSTRG.28361.1	XM_040701139.1	EXD1	1
MSTRG.28361.1	XM_040701139.1	EXD1	1
MSTRG.28361.1	XM_040701139.1	EXD1	0.999985
MSTRG.28361.1	XM_040701139.1	EXD1	0.989743
MSTRG.28361.1	XM_040701139.1	EXD1	0.999988
MSTRG.28361.1	XM_040701139.1	EXD1	0.98212
MSTRG.28361.1	XM_040701139.1	EXD1	0.982861
MSTRG.28361.1	XM_040701139.1	EXD1	1
MSTRG.28361.1	XM_040701139.1	EXD1	0.95143
MSTRG.28361.1	XM_040701139.1	EXD1	0.98922
MSTRG.28361.1	XM_040701139.1	EXD1	1
MSTRG.28361.1	XM_040701139.1	EXD1	0.958272
MSTRG.28361.1	XM_040701139.1	EXD1	1
MSTRG.28361.1	XM_040701139.1	EXD1	1
MSTRG.28361.1	XM_040701139.1	EXD1	1
MSTRG.28361.1	XM_025152250.2	WDSUB1	0.995329
MSTRG.28361.1	XM_015288614.3	EXOC6	0.96233
MSTRG.28361.1	XM_015288614.3	EXOC6	0.955474
MSTRG.28361.1	XM_015288614.3	EXOC6	0.999845
MSTRG.28361.1	XM_015288614.3	EXOC6	0.963915
MSTRG.28361.1	XM_015288614.3	EXOC6	0.963408
MSTRG.28361.1	XM_015288614.3	EXOC6	0.95903
MSTRG.28361.1	XM_015288614.3	EXOC6	0.972297
MSTRG.28361.1	XM_015288614.3	EXOC6	0.973582
MSTRG.28361.1	XM_015288614.3	EXOC6	0.972297
MSTRG.28361.1	XM_015288614.3	EXOC6	0.972297
MSTRG.28361.1	XM_015288614.3	EXOC6	0.999643
MSTRG.28361.1	XM_015288614.3	EXOC6	0.989378
MSTRG.28361.1	XM_015288614.3	EXOC6	0.972297
MSTRG.28361.1	XM_015288614.3	EXOC6	0.972194
MSTRG.28361.1	XM_015288614.3	EXOC6	0.986385
MSTRG.28361.1	XM_015288614.3	EXOC6	0.990076
MSTRG.28361.1	XM_015288614.3	EXOC6	0.975442
MSTRG.28361.1	XM_015288614.3	EXOC6	0.972297
MSTRG.28361.1	XM_015288614.3	EXOC6	0.969727
MSTRG.28361.1	XM_015288614.3	EXOC6	0.953383
MSTRG.28361.1	XM_015288614.3	EXOC6	0.979417
MSTRG.28361.1	XM_015288614.3	EXOC6	0.958081
MSTRG.28361.1	XM_015288614.3	EXOC6	0.972297
MSTRG.28361.1	XM_015288614.3	EXOC6	0.979718
MSTRG.28361.1	XM_015288614.3	EXOC6	0.964525
MSTRG.28361.1	XM_015288614.3	EXOC6	0.972666
MSTRG.28361.1	XM_015288614.3	EXOC6	0.979416
MSTRG.28361.1	XM_015288614.3	EXOC6	0.972297
MSTRG.28361.1	XM_015288614.3	EXOC6	0.972297
MSTRG.28361.1	XM_015288614.3	EXOC6	0.972278
MSTRG.28361.1	XM_015288614.3	EXOC6	0.976838
MSTRG.28361.1	XM_015288614.3	EXOC6	0.972297
MSTRG.28361.1	XM_040655829.1	LOC121108288	0.96494
MSTRG.28361.1	XM_040655829.1	LOC121108288	0.994545
MSTRG.28361.1	XM_040655829.1	LOC121108288	0.974476
MSTRG.28361.1	XM_040655829.1	LOC121108288	0.995698
MSTRG.28361.1	XM_040655829.1	LOC121108288	0.99807
MSTRG.28361.1	XM_040655829.1	LOC121108288	0.993275
MSTRG.28361.1	XM_040655829.1	LOC121108288	1
MSTRG.28361.1	XM_040655829.1	LOC121108288	0.983795
MSTRG.28361.1	XM_040655829.1	LOC121108288	1
MSTRG.28361.1	XM_040655829.1	LOC121108288	1
MSTRG.28361.1	XM_040655829.1	LOC121108288	0.976676
MSTRG.28361.1	XM_040655829.1	LOC121108288	0.966922
MSTRG.28361.1	XM_040655829.1	LOC121108288	1
MSTRG.28361.1	XM_040655829.1	LOC121108288	0.999998
MSTRG.28361.1	XM_040655829.1	LOC121108288	0.995452
MSTRG.28361.1	XM_040655829.1	LOC121108288	0.966366
MSTRG.28361.1	XM_040655829.1	LOC121108288	1
MSTRG.28361.1	XM_040655829.1	LOC121108288	0.998776
MSTRG.28361.1	XM_040655829.1	LOC121108288	0.994733
MSTRG.28361.1	XM_040655829.1	LOC121108288	1
MSTRG.28361.1	XM_040655829.1	LOC121108288	0.963581
MSTRG.28361.1	XM_040655829.1	LOC121108288	0.95652
MSTRG.28361.1	XM_040655829.1	LOC121108288	0.995741
MSTRG.28361.1	XM_040655829.1	LOC121108288	0.998933
MSTRG.28361.1	XM_040655829.1	LOC121108288	1
MSTRG.28361.1	XM_040655829.1	LOC121108288	1
MSTRG.28361.1	XM_040655829.1	LOC121108288	1
MSTRG.28361.1	XM_040655829.1	LOC121108288	0.965648
MSTRG.28361.1	XM_040655829.1	LOC121108288	0.966919
MSTRG.28361.1	XM_040655829.1	LOC121108288	1
MSTRG.28361.1	XM_025153507.2	SNED1	0.953552
MSTRG.28361.1	XM_025153507.2	SNED1	0.958512
MSTRG.28361.1	XM_025153507.2	SNED1	0.952629
MSTRG.28361.1	XM_015284913.3	LOC395611	-0.954181
MSTRG.28361.1	XM_040651062.1	DOK5	0.958001
MSTRG.28361.1	XM_040651062.1	DOK5	0.991129
MSTRG.28361.1	XM_040651062.1	DOK5	0.953604
MSTRG.28361.1	XM_040651062.1	DOK5	0.951235
MSTRG.28361.1	XM_040651526.1	NODAL	0.969029
MSTRG.28361.1	XM_040651526.1	NODAL	0.967148
MSTRG.28361.1	XM_040651526.1	NODAL	0.965199
MSTRG.28361.1	XM_414587.6	DCTN4	0.95343
MSTRG.28361.1	XM_040696596.1	NUP42L4	0.964789
MSTRG.28361.1	XM_040696596.1	NUP42L4	0.953299
MSTRG.28361.1	XM_040696596.1	NUP42L4	0.980553
MSTRG.28361.1	XM_040701663.1	MUC2	0.96014
MSTRG.28361.1	XM_015275566.3	ATXN2	0.962699
MSTRG.28361.1	XM_015275566.3	ATXN2	1
MSTRG.28361.1	XM_015275566.3	ATXN2	0.999999
MSTRG.28361.1	XM_015275566.3	ATXN2	0.997119
MSTRG.28361.1	XM_015275566.3	ATXN2	0.951383
MSTRG.28361.1	XM_015275566.3	ATXN2	0.989666
MSTRG.28361.1	XM_015275566.3	ATXN2	0.959064
MSTRG.28361.1	XM_015275566.3	ATXN2	0.993923
MSTRG.28361.1	XM_015275566.3	ATXN2	1
MSTRG.28361.1	XM_015275566.3	ATXN2	1
MSTRG.28361.1	XM_015275566.3	ATXN2	1
MSTRG.28361.1	XM_015275566.3	ATXN2	0.962607
MSTRG.28361.1	XM_015275566.3	ATXN2	0.991484
MSTRG.28361.1	XM_015275566.3	ATXN2	0.999756
MSTRG.28361.1	XM_015275566.3	ATXN2	0.990791
MSTRG.28361.1	XM_015275566.3	ATXN2	1
MSTRG.28361.1	XM_025144003.2	ARHGAP27	0.990929
MSTRG.28361.1	XM_025144003.2	ARHGAP27	0.973327
MSTRG.28361.1	XM_025144003.2	ARHGAP27	0.988864
MSTRG.28361.1	XM_025144003.2	ARHGAP27	0.992492
MSTRG.28361.1	XM_025144003.2	ARHGAP27	0.976487
MSTRG.28361.1	XM_025144003.2	ARHGAP27	0.992492
MSTRG.28361.1	XM_025144003.2	ARHGAP27	0.992114
MSTRG.28361.1	XM_025144003.2	ARHGAP27	0.992492
MSTRG.28361.1	XM_025144003.2	ARHGAP27	0.991561
MSTRG.28361.1	XM_025144003.2	ARHGAP27	0.992566
MSTRG.28361.1	XM_025144003.2	ARHGAP27	0.992492
MSTRG.28361.1	XM_025144003.2	ARHGAP27	0.990316
MSTRG.28361.1	XM_025144003.2	ARHGAP27	0.992492
MSTRG.28361.1	XM_025144003.2	ARHGAP27	0.992492
MSTRG.28361.1	XM_025144003.2	ARHGAP27	0.996052
MSTRG.28361.1	XM_025144003.2	ARHGAP27	0.993878
MSTRG.28361.1	XM_025144003.2	ARHGAP27	0.992492
MSTRG.28361.1	XM_025144003.2	ARHGAP27	0.992492
MSTRG.28361.1	XM_025144003.2	ARHGAP27	0.99235
MSTRG.28361.1	XM_025144003.2	ARHGAP27	0.980176
MSTRG.28361.1	XM_025144003.2	ARHGAP27	0.992687
MSTRG.28361.1	XM_025144003.2	ARHGAP27	0.950909
MSTRG.28361.1	XM_025144003.2	ARHGAP27	0.990783
MSTRG.28361.1	XM_025144003.2	ARHGAP27	0.978238
MSTRG.28361.1	XM_025144003.2	ARHGAP27	0.992492
MSTRG.28361.1	XM_025144003.2	ARHGAP27	0.993611
MSTRG.28361.1	XM_025144003.2	ARHGAP27	0.992492
MSTRG.28361.1	XM_025144003.2	ARHGAP27	0.973005
MSTRG.28361.1	XM_025144003.2	ARHGAP27	0.992492
MSTRG.28361.1	XM_025144003.2	ARHGAP27	0.992492
MSTRG.28361.1	XM_025144003.2	ARHGAP27	0.95361
MSTRG.28361.1	XM_025144003.2	ARHGAP27	0.992492
MSTRG.28361.1	XM_015273428.3	TXLNG	0.950917
MSTRG.28361.1	XM_004942501.4	SH3BP4	0.984345
MSTRG.28361.1	XM_015300317.3	LOC100859737	0.956459
MSTRG.28361.1	XM_015300317.3	LOC100859737	0.964297
MSTRG.28361.1	XM_040703301.1	BAZ2B	0.962699
MSTRG.28361.1	XM_040703301.1	BAZ2B	1
MSTRG.28361.1	XM_040703301.1	BAZ2B	0.999999
MSTRG.28361.1	XM_040703301.1	BAZ2B	0.997119
MSTRG.28361.1	XM_040703301.1	BAZ2B	0.951383
MSTRG.28361.1	XM_040703301.1	BAZ2B	0.989666
MSTRG.28361.1	XM_040703301.1	BAZ2B	0.959064
MSTRG.28361.1	XM_040703301.1	BAZ2B	0.993923
MSTRG.28361.1	XM_040703301.1	BAZ2B	1
MSTRG.28361.1	XM_040703301.1	BAZ2B	1
MSTRG.28361.1	XM_040703301.1	BAZ2B	1
MSTRG.28361.1	XM_040703301.1	BAZ2B	0.962607
MSTRG.28361.1	XM_040703301.1	BAZ2B	0.991484
MSTRG.28361.1	XM_040703301.1	BAZ2B	0.999756
MSTRG.28361.1	XM_040703301.1	BAZ2B	0.990791
MSTRG.28361.1	XM_040703301.1	BAZ2B	1
MSTRG.28361.1	XM_040648782.1	LOC121106931	0.952963
MSTRG.28361.1	XM_040648782.1	LOC121106931	0.953237
MSTRG.28361.1	XM_040648782.1	LOC121106931	0.967202
MSTRG.28361.1	XM_040648782.1	LOC121106931	0.95329
MSTRG.28361.1	XM_040648782.1	LOC121106931	0.951629
MSTRG.28361.1	XM_040648782.1	LOC121106931	0.977652
MSTRG.28361.1	XM_040648782.1	LOC121106931	0.969573
MSTRG.28361.1	XM_015282282.3	PAPD7	0.950756
MSTRG.28361.1	XM_040705102.1	ZNF644	0.958343
MSTRG.28361.1	XM_040705102.1	ZNF644	0.956827
MSTRG.28361.1	XM_015292119.3	VPS33B	0.96567
MSTRG.28361.1	XM_001232406.5	METTL21EP	0.999035
MSTRG.28361.1	XM_001232406.5	METTL21EP	0.999366
MSTRG.28361.1	XM_001232406.5	METTL21EP	0.999622
MSTRG.28361.1	XM_001232406.5	METTL21EP	0.999366
MSTRG.28361.1	XM_001232406.5	METTL21EP	0.979764
MSTRG.28361.1	XM_001232406.5	METTL21EP	0.999366
MSTRG.28361.1	XM_001232406.5	METTL21EP	0.999366
MSTRG.28361.1	XM_001232406.5	METTL21EP	0.990105
MSTRG.28361.1	XM_001232406.5	METTL21EP	0.972659
MSTRG.28361.1	XM_001232406.5	METTL21EP	0.970524
MSTRG.28361.1	XM_001232406.5	METTL21EP	0.960064
MSTRG.28361.1	XM_001232406.5	METTL21EP	0.968897
MSTRG.28361.1	XM_001232406.5	METTL21EP	0.98849
MSTRG.28361.1	NM_001163326.2	MBNL1	0.998768
MSTRG.28361.1	NM_001163326.2	MBNL1	0.998027
MSTRG.28361.1	NM_001163326.2	MBNL1	0.957367
MSTRG.28361.1	NM_001163326.2	MBNL1	0.986815
MSTRG.28361.1	NM_001163326.2	MBNL1	0.995304
MSTRG.28361.1	NM_001163326.2	MBNL1	0.997021
MSTRG.28361.1	NM_001163326.2	MBNL1	0.998768
MSTRG.28361.1	NM_001163326.2	MBNL1	0.998768
MSTRG.28361.1	NM_001163326.2	MBNL1	0.998768
MSTRG.28361.1	NM_001163326.2	MBNL1	0.954575
MSTRG.28361.1	NM_001163326.2	MBNL1	0.998768
MSTRG.28361.1	NM_001163326.2	MBNL1	0.994789
MSTRG.28361.1	NM_001163326.2	MBNL1	0.997325
MSTRG.23914.18	XM_015276451.3	ADGRL3	0.995698
MSTRG.23914.18	XM_015276451.3	ADGRL3	0.99807
MSTRG.23914.18	XM_015276451.3	ADGRL3	0.993275
MSTRG.23914.18	XM_015276451.3	ADGRL3	1
MSTRG.23914.18	XM_015276451.3	ADGRL3	0.983795
MSTRG.23914.18	XM_015276451.3	ADGRL3	1
MSTRG.23914.18	XM_015276451.3	ADGRL3	1
MSTRG.23914.18	XM_015276451.3	ADGRL3	0.976676
MSTRG.23914.18	XM_015276451.3	ADGRL3	0.966922
MSTRG.23914.18	XM_015276451.3	ADGRL3	1
MSTRG.23914.18	XM_015276451.3	ADGRL3	0.999998
MSTRG.23914.18	XM_015276451.3	ADGRL3	0.995452
MSTRG.23914.18	XM_015276451.3	ADGRL3	0.966366
MSTRG.23914.18	XM_015276451.3	ADGRL3	1
MSTRG.23914.18	XM_015276451.3	ADGRL3	0.998776
MSTRG.23914.18	XM_015276451.3	ADGRL3	0.994733
MSTRG.31594.7	XM_040697881.1	GRIK2	0.999756
MSTRG.31594.7	XM_040697881.1	GRIK2	0.990791
MSTRG.31594.7	XM_040697881.1	GRIK2	1
MSTRG.31594.7	XM_040699364.1	ANK2	0.954618
MSTRG.31594.7	XM_040699364.1	ANK2	0.964826
MSTRG.31594.7	XM_040699364.1	ANK2	0.959437
MSTRG.31594.7	XM_040703986.1	PCNT	0.972393
MSTRG.31594.7	NM_001008476.1	ARHGAP15	-0.954999
MSTRG.31594.7	NM_001008476.1	ARHGAP15	-0.957364
MSTRG.31594.7	XM_040651407.1	AGTRAP	0.955605
MSTRG.31594.7	XM_040699069.1	RNF103	0.975267
MSTRG.31594.7	XM_040699069.1	RNF103	0.974905
MSTRG.31594.7	XM_040699069.1	RNF103	0.968129
MSTRG.31594.7	XM_040699069.1	RNF103	0.974905
MSTRG.31594.7	XM_040699069.1	RNF103	0.974905
MSTRG.31594.7	XM_040699069.1	RNF103	0.974483
MSTRG.31594.7	XM_040699069.1	RNF103	0.974905
MSTRG.31594.7	XM_040699069.1	RNF103	0.952838
MSTRG.31594.7	XM_040699069.1	RNF103	0.951567
MSTRG.31594.7	XM_040699069.1	RNF103	0.974905
MSTRG.31594.7	XM_040699069.1	RNF103	0.974905
MSTRG.31594.7	XM_040699069.1	RNF103	0.965575
MSTRG.31594.7	XM_040699069.1	RNF103	0.974905
MSTRG.31594.7	XM_040699069.1	RNF103	0.966865
MSTRG.31594.7	XM_040699069.1	RNF103	0.96995
MSTRG.31594.7	XM_040699069.1	RNF103	0.974905
MSTRG.31594.7	XM_040699069.1	RNF103	0.959981
MSTRG.31594.7	XM_040699069.1	RNF103	0.975066
MSTRG.31594.7	XM_040699069.1	RNF103	0.974701
MSTRG.31594.7	XM_040699069.1	RNF103	0.974905
MSTRG.31594.7	XM_040699069.1	RNF103	0.974905
MSTRG.31594.7	XM_040699069.1	RNF103	0.977291
MSTRG.31594.7	NM_001305547.1	NUTF2	0.96022
MSTRG.31594.7	NM_001305547.1	NUTF2	0.974846
MSTRG.31594.7	NM_001305547.1	NUTF2	0.974777
MSTRG.31594.7	NM_001305547.1	NUTF2	0.969324
MSTRG.31594.7	NM_001305547.1	NUTF2	0.973094
MSTRG.31594.7	NM_001305547.1	NUTF2	0.964504
MSTRG.31594.7	NM_001305547.1	NUTF2	0.974846
MSTRG.31594.7	NM_001305547.1	NUTF2	0.974846
MSTRG.31594.7	NM_001305547.1	NUTF2	0.974846
MSTRG.31594.7	NM_001305547.1	NUTF2	0.952577
MSTRG.31594.7	NM_001305547.1	NUTF2	0.973619
MSTRG.31594.7	NM_001305547.1	NUTF2	0.956362
MSTRG.31594.7	NM_001305547.1	NUTF2	0.974846
MSTRG.31594.7	XM_040654472.1	LOC121107874	0.974582
MSTRG.31594.7	XM_004936390.4	C14orf2	0.955551
MSTRG.31594.7	XM_004936390.4	C14orf2	0.954522
MSTRG.31594.7	XM_004936390.4	C14orf2	0.957872
MSTRG.31594.7	XM_004936390.4	C14orf2	0.979648
MSTRG.31594.7	XM_004936390.4	C14orf2	0.976498
MSTRG.31594.7	XM_004936390.4	C14orf2	0.955517
MSTRG.31594.7	XM_040701082.1	TAPBPL	0.956969
MSTRG.31594.7	XM_040701082.1	TAPBPL	0.958825
MSTRG.31594.7	XM_040701082.1	TAPBPL	0.95838
MSTRG.31594.7	XM_040701082.1	TAPBPL	0.958825
MSTRG.31594.7	XM_040701082.1	TAPBPL	0.959615
MSTRG.31594.7	XM_040701082.1	TAPBPL	0.958032
MSTRG.31594.7	XM_040701082.1	TAPBPL	0.959255
MSTRG.31594.7	XM_040701082.1	TAPBPL	0.954388
MSTRG.31594.7	XM_040701082.1	TAPBPL	0.958825
MSTRG.31594.7	XM_040701082.1	TAPBPL	0.958825
MSTRG.31594.7	XM_040701608.1	LOC121111016	1
MSTRG.31594.7	XM_040701608.1	LOC121111016	0.998768
MSTRG.31594.7	XM_040701608.1	LOC121111016	0.961796
MSTRG.31594.7	XM_040701608.1	LOC121111016	0.965315
MSTRG.31594.7	XM_040701608.1	LOC121111016	0.999997
MSTRG.31594.7	XM_040701608.1	LOC121111016	1
MSTRG.31594.7	XM_040701608.1	LOC121111016	0.981736
MSTRG.31594.7	XM_040701608.1	LOC121111016	0.999505
MSTRG.31594.7	XM_040701608.1	LOC121111016	1
MSTRG.31594.7	XM_040701608.1	LOC121111016	0.968237
MSTRG.31594.7	XM_040701608.1	LOC121111016	1
MSTRG.31594.7	XM_040701608.1	LOC121111016	0.993135
MSTRG.31594.7	XM_040701608.1	LOC121111016	0.978002
MSTRG.31594.7	XM_040701608.1	LOC121111016	0.961397
MSTRG.31594.7	XM_040701608.1	LOC121111016	0.952741
MSTRG.31594.7	XM_040701608.1	LOC121111016	0.980695
MSTRG.31594.7	XM_040701608.1	LOC121111016	1
MSTRG.31594.7	XM_015286276.3	PLCB2	0.997678
MSTRG.31594.7	XM_015286276.3	PLCB2	0.995543
MSTRG.31594.7	XM_015286276.3	PLCB2	0.96551
MSTRG.31594.7	XM_015286276.3	PLCB2	0.956987
MSTRG.31594.7	XM_015286276.3	PLCB2	0.9978
MSTRG.31594.7	XM_015286276.3	PLCB2	0.997678
MSTRG.31594.7	XM_015286276.3	PLCB2	0.98039
MSTRG.31594.7	XM_015286276.3	PLCB2	0.996869
MSTRG.31594.7	XM_015286276.3	PLCB2	0.997678
MSTRG.31594.7	XM_015286276.3	PLCB2	0.97144
MSTRG.31594.7	XM_015286276.3	PLCB2	0.997678
MSTRG.31594.7	XM_015286276.3	PLCB2	0.989437
MSTRG.31594.7	XM_015286276.3	PLCB2	0.973318
MSTRG.31594.7	XM_015286276.3	PLCB2	0.952333
MSTRG.31594.7	XM_015286276.3	PLCB2	0.976466
MSTRG.31594.7	XM_015286276.3	PLCB2	0.997678
MSTRG.31594.7	XM_040702827.1	LOC121106485	0.981159
MSTRG.31594.7	XM_040699526.1	MBNL2	0.967186
MSTRG.31594.7	XM_040699526.1	MBNL2	0.993252
MSTRG.31594.7	XM_040699526.1	MBNL2	0.993179
MSTRG.31594.7	XM_040699526.1	MBNL2	0.960503
MSTRG.31594.7	XM_040699526.1	MBNL2	0.994123
MSTRG.31594.7	XM_040699526.1	MBNL2	0.988194
MSTRG.31594.7	XM_040699526.1	MBNL2	0.95442
MSTRG.31594.7	XM_040699526.1	MBNL2	0.99661
MSTRG.31594.7	XM_040699526.1	MBNL2	0.993252
MSTRG.31594.7	XM_040699526.1	MBNL2	0.993252
MSTRG.31594.7	XM_040699526.1	MBNL2	0.993252
MSTRG.31594.7	XM_040699526.1	MBNL2	0.952723
MSTRG.31594.7	XM_040699526.1	MBNL2	0.980119
MSTRG.31594.7	XM_040699526.1	MBNL2	0.994564
MSTRG.31594.7	XM_040699526.1	MBNL2	0.986068
MSTRG.31594.7	XM_040699526.1	MBNL2	0.993252
MSTRG.31594.7	XM_040701432.1	LOC107049269	0.965133
MSTRG.31594.7	XM_040655156.1	LOC100859276	0.958131
MSTRG.31594.7	XM_040650546.1	MSI2	0.95283
MSTRG.31594.7	XM_040650546.1	MSI2	0.952351
MSTRG.31594.7	XM_040699467.1	MBNL2	0.962699
MSTRG.31594.7	XM_040699467.1	MBNL2	1
MSTRG.31594.7	XM_040699467.1	MBNL2	0.999999
MSTRG.31594.7	XM_040699467.1	MBNL2	0.997119
MSTRG.31594.7	XM_040699467.1	MBNL2	0.951383
MSTRG.31594.7	XM_040699467.1	MBNL2	0.989666
MSTRG.31594.7	XM_040699467.1	MBNL2	0.959064
MSTRG.31594.7	XM_040699467.1	MBNL2	0.993923
MSTRG.31594.7	XM_040699467.1	MBNL2	1
MSTRG.31594.7	XM_040699467.1	MBNL2	1
MSTRG.31594.7	XM_040699467.1	MBNL2	1
MSTRG.31594.7	XM_040699467.1	MBNL2	0.962607
MSTRG.31594.7	XM_040699467.1	MBNL2	0.991484
MSTRG.31594.7	XM_040699467.1	MBNL2	0.999756
MSTRG.31594.7	XM_040699467.1	MBNL2	0.990791
MSTRG.31594.7	XM_040699467.1	MBNL2	1
MSTRG.31594.7	XM_015290338.3	RGS21	0.96494
MSTRG.31594.7	XM_015290338.3	RGS21	0.994545
MSTRG.31594.7	XM_015290338.3	RGS21	0.974476
MSTRG.31594.7	XM_015290338.3	RGS21	0.995698
MSTRG.31594.7	XM_015290338.3	RGS21	0.99807
MSTRG.31594.7	XM_015290338.3	RGS21	0.993275
MSTRG.31594.7	XM_015290338.3	RGS21	1
MSTRG.31594.7	XM_015290338.3	RGS21	0.983795
MSTRG.31594.7	XM_015290338.3	RGS21	1
MSTRG.31594.7	XM_015290338.3	RGS21	1
MSTRG.31594.7	XM_015290338.3	RGS21	0.976676
MSTRG.31594.7	XM_015290338.3	RGS21	0.966922
MSTRG.31594.7	XM_015290338.3	RGS21	1
MSTRG.31594.7	XM_015290338.3	RGS21	0.999998
MSTRG.31594.7	XM_015290338.3	RGS21	0.995452
MSTRG.31594.7	XM_015290338.3	RGS21	0.966366
MSTRG.31594.7	XM_015290338.3	RGS21	1
MSTRG.31594.7	XM_015290338.3	RGS21	0.998776
MSTRG.31594.7	XM_015290338.3	RGS21	0.994733
MSTRG.31594.7	XM_015290338.3	RGS21	1
MSTRG.31594.7	XM_015290338.3	RGS21	0.963581
MSTRG.31594.7	XM_015290338.3	RGS21	0.95652
MSTRG.31594.7	XM_015290338.3	RGS21	0.995741
MSTRG.31594.7	XM_015290338.3	RGS21	0.998933
MSTRG.31594.7	XM_015290338.3	RGS21	1
MSTRG.31594.7	XM_015290338.3	RGS21	1
MSTRG.31594.7	XM_015290338.3	RGS21	1
MSTRG.31594.7	XM_015290338.3	RGS21	0.965648
MSTRG.31594.7	XM_015290338.3	RGS21	0.966919
MSTRG.31594.7	XM_015290338.3	RGS21	1
MSTRG.31594.7	XM_040701408.1	LRRC4C	0.96494
MSTRG.31594.7	XM_040701408.1	LRRC4C	0.994545
MSTRG.31594.7	XM_040701408.1	LRRC4C	0.974476
MSTRG.31594.7	XM_040701408.1	LRRC4C	0.995698
MSTRG.31594.7	XM_040701408.1	LRRC4C	0.99807
MSTRG.31594.7	XM_040701408.1	LRRC4C	0.993275
MSTRG.31594.7	XM_040701408.1	LRRC4C	1
MSTRG.31594.7	XM_040701408.1	LRRC4C	0.983795
MSTRG.31594.7	XM_040701408.1	LRRC4C	1
MSTRG.31594.7	XM_040701408.1	LRRC4C	1
MSTRG.31594.7	XM_040701408.1	LRRC4C	0.976676
MSTRG.31594.7	XM_040701408.1	LRRC4C	0.966922
MSTRG.31594.7	XM_040701408.1	LRRC4C	1
MSTRG.31594.7	XM_040701408.1	LRRC4C	0.999998
MSTRG.31594.7	XM_040701408.1	LRRC4C	0.995452
MSTRG.31594.7	XM_040701408.1	LRRC4C	0.966366
MSTRG.31594.7	XM_040701408.1	LRRC4C	1
MSTRG.31594.7	XM_040701408.1	LRRC4C	0.998776
MSTRG.31594.7	XM_040701408.1	LRRC4C	0.994733
MSTRG.31594.7	XM_040701408.1	LRRC4C	1
MSTRG.31594.7	XM_040701408.1	LRRC4C	0.963581
MSTRG.31594.7	XM_040701408.1	LRRC4C	0.95652
MSTRG.31594.7	XM_040701408.1	LRRC4C	0.995741
MSTRG.31594.7	XM_040701408.1	LRRC4C	0.998933
MSTRG.31594.7	XM_040701408.1	LRRC4C	1
MSTRG.31594.7	XM_040701408.1	LRRC4C	1
MSTRG.31594.7	XM_040701408.1	LRRC4C	1
MSTRG.31594.7	XM_040701408.1	LRRC4C	0.965648
MSTRG.31594.7	XM_040701408.1	LRRC4C	0.966919
MSTRG.31594.7	XM_040701408.1	LRRC4C	1
MSTRG.31594.7	XM_040703960.1	PCBP3	0.99391
MSTRG.31594.7	NM_001031401.1	HCLS1	0.995669
MSTRG.31594.7	NM_001031401.1	HCLS1	0.983369
MSTRG.31594.7	NM_001031401.1	HCLS1	0.995392
MSTRG.31594.7	NM_001031401.1	HCLS1	1
MSTRG.31594.7	NM_001031401.1	HCLS1	0.999948
MSTRG.31594.7	NM_001031401.1	HCLS1	1
MSTRG.31594.7	NM_001031401.1	HCLS1	0.982594
MSTRG.31594.7	NM_001031401.1	HCLS1	0.99998
MSTRG.31594.7	NM_001031401.1	HCLS1	0.999571
MSTRG.31594.7	NM_001031401.1	HCLS1	0.966516
MSTRG.31594.7	NM_001031401.1	HCLS1	0.974621
MSTRG.31594.7	NM_001031401.1	HCLS1	0.987758
MSTRG.31594.7	NM_001031401.1	HCLS1	0.982317
MSTRG.31594.7	NM_001031401.1	HCLS1	1
MSTRG.31594.7	NM_001031401.1	HCLS1	1
MSTRG.31594.7	XM_040647066.1	LOC121106718	0.952811
MSTRG.31594.7	XM_040647066.1	LOC121106718	0.972201
MSTRG.31594.7	XM_015279384.3	FBXW2	0.964268
MSTRG.31594.7	XM_015293768.2	THG1L	0.96503
MSTRG.31594.7	XM_015293768.2	THG1L	0.96226
MSTRG.31594.7	XM_025152821.2	RABGAP1L	0.950535
MSTRG.31594.7	NM_001199656.1	CHAC1	0.9637
MSTRG.31594.7	NM_001199656.1	CHAC1	0.968808
MSTRG.31594.7	NM_001199656.1	CHAC1	0.980782
MSTRG.31594.7	NM_001199656.1	CHAC1	0.985186
MSTRG.31594.7	NM_001199656.1	CHAC1	0.975749
MSTRG.31594.7	NM_001199656.1	CHAC1	0.978119
MSTRG.31594.7	NM_001199656.1	CHAC1	0.984986
MSTRG.31594.7	NM_001199656.1	CHAC1	0.963442
MSTRG.31594.7	NM_001199656.1	CHAC1	0.992794
MSTRG.31594.7	XM_025150292.2	FRAS1	0.953369
MSTRG.31594.7	XM_004949281.4	APC	0.994208
MSTRG.31594.7	XM_004949281.4	APC	0.991497
MSTRG.31594.7	XM_004949281.4	APC	0.952547
MSTRG.31594.7	XM_004949281.4	APC	0.957135
MSTRG.31594.7	XM_004949281.4	APC	0.994174
MSTRG.31594.7	XM_004949281.4	APC	0.994208
MSTRG.31594.7	XM_004949281.4	APC	0.970312
MSTRG.31594.7	XM_004949281.4	APC	0.992993
MSTRG.31594.7	XM_004949281.4	APC	0.994208
MSTRG.31594.7	XM_004949281.4	APC	0.958351
MSTRG.31594.7	XM_004949281.4	APC	0.994208
MSTRG.31594.7	XM_004949281.4	APC	0.985257
MSTRG.31594.7	XM_004949281.4	APC	0.968174
MSTRG.31594.7	XM_004949281.4	APC	0.972387
MSTRG.31594.7	XM_004949281.4	APC	0.994208
MSTRG.31594.7	XM_004939508.4	TRANK1	0.963382
MSTRG.31594.7	XM_004939508.4	TRANK1	0.962034
MSTRG.31594.7	XM_004939508.4	TRANK1	0.975387
MSTRG.31594.7	XM_004939508.4	TRANK1	0.992156
MSTRG.31594.7	XM_004939508.4	TRANK1	0.99742
MSTRG.31594.7	XM_004939508.4	TRANK1	0.964911
MSTRG.31594.7	XM_004939508.4	TRANK1	0.98125
MSTRG.31594.7	XM_004939508.4	TRANK1	0.952943
MSTRG.31594.7	XM_004939508.4	TRANK1	0.969299
MSTRG.31594.7	XM_004939508.4	TRANK1	0.960078
MSTRG.31594.7	XM_004939508.4	TRANK1	0.986837
MSTRG.31594.7	XM_004939508.4	TRANK1	0.966919
MSTRG.31594.7	XM_004939508.4	TRANK1	0.972103
MSTRG.31594.7	XM_004939508.4	TRANK1	0.97244
MSTRG.31594.7	XM_004939508.4	TRANK1	0.954539
MSTRG.31594.7	XM_004939508.4	TRANK1	0.959638
MSTRG.31594.7	XM_004939508.4	TRANK1	0.991915
MSTRG.31594.7	XM_004939508.4	TRANK1	0.979894
MSTRG.31594.7	XM_025152373.2	OSBPL6	1
MSTRG.31594.7	XM_025152373.2	OSBPL6	0.998768
MSTRG.31594.7	XM_025152373.2	OSBPL6	0.961796
MSTRG.31594.7	XM_025152373.2	OSBPL6	0.965315
MSTRG.31594.7	XM_025152373.2	OSBPL6	0.999997
MSTRG.31594.7	XM_025152373.2	OSBPL6	1
MSTRG.31594.7	XM_025152373.2	OSBPL6	0.981736
MSTRG.31594.7	XM_025152373.2	OSBPL6	0.999505
MSTRG.31594.7	XM_025152373.2	OSBPL6	1
MSTRG.31594.7	XM_025152373.2	OSBPL6	0.968237
MSTRG.31594.7	XM_025152373.2	OSBPL6	1
MSTRG.31594.7	XM_025152373.2	OSBPL6	0.993135
MSTRG.31594.7	XM_025152373.2	OSBPL6	0.978002
MSTRG.31594.7	XM_025152373.2	OSBPL6	0.961397
MSTRG.31594.7	XM_025152373.2	OSBPL6	0.952741
MSTRG.31594.7	XM_025152373.2	OSBPL6	0.980695
MSTRG.31594.7	XM_025152373.2	OSBPL6	1
MSTRG.31594.7	XM_040706288.1	TSPAN3	0.953773
MSTRG.31594.7	XM_040706288.1	TSPAN3	0.957129
MSTRG.31594.7	XM_040706288.1	TSPAN3	0.957279
MSTRG.31594.7	XM_040706288.1	TSPAN3	0.951367
MSTRG.31594.7	XM_040706288.1	TSPAN3	0.953773
MSTRG.31594.7	XM_040706288.1	TSPAN3	0.953773
MSTRG.31594.7	XM_040706288.1	TSPAN3	0.953773
MSTRG.31594.7	XM_040706288.1	TSPAN3	0.953773
MSTRG.31594.7	XM_040706288.1	TSPAN3	0.951234
MSTRG.31594.7	XM_040706288.1	TSPAN3	0.972
MSTRG.31594.7	XM_040706288.1	TSPAN3	0.986153
MSTRG.31594.7	XM_040706288.1	TSPAN3	0.953773
MSTRG.31594.7	XM_040706288.1	TSPAN3	0.953773
MSTRG.31594.7	XM_040706288.1	TSPAN3	0.95305
MSTRG.31594.7	XM_040706288.1	TSPAN3	0.953773
MSTRG.31594.7	XM_040706288.1	TSPAN3	0.951904
MSTRG.31594.7	XM_040706288.1	TSPAN3	0.953773
MSTRG.31594.7	XM_040652364.1	ANP32E	0.999926
MSTRG.31594.7	XM_040652364.1	ANP32E	0.96134
MSTRG.31594.7	XM_040652364.1	ANP32E	1
MSTRG.31594.7	XM_040652364.1	ANP32E	0.98951
MSTRG.31594.7	XM_040652364.1	ANP32E	0.950221
MSTRG.31594.7	XM_040652364.1	ANP32E	1
MSTRG.31594.7	XM_040652364.1	ANP32E	0.965047
MSTRG.31594.7	XM_040652364.1	ANP32E	1
MSTRG.31594.7	XM_040652364.1	ANP32E	0.962502
MSTRG.31594.7	XM_040652364.1	ANP32E	0.999964
MSTRG.31594.7	XM_040652364.1	ANP32E	1
MSTRG.31594.7	XM_040652364.1	ANP32E	0.976735
MSTRG.31594.7	XM_040652364.1	ANP32E	0.960295
MSTRG.31594.7	XM_040652364.1	ANP32E	0.979234
MSTRG.31594.7	XM_040652364.1	ANP32E	1
MSTRG.31594.7	XM_040652364.1	ANP32E	1
MSTRG.31594.7	XM_040652364.1	ANP32E	0.995333
MSTRG.31594.7	XM_040652364.1	ANP32E	1
MSTRG.31594.7	XM_040652364.1	ANP32E	0.99521
MSTRG.31594.7	XM_040652364.1	ANP32E	0.997969
MSTRG.31594.7	XM_040652364.1	ANP32E	0.968038
MSTRG.31594.7	XM_040652364.1	ANP32E	1
MSTRG.31594.7	XM_040652364.1	ANP32E	0.979154
MSTRG.31594.7	XM_040652364.1	ANP32E	0.99992
MSTRG.31594.7	XM_040652364.1	ANP32E	0.999665
MSTRG.31594.7	XM_040652364.1	ANP32E	1
MSTRG.31594.7	XM_040652364.1	ANP32E	1
MSTRG.31594.7	XM_040652364.1	ANP32E	0.958191
MSTRG.31594.7	XM_040652364.1	ANP32E	0.957688
MSTRG.31594.7	XM_040652364.1	ANP32E	0.999929
MSTRG.31594.7	XM_025144636.2	PAX5	0.995669
MSTRG.31594.7	XM_025144636.2	PAX5	0.983369
MSTRG.31594.7	XM_025144636.2	PAX5	0.995392
MSTRG.31594.7	XM_025144636.2	PAX5	1
MSTRG.31594.7	XM_025144636.2	PAX5	0.999948
MSTRG.31594.7	XM_025144636.2	PAX5	1
MSTRG.31594.7	XM_025144636.2	PAX5	0.982594
MSTRG.31594.7	XM_025144636.2	PAX5	0.99998
MSTRG.31594.7	XM_025144636.2	PAX5	0.999571
MSTRG.31594.7	XM_025144636.2	PAX5	0.966516
MSTRG.31594.7	XM_025144636.2	PAX5	0.974621
MSTRG.31594.7	XM_025144636.2	PAX5	0.987758
MSTRG.31594.7	XM_025144636.2	PAX5	0.982317
MSTRG.31594.7	XM_025144636.2	PAX5	1
MSTRG.31594.7	XM_025144636.2	PAX5	1
MSTRG.31594.7	XM_015299752.3	UNC13A	0.99446
MSTRG.31594.7	XM_015299752.3	UNC13A	0.981935
MSTRG.31594.7	XM_015299752.3	UNC13A	0.994346
MSTRG.31594.7	XM_015299752.3	UNC13A	0.999241
MSTRG.31594.7	XM_015299752.3	UNC13A	0.99914
MSTRG.31594.7	XM_015299752.3	UNC13A	0.999241
MSTRG.31594.7	XM_015299752.3	UNC13A	0.981899
MSTRG.31594.7	XM_015299752.3	UNC13A	0.99917
MSTRG.31594.7	XM_015299752.3	UNC13A	0.998125
MSTRG.31594.7	XM_015299752.3	UNC13A	0.96011
MSTRG.31594.7	XM_015299752.3	UNC13A	0.962433
MSTRG.31594.7	XM_015299752.3	UNC13A	0.977913
MSTRG.31594.7	XM_015299752.3	UNC13A	0.985475
MSTRG.31594.7	XM_015299752.3	UNC13A	0.980981
MSTRG.31594.7	XM_015299752.3	UNC13A	0.999241
MSTRG.31594.7	XM_015299752.3	UNC13A	0.999241
MSTRG.31594.7	XM_004935920.4	LOC422051	0.972885
MSTRG.31594.7	XM_040686933.1	TPD52	0.999366
MSTRG.31594.7	XM_040686933.1	TPD52	0.99832
MSTRG.31594.7	XM_040686933.1	TPD52	0.961195
MSTRG.31594.7	XM_040686933.1	TPD52	0.978715
MSTRG.31594.7	XM_040686933.1	TPD52	0.996199
MSTRG.31594.7	XM_040686933.1	TPD52	0.996793
MSTRG.31594.7	XM_040686933.1	TPD52	0.999366
MSTRG.31594.7	XM_040686933.1	TPD52	0.999366
MSTRG.31594.7	XM_040686933.1	TPD52	0.999366
MSTRG.31594.7	XM_040686933.1	TPD52	0.958812
MSTRG.31594.7	XM_040686933.1	TPD52	0.999366
MSTRG.31594.7	XM_040686933.1	TPD52	0.99283
MSTRG.31594.7	XM_040686933.1	TPD52	0.995726
MSTRG.31594.7	XM_040686933.1	TPD52	0.968709
MSTRG.31594.7	XM_040686933.1	TPD52	0.999366
MSTRG.31594.7	XM_040686933.1	TPD52	0.98604
MSTRG.31594.7	XM_040686933.1	TPD52	0.999366
MSTRG.31594.7	XM_040686933.1	TPD52	0.999297
MSTRG.31594.7	XM_040686933.1	TPD52	0.999366
MSTRG.31594.7	XM_040686933.1	TPD52	0.960457
MSTRG.31594.7	XM_040686933.1	TPD52	0.999083
MSTRG.31594.7	XM_040686933.1	TPD52	0.999366
MSTRG.31594.7	XM_015294362.3	HSD3B1	0.984659
MSTRG.31594.7	XM_015294362.3	HSD3B1	0.982465
MSTRG.31594.7	XM_015294362.3	HSD3B1	0.961875
MSTRG.31594.7	XM_015294362.3	HSD3B1	0.982465
MSTRG.31594.7	XM_015294362.3	HSD3B1	0.975198
MSTRG.31594.7	XM_015294362.3	HSD3B1	0.982465
MSTRG.31594.7	XM_015294362.3	HSD3B1	0.982232
MSTRG.31594.7	XM_015294362.3	HSD3B1	0.982465
MSTRG.31594.7	XM_015294362.3	HSD3B1	0.986953
MSTRG.31594.7	XM_015294362.3	HSD3B1	0.985984
MSTRG.31594.7	XM_015294362.3	HSD3B1	0.957338
MSTRG.31594.7	XM_015294362.3	HSD3B1	0.982465
MSTRG.31594.7	XM_015294362.3	HSD3B1	0.982465
MSTRG.31594.7	XM_015294362.3	HSD3B1	0.97563
MSTRG.31594.7	XM_015294362.3	HSD3B1	0.982465
MSTRG.31594.7	XM_015294362.3	HSD3B1	0.980387
MSTRG.31594.7	XM_015294362.3	HSD3B1	0.978256
MSTRG.31594.7	XM_015294362.3	HSD3B1	0.982465
MSTRG.31594.7	XM_015294362.3	HSD3B1	0.952664
MSTRG.31594.7	XM_015294362.3	HSD3B1	0.95253
MSTRG.31594.7	XM_015294362.3	HSD3B1	0.982
MSTRG.31594.7	XM_015294362.3	HSD3B1	0.981532
MSTRG.31594.7	XM_015294362.3	HSD3B1	0.982465
MSTRG.31594.7	XM_015294362.3	HSD3B1	0.982465
MSTRG.31594.7	XM_015294362.3	HSD3B1	0.982118
MSTRG.31594.7	XM_040704259.1	MGAT5	0.954238
MSTRG.31594.7	XM_025142394.2	NCOA3	0.953632
MSTRG.31594.7	NM_001031386.1	CIR1	0.960146
MSTRG.31594.7	NM_001031386.1	CIR1	0.952676
MSTRG.31594.7	XM_040648977.1	TNC	0.999766
MSTRG.31594.7	XM_040648977.1	TNC	1
MSTRG.31594.7	XM_040648977.1	TNC	0.999936
MSTRG.31594.7	XM_040648977.1	TNC	1
MSTRG.31594.7	XM_040648977.1	TNC	0.981463
MSTRG.31594.7	XM_040648977.1	TNC	1
MSTRG.31594.7	XM_040648977.1	TNC	1
MSTRG.31594.7	XM_040648977.1	TNC	0.990104
MSTRG.31594.7	XM_040648977.1	TNC	0.97428
MSTRG.31594.7	XM_040648977.1	TNC	0.972579
MSTRG.31594.7	XM_040648977.1	TNC	0.96247
MSTRG.31594.7	XM_040648977.1	TNC	0.971391
MSTRG.31594.7	XM_040648977.1	TNC	0.989754
MSTRG.31594.7	NM_001031498.1	AVPR1B	0.986336
MSTRG.31594.7	NM_001031498.1	AVPR1B	0.974901
MSTRG.31594.7	NM_001031498.1	AVPR1B	0.995048
MSTRG.31594.7	NM_001031498.1	AVPR1B	0.976118
MSTRG.31594.7	NM_001031498.1	AVPR1B	0.973128
MSTRG.31594.7	NM_001031498.1	AVPR1B	0.955002
MSTRG.31594.7	NM_001031498.1	AVPR1B	0.992492
MSTRG.31594.7	NM_001031498.1	AVPR1B	0.978082
MSTRG.31594.7	NM_001031498.1	AVPR1B	0.983916
MSTRG.31594.7	NM_001031498.1	AVPR1B	0.960442
MSTRG.31594.7	NM_001031498.1	AVPR1B	0.99485
MSTRG.31594.7	NM_001031498.1	AVPR1B	0.981436
MSTRG.31594.7	NM_001031498.1	AVPR1B	0.995365
MSTRG.31594.7	NM_001031498.1	AVPR1B	0.964346
MSTRG.31594.7	NM_001031498.1	AVPR1B	0.980168
MSTRG.31594.7	NM_001031498.1	AVPR1B	0.978248
MSTRG.31594.7	NM_001031498.1	AVPR1B	0.971712
MSTRG.31594.7	NM_001031498.1	AVPR1B	0.98926
MSTRG.31594.7	NM_001031498.1	AVPR1B	0.95771
MSTRG.31594.7	NM_001031498.1	AVPR1B	0.951982
MSTRG.31594.7	NM_001031498.1	AVPR1B	0.974868
MSTRG.31594.7	XM_040705599.1	MBNL1	0.951313
MSTRG.31594.7	XM_419432.6	PPP2R5A	0.958441
MSTRG.31594.7	XM_040656707.1	LOC425238	0.999214
MSTRG.31594.7	XM_040656707.1	LOC425238	0.95902
MSTRG.31594.7	XM_040656707.1	LOC425238	0.999364
MSTRG.31594.7	XM_040656707.1	LOC425238	0.989728
MSTRG.31594.7	XM_040656707.1	LOC425238	0.999364
MSTRG.31594.7	XM_040656707.1	LOC425238	0.961374
MSTRG.31594.7	XM_040656707.1	LOC425238	0.999364
MSTRG.31594.7	XM_040656707.1	LOC425238	0.96089
MSTRG.31594.7	XM_040656707.1	LOC425238	0.9996
MSTRG.31594.7	XM_040656707.1	LOC425238	0.999364
MSTRG.31594.7	XM_040656707.1	LOC425238	0.972347
MSTRG.31594.7	XM_040656707.1	LOC425238	0.95731
MSTRG.31594.7	XM_040656707.1	LOC425238	0.985135
MSTRG.31594.7	XM_040656707.1	LOC425238	0.999364
MSTRG.31594.7	XM_040656707.1	LOC425238	0.999364
MSTRG.31594.7	XM_040656707.1	LOC425238	0.994101
MSTRG.31594.7	XM_040656707.1	LOC425238	0.999364
MSTRG.31594.7	XM_040656707.1	LOC425238	0.997445
MSTRG.31594.7	XM_040656707.1	LOC425238	0.996888
MSTRG.31594.7	XM_040656707.1	LOC425238	0.965849
MSTRG.31594.7	XM_040656707.1	LOC425238	0.999364
MSTRG.31594.7	XM_040656707.1	LOC425238	0.977983
MSTRG.31594.7	XM_040656707.1	LOC425238	0.999254
MSTRG.31594.7	XM_040656707.1	LOC425238	0.998868
MSTRG.31594.7	XM_040656707.1	LOC425238	0.999364
MSTRG.31594.7	XM_040656707.1	LOC425238	0.999364
MSTRG.31594.7	XM_040656707.1	LOC425238	0.967164
MSTRG.31594.7	XM_040656707.1	LOC425238	0.954436
MSTRG.31594.7	XM_040656707.1	LOC425238	0.999427
MSTRG.31594.7	XM_025155097.2	TRAF7	0.961172
MSTRG.31594.7	XM_025155097.2	TRAF7	0.956207
MSTRG.31594.7	XM_025155097.2	TRAF7	0.967467
MSTRG.31594.7	XM_025155097.2	TRAF7	0.955989
MSTRG.31594.7	XM_025155097.2	TRAF7	0.951378
MSTRG.31594.7	XM_025155097.2	TRAF7	0.953491
MSTRG.31594.7	XM_025155097.2	TRAF7	0.955935
MSTRG.31594.7	XM_025155097.2	TRAF7	0.96003
MSTRG.31594.7	XM_025155097.2	TRAF7	0.959724
MSTRG.31594.7	XM_025155097.2	TRAF7	0.976058
MSTRG.31594.7	XM_025155097.2	TRAF7	0.958546
MSTRG.31594.7	XM_040648654.1	LOC107050659	0.962519
MSTRG.31594.7	XM_040648654.1	LOC107050659	0.954844
MSTRG.31594.7	XM_040702043.1	BCL11B	0.96494
MSTRG.31594.7	XM_040702043.1	BCL11B	0.994545
MSTRG.31594.7	XM_040702043.1	BCL11B	0.974476
MSTRG.31594.7	XM_040702043.1	BCL11B	0.995698
MSTRG.31594.7	XM_040702043.1	BCL11B	0.99807
MSTRG.31594.7	XM_040702043.1	BCL11B	0.993275
MSTRG.31594.7	XM_040702043.1	BCL11B	1
MSTRG.31594.7	XM_040702043.1	BCL11B	0.983795
MSTRG.31594.7	XM_040702043.1	BCL11B	1
MSTRG.31594.7	XM_040702043.1	BCL11B	1
MSTRG.31594.7	XM_040702043.1	BCL11B	0.976676
MSTRG.31594.7	XM_040702043.1	BCL11B	0.966922
MSTRG.31594.7	XM_040702043.1	BCL11B	1
MSTRG.31594.7	XM_040702043.1	BCL11B	0.999998
MSTRG.31594.7	XM_040702043.1	BCL11B	0.995452
MSTRG.31594.7	XM_040702043.1	BCL11B	0.966366
MSTRG.31594.7	XM_040702043.1	BCL11B	1
MSTRG.31594.7	XM_040702043.1	BCL11B	0.998776
MSTRG.31594.7	XM_040702043.1	BCL11B	0.994733
MSTRG.31594.7	XM_040702043.1	BCL11B	1
MSTRG.31594.7	XM_040702043.1	BCL11B	0.963581
MSTRG.31594.7	XM_040702043.1	BCL11B	0.95652
MSTRG.31594.7	XM_040702043.1	BCL11B	0.995741
MSTRG.31594.7	XM_040702043.1	BCL11B	0.998933
MSTRG.31594.7	XM_040702043.1	BCL11B	1
MSTRG.31594.7	XM_040702043.1	BCL11B	1
MSTRG.31594.7	XM_040702043.1	BCL11B	1
MSTRG.31594.7	XM_040702043.1	BCL11B	0.965648
MSTRG.31594.7	XM_040702043.1	BCL11B	0.966919
MSTRG.31594.7	XM_040702043.1	BCL11B	1
MSTRG.31594.7	XM_025142991.2	MEAF6	0.956541
MSTRG.31594.7	XM_015291790.2	VEPH1	0.950288
MSTRG.31594.7	XM_040702120.1	MICAL2	0.952565
MSTRG.31594.7	XM_040706711.1	ANKRD34C	0.975103
MSTRG.31594.7	XM_040706711.1	ANKRD34C	0.978158
MSTRG.31594.7	XM_040706711.1	ANKRD34C	0.98655
MSTRG.31594.7	XM_040706711.1	ANKRD34C	0.974877
MSTRG.31594.7	XM_040706711.1	ANKRD34C	0.957321
MSTRG.31594.7	XM_040706711.1	ANKRD34C	0.954552
MSTRG.31594.7	XM_040706711.1	ANKRD34C	0.968919
MSTRG.31594.7	XM_040706711.1	ANKRD34C	0.986772
MSTRG.31594.7	XM_040706711.1	ANKRD34C	0.980923
MSTRG.31594.7	XM_040706711.1	ANKRD34C	0.970968
MSTRG.31594.7	XM_040706711.1	ANKRD34C	0.995868
MSTRG.31594.7	NM_001030979.1	ANKMY2	0.961305
MSTRG.31594.7	XM_040657040.1	LOC101750635	0.974637
MSTRG.31594.7	XM_040657040.1	LOC101750635	0.963719
MSTRG.31594.7	XM_040657040.1	LOC101750635	0.970591
MSTRG.31594.7	XM_040657040.1	LOC101750635	0.977344
MSTRG.31594.7	XM_040657040.1	LOC101750635	0.961895
MSTRG.31594.7	XM_040657040.1	LOC101750635	0.977344
MSTRG.31594.7	XM_040657040.1	LOC101750635	0.977344
MSTRG.31594.7	XM_040657040.1	LOC101750635	0.975888
MSTRG.31594.7	XM_040657040.1	LOC101750635	0.977926
MSTRG.31594.7	XM_040657040.1	LOC101750635	0.977344
MSTRG.31594.7	XM_040657040.1	LOC101750635	0.962449
MSTRG.31594.7	XM_040657040.1	LOC101750635	0.977344
MSTRG.31594.7	XM_040657040.1	LOC101750635	0.977344
MSTRG.31594.7	XM_040657040.1	LOC101750635	0.972152
MSTRG.31594.7	XM_040657040.1	LOC101750635	0.975544
MSTRG.31594.7	XM_040657040.1	LOC101750635	0.977344
MSTRG.31594.7	XM_040657040.1	LOC101750635	0.977344
MSTRG.31594.7	XM_040657040.1	LOC101750635	0.977367
MSTRG.31594.7	XM_040657040.1	LOC101750635	0.980338
MSTRG.31594.7	XM_040657040.1	LOC101750635	0.977293
MSTRG.31594.7	XM_040657040.1	LOC101750635	0.957437
MSTRG.31594.7	XM_040657040.1	LOC101750635	0.977344
MSTRG.31594.7	XM_040657040.1	LOC101750635	0.964699
MSTRG.31594.7	XM_040657040.1	LOC101750635	0.956677
MSTRG.31594.7	XM_040657040.1	LOC101750635	0.977344
MSTRG.31594.7	XM_040657040.1	LOC101750635	0.977344
MSTRG.31594.7	XM_040657040.1	LOC101750635	0.977344
MSTRG.31594.7	XM_040657040.1	LOC101750635	0.977344
MSTRG.31594.7	NM_001271144.1	NAT8B	0.967136
MSTRG.31594.7	NM_001271144.1	NAT8B	0.964343
MSTRG.31594.7	NM_001271144.1	NAT8B	0.951978
MSTRG.31594.7	XM_040650046.1	LAT2	0.995669
MSTRG.31594.7	XM_040650046.1	LAT2	0.983369
MSTRG.31594.7	XM_040650046.1	LAT2	0.995392
MSTRG.31594.7	XM_040650046.1	LAT2	1
MSTRG.31594.7	XM_040650046.1	LAT2	0.999948
MSTRG.31594.7	XM_040650046.1	LAT2	1
MSTRG.31594.7	XM_040650046.1	LAT2	0.982594
MSTRG.31594.7	XM_040650046.1	LAT2	0.99998
MSTRG.31594.7	XM_040650046.1	LAT2	0.999571
MSTRG.31594.7	XM_040650046.1	LAT2	0.966516
MSTRG.31594.7	XM_040650046.1	LAT2	0.974621
MSTRG.31594.7	XM_040650046.1	LAT2	0.987758
MSTRG.31594.7	XM_040650046.1	LAT2	0.982317
MSTRG.31594.7	XM_040650046.1	LAT2	1
MSTRG.31594.7	XM_040650046.1	LAT2	1
MSTRG.31594.7	NM_001030965.2	PRKAG2	0.954083
MSTRG.31594.7	XM_015275731.3	TMEM60	0.992858
MSTRG.31594.7	XM_015275731.3	TMEM60	0.99288
MSTRG.31594.7	XM_015275731.3	TMEM60	0.972139
MSTRG.31594.7	XM_015275731.3	TMEM60	0.990217
MSTRG.31594.7	XM_015275731.3	TMEM60	0.993866
MSTRG.31594.7	XM_015275731.3	TMEM60	0.992858
MSTRG.31594.7	XM_015275731.3	TMEM60	0.992858
MSTRG.31594.7	XM_015275731.3	TMEM60	0.992858
MSTRG.31594.7	XM_015275731.3	TMEM60	0.958787
MSTRG.31594.7	XM_015275731.3	TMEM60	0.992858
MSTRG.31594.7	XM_015275731.3	TMEM60	0.979981
MSTRG.31594.7	XM_015275731.3	TMEM60	0.986784
MSTRG.31594.7	XM_015275731.3	TMEM60	0.992858
MSTRG.31594.7	XM_015275731.3	TMEM60	0.984268
MSTRG.31594.7	XM_015275731.3	TMEM60	0.992858
MSTRG.31594.7	XM_015275731.3	TMEM60	0.992544
MSTRG.31594.7	XM_015275731.3	TMEM60	0.992858
MSTRG.31594.7	XM_015275731.3	TMEM60	0.962835
MSTRG.31594.7	XM_015275731.3	TMEM60	0.991979
MSTRG.31594.7	XM_015275731.3	TMEM60	0.992858
MSTRG.31594.7	XM_025149938.2	LOC100858944	0.962699
MSTRG.31594.7	XM_025149938.2	LOC100858944	1
MSTRG.31594.7	XM_025149938.2	LOC100858944	0.999999
MSTRG.31594.7	XM_025149938.2	LOC100858944	0.997119
MSTRG.31594.7	XM_025149938.2	LOC100858944	0.951383
MSTRG.31594.7	XM_025149938.2	LOC100858944	0.989666
MSTRG.31594.7	XM_025149938.2	LOC100858944	0.959064
MSTRG.31594.7	XM_025149938.2	LOC100858944	0.993923
MSTRG.31594.7	XM_025149938.2	LOC100858944	1
MSTRG.31594.7	XM_025149938.2	LOC100858944	1
MSTRG.31594.7	XM_025149938.2	LOC100858944	1
MSTRG.31594.7	XM_025149938.2	LOC100858944	0.962607
MSTRG.31594.7	XM_025149938.2	LOC100858944	0.991484
MSTRG.31594.7	XM_025149938.2	LOC100858944	0.999756
MSTRG.31594.7	XM_025149938.2	LOC100858944	0.990791
MSTRG.31594.7	XM_025149938.2	LOC100858944	1
MSTRG.31594.7	XM_025143645.2	POGZ	0.958416
MSTRG.31594.7	XM_025143645.2	POGZ	0.990083
MSTRG.31594.7	XM_025143645.2	POGZ	0.969744
MSTRG.31594.7	XM_025143645.2	POGZ	0.995752
MSTRG.31594.7	XM_025143645.2	POGZ	0.998199
MSTRG.31594.7	XM_025143645.2	POGZ	0.986738
MSTRG.31594.7	XM_025143645.2	POGZ	0.997939
MSTRG.31594.7	XM_025143645.2	POGZ	0.979029
MSTRG.31594.7	XM_025143645.2	POGZ	0.997939
MSTRG.31594.7	XM_025143645.2	POGZ	0.997939
MSTRG.31594.7	XM_025143645.2	POGZ	0.968118
MSTRG.31594.7	XM_025143645.2	POGZ	0.961834
MSTRG.31594.7	XM_025143645.2	POGZ	0.997939
MSTRG.31594.7	XM_025143645.2	POGZ	0.997901
MSTRG.31594.7	XM_025143645.2	POGZ	0.992211
MSTRG.31594.7	XM_025143645.2	POGZ	0.958501
MSTRG.31594.7	XM_025143645.2	POGZ	0.997939
MSTRG.31594.7	XM_025143645.2	POGZ	0.995218
MSTRG.31594.7	XM_025143645.2	POGZ	0.99267
MSTRG.31594.7	XM_025143645.2	POGZ	0.997939
MSTRG.31594.7	XM_025143645.2	POGZ	0.96129
MSTRG.31594.7	XM_025143645.2	POGZ	0.95217
MSTRG.31594.7	XM_025143645.2	POGZ	0.960541
MSTRG.31594.7	XM_025143645.2	POGZ	0.996041
MSTRG.31594.7	XM_025143645.2	POGZ	0.951
MSTRG.31594.7	XM_025143645.2	POGZ	0.997727
MSTRG.31594.7	XM_025143645.2	POGZ	0.997939
MSTRG.31594.7	XM_025143645.2	POGZ	0.997939
MSTRG.31594.7	XM_025143645.2	POGZ	0.997943
MSTRG.31594.7	XM_025143645.2	POGZ	0.952615
MSTRG.31594.7	XM_025143645.2	POGZ	0.97771
MSTRG.31594.7	XM_025143645.2	POGZ	0.997939
MSTRG.31594.7	XM_040705118.1	ZNF644	0.974639
MSTRG.31594.7	XM_418790.6	NPHP3	0.959164
MSTRG.31594.7	XM_015294548.3	GDE1	0.965114
MSTRG.31594.7	XM_015294548.3	GDE1	0.973431
MSTRG.31594.7	XM_015294548.3	GDE1	0.971787
MSTRG.31594.7	XM_015294548.3	GDE1	0.954087
MSTRG.31594.7	XM_015294548.3	GDE1	0.951547
MSTRG.31594.7	XM_004938156.4	GDAP2	0.95828
MSTRG.31594.7	NM_001030616.1	THG1L	-0.951701
MSTRG.31594.7	XM_015286285.3	TMEM80	0.972441
MSTRG.31594.7	XM_025153442.2	LOC107054152	0.995608
MSTRG.31594.7	NM_001277373.1	SERHL	-0.950139
MSTRG.31594.7	XM_015278092.2	CEP68	-0.956717
MSTRG.31594.7	XM_040650225.1	LOC121106517	1
MSTRG.31594.7	XM_040650225.1	LOC121106517	0.998768
MSTRG.31594.7	XM_040650225.1	LOC121106517	0.961796
MSTRG.31594.7	XM_040650225.1	LOC121106517	0.965315
MSTRG.31594.7	XM_040650225.1	LOC121106517	0.999997
MSTRG.31594.7	XM_040650225.1	LOC121106517	1
MSTRG.31594.7	XM_040650225.1	LOC121106517	0.981736
MSTRG.31594.7	XM_040650225.1	LOC121106517	0.999505
MSTRG.31594.7	XM_040650225.1	LOC121106517	1
MSTRG.31594.7	XM_040650225.1	LOC121106517	0.968237
MSTRG.31594.7	XM_040650225.1	LOC121106517	1
MSTRG.31594.7	XM_040650225.1	LOC121106517	0.993135
MSTRG.31594.7	XM_040650225.1	LOC121106517	0.978002
MSTRG.31594.7	XM_040650225.1	LOC121106517	0.961397
MSTRG.31594.7	XM_040650225.1	LOC121106517	0.952741
MSTRG.31594.7	XM_040650225.1	LOC121106517	0.980695
MSTRG.31594.7	XM_040650225.1	LOC121106517	1
MSTRG.31594.7	XM_040704934.1	LOC121111394	0.973563
MSTRG.31594.7	XM_040704934.1	LOC121111394	0.955056
MSTRG.31594.7	XM_040704934.1	LOC121111394	0.953144
MSTRG.31594.7	XM_025149110.2	AGBL5	0.96769
MSTRG.31594.7	XM_025149110.2	AGBL5	0.969727
MSTRG.31594.7	XM_025149110.2	AGBL5	0.968872
MSTRG.31594.7	XM_025149110.2	AGBL5	0.965102
MSTRG.31594.7	XM_025149110.2	AGBL5	0.961939
MSTRG.31594.7	XM_025149110.2	AGBL5	0.96769
MSTRG.31594.7	XM_025149110.2	AGBL5	0.96769
MSTRG.31594.7	XM_025149110.2	AGBL5	0.96769
MSTRG.31594.7	XM_025149110.2	AGBL5	0.96769
MSTRG.31594.7	XM_025149110.2	AGBL5	0.969556
MSTRG.31594.7	XM_025149110.2	AGBL5	0.983393
MSTRG.31594.7	XM_025149110.2	AGBL5	0.959331
MSTRG.31594.7	XM_025149110.2	AGBL5	0.980168
MSTRG.31594.7	XM_025149110.2	AGBL5	0.96769
MSTRG.31594.7	XM_025149110.2	AGBL5	0.96769
MSTRG.31594.7	XM_025149110.2	AGBL5	0.967221
MSTRG.31594.7	XM_025149110.2	AGBL5	0.96769
MSTRG.31594.7	XM_025149110.2	AGBL5	0.966438
MSTRG.31594.7	XM_025149110.2	AGBL5	0.96769
MSTRG.31594.7	XM_004943462.4	KCNMB2	0.968573
MSTRG.31594.7	XM_004943462.4	KCNMB2	0.999613
MSTRG.31594.7	XM_004943462.4	KCNMB2	0.959376
MSTRG.31594.7	XM_004943462.4	KCNMB2	1
MSTRG.31594.7	XM_004943462.4	KCNMB2	0.952587
MSTRG.31594.7	XM_004943462.4	KCNMB2	0.959143
MSTRG.31594.7	XM_004943462.4	KCNMB2	1
MSTRG.31594.7	XM_004943462.4	KCNMB2	1
MSTRG.31594.7	XM_004943462.4	KCNMB2	1
MSTRG.31594.7	XM_004943462.4	KCNMB2	1
MSTRG.31594.7	XM_004943462.4	KCNMB2	1
MSTRG.31594.7	XM_004943462.4	KCNMB2	0.992188
MSTRG.31594.7	XM_004943462.4	KCNMB2	1
MSTRG.31594.7	XM_004943462.4	KCNMB2	0.963428
MSTRG.31594.7	XM_004943462.4	KCNMB2	1
MSTRG.31594.7	XM_004943462.4	KCNMB2	0.985288
MSTRG.31594.7	XM_004943462.4	KCNMB2	0.965899
MSTRG.31594.7	XM_004943462.4	KCNMB2	1
MSTRG.31594.7	XM_004943462.4	KCNMB2	1
MSTRG.31594.7	XM_004943462.4	KCNMB2	0.99962
MSTRG.31594.7	XM_015299361.3	LOC771308	0.962699
MSTRG.31594.7	XM_015299361.3	LOC771308	1
MSTRG.31594.7	XM_015299361.3	LOC771308	0.999999
MSTRG.31594.7	XM_015299361.3	LOC771308	0.997119
MSTRG.31594.7	XM_015299361.3	LOC771308	0.951383
MSTRG.31594.7	XM_015299361.3	LOC771308	0.989666
MSTRG.31594.7	XM_015299361.3	LOC771308	0.959064
MSTRG.31594.7	XM_015299361.3	LOC771308	0.993923
MSTRG.31594.7	XM_015299361.3	LOC771308	1
MSTRG.31594.7	XM_015299361.3	LOC771308	1
MSTRG.31594.7	XM_015299361.3	LOC771308	1
MSTRG.31594.7	XM_015299361.3	LOC771308	0.962607
MSTRG.31594.7	XM_015299361.3	LOC771308	0.991484
MSTRG.31594.7	XM_015299361.3	LOC771308	0.999756
MSTRG.31594.7	XM_015299361.3	LOC771308	0.990791
MSTRG.31594.7	XM_015299361.3	LOC771308	1
MSTRG.31594.7	NM_204492.1	PTPRU	-0.969475
MSTRG.31594.7	XM_015283712.3	RSPH9	0.951459
MSTRG.31594.7	XM_040703335.1	SLC11A1	0.962723
MSTRG.31594.7	XM_040647211.1	COL23A1	0.95877
MSTRG.31594.7	XM_040647211.1	COL23A1	0.954641
MSTRG.31594.7	XM_025145362.2	LOC107050177	0.975115
MSTRG.31594.7	XM_015288583.3	LDB1	0.996882
MSTRG.31594.7	XM_015288583.3	LDB1	0.99441
MSTRG.31594.7	XM_015288583.3	LDB1	0.951827
MSTRG.31594.7	XM_015288583.3	LDB1	0.961932
MSTRG.31594.7	XM_015288583.3	LDB1	0.997033
MSTRG.31594.7	XM_015288583.3	LDB1	0.996882
MSTRG.31594.7	XM_015288583.3	LDB1	0.97889
MSTRG.31594.7	XM_015288583.3	LDB1	0.996867
MSTRG.31594.7	XM_015288583.3	LDB1	0.996882
MSTRG.31594.7	XM_015288583.3	LDB1	0.958093
MSTRG.31594.7	XM_015288583.3	LDB1	0.996882
MSTRG.31594.7	XM_015288583.3	LDB1	0.991038
MSTRG.31594.7	XM_015288583.3	LDB1	0.97285
MSTRG.31594.7	XM_015288583.3	LDB1	0.963197
MSTRG.31594.7	XM_015288583.3	LDB1	0.952676
MSTRG.31594.7	XM_015288583.3	LDB1	0.9787
MSTRG.31594.7	XM_015288583.3	LDB1	0.996882
MSTRG.31594.7	XM_001231624.6	TMEM167B	0.975414
MSTRG.31594.7	XM_015292558.2	COX4I1	0.966658
MSTRG.31594.7	XM_040701024.1	NRXN3	0.993172
MSTRG.31594.7	XM_040701024.1	NRXN3	0.986296
MSTRG.31594.7	NM_205052.1	CD72	0.994802
MSTRG.31594.7	NM_205052.1	CD72	0.959204
MSTRG.31594.7	NM_205052.1	CD72	1
MSTRG.31594.7	NM_205052.1	CD72	1
MSTRG.31594.7	NM_205052.1	CD72	0.980233
MSTRG.31594.7	NM_205052.1	CD72	0.987702
MSTRG.31594.7	NM_205052.1	CD72	0.9909
MSTRG.31594.7	NM_205052.1	CD72	0.958906
MSTRG.31594.7	NM_205052.1	CD72	0.98234
MSTRG.31594.7	NM_205052.1	CD72	0.994596
MSTRG.31594.7	NM_205052.1	CD72	0.991388
MSTRG.31594.7	NM_205052.1	CD72	1
MSTRG.31594.7	NM_205052.1	CD72	1
MSTRG.31594.7	NM_205052.1	CD72	1
MSTRG.31594.7	NM_205052.1	CD72	1
MSTRG.31594.7	NM_205052.1	CD72	0.98929
MSTRG.31594.7	NM_205052.1	CD72	0.993591
MSTRG.31594.7	NM_205052.1	CD72	1
MSTRG.31594.7	NM_205052.1	CD72	1
MSTRG.31594.7	NM_205052.1	CD72	1
MSTRG.31594.7	NM_205052.1	CD72	0.988494
MSTRG.31594.7	NM_205052.1	CD72	1
MSTRG.31594.7	NM_205052.1	CD72	1
MSTRG.31594.7	NM_205052.1	CD72	0.995536
MSTRG.31594.7	NM_205052.1	CD72	0.97302
MSTRG.31594.7	NM_001012846.2	ACSBG2	0.968453
MSTRG.31594.7	NM_001012846.2	ACSBG2	0.979615
MSTRG.31594.7	NM_001012846.2	ACSBG2	0.95906
MSTRG.31594.7	NM_001012846.2	ACSBG2	0.954183
MSTRG.31594.7	NM_001012846.2	ACSBG2	0.966672
MSTRG.31594.7	NM_001012846.2	ACSBG2	0.971265
MSTRG.31594.7	NM_001012846.2	ACSBG2	0.965081
MSTRG.31594.7	NM_001012846.2	ACSBG2	0.979459
MSTRG.31594.7	NM_001012846.2	ACSBG2	0.959467
MSTRG.31594.7	NM_001012846.2	ACSBG2	0.964299
MSTRG.31594.7	NM_001012846.2	ACSBG2	0.994065
MSTRG.31594.7	NM_001012846.2	ACSBG2	0.957486
MSTRG.31594.7	NM_001012846.2	ACSBG2	0.9959
MSTRG.31594.7	XM_025153912.2	ACSBG1	1
MSTRG.31594.7	XM_025153912.2	ACSBG1	0.998768
MSTRG.31594.7	XM_025153912.2	ACSBG1	0.961796
MSTRG.31594.7	XM_025153912.2	ACSBG1	0.965315
MSTRG.31594.7	XM_025153912.2	ACSBG1	0.999997
MSTRG.31594.7	XM_025153912.2	ACSBG1	1
MSTRG.31594.7	XM_025153912.2	ACSBG1	0.981736
MSTRG.31594.7	XM_025153912.2	ACSBG1	0.999505
MSTRG.31594.7	XM_025153912.2	ACSBG1	1
MSTRG.31594.7	XM_025153912.2	ACSBG1	0.968237
MSTRG.31594.7	XM_025153912.2	ACSBG1	1
MSTRG.31594.7	XM_025153912.2	ACSBG1	0.993135
MSTRG.31594.7	XM_025153912.2	ACSBG1	0.978002
MSTRG.31594.7	XM_025153912.2	ACSBG1	0.961397
MSTRG.31594.7	XM_025153912.2	ACSBG1	0.952741
MSTRG.31594.7	XM_025153912.2	ACSBG1	0.980695
MSTRG.31594.7	XM_025153912.2	ACSBG1	1
MSTRG.31594.7	XM_040704124.1	MAP2	0.995159
MSTRG.31594.7	XM_040698481.1	AIG1	0.977283
MSTRG.31594.7	XM_040698481.1	AIG1	0.956356
MSTRG.31594.7	XM_040698481.1	AIG1	0.968131
MSTRG.31594.7	XM_040698481.1	AIG1	0.981747
MSTRG.31594.7	XM_040698481.1	AIG1	0.955068
MSTRG.31594.7	XM_040698481.1	AIG1	0.954279
MSTRG.31594.7	XM_040656221.1	LOC121108514	0.96494
MSTRG.31594.7	XM_040656221.1	LOC121108514	0.994545
MSTRG.31594.7	XM_040656221.1	LOC121108514	0.974476
MSTRG.31594.7	XM_040656221.1	LOC121108514	0.995698
MSTRG.31594.7	XM_040656221.1	LOC121108514	0.99807
MSTRG.31594.7	XM_040656221.1	LOC121108514	0.993275
MSTRG.31594.7	XM_040656221.1	LOC121108514	1
MSTRG.31594.7	XM_040656221.1	LOC121108514	0.983795
MSTRG.31594.7	XM_040656221.1	LOC121108514	1
MSTRG.31594.7	XM_040656221.1	LOC121108514	1
MSTRG.31594.7	XM_040656221.1	LOC121108514	0.976676
MSTRG.31594.7	XM_040656221.1	LOC121108514	0.966922
MSTRG.31594.7	XM_040656221.1	LOC121108514	1
MSTRG.31594.7	XM_040656221.1	LOC121108514	0.999998
MSTRG.31594.7	XM_040656221.1	LOC121108514	0.995452
MSTRG.31594.7	XM_040656221.1	LOC121108514	0.966366
MSTRG.31594.7	XM_040656221.1	LOC121108514	1
MSTRG.31594.7	XM_040656221.1	LOC121108514	0.998776
MSTRG.31594.7	XM_040656221.1	LOC121108514	0.994733
MSTRG.31594.7	XM_040656221.1	LOC121108514	1
MSTRG.31594.7	XM_040656221.1	LOC121108514	0.963581
MSTRG.31594.7	XM_040656221.1	LOC121108514	0.95652
MSTRG.31594.7	XM_040656221.1	LOC121108514	0.995741
MSTRG.31594.7	XM_040656221.1	LOC121108514	0.998933
MSTRG.31594.7	XM_040656221.1	LOC121108514	1
MSTRG.31594.7	XM_040656221.1	LOC121108514	1
MSTRG.31594.7	XM_040656221.1	LOC121108514	1
MSTRG.31594.7	XM_040656221.1	LOC121108514	0.965648
MSTRG.31594.7	XM_040656221.1	LOC121108514	0.966919
MSTRG.31594.7	XM_040656221.1	LOC121108514	1
MSTRG.31594.7	XM_040697740.1	NCAPD2	0.97299
MSTRG.31594.7	XM_040697740.1	NCAPD2	0.969571
MSTRG.31594.7	XM_040703553.1	KALRN	0.997494
MSTRG.31594.7	XM_040703553.1	KALRN	0.978652
MSTRG.31594.7	XM_040703553.1	KALRN	0.996215
MSTRG.31594.7	XM_040703553.1	KALRN	0.998322
MSTRG.31594.7	XM_040703553.1	KALRN	0.963694
MSTRG.31594.7	XM_040703553.1	KALRN	0.998322
MSTRG.31594.7	XM_040703553.1	KALRN	0.9882
MSTRG.31594.7	XM_040703553.1	KALRN	0.998322
MSTRG.31594.7	XM_040703553.1	KALRN	0.997559
MSTRG.31594.7	XM_040703553.1	KALRN	0.998061
MSTRG.31594.7	XM_040703553.1	KALRN	0.998322
MSTRG.31594.7	XM_040703553.1	KALRN	0.996711
MSTRG.31594.7	XM_040703553.1	KALRN	0.998322
MSTRG.31594.7	XM_040703553.1	KALRN	0.998322
MSTRG.31594.7	XM_040703553.1	KALRN	0.995628
MSTRG.31594.7	XM_040703553.1	KALRN	0.998671
MSTRG.31594.7	XM_040703553.1	KALRN	0.998322
MSTRG.31594.7	XM_040703553.1	KALRN	0.998322
MSTRG.31594.7	XM_040703553.1	KALRN	0.998229
MSTRG.31594.7	XM_040703553.1	KALRN	0.986742
MSTRG.31594.7	XM_040703553.1	KALRN	0.998451
MSTRG.31594.7	XM_040703553.1	KALRN	0.989407
MSTRG.31594.7	XM_040703553.1	KALRN	0.986842
MSTRG.31594.7	XM_040703553.1	KALRN	0.998322
MSTRG.31594.7	XM_040703553.1	KALRN	0.992451
MSTRG.31594.7	XM_040703553.1	KALRN	0.998322
MSTRG.31594.7	XM_040703553.1	KALRN	0.965954
MSTRG.31594.7	XM_040703553.1	KALRN	0.998322
MSTRG.31594.7	XM_040703553.1	KALRN	0.998322
MSTRG.31594.7	XM_040703553.1	KALRN	0.998322
MSTRG.31594.7	NM_001281490.1	LOC420160	0.953454
MSTRG.31594.7	NM_001281490.1	LOC420160	0.970123
MSTRG.31594.7	NM_001281490.1	LOC420160	0.974357
MSTRG.31594.7	NM_001281490.1	LOC420160	0.951696
MSTRG.31594.7	XM_040695770.1	KIAA1217	0.96769
MSTRG.31594.7	XM_423726.7	SAFB	0.95911
MSTRG.31594.7	XM_040653262.1	RUNDC3A	0.973907
MSTRG.31594.7	XM_040703121.1	KIF20B	1
MSTRG.31594.7	XM_040703121.1	KIF20B	0.998768
MSTRG.31594.7	XM_040703121.1	KIF20B	0.961796
MSTRG.31594.7	XM_040703121.1	KIF20B	0.965315
MSTRG.31594.7	XM_040703121.1	KIF20B	0.999997
MSTRG.31594.7	XM_040703121.1	KIF20B	1
MSTRG.31594.7	XM_040703121.1	KIF20B	0.981736
MSTRG.31594.7	XM_040703121.1	KIF20B	0.999505
MSTRG.31594.7	XM_040703121.1	KIF20B	1
MSTRG.31594.7	XM_040703121.1	KIF20B	0.968237
MSTRG.31594.7	XM_040703121.1	KIF20B	1
MSTRG.31594.7	XM_040703121.1	KIF20B	0.993135
MSTRG.31594.7	XM_040703121.1	KIF20B	0.978002
MSTRG.31594.7	XM_040703121.1	KIF20B	0.961397
MSTRG.31594.7	XM_040703121.1	KIF20B	0.952741
MSTRG.31594.7	XM_040703121.1	KIF20B	0.980695
MSTRG.31594.7	XM_040703121.1	KIF20B	1
MSTRG.31594.7	XM_040650027.1	ELN	-0.950159
MSTRG.31594.7	NM_205477.1	MYH9	0.960042
MSTRG.31594.7	XM_025144542.2	HNRNPKL	0.979745
MSTRG.31594.7	XM_040698923.1	OSTC	0.977849
MSTRG.31594.7	XM_040698028.1	CMSS1	0.980639
MSTRG.31594.7	XM_015300417.3	LOC107049046	0.993411
MSTRG.31594.7	XM_015300417.3	LOC107049046	0.989851
MSTRG.31594.7	XM_015300417.3	LOC107049046	0.971532
MSTRG.31594.7	XM_015300417.3	LOC107049046	0.99336
MSTRG.31594.7	XM_015300417.3	LOC107049046	0.993411
MSTRG.31594.7	XM_015300417.3	LOC107049046	0.975826
MSTRG.31594.7	XM_015300417.3	LOC107049046	0.991913
MSTRG.31594.7	XM_015300417.3	LOC107049046	0.993411
MSTRG.31594.7	XM_015300417.3	LOC107049046	0.963041
MSTRG.31594.7	XM_015300417.3	LOC107049046	0.993411
MSTRG.31594.7	XM_015300417.3	LOC107049046	0.985387
MSTRG.31594.7	XM_015300417.3	LOC107049046	0.964999
MSTRG.31594.7	XM_015300417.3	LOC107049046	0.964998
MSTRG.31594.7	XM_015300417.3	LOC107049046	0.958957
MSTRG.31594.7	XM_015300417.3	LOC107049046	0.970103
MSTRG.31594.7	XM_015300417.3	LOC107049046	0.993411
MSTRG.31594.7	XM_040699269.1	LOC100859468	0.962122
MSTRG.31594.7	XM_040699269.1	LOC100859468	0.972647
MSTRG.31594.7	XM_040699269.1	LOC100859468	0.955785
MSTRG.31594.7	XM_040699269.1	LOC100859468	0.961981
MSTRG.31594.7	XM_040699269.1	LOC100859468	0.958307
MSTRG.31594.7	XM_040649162.1	MAMDC4	0.961883
MSTRG.31594.7	XM_004948616.4	DHX58	0.989438
MSTRG.31594.7	XM_004948616.4	DHX58	0.979074
MSTRG.31594.7	XM_004948616.4	DHX58	-0.958818
MSTRG.31594.7	XM_004948616.4	DHX58	0.996452
MSTRG.31594.7	XM_004948616.4	DHX58	0.977547
MSTRG.31594.7	XM_004948616.4	DHX58	0.962305
MSTRG.31594.7	XM_004948616.4	DHX58	0.972239
MSTRG.31594.7	XM_004948616.4	DHX58	0.971561
MSTRG.31594.7	XM_004948616.4	DHX58	0.961501
MSTRG.31594.7	XM_004948616.4	DHX58	0.984603
MSTRG.31594.7	XM_004948616.4	DHX58	0.993819
MSTRG.31594.7	XM_004948616.4	DHX58	0.961949
MSTRG.31594.7	XM_004948616.4	DHX58	0.985655
MSTRG.31594.7	XM_004948616.4	DHX58	0.959747
MSTRG.31594.7	XM_004948616.4	DHX58	0.970037
MSTRG.31594.7	XM_004948616.4	DHX58	0.995756
MSTRG.31594.7	XM_004948616.4	DHX58	0.989184
MSTRG.31594.7	XM_004948616.4	DHX58	0.953709
MSTRG.31594.7	XM_004948616.4	DHX58	0.997428
MSTRG.31594.7	XM_004948616.4	DHX58	0.997692
MSTRG.31594.7	XM_004948616.4	DHX58	0.994609
MSTRG.31594.7	XM_004948616.4	DHX58	0.962805
MSTRG.31594.7	XM_004948616.4	DHX58	0.972214
MSTRG.31594.7	XM_004948616.4	DHX58	0.953345
MSTRG.31594.7	XM_004948616.4	DHX58	0.975087
MSTRG.31594.7	NM_213575.1	MID1IP1	0.971927
MSTRG.31594.7	XM_004945067.4	PDXDC1	0.987013
MSTRG.31594.7	XM_004945067.4	PDXDC1	0.960606
MSTRG.31594.7	XM_004945067.4	PDXDC1	0.986474
MSTRG.31594.7	XM_004945067.4	PDXDC1	0.987498
MSTRG.31594.7	XM_004945067.4	PDXDC1	0.962305
MSTRG.31594.7	XM_004945067.4	PDXDC1	0.987498
MSTRG.31594.7	XM_004945067.4	PDXDC1	0.991859
MSTRG.31594.7	XM_004945067.4	PDXDC1	0.987498
MSTRG.31594.7	XM_004945067.4	PDXDC1	0.986052
MSTRG.31594.7	XM_004945067.4	PDXDC1	0.987002
MSTRG.31594.7	XM_004945067.4	PDXDC1	0.987498
MSTRG.31594.7	XM_004945067.4	PDXDC1	0.994463
MSTRG.31594.7	XM_004945067.4	PDXDC1	0.987498
MSTRG.31594.7	XM_004945067.4	PDXDC1	0.987498
MSTRG.31594.7	XM_004945067.4	PDXDC1	0.988897
MSTRG.31594.7	XM_004945067.4	PDXDC1	0.992368
MSTRG.31594.7	XM_004945067.4	PDXDC1	0.987498
MSTRG.31594.7	XM_004945067.4	PDXDC1	0.987498
MSTRG.31594.7	XM_004945067.4	PDXDC1	0.987312
MSTRG.31594.7	XM_004945067.4	PDXDC1	0.971539
MSTRG.31594.7	XM_004945067.4	PDXDC1	0.987755
MSTRG.31594.7	XM_004945067.4	PDXDC1	0.995967
MSTRG.31594.7	XM_004945067.4	PDXDC1	0.989288
MSTRG.31594.7	XM_004945067.4	PDXDC1	0.987498
MSTRG.31594.7	XM_004945067.4	PDXDC1	0.991739
MSTRG.31594.7	XM_004945067.4	PDXDC1	0.987498
MSTRG.31594.7	XM_004945067.4	PDXDC1	0.974502
MSTRG.31594.7	XM_004945067.4	PDXDC1	0.987498
MSTRG.31594.7	XM_004945067.4	PDXDC1	0.987498
MSTRG.31594.7	XM_004945067.4	PDXDC1	0.987498
MSTRG.31594.7	XM_015299819.3	ACSBG2	0.966812
MSTRG.31594.7	XM_419831.7	MANEA	0.961505
MSTRG.31594.7	XM_426083.7	DSG2	0.957035
MSTRG.31594.7	XM_419086.7	BLOC1S4	0.954158
MSTRG.31594.7	XM_040656918.1	LOC121108771	0.961402
MSTRG.31594.7	XM_040702395.1	H2AFY2	0.976048
MSTRG.31594.7	XM_040702395.1	H2AFY2	0.951947
MSTRG.31594.7	XM_040702395.1	H2AFY2	0.955114
MSTRG.31594.7	XM_015275342.3	CHEK2	0.953858
MSTRG.31594.7	XM_040696054.1	ARPP21	0.960308
MSTRG.31594.7	XM_040696054.1	ARPP21	0.970261
MSTRG.31594.7	XM_040696054.1	ARPP21	0.951701
MSTRG.31594.7	XM_040695765.1	SEC22C	0.983986
MSTRG.31594.7	XM_040695765.1	SEC22C	0.962565
MSTRG.31594.7	XM_040695765.1	SEC22C	0.961363
MSTRG.31594.7	XM_040695765.1	SEC22C	0.961363
MSTRG.31594.7	XM_040695765.1	SEC22C	0.961363
MSTRG.31594.7	XM_040695765.1	SEC22C	0.961363
MSTRG.31594.7	XM_040695765.1	SEC22C	0.961363
MSTRG.31594.7	XM_040695765.1	SEC22C	0.961363
MSTRG.31594.7	XM_040695765.1	SEC22C	0.961363
MSTRG.31594.7	XM_040695765.1	SEC22C	0.967049
MSTRG.31594.7	XM_040695765.1	SEC22C	0.982725
MSTRG.31594.7	XM_040695765.1	SEC22C	0.961363
MSTRG.31594.7	XM_040695765.1	SEC22C	0.989107
MSTRG.23849.83	XM_040705019.1	CACNA1E	0.973587
MSTRG.23849.83	XM_040705019.1	CACNA1E	0.983739
MSTRG.23849.83	XM_040705019.1	CACNA1E	0.973587
MSTRG.23849.83	XM_040705019.1	CACNA1E	0.979515
MSTRG.23849.83	XM_040705019.1	CACNA1E	0.980544
MSTRG.23849.83	XM_040705019.1	CACNA1E	0.973587
MSTRG.23849.83	XM_040705019.1	CACNA1E	0.975186
MSTRG.23849.83	XM_040705019.1	CACNA1E	0.971896
MSTRG.23849.83	XM_040705019.1	CACNA1E	0.973587
MSTRG.23849.83	XM_040705019.1	CACNA1E	0.973587
MSTRG.23849.83	XM_040705019.1	CACNA1E	0.96648
MSTRG.23849.83	XM_040705019.1	CACNA1E	0.97289
MSTRG.23849.83	XM_015286460.3	ADM	0.953653
MSTRG.23849.83	XM_015286460.3	ADM	0.971351
MSTRG.23849.83	XM_015286460.3	ADM	0.98525
MSTRG.23849.83	XM_015286460.3	ADM	0.994733
MSTRG.23849.83	XM_015286460.3	ADM	0.961608
MSTRG.23849.83	XM_015286460.3	ADM	0.965603
MSTRG.23849.83	XM_015286460.3	ADM	0.955061
MSTRG.23849.83	XM_015286460.3	ADM	0.969541
MSTRG.23849.83	XM_015286460.3	ADM	0.98403
MSTRG.23849.83	XM_015286460.3	ADM	0.981122
MSTRG.23849.83	XM_015286460.3	ADM	0.955401
MSTRG.23849.83	XM_015286460.3	ADM	0.969863
MSTRG.23849.83	XM_015286460.3	ADM	0.95517
MSTRG.23849.83	XM_015286460.3	ADM	0.986409
MSTRG.23849.83	XM_015286460.3	ADM	0.978791
MSTRG.23849.83	XM_015286460.3	ADM	0.960774
MSTRG.23849.83	XM_015286460.3	ADM	0.996567
MSTRG.23849.83	XM_015286460.3	ADM	0.994929
MSTRG.23849.83	XM_015286460.3	ADM	0.993211
MSTRG.23849.83	XM_015286460.3	ADM	0.971245
MSTRG.23849.83	XM_015286460.3	ADM	0.96015
MSTRG.23849.83	XM_015286460.3	ADM	0.973972
MSTRG.23849.83	XM_015281511.3	SRGAP1	0.962699
MSTRG.23849.83	XM_015281511.3	SRGAP1	1
MSTRG.23849.83	XM_015281511.3	SRGAP1	0.999999
MSTRG.23849.83	XM_015281511.3	SRGAP1	0.997119
MSTRG.23849.83	XM_015281511.3	SRGAP1	0.951383
MSTRG.23849.83	XM_015281511.3	SRGAP1	0.989666
MSTRG.23849.83	XM_015281511.3	SRGAP1	0.959064
MSTRG.23849.83	XM_015281511.3	SRGAP1	0.993923
MSTRG.23849.83	XM_015281511.3	SRGAP1	1
MSTRG.23849.83	XM_015281511.3	SRGAP1	1
MSTRG.23849.83	XM_015281511.3	SRGAP1	1
MSTRG.23849.83	XM_015281511.3	SRGAP1	0.962607
MSTRG.23849.83	XM_015281511.3	SRGAP1	0.991484
MSTRG.23849.83	XM_015281511.3	SRGAP1	0.999756
MSTRG.23849.83	XM_015281511.3	SRGAP1	0.990791
MSTRG.23849.83	XM_015281511.3	SRGAP1	1
MSTRG.23849.83	XM_015292399.3	NKD1	0.976301
MSTRG.23849.83	XM_004946503.4	RHBDD2	0.953
MSTRG.23849.83	NM_001319011.1	LOC769232	0.967672
MSTRG.23849.83	NM_001319011.1	LOC769232	0.984191
MSTRG.23849.83	NM_001319011.1	LOC769232	0.972175
MSTRG.23849.83	NM_001319011.1	LOC769232	0.953455
MSTRG.23849.83	NM_001319011.1	LOC769232	0.974784
MSTRG.23849.83	XM_004935848.4	NUGGC	0.973332
MSTRG.23849.83	XM_040703990.1	PCNT	0.962699
MSTRG.23849.83	XM_040703990.1	PCNT	1
MSTRG.23849.83	XM_040703990.1	PCNT	0.999999
MSTRG.23849.83	XM_040703990.1	PCNT	0.997119
MSTRG.23849.83	XM_040703990.1	PCNT	0.951383
MSTRG.23849.83	XM_040703990.1	PCNT	0.989666
MSTRG.23849.83	XM_040703990.1	PCNT	0.959064
MSTRG.23849.83	XM_040703990.1	PCNT	0.993923
MSTRG.23849.83	XM_040703990.1	PCNT	1
MSTRG.23849.83	XM_040703990.1	PCNT	1
MSTRG.23849.83	XM_040703990.1	PCNT	1
MSTRG.23849.83	XM_040703990.1	PCNT	0.962607
MSTRG.23849.83	XM_040703990.1	PCNT	0.991484
MSTRG.23849.83	XM_040703990.1	PCNT	0.999756
MSTRG.23849.83	XM_040703990.1	PCNT	0.990791
MSTRG.23849.83	XM_040703990.1	PCNT	1
MSTRG.23849.83	XM_040696852.1	TBP	0.950262
MSTRG.23849.83	XM_040696852.1	TBP	0.950449
MSTRG.23849.83	XM_040696852.1	TBP	0.969694
MSTRG.23849.83	XM_040696852.1	TBP	0.968122
MSTRG.23849.83	XM_040696852.1	TBP	0.958064
MSTRG.23849.83	XM_040696852.1	TBP	0.958098
MSTRG.23849.83	XM_040696852.1	TBP	0.958128
MSTRG.23849.83	XM_040696852.1	TBP	0.950262
MSTRG.23849.83	XM_040696852.1	TBP	0.950262
MSTRG.23849.83	XM_040696852.1	TBP	0.950262
MSTRG.23849.83	XM_040696852.1	TBP	0.955726
MSTRG.23849.83	XM_040696852.1	TBP	0.958852
MSTRG.23849.83	XM_040696852.1	TBP	0.955199
MSTRG.23849.83	XM_040696852.1	TBP	0.950262
MSTRG.23849.83	NM_001001757.1	CYP2C23b	0.959821
MSTRG.23849.83	XM_040647966.1	ARVCF	0.962699
MSTRG.23849.83	XM_040647966.1	ARVCF	1
MSTRG.23849.83	XM_040647966.1	ARVCF	0.999999
MSTRG.23849.83	XM_040647966.1	ARVCF	0.997119
MSTRG.23849.83	XM_040647966.1	ARVCF	0.951383
MSTRG.23849.83	XM_040647966.1	ARVCF	0.989666
MSTRG.23849.83	XM_040647966.1	ARVCF	0.959064
MSTRG.23849.83	XM_040647966.1	ARVCF	0.993923
MSTRG.23849.83	XM_040647966.1	ARVCF	1
MSTRG.23849.83	XM_040647966.1	ARVCF	1
MSTRG.23849.83	XM_040647966.1	ARVCF	1
MSTRG.23849.83	XM_040647966.1	ARVCF	0.962607
MSTRG.23849.83	XM_040647966.1	ARVCF	0.991484
MSTRG.23849.83	XM_040647966.1	ARVCF	0.999756
MSTRG.23849.83	XM_040647966.1	ARVCF	0.990791
MSTRG.23849.83	XM_040647966.1	ARVCF	1
MSTRG.23849.83	XM_040704544.1	RALGPS2	0.997977
MSTRG.23849.83	XM_040704544.1	RALGPS2	0.996366
MSTRG.23849.83	XM_040704544.1	RALGPS2	0.996195
MSTRG.23849.83	XM_040704544.1	RALGPS2	0.996366
MSTRG.23849.83	XM_040704544.1	RALGPS2	0.979737
MSTRG.23849.83	XM_040704544.1	RALGPS2	0.996366
MSTRG.23849.83	XM_040704544.1	RALGPS2	0.996366
MSTRG.23849.83	XM_040704544.1	RALGPS2	0.984307
MSTRG.23849.83	XM_040704544.1	RALGPS2	0.96834
MSTRG.23849.83	XM_040704544.1	RALGPS2	0.986951
MSTRG.23849.83	XM_040704544.1	RALGPS2	0.977191
MSTRG.23849.83	XM_040704544.1	RALGPS2	0.96337
MSTRG.23849.83	XM_040704544.1	RALGPS2	0.998319
MSTRG.23849.83	XM_015284516.3	ATG5	0.970435
MSTRG.23849.83	XM_015284516.3	ATG5	0.955743
MSTRG.23849.83	XM_015284516.3	ATG5	0.980583
MSTRG.23849.83	XM_015284516.3	ATG5	0.975783
MSTRG.23849.83	XM_025146874.2	DCUN1D5	0.950225
MSTRG.23849.83	XM_015287662.3	MIA2	-0.969879
MSTRG.23849.83	XM_040656813.1	HNRNPC	0.953589
MSTRG.23849.83	XM_025154798.2	FSTL4	0.958919
MSTRG.23849.83	XM_025154798.2	FSTL4	0.961445
MSTRG.23849.83	XM_040654827.1	RACGAP1	0.999352
MSTRG.23849.83	XM_040654827.1	RACGAP1	0.987563
MSTRG.23849.83	XM_040654827.1	RACGAP1	0.998389
MSTRG.23849.83	XM_040654827.1	RACGAP1	0.999811
MSTRG.23849.83	XM_040654827.1	RACGAP1	0.957696
MSTRG.23849.83	XM_040654827.1	RACGAP1	0.999811
MSTRG.23849.83	XM_040654827.1	RACGAP1	0.984648
MSTRG.23849.83	XM_040654827.1	RACGAP1	0.999811
MSTRG.23849.83	XM_040654827.1	RACGAP1	0.999412
MSTRG.23849.83	XM_040654827.1	RACGAP1	0.999846
MSTRG.23849.83	XM_040654827.1	RACGAP1	0.999811
MSTRG.23849.83	XM_040654827.1	RACGAP1	0.995646
MSTRG.23849.83	XM_040654827.1	RACGAP1	0.999811
MSTRG.23849.83	XM_040654827.1	RACGAP1	0.999811
MSTRG.23849.83	XM_040654827.1	RACGAP1	0.997316
MSTRG.23849.83	XM_040654827.1	RACGAP1	0.999339
MSTRG.23849.83	XM_040654827.1	RACGAP1	0.999811
MSTRG.23849.83	XM_040654827.1	RACGAP1	0.999811
MSTRG.23849.83	XM_040654827.1	RACGAP1	0.999768
MSTRG.23849.83	XM_040654827.1	RACGAP1	0.989568
MSTRG.23849.83	XM_040654827.1	RACGAP1	0.999782
MSTRG.23849.83	XM_040654827.1	RACGAP1	0.983846
MSTRG.23849.83	XM_040654827.1	RACGAP1	0.982019
MSTRG.23849.83	XM_040654827.1	RACGAP1	0.999811
MSTRG.23849.83	XM_040654827.1	RACGAP1	0.950626
MSTRG.23849.83	XM_040654827.1	RACGAP1	0.991427
MSTRG.23849.83	XM_040654827.1	RACGAP1	0.999811
MSTRG.23849.83	XM_040654827.1	RACGAP1	0.962702
MSTRG.23849.83	XM_040654827.1	RACGAP1	0.999811
MSTRG.23849.83	XM_040654827.1	RACGAP1	0.999811
MSTRG.23849.83	XM_040654827.1	RACGAP1	0.999811
MSTRG.23849.83	XM_015299748.3	UNC13A	0.999926
MSTRG.23849.83	XM_015299748.3	UNC13A	0.96134
MSTRG.23849.83	XM_015299748.3	UNC13A	1
MSTRG.23849.83	XM_015299748.3	UNC13A	0.98951
MSTRG.23849.83	XM_015299748.3	UNC13A	0.950221
MSTRG.23849.83	XM_015299748.3	UNC13A	1
MSTRG.23849.83	XM_015299748.3	UNC13A	0.965047
MSTRG.23849.83	XM_015299748.3	UNC13A	1
MSTRG.23849.83	XM_015299748.3	UNC13A	0.962502
MSTRG.23849.83	XM_015299748.3	UNC13A	0.999964
MSTRG.23849.83	XM_015299748.3	UNC13A	1
MSTRG.23849.83	XM_015299748.3	UNC13A	0.976735
MSTRG.23849.83	XM_015299748.3	UNC13A	0.960295
MSTRG.23849.83	XM_015299748.3	UNC13A	0.979234
MSTRG.23849.83	XM_015299748.3	UNC13A	1
MSTRG.23849.83	XM_015299748.3	UNC13A	1
MSTRG.23849.83	XM_015299748.3	UNC13A	0.995333
MSTRG.23849.83	XM_015299748.3	UNC13A	1
MSTRG.23849.83	XM_015299748.3	UNC13A	0.99521
MSTRG.23849.83	XM_015299748.3	UNC13A	0.997969
MSTRG.23849.83	XM_015299748.3	UNC13A	0.968038
MSTRG.23849.83	XM_015299748.3	UNC13A	1
MSTRG.23849.83	XM_015299748.3	UNC13A	0.979154
MSTRG.23849.83	XM_015299748.3	UNC13A	0.99992
MSTRG.23849.83	XM_015299748.3	UNC13A	0.999665
MSTRG.23849.83	XM_015299748.3	UNC13A	1
MSTRG.23849.83	XM_015299748.3	UNC13A	1
MSTRG.23849.83	XM_015299748.3	UNC13A	0.958191
MSTRG.23849.83	XM_015299748.3	UNC13A	0.957688
MSTRG.23849.83	XM_015299748.3	UNC13A	0.999929
MSTRG.23849.83	XM_015275800.3	KIF21A	0.980234
MSTRG.23849.83	XM_040649518.1	CD300LG	0.957702
MSTRG.23849.83	XM_040657329.1	ERCC2	0.961392
MSTRG.23849.83	XM_040657329.1	ERCC2	0.972054
MSTRG.23849.83	XM_040698975.1	PDE5A	0.955957
MSTRG.23849.83	XM_040650158.1	KIAA0753	0.999375
MSTRG.23849.83	XM_040650158.1	KIAA0753	0.981972
MSTRG.23849.83	XM_040650158.1	KIAA0753	0.993359
MSTRG.23849.83	XM_040650158.1	KIAA0753	0.998333
MSTRG.23849.83	XM_040650158.1	KIAA0753	0.998208
MSTRG.23849.83	XM_040650158.1	KIAA0753	0.998333
MSTRG.23849.83	XM_040650158.1	KIAA0753	0.977399
MSTRG.23849.83	XM_040650158.1	KIAA0753	0.998238
MSTRG.23849.83	XM_040650158.1	KIAA0753	0.998707
MSTRG.23849.83	XM_040650158.1	KIAA0753	0.965046
MSTRG.23849.83	XM_040650158.1	KIAA0753	0.963071
MSTRG.23849.83	XM_040650158.1	KIAA0753	0.983994
MSTRG.23849.83	XM_040650158.1	KIAA0753	0.991435
MSTRG.23849.83	XM_040650158.1	KIAA0753	0.998333
MSTRG.23849.83	XM_040650158.1	KIAA0753	0.998333
MSTRG.23849.83	XM_040656977.1	LOC121108840	0.989376
MSTRG.23849.83	XM_015284164.3	NUDT4	0.968276
MSTRG.23849.83	XM_025149808.2	ADGRL3	1
MSTRG.23849.83	XM_025149808.2	ADGRL3	0.998768
MSTRG.23849.83	XM_025149808.2	ADGRL3	0.961796
MSTRG.23849.83	XM_025149808.2	ADGRL3	0.965315
MSTRG.23849.83	XM_025149808.2	ADGRL3	0.999997
MSTRG.23849.83	XM_025149808.2	ADGRL3	1
MSTRG.23849.83	XM_025149808.2	ADGRL3	0.981736
MSTRG.23849.83	XM_025149808.2	ADGRL3	0.999505
MSTRG.23849.83	XM_025149808.2	ADGRL3	1
MSTRG.23849.83	XM_025149808.2	ADGRL3	0.968237
MSTRG.23849.83	XM_025149808.2	ADGRL3	1
MSTRG.23849.83	XM_025149808.2	ADGRL3	0.993135
MSTRG.23849.83	XM_025149808.2	ADGRL3	0.978002
MSTRG.23849.83	XM_025149808.2	ADGRL3	0.961397
MSTRG.23849.83	XM_025149808.2	ADGRL3	0.952741
MSTRG.23849.83	XM_025149808.2	ADGRL3	0.980695
MSTRG.23849.83	XM_025149808.2	ADGRL3	1
MSTRG.23849.83	XM_040698386.1	NHSL1	0.999926
MSTRG.23849.83	XM_040698386.1	NHSL1	0.96134
MSTRG.23849.83	XM_040698386.1	NHSL1	1
MSTRG.23849.83	XM_040698386.1	NHSL1	0.98951
MSTRG.23849.83	XM_040698386.1	NHSL1	0.950221
MSTRG.23849.83	XM_040698386.1	NHSL1	1
MSTRG.23849.83	XM_040698386.1	NHSL1	0.965047
MSTRG.23849.83	XM_040698386.1	NHSL1	1
MSTRG.23849.83	XM_040698386.1	NHSL1	0.962502
MSTRG.23849.83	XM_040698386.1	NHSL1	0.999964
MSTRG.23849.83	XM_040698386.1	NHSL1	1
MSTRG.23849.83	XM_040698386.1	NHSL1	0.976735
MSTRG.23849.83	XM_040698386.1	NHSL1	0.960295
MSTRG.23849.83	XM_040698386.1	NHSL1	0.979234
MSTRG.23849.83	XM_040698386.1	NHSL1	1
MSTRG.23849.83	XM_040698386.1	NHSL1	1
MSTRG.23849.83	XM_040698386.1	NHSL1	0.995333
MSTRG.23849.83	XM_040698386.1	NHSL1	1
MSTRG.23849.83	XM_040698386.1	NHSL1	0.99521
MSTRG.23849.83	XM_040698386.1	NHSL1	0.997969
MSTRG.23849.83	XM_040698386.1	NHSL1	0.968038
MSTRG.23849.83	XM_040698386.1	NHSL1	1
MSTRG.23849.83	XM_040698386.1	NHSL1	0.979154
MSTRG.23849.83	XM_040698386.1	NHSL1	0.99992
MSTRG.23849.83	XM_040698386.1	NHSL1	0.999665
MSTRG.23849.83	XM_040698386.1	NHSL1	1
MSTRG.23849.83	XM_040698386.1	NHSL1	1
MSTRG.23849.83	XM_040698386.1	NHSL1	0.958191
MSTRG.23849.83	XM_040698386.1	NHSL1	0.957688
MSTRG.23849.83	XM_040698386.1	NHSL1	0.999929
MSTRG.23849.83	XM_040698635.1	TMSB15B	0.951393
MSTRG.23849.83	NM_204587.2	MYH7B	0.981735
MSTRG.23849.83	NM_204587.2	MYH7B	0.961424
MSTRG.23849.83	NM_204587.2	MYH7B	0.966044
MSTRG.23849.83	XM_015292046.3	EPS8	0.962222
MSTRG.23849.83	XM_040650213.1	LOC121107202	0.962825
MSTRG.23849.83	XM_040703404.1	GTF3C3	1
MSTRG.23849.83	XM_040703404.1	GTF3C3	0.998768
MSTRG.23849.83	XM_040703404.1	GTF3C3	0.961796
MSTRG.23849.83	XM_040703404.1	GTF3C3	0.965315
MSTRG.23849.83	XM_040703404.1	GTF3C3	0.999997
MSTRG.23849.83	XM_040703404.1	GTF3C3	1
MSTRG.23849.83	XM_040703404.1	GTF3C3	0.981736
MSTRG.23849.83	XM_040703404.1	GTF3C3	0.999505
MSTRG.23849.83	XM_040703404.1	GTF3C3	1
MSTRG.23849.83	XM_040703404.1	GTF3C3	0.968237
MSTRG.23849.83	XM_040703404.1	GTF3C3	1
MSTRG.23849.83	XM_040703404.1	GTF3C3	0.993135
MSTRG.23849.83	XM_040703404.1	GTF3C3	0.978002
MSTRG.23849.83	XM_040703404.1	GTF3C3	0.961397
MSTRG.23849.83	XM_040703404.1	GTF3C3	0.952741
MSTRG.23849.83	XM_040703404.1	GTF3C3	0.980695
MSTRG.23849.83	XM_040703404.1	GTF3C3	1
MSTRG.23849.83	XM_040703859.1	PLCD4	0.952342
MSTRG.23849.83	XM_040703859.1	PLCD4	0.950144
MSTRG.23849.83	XM_015288354.3	FAS	0.995669
MSTRG.23849.83	XM_015288354.3	FAS	0.983369
MSTRG.23849.83	XM_015288354.3	FAS	0.995392
MSTRG.23849.83	XM_015288354.3	FAS	1
MSTRG.23849.83	XM_015288354.3	FAS	0.999948
MSTRG.23849.83	XM_015288354.3	FAS	1
MSTRG.23849.83	XM_015288354.3	FAS	0.982594
MSTRG.23849.83	XM_015288354.3	FAS	0.99998
MSTRG.23849.83	XM_015288354.3	FAS	0.999571
MSTRG.23849.83	XM_015288354.3	FAS	0.966516
MSTRG.23849.83	XM_015288354.3	FAS	0.974621
MSTRG.23849.83	XM_015288354.3	FAS	0.987758
MSTRG.23849.83	XM_015288354.3	FAS	0.982317
MSTRG.23849.83	XM_015288354.3	FAS	1
MSTRG.23849.83	XM_015288354.3	FAS	1
MSTRG.23849.83	XM_040651869.1	LOC107057415	0.999657
MSTRG.23849.83	XM_040651869.1	LOC107057415	0.987403
MSTRG.23849.83	XM_040651869.1	LOC107057415	0.998754
[truncated: 7,808 more rows]

## Sheet: 36hpi
trans target genes of DELs (36 hpi)
lncRNA ID	mRNA ID	mRNA Gene ID	Pearson correlation
MSTRG.3808.1	XM_004937668.4	WBP11	0.954665
MSTRG.3808.1	NM_001001751.2	CYP3A5	0.959797
MSTRG.3808.1	NM_001001751.2	CYP3A5	0.974274
MSTRG.3808.1	NM_001001751.2	CYP3A5	0.960922
MSTRG.3808.1	NM_001001751.2	CYP3A5	0.97751
MSTRG.3808.1	NM_001001751.2	CYP3A5	0.956993
MSTRG.3808.1	NM_001001751.2	CYP3A5	0.958257
MSTRG.3808.1	XM_040656902.1	LOC121108765	0.956667
MSTRG.3808.1	XM_040649005.1	GARNL3	0.968628
MSTRG.3808.1	XM_040649005.1	GARNL3	0.967121
MSTRG.3808.1	XM_040649005.1	GARNL3	0.959614
MSTRG.3808.1	XM_040649005.1	GARNL3	0.953225
MSTRG.3808.1	XM_418021.7	SCUBE3	0.960986
MSTRG.3808.1	XM_418021.7	SCUBE3	0.994886
MSTRG.3808.1	XM_418021.7	SCUBE3	0.995597
MSTRG.3808.1	XM_418021.7	SCUBE3	0.954198
MSTRG.3808.1	XM_418021.7	SCUBE3	0.995597
MSTRG.3808.1	XM_418021.7	SCUBE3	0.995597
MSTRG.3808.1	XM_418021.7	SCUBE3	0.995597
MSTRG.3808.1	XM_418021.7	SCUBE3	0.995597
MSTRG.3808.1	XM_418021.7	SCUBE3	0.995597
MSTRG.3808.1	XM_418021.7	SCUBE3	0.986344
MSTRG.3808.1	XM_418021.7	SCUBE3	0.995597
MSTRG.3808.1	XM_418021.7	SCUBE3	0.96231
MSTRG.3808.1	XM_418021.7	SCUBE3	0.995597
MSTRG.3808.1	XM_418021.7	SCUBE3	0.978371
MSTRG.3808.1	XM_418021.7	SCUBE3	0.965505
MSTRG.3808.1	XM_418021.7	SCUBE3	0.995597
MSTRG.3808.1	XM_418021.7	SCUBE3	0.995597
MSTRG.3808.1	XM_418021.7	SCUBE3	0.994131
MSTRG.3808.1	XM_025143043.2	SESN2	0.952208
MSTRG.3808.1	XM_025143043.2	SESN2	0.955222
MSTRG.3808.1	XM_040701987.1	ABCD4	0.960112
MSTRG.3808.1	XM_015294381.3	HAO2	0.955253
MSTRG.3808.1	XM_040706521.1	CTXN2	0.998442
MSTRG.3808.1	XM_040706521.1	CTXN2	0.991251
MSTRG.3808.1	XM_040706521.1	CTXN2	0.997443
MSTRG.3808.1	XM_040706521.1	CTXN2	0.998971
MSTRG.3808.1	XM_040706521.1	CTXN2	0.951167
MSTRG.3808.1	XM_040706521.1	CTXN2	0.998971
MSTRG.3808.1	XM_040706521.1	CTXN2	0.979568
MSTRG.3808.1	XM_040706521.1	CTXN2	0.998971
MSTRG.3808.1	XM_040706521.1	CTXN2	0.998349
MSTRG.3808.1	XM_040706521.1	CTXN2	0.99934
MSTRG.3808.1	XM_040706521.1	CTXN2	0.998971
MSTRG.3808.1	XM_040706521.1	CTXN2	0.992269
MSTRG.3808.1	XM_040706521.1	CTXN2	0.998971
MSTRG.3808.1	XM_040706521.1	CTXN2	0.998971
MSTRG.3808.1	XM_040706521.1	CTXN2	0.99711
MSTRG.3808.1	XM_040706521.1	CTXN2	0.997475
MSTRG.3808.1	XM_040706521.1	CTXN2	0.998971
MSTRG.3808.1	XM_040706521.1	CTXN2	0.998971
MSTRG.3808.1	XM_040706521.1	CTXN2	0.998911
MSTRG.3808.1	XM_040706521.1	CTXN2	0.989571
MSTRG.3808.1	XM_040706521.1	CTXN2	0.998932
MSTRG.3808.1	XM_040706521.1	CTXN2	0.978854
MSTRG.3808.1	XM_040706521.1	CTXN2	0.975114
MSTRG.3808.1	XM_040706521.1	CTXN2	0.998971
MSTRG.3808.1	XM_040706521.1	CTXN2	0.953744
MSTRG.3808.1	XM_040706521.1	CTXN2	0.987372
MSTRG.3808.1	XM_040706521.1	CTXN2	0.998971
MSTRG.3808.1	XM_040706521.1	CTXN2	0.955498
MSTRG.3808.1	XM_040706521.1	CTXN2	0.998971
MSTRG.3808.1	XM_040706521.1	CTXN2	0.998971
MSTRG.3808.1	XM_040706521.1	CTXN2	0.998971
MSTRG.3808.1	XM_015298611.3	CLK2	0.988979
MSTRG.3808.1	XM_015298611.3	CLK2	0.966342
MSTRG.3808.1	XM_015298611.3	CLK2	0.988862
MSTRG.3808.1	XM_015298611.3	CLK2	0.970587
MSTRG.3808.1	XM_015298611.3	CLK2	0.988862
MSTRG.3808.1	XM_015298611.3	CLK2	0.956799
MSTRG.3808.1	XM_015298611.3	CLK2	0.988862
MSTRG.3808.1	XM_015298611.3	CLK2	0.98838
MSTRG.3808.1	XM_015298611.3	CLK2	0.988862
MSTRG.3808.1	XM_015298611.3	CLK2	0.979183
MSTRG.3808.1	XM_015298611.3	CLK2	0.957636
MSTRG.3808.1	XM_015298611.3	CLK2	0.988862
MSTRG.3808.1	XM_015298611.3	CLK2	0.988862
MSTRG.3808.1	XM_015298611.3	CLK2	0.983852
MSTRG.3808.1	XM_015298611.3	CLK2	0.988862
MSTRG.3808.1	XM_015298611.3	CLK2	0.981581
MSTRG.3808.1	XM_015298611.3	CLK2	0.9868
MSTRG.3808.1	XM_015298611.3	CLK2	0.985685
MSTRG.3808.1	XM_015298611.3	CLK2	0.988862
MSTRG.3808.1	XM_015298611.3	CLK2	0.990611
MSTRG.3808.1	XM_015298611.3	CLK2	0.988571
MSTRG.3808.1	XM_015298611.3	CLK2	0.991488
MSTRG.3808.1	XM_015298611.3	CLK2	0.988862
MSTRG.3808.1	XM_015298611.3	CLK2	0.988862
MSTRG.3808.1	XM_015298611.3	CLK2	0.960687
MSTRG.3808.1	XM_015298611.3	CLK2	0.988329
MSTRG.3808.1	XM_040685736.1	XKR9	0.996815
MSTRG.3808.1	XM_040685736.1	XKR9	0.989862
MSTRG.3808.1	XM_040685736.1	XKR9	0.995762
MSTRG.3808.1	XM_040685736.1	XKR9	0.99745
MSTRG.3808.1	XM_040685736.1	XKR9	0.99745
MSTRG.3808.1	XM_040685736.1	XKR9	0.977284
MSTRG.3808.1	XM_040685736.1	XKR9	0.99745
MSTRG.3808.1	XM_040685736.1	XKR9	0.998517
MSTRG.3808.1	XM_040685736.1	XKR9	0.997328
MSTRG.3808.1	XM_040685736.1	XKR9	0.99745
MSTRG.3808.1	XM_040685736.1	XKR9	0.990254
MSTRG.3808.1	XM_040685736.1	XKR9	0.99745
MSTRG.3808.1	XM_040685736.1	XKR9	0.957261
MSTRG.3808.1	XM_040685736.1	XKR9	0.99745
MSTRG.3808.1	XM_040685736.1	XKR9	0.991825
MSTRG.3808.1	XM_040685736.1	XKR9	0.995737
MSTRG.3808.1	XM_040685736.1	XKR9	0.99745
MSTRG.3808.1	XM_040685736.1	XKR9	0.99745
MSTRG.3808.1	XM_040685736.1	XKR9	0.997364
MSTRG.3808.1	XM_040685736.1	XKR9	0.984288
MSTRG.3808.1	XM_040685736.1	XKR9	0.997395
MSTRG.3808.1	XM_040685736.1	XKR9	0.976066
MSTRG.3808.1	XM_040685736.1	XKR9	0.98152
MSTRG.3808.1	XM_040685736.1	XKR9	0.99745
MSTRG.3808.1	XM_040685736.1	XKR9	0.95351
MSTRG.3808.1	XM_040685736.1	XKR9	0.985391
MSTRG.3808.1	XM_040685736.1	XKR9	0.99745
MSTRG.3808.1	XM_040685736.1	XKR9	0.953015
MSTRG.3808.1	XM_040685736.1	XKR9	0.99745
MSTRG.3808.1	XM_040685736.1	XKR9	0.99745
MSTRG.3808.1	XM_040685736.1	XKR9	0.960476
MSTRG.3808.1	XM_040685736.1	XKR9	0.99745
MSTRG.3808.1	XM_040649185.1	EXD3	0.968573
MSTRG.3808.1	XM_040649185.1	EXD3	0.999613
MSTRG.3808.1	XM_040649185.1	EXD3	0.959376
MSTRG.3808.1	XM_040649185.1	EXD3	1
MSTRG.3808.1	XM_040649185.1	EXD3	0.952587
MSTRG.3808.1	XM_040649185.1	EXD3	0.959143
MSTRG.3808.1	XM_040649185.1	EXD3	1
MSTRG.3808.1	XM_040649185.1	EXD3	1
MSTRG.3808.1	XM_040649185.1	EXD3	1
MSTRG.3808.1	XM_040649185.1	EXD3	1
MSTRG.3808.1	XM_040649185.1	EXD3	1
MSTRG.3808.1	XM_040649185.1	EXD3	0.992188
MSTRG.3808.1	XM_040649185.1	EXD3	1
MSTRG.3808.1	XM_040649185.1	EXD3	0.963428
MSTRG.3808.1	XM_040649185.1	EXD3	1
MSTRG.3808.1	XM_040649185.1	EXD3	0.985288
MSTRG.3808.1	XM_040649185.1	EXD3	0.965899
MSTRG.3808.1	XM_040649185.1	EXD3	1
MSTRG.3808.1	XM_040649185.1	EXD3	1
MSTRG.3808.1	XM_040649185.1	EXD3	0.99962
MSTRG.3808.1	XM_040662494.1	CLCN4	1
MSTRG.3808.1	XM_040662494.1	CLCN4	0.999419
MSTRG.3808.1	XM_040662494.1	CLCN4	0.958058
MSTRG.3808.1	XM_040662494.1	CLCN4	0.981255
MSTRG.3808.1	XM_040662494.1	CLCN4	0.997249
MSTRG.3808.1	XM_040662494.1	CLCN4	0.998004
MSTRG.3808.1	XM_040662494.1	CLCN4	1
MSTRG.3808.1	XM_040662494.1	CLCN4	1
MSTRG.3808.1	XM_040662494.1	CLCN4	1
MSTRG.3808.1	XM_040662494.1	CLCN4	0.958874
MSTRG.3808.1	XM_040662494.1	CLCN4	1
MSTRG.3808.1	XM_040662494.1	CLCN4	0.994544
MSTRG.3808.1	XM_040662494.1	CLCN4	0.99672
MSTRG.3808.1	XM_040662494.1	CLCN4	0.969628
MSTRG.3808.1	XM_040662494.1	CLCN4	1
MSTRG.3808.1	XM_040662494.1	CLCN4	0.98456
MSTRG.3808.1	XM_040662494.1	CLCN4	1
MSTRG.3808.1	XM_040662494.1	CLCN4	0.999967
MSTRG.3808.1	XM_040662494.1	CLCN4	1
MSTRG.3808.1	XM_040662494.1	CLCN4	0.95749
MSTRG.3808.1	XM_040662494.1	CLCN4	0.999805
MSTRG.3808.1	XM_040662494.1	CLCN4	1
MSTRG.3808.1	XM_040661825.1	PPP2R3B	0.951071
MSTRG.3808.1	XM_040699226.1	PRRG3	0.968825
MSTRG.3808.1	XM_040699226.1	PRRG3	0.960412
MSTRG.3808.1	XM_040699226.1	PRRG3	0.951581
MSTRG.3808.1	XM_040699226.1	PRRG3	0.984746
MSTRG.3808.1	XM_040700641.1	CD44	0.968573
MSTRG.3808.1	XM_040700641.1	CD44	0.999613
MSTRG.3808.1	XM_040700641.1	CD44	0.959376
MSTRG.3808.1	XM_040700641.1	CD44	1
MSTRG.3808.1	XM_040700641.1	CD44	0.952587
MSTRG.3808.1	XM_040700641.1	CD44	0.959143
MSTRG.3808.1	XM_040700641.1	CD44	1
MSTRG.3808.1	XM_040700641.1	CD44	1
MSTRG.3808.1	XM_040700641.1	CD44	1
MSTRG.3808.1	XM_040700641.1	CD44	1
MSTRG.3808.1	XM_040700641.1	CD44	1
MSTRG.3808.1	XM_040700641.1	CD44	0.992188
MSTRG.3808.1	XM_040700641.1	CD44	1
MSTRG.3808.1	XM_040700641.1	CD44	0.963428
MSTRG.3808.1	XM_040700641.1	CD44	1
MSTRG.3808.1	XM_040700641.1	CD44	0.985288
MSTRG.3808.1	XM_040700641.1	CD44	0.965899
MSTRG.3808.1	XM_040700641.1	CD44	1
MSTRG.3808.1	XM_040700641.1	CD44	1
MSTRG.3808.1	XM_040700641.1	CD44	0.99962
MSTRG.3808.1	NM_204883.1	NEUROG1	1
MSTRG.3808.1	NM_204883.1	NEUROG1	0.999419
MSTRG.3808.1	NM_204883.1	NEUROG1	0.958058
MSTRG.3808.1	NM_204883.1	NEUROG1	0.981255
MSTRG.3808.1	NM_204883.1	NEUROG1	0.997249
MSTRG.3808.1	NM_204883.1	NEUROG1	0.998004
MSTRG.3808.1	NM_204883.1	NEUROG1	1
MSTRG.3808.1	NM_204883.1	NEUROG1	1
MSTRG.3808.1	NM_204883.1	NEUROG1	1
MSTRG.3808.1	NM_204883.1	NEUROG1	0.958874
MSTRG.3808.1	NM_204883.1	NEUROG1	1
MSTRG.3808.1	NM_204883.1	NEUROG1	0.994544
MSTRG.3808.1	NM_204883.1	NEUROG1	0.99672
MSTRG.3808.1	NM_204883.1	NEUROG1	0.969628
MSTRG.3808.1	NM_204883.1	NEUROG1	1
MSTRG.3808.1	NM_204883.1	NEUROG1	0.98456
MSTRG.3808.1	NM_204883.1	NEUROG1	1
MSTRG.3808.1	NM_204883.1	NEUROG1	0.999967
MSTRG.3808.1	NM_204883.1	NEUROG1	1
MSTRG.3808.1	NM_204883.1	NEUROG1	0.95749
MSTRG.3808.1	NM_204883.1	NEUROG1	0.999805
MSTRG.3808.1	NM_204883.1	NEUROG1	1
MSTRG.3808.1	XM_040659594.1	FAM168A	0.982948
MSTRG.3808.1	XM_015292106.3	KIF23	0.970653
MSTRG.3808.1	XM_015292106.3	KIF23	0.974947
MSTRG.3808.1	XM_015292106.3	KIF23	0.978998
MSTRG.3808.1	XM_015292106.3	KIF23	0.972806
MSTRG.3808.1	XM_015292106.3	KIF23	0.970653
MSTRG.3808.1	XM_015292106.3	KIF23	0.970653
MSTRG.3808.1	XM_015292106.3	KIF23	0.970653
MSTRG.3808.1	XM_015292106.3	KIF23	0.95374
MSTRG.3808.1	XM_015292106.3	KIF23	0.970653
MSTRG.3808.1	XM_015292106.3	KIF23	0.95372
MSTRG.3808.1	XM_015292106.3	KIF23	0.96936
MSTRG.3808.1	XM_015292106.3	KIF23	0.973352
MSTRG.3808.1	XM_015292106.3	KIF23	0.970653
MSTRG.3808.1	XM_015292106.3	KIF23	0.970653
MSTRG.3808.1	XM_015292106.3	KIF23	0.970418
MSTRG.3808.1	XM_015292106.3	KIF23	0.970653
MSTRG.3808.1	XM_015292106.3	KIF23	0.96997
MSTRG.3808.1	XM_015292106.3	KIF23	0.970653
MSTRG.3808.1	XM_040648098.1	CHEK2	0.970709
MSTRG.3808.1	XM_040648098.1	CHEK2	0.950193
MSTRG.3808.1	XM_015278788.3	TPM1	-0.951285
MSTRG.3808.1	NM_001001778.2	CMTM3	0.951763
MSTRG.3808.1	NM_001001778.2	CMTM3	0.961782
MSTRG.3808.1	XM_040653335.1	FBXL20	0.986205
MSTRG.3808.1	XM_040653335.1	FBXL20	0.95179
MSTRG.3808.1	XM_015284014.3	EYA4	0.952131
MSTRG.3808.1	XM_015284014.3	EYA4	0.950406
MSTRG.3808.1	XM_040647145.1	SH3TC2	0.966813
MSTRG.3808.1	XM_004939422.4	RBMS3	0.980694
MSTRG.3808.1	XM_004939422.4	RBMS3	0.979789
MSTRG.3808.1	XM_004939422.4	RBMS3	0.960014
MSTRG.3808.1	XM_004939422.4	RBMS3	0.966617
MSTRG.3808.1	XM_004939422.4	RBMS3	0.976237
MSTRG.3808.1	XM_004939422.4	RBMS3	0.97057
MSTRG.3808.1	XM_004939422.4	RBMS3	0.980694
MSTRG.3808.1	XM_004939422.4	RBMS3	0.953847
MSTRG.3808.1	XM_004939422.4	RBMS3	0.980694
MSTRG.3808.1	XM_004939422.4	RBMS3	0.980694
MSTRG.3808.1	XM_004939422.4	RBMS3	0.972186
MSTRG.3808.1	XM_004939422.4	RBMS3	0.980694
MSTRG.3808.1	XM_004939422.4	RBMS3	0.975612
MSTRG.3808.1	XM_004939422.4	RBMS3	0.981323
MSTRG.3808.1	XM_004939422.4	RBMS3	0.958912
MSTRG.3808.1	XM_004939422.4	RBMS3	0.980694
MSTRG.3808.1	XM_004939422.4	RBMS3	0.96832
MSTRG.3808.1	XM_004939422.4	RBMS3	0.980694
MSTRG.3808.1	XM_004939422.4	RBMS3	0.980212
MSTRG.3808.1	XM_004939422.4	RBMS3	0.980694
MSTRG.3808.1	XM_004939422.4	RBMS3	0.979409
MSTRG.3808.1	XM_004939422.4	RBMS3	0.980694
MSTRG.3808.1	XM_015301302.3	DOK1	0.963921
MSTRG.3808.1	XM_015301302.3	DOK1	0.967495
MSTRG.3808.1	XM_015301302.3	DOK1	0.95245
MSTRG.3808.1	XM_015301302.3	DOK1	0.974121
MSTRG.3808.1	XM_015301302.3	DOK1	0.960566
MSTRG.3808.1	XM_015301302.3	DOK1	0.957977
MSTRG.3808.1	XM_015301302.3	DOK1	0.965308
MSTRG.3808.1	XM_015301302.3	DOK1	0.971223
MSTRG.3808.1	XM_015301302.3	DOK1	0.970803
MSTRG.3808.1	XM_015301302.3	DOK1	0.967753
MSTRG.3808.1	XM_015301302.3	DOK1	0.969238
MSTRG.3808.1	XM_015301302.3	DOK1	0.954274
MSTRG.3808.1	XM_015301302.3	DOK1	0.958882
MSTRG.3808.1	XM_040651711.1	THRAP3	-0.960334
MSTRG.3808.1	XM_040701150.1	ELP4	0.994167
MSTRG.3808.1	XM_040701150.1	ELP4	0.994815
MSTRG.3808.1	XM_040701150.1	ELP4	0.9947
MSTRG.3808.1	XM_040701150.1	ELP4	0.951633
MSTRG.3808.1	XM_040701150.1	ELP4	0.994815
MSTRG.3808.1	XM_040701150.1	ELP4	0.976183
MSTRG.3808.1	XM_040701150.1	ELP4	0.994815
MSTRG.3808.1	XM_040701150.1	ELP4	0.994815
MSTRG.3808.1	XM_040701150.1	ELP4	0.981085
MSTRG.3808.1	XM_040701150.1	ELP4	0.969001
MSTRG.3808.1	XM_040701150.1	ELP4	0.963161
MSTRG.3808.1	XM_040701150.1	ELP4	0.952803
MSTRG.3808.1	XM_040701150.1	ELP4	0.986932
MSTRG.3808.1	XM_040701150.1	ELP4	0.981883
MSTRG.3808.1	NM_001001299.2	BVES	0.985525
MSTRG.3808.1	NM_001001299.2	BVES	0.98896
MSTRG.3808.1	NM_001001299.2	BVES	0.955138
MSTRG.3808.1	XM_040691871.1	CACNB2	0.96073
MSTRG.3808.1	XM_025144444.2	LOC112530458	0.96617
MSTRG.3808.1	XM_025144444.2	LOC112530458	0.978848
MSTRG.3808.1	XM_025144444.2	LOC112530458	0.973026
MSTRG.3808.1	XM_025144444.2	LOC112530458	0.982522
MSTRG.3808.1	XM_004946346.4	RAB37	0.957812
MSTRG.3808.1	XM_004946346.4	RAB37	0.996103
MSTRG.3808.1	XM_004946346.4	RAB37	0.996029
MSTRG.3808.1	XM_004946346.4	RAB37	0.981904
MSTRG.3808.1	XM_040651239.1	ARHGEF10L	0.969001
MSTRG.3808.1	XM_040700257.1	SLAIN2	0.977047
MSTRG.3808.1	XM_015282173.3	OVALX	0.968298
MSTRG.3808.1	XM_015282173.3	OVALX	0.950263
MSTRG.3808.1	XM_015273064.3	CHMP2A	0.958308
MSTRG.3808.1	XM_040701606.1	LOC121111016	0.995669
MSTRG.3808.1	XM_040701606.1	LOC121111016	0.983369
MSTRG.3808.1	XM_040701606.1	LOC121111016	0.995392
MSTRG.3808.1	XM_040701606.1	LOC121111016	1
MSTRG.3808.1	XM_040701606.1	LOC121111016	0.999948
MSTRG.3808.1	XM_040701606.1	LOC121111016	1
MSTRG.3808.1	XM_040701606.1	LOC121111016	0.982594
MSTRG.3808.1	XM_040701606.1	LOC121111016	0.99998
MSTRG.3808.1	XM_040701606.1	LOC121111016	0.999571
MSTRG.3808.1	XM_040701606.1	LOC121111016	0.966516
MSTRG.3808.1	XM_040701606.1	LOC121111016	0.974621
MSTRG.3808.1	XM_040701606.1	LOC121111016	0.987758
MSTRG.3808.1	XM_040701606.1	LOC121111016	0.982317
MSTRG.3808.1	XM_040701606.1	LOC121111016	1
MSTRG.3808.1	XM_040701606.1	LOC121111016	1
MSTRG.3808.1	XM_040678012.1	RALYL	0.968573
MSTRG.3808.1	XM_040678012.1	RALYL	0.999613
MSTRG.3808.1	XM_040678012.1	RALYL	0.959376
MSTRG.3808.1	XM_040678012.1	RALYL	1
MSTRG.3808.1	XM_040678012.1	RALYL	0.952587
MSTRG.3808.1	XM_040678012.1	RALYL	0.959143
MSTRG.3808.1	XM_040678012.1	RALYL	1
MSTRG.3808.1	XM_040678012.1	RALYL	1
MSTRG.3808.1	XM_040678012.1	RALYL	1
MSTRG.3808.1	XM_040678012.1	RALYL	1
MSTRG.3808.1	XM_040678012.1	RALYL	1
MSTRG.3808.1	XM_040678012.1	RALYL	0.992188
MSTRG.3808.1	XM_040678012.1	RALYL	1
MSTRG.3808.1	XM_040678012.1	RALYL	0.963428
MSTRG.3808.1	XM_040678012.1	RALYL	1
MSTRG.3808.1	XM_040678012.1	RALYL	0.985288
MSTRG.3808.1	XM_040678012.1	RALYL	0.965899
MSTRG.3808.1	XM_040678012.1	RALYL	1
MSTRG.3808.1	XM_040678012.1	RALYL	1
MSTRG.3808.1	XM_040678012.1	RALYL	0.99962
MSTRG.3808.1	XM_040646351.1	GRAMD1C	1
MSTRG.3808.1	XM_040646351.1	GRAMD1C	0.998768
MSTRG.3808.1	XM_040646351.1	GRAMD1C	0.961796
MSTRG.3808.1	XM_040646351.1	GRAMD1C	0.965315
MSTRG.3808.1	XM_040646351.1	GRAMD1C	0.999997
MSTRG.3808.1	XM_040646351.1	GRAMD1C	1
MSTRG.3808.1	XM_040646351.1	GRAMD1C	0.981736
MSTRG.3808.1	XM_040646351.1	GRAMD1C	0.999505
MSTRG.3808.1	XM_040646351.1	GRAMD1C	1
MSTRG.3808.1	XM_040646351.1	GRAMD1C	0.968237
MSTRG.3808.1	XM_040646351.1	GRAMD1C	1
MSTRG.3808.1	XM_040646351.1	GRAMD1C	0.993135
MSTRG.3808.1	XM_040646351.1	GRAMD1C	0.978002
MSTRG.3808.1	XM_040646351.1	GRAMD1C	0.961397
MSTRG.3808.1	XM_040646351.1	GRAMD1C	0.952741
MSTRG.3808.1	XM_040646351.1	GRAMD1C	0.980695
MSTRG.3808.1	XM_040646351.1	GRAMD1C	1
MSTRG.3808.1	NM_001199807.2	MAPKAPK5	-0.957123
MSTRG.3808.1	NM_204669.2	ALDH1A3	0.988034
MSTRG.3808.1	XM_040649847.1	LOC121107133	0.95743
MSTRG.3808.1	XM_015276340.3	ZGRF1	0.994802
MSTRG.3808.1	XM_015276340.3	ZGRF1	0.959204
MSTRG.3808.1	XM_015276340.3	ZGRF1	1
MSTRG.3808.1	XM_015276340.3	ZGRF1	1
MSTRG.3808.1	XM_015276340.3	ZGRF1	0.980233
MSTRG.3808.1	XM_015276340.3	ZGRF1	0.987702
MSTRG.3808.1	XM_015276340.3	ZGRF1	0.9909
MSTRG.3808.1	XM_015276340.3	ZGRF1	0.958906
MSTRG.3808.1	XM_015276340.3	ZGRF1	0.98234
MSTRG.3808.1	XM_015276340.3	ZGRF1	0.994596
MSTRG.3808.1	XM_015276340.3	ZGRF1	0.991388
MSTRG.3808.1	XM_015276340.3	ZGRF1	1
MSTRG.3808.1	XM_015276340.3	ZGRF1	1
MSTRG.3808.1	XM_015276340.3	ZGRF1	1
MSTRG.3808.1	XM_015276340.3	ZGRF1	1
MSTRG.3808.1	XM_015276340.3	ZGRF1	0.98929
MSTRG.3808.1	XM_015276340.3	ZGRF1	0.993591
MSTRG.3808.1	XM_015276340.3	ZGRF1	1
MSTRG.3808.1	XM_015276340.3	ZGRF1	1
MSTRG.3808.1	XM_015276340.3	ZGRF1	1
MSTRG.3808.1	XM_015276340.3	ZGRF1	0.988494
MSTRG.3808.1	XM_015276340.3	ZGRF1	1
MSTRG.3808.1	XM_015276340.3	ZGRF1	1
MSTRG.3808.1	XM_015276340.3	ZGRF1	0.995536
MSTRG.3808.1	XM_015276340.3	ZGRF1	0.97302
MSTRG.3808.1	XM_040651403.1	C1orf167	0.968573
MSTRG.3808.1	XM_040651403.1	C1orf167	0.999613
MSTRG.3808.1	XM_040651403.1	C1orf167	0.959376
MSTRG.3808.1	XM_040651403.1	C1orf167	1
MSTRG.3808.1	XM_040651403.1	C1orf167	0.952587
MSTRG.3808.1	XM_040651403.1	C1orf167	0.959143
MSTRG.3808.1	XM_040651403.1	C1orf167	1
MSTRG.3808.1	XM_040651403.1	C1orf167	1
MSTRG.3808.1	XM_040651403.1	C1orf167	1
MSTRG.3808.1	XM_040651403.1	C1orf167	1
MSTRG.3808.1	XM_040651403.1	C1orf167	1
MSTRG.3808.1	XM_040651403.1	C1orf167	0.992188
MSTRG.3808.1	XM_040651403.1	C1orf167	1
MSTRG.3808.1	XM_040651403.1	C1orf167	0.963428
MSTRG.3808.1	XM_040651403.1	C1orf167	1
MSTRG.3808.1	XM_040651403.1	C1orf167	0.985288
MSTRG.3808.1	XM_040651403.1	C1orf167	0.965899
MSTRG.3808.1	XM_040651403.1	C1orf167	1
MSTRG.3808.1	XM_040651403.1	C1orf167	1
MSTRG.3808.1	XM_040651403.1	C1orf167	0.99962
MSTRG.3808.1	XM_015299965.3	GNG7	0.956405
MSTRG.3808.1	XM_015288090.3	SIRT1	0.950098
MSTRG.3808.1	XM_015294755.3	VRK3	0.965167
MSTRG.3808.1	XM_040647157.1	CYFIP2	0.995669
MSTRG.3808.1	XM_040647157.1	CYFIP2	0.983369
MSTRG.3808.1	XM_040647157.1	CYFIP2	0.995392
MSTRG.3808.1	XM_040647157.1	CYFIP2	1
MSTRG.3808.1	XM_040647157.1	CYFIP2	0.999948
MSTRG.3808.1	XM_040647157.1	CYFIP2	1
MSTRG.3808.1	XM_040647157.1	CYFIP2	0.982594
MSTRG.3808.1	XM_040647157.1	CYFIP2	0.99998
MSTRG.3808.1	XM_040647157.1	CYFIP2	0.999571
MSTRG.3808.1	XM_040647157.1	CYFIP2	0.966516
MSTRG.3808.1	XM_040647157.1	CYFIP2	0.974621
MSTRG.3808.1	XM_040647157.1	CYFIP2	0.987758
MSTRG.3808.1	XM_040647157.1	CYFIP2	0.982317
MSTRG.3808.1	XM_040647157.1	CYFIP2	1
MSTRG.3808.1	XM_040647157.1	CYFIP2	1
MSTRG.3808.1	XM_040650365.1	LOC107055546	0.999657
MSTRG.3808.1	XM_040650365.1	LOC107055546	0.987403
MSTRG.3808.1	XM_040650365.1	LOC107055546	0.998754
MSTRG.3808.1	XM_040650365.1	LOC107055546	1
MSTRG.3808.1	XM_040650365.1	LOC107055546	0.953638
MSTRG.3808.1	XM_040650365.1	LOC107055546	1
MSTRG.3808.1	XM_040650365.1	LOC107055546	0.981957
MSTRG.3808.1	XM_040650365.1	LOC107055546	1
MSTRG.3808.1	XM_040650365.1	LOC107055546	0.999721
MSTRG.3808.1	XM_040650365.1	LOC107055546	0.999959
MSTRG.3808.1	XM_040650365.1	LOC107055546	1
MSTRG.3808.1	XM_040650365.1	LOC107055546	0.995354
MSTRG.3808.1	XM_040650365.1	LOC107055546	1
MSTRG.3808.1	XM_040650365.1	LOC107055546	1
MSTRG.3808.1	XM_040650365.1	LOC107055546	0.995775
MSTRG.3808.1	XM_040650365.1	LOC107055546	0.998883
MSTRG.3808.1	XM_040650365.1	LOC107055546	1
MSTRG.3808.1	XM_040650365.1	LOC107055546	1
MSTRG.3808.1	XM_040650365.1	LOC107055546	0.999985
MSTRG.3808.1	XM_040650365.1	LOC107055546	0.989743
MSTRG.3808.1	XM_040650365.1	LOC107055546	0.999988
MSTRG.3808.1	XM_040650365.1	LOC107055546	0.98212
MSTRG.3808.1	XM_040650365.1	LOC107055546	0.982861
MSTRG.3808.1	XM_040650365.1	LOC107055546	1
MSTRG.3808.1	XM_040650365.1	LOC107055546	0.95143
MSTRG.3808.1	XM_040650365.1	LOC107055546	0.98922
MSTRG.3808.1	XM_040650365.1	LOC107055546	1
MSTRG.3808.1	XM_040650365.1	LOC107055546	0.958272
MSTRG.3808.1	XM_040650365.1	LOC107055546	1
MSTRG.3808.1	XM_040650365.1	LOC107055546	1
MSTRG.3808.1	XM_040650365.1	LOC107055546	1
MSTRG.3808.1	XM_040695944.1	MTBP	0.995669
MSTRG.3808.1	XM_040695944.1	MTBP	0.983369
MSTRG.3808.1	XM_040695944.1	MTBP	0.995392
MSTRG.3808.1	XM_040695944.1	MTBP	1
MSTRG.3808.1	XM_040695944.1	MTBP	0.999948
MSTRG.3808.1	XM_040695944.1	MTBP	1
MSTRG.3808.1	XM_040695944.1	MTBP	0.982594
MSTRG.3808.1	XM_040695944.1	MTBP	0.99998
MSTRG.3808.1	XM_040695944.1	MTBP	0.999571
MSTRG.3808.1	XM_040695944.1	MTBP	0.966516
MSTRG.3808.1	XM_040695944.1	MTBP	0.974621
MSTRG.3808.1	XM_040695944.1	MTBP	0.987758
MSTRG.3808.1	XM_040695944.1	MTBP	0.982317
MSTRG.3808.1	XM_040695944.1	MTBP	1
MSTRG.3808.1	XM_040695944.1	MTBP	1
MSTRG.3808.1	XM_015281459.3	SLC16A7	0.995653
MSTRG.3808.1	XM_040661182.1	PARP11	0.955346
MSTRG.3808.1	XM_040661182.1	PARP11	0.979896
MSTRG.3808.1	XM_040661182.1	PARP11	0.950723
MSTRG.3808.1	XM_040703392.1	AHR2	1
MSTRG.3808.1	XM_040703392.1	AHR2	0.998768
MSTRG.3808.1	XM_040703392.1	AHR2	0.961796
MSTRG.3808.1	XM_040703392.1	AHR2	0.965315
MSTRG.3808.1	XM_040703392.1	AHR2	0.999997
MSTRG.3808.1	XM_040703392.1	AHR2	1
MSTRG.3808.1	XM_040703392.1	AHR2	0.981736
MSTRG.3808.1	XM_040703392.1	AHR2	0.999505
MSTRG.3808.1	XM_040703392.1	AHR2	1
MSTRG.3808.1	XM_040703392.1	AHR2	0.968237
MSTRG.3808.1	XM_040703392.1	AHR2	1
MSTRG.3808.1	XM_040703392.1	AHR2	0.993135
MSTRG.3808.1	XM_040703392.1	AHR2	0.978002
MSTRG.3808.1	XM_040703392.1	AHR2	0.961397
MSTRG.3808.1	XM_040703392.1	AHR2	0.952741
MSTRG.3808.1	XM_040703392.1	AHR2	0.980695
MSTRG.3808.1	XM_040703392.1	AHR2	1
MSTRG.3808.1	XM_040657149.1	LOC121108882	0.965989
MSTRG.3808.1	XM_040657149.1	LOC121108882	0.956137
MSTRG.3808.1	XM_015299291.3	ACBD4	0.953996
MSTRG.3808.1	XM_040695447.1	ASXL3	0.960835
MSTRG.3808.1	XM_040695447.1	ASXL3	0.961615
MSTRG.3808.1	XM_040695447.1	ASXL3	0.967946
MSTRG.3808.1	XM_040695447.1	ASXL3	0.967577
MSTRG.3808.1	XM_040695447.1	ASXL3	0.967946
MSTRG.3808.1	XM_040695447.1	ASXL3	0.951427
MSTRG.3808.1	XM_040695447.1	ASXL3	0.9676
MSTRG.3808.1	XM_040695447.1	ASXL3	0.963102
MSTRG.3808.1	XM_040695447.1	ASXL3	0.997655
MSTRG.3808.1	XM_040695447.1	ASXL3	0.969375
MSTRG.3808.1	XM_040695447.1	ASXL3	0.967946
MSTRG.3808.1	XM_040695447.1	ASXL3	0.967946
MSTRG.3808.1	XM_040695447.1	ASXL3	0.964001
MSTRG.3808.1	XM_015273264.3	KCNIP3	0.999657
MSTRG.3808.1	XM_015273264.3	KCNIP3	0.987403
MSTRG.3808.1	XM_015273264.3	KCNIP3	0.998754
MSTRG.3808.1	XM_015273264.3	KCNIP3	1
MSTRG.3808.1	XM_015273264.3	KCNIP3	0.953638
MSTRG.3808.1	XM_015273264.3	KCNIP3	1
MSTRG.3808.1	XM_015273264.3	KCNIP3	0.981957
MSTRG.3808.1	XM_015273264.3	KCNIP3	1
MSTRG.3808.1	XM_015273264.3	KCNIP3	0.999721
MSTRG.3808.1	XM_015273264.3	KCNIP3	0.999959
MSTRG.3808.1	XM_015273264.3	KCNIP3	1
MSTRG.3808.1	XM_015273264.3	KCNIP3	0.995354
MSTRG.3808.1	XM_015273264.3	KCNIP3	1
MSTRG.3808.1	XM_015273264.3	KCNIP3	1
MSTRG.3808.1	XM_015273264.3	KCNIP3	0.995775
MSTRG.3808.1	XM_015273264.3	KCNIP3	0.998883
MSTRG.3808.1	XM_015273264.3	KCNIP3	1
MSTRG.3808.1	XM_015273264.3	KCNIP3	1
MSTRG.3808.1	XM_015273264.3	KCNIP3	0.999985
MSTRG.3808.1	XM_015273264.3	KCNIP3	0.989743
MSTRG.3808.1	XM_015273264.3	KCNIP3	0.999988
MSTRG.3808.1	XM_015273264.3	KCNIP3	0.98212
MSTRG.3808.1	XM_015273264.3	KCNIP3	0.982861
MSTRG.3808.1	XM_015273264.3	KCNIP3	1
MSTRG.3808.1	XM_015273264.3	KCNIP3	0.95143
MSTRG.3808.1	XM_015273264.3	KCNIP3	0.98922
MSTRG.3808.1	XM_015273264.3	KCNIP3	1
MSTRG.3808.1	XM_015273264.3	KCNIP3	0.958272
MSTRG.3808.1	XM_015273264.3	KCNIP3	1
MSTRG.3808.1	XM_015273264.3	KCNIP3	1
MSTRG.3808.1	XM_015273264.3	KCNIP3	1
MSTRG.3808.1	XM_015296893.3	EXOSC10	-0.957177
MSTRG.3808.1	XM_421706.7	GOLGA7B	0.953908
MSTRG.3808.1	XM_040647613.1	SCNN1B	0.958918
MSTRG.3808.1	XM_040647613.1	SCNN1B	0.987152
MSTRG.3808.1	XM_040700249.1	DCUN1D4	0.966971
MSTRG.3808.1	XM_025147819.2	PIEZO2	0.983091
MSTRG.3808.1	XM_025147819.2	PIEZO2	0.981225
MSTRG.3808.1	XM_025147819.2	PIEZO2	0.952891
MSTRG.3808.1	XM_025147819.2	PIEZO2	0.965866
MSTRG.3808.1	XM_025147819.2	PIEZO2	0.975544
MSTRG.3808.1	XM_025147819.2	PIEZO2	0.996439
MSTRG.3808.1	XM_040646271.1	FOXP1	0.953895
MSTRG.3808.1	XM_025153086.2	CFH	0.977751
MSTRG.3808.1	XM_025153086.2	CFH	0.962106
MSTRG.3808.1	XM_025153086.2	CFH	0.98034
MSTRG.3808.1	XM_025153086.2	CFH	0.991543
MSTRG.3808.1	XM_025153086.2	CFH	0.984953
MSTRG.3808.1	XM_025153086.2	CFH	0.984581
MSTRG.3808.1	XM_025153086.2	CFH	0.984953
MSTRG.3808.1	XM_025153086.2	CFH	0.962629
MSTRG.3808.1	XM_025153086.2	CFH	0.984604
MSTRG.3808.1	XM_025153086.2	CFH	0.982693
MSTRG.3808.1	XM_025153086.2	CFH	0.973581
MSTRG.3808.1	XM_025153086.2	CFH	0.958763
MSTRG.3808.1	XM_025153086.2	CFH	0.977586
MSTRG.3808.1	XM_025153086.2	CFH	0.98545
MSTRG.3808.1	XM_025153086.2	CFH	0.966284
MSTRG.3808.1	XM_025153086.2	CFH	0.964153
MSTRG.3808.1	XM_025153086.2	CFH	0.963073
MSTRG.3808.1	XM_025153086.2	CFH	0.972581
MSTRG.3808.1	XM_025153086.2	CFH	0.984953
MSTRG.3808.1	XM_025153086.2	CFH	0.984953
MSTRG.3808.1	XM_040646150.1	SLMAP	0.972762
MSTRG.3808.1	XM_040646150.1	SLMAP	0.999983
MSTRG.3808.1	XM_040646150.1	SLMAP	0.994077
MSTRG.3808.1	XM_004949167.4	NMRK1	0.99962
MSTRG.3808.1	XM_004949167.4	NMRK1	0.960278
MSTRG.3808.1	XM_004949167.4	NMRK1	0.999729
MSTRG.3808.1	XM_004949167.4	NMRK1	0.98778
MSTRG.3808.1	XM_004949167.4	NMRK1	0.999729
MSTRG.3808.1	XM_004949167.4	NMRK1	0.968885
MSTRG.3808.1	XM_004949167.4	NMRK1	0.999729
MSTRG.3808.1	XM_004949167.4	NMRK1	0.960935
MSTRG.3808.1	XM_004949167.4	NMRK1	0.999669
MSTRG.3808.1	XM_004949167.4	NMRK1	0.999729
MSTRG.3808.1	XM_004949167.4	NMRK1	0.978294
MSTRG.3808.1	XM_004949167.4	NMRK1	0.959665
MSTRG.3808.1	XM_004949167.4	NMRK1	0.978379
MSTRG.3808.1	XM_004949167.4	NMRK1	0.999729
MSTRG.3808.1	XM_004949167.4	NMRK1	0.999729
MSTRG.3808.1	XM_004949167.4	NMRK1	0.994782
MSTRG.3808.1	XM_004949167.4	NMRK1	0.999729
MSTRG.3808.1	XM_004949167.4	NMRK1	0.994515
MSTRG.3808.1	XM_004949167.4	NMRK1	0.997531
MSTRG.3808.1	XM_004949167.4	NMRK1	0.967059
MSTRG.3808.1	XM_004949167.4	NMRK1	0.999729
MSTRG.3808.1	XM_004949167.4	NMRK1	0.977779
MSTRG.3808.1	XM_004949167.4	NMRK1	0.999601
MSTRG.3808.1	XM_004949167.4	NMRK1	0.999319
MSTRG.3808.1	XM_004949167.4	NMRK1	0.999729
MSTRG.3808.1	XM_004949167.4	NMRK1	0.999729
MSTRG.3808.1	XM_004949167.4	NMRK1	0.958046
MSTRG.7782.1	XM_040652530.1	LOC100857714	0.983795
MSTRG.7782.1	XM_040652530.1	LOC100857714	1
MSTRG.7782.1	XM_040652530.1	LOC100857714	1
MSTRG.7782.1	XM_040652530.1	LOC100857714	0.976676
MSTRG.7782.1	XM_040652530.1	LOC100857714	0.966922
MSTRG.7782.1	XM_040652530.1	LOC100857714	1
MSTRG.7782.1	XM_040652530.1	LOC100857714	0.999998
MSTRG.7782.1	XM_040652530.1	LOC100857714	0.995452
MSTRG.7782.1	XM_040652530.1	LOC100857714	0.966366
MSTRG.7782.1	XM_040652530.1	LOC100857714	1
MSTRG.7782.1	XM_040652530.1	LOC100857714	0.998776
MSTRG.7782.1	XM_040652530.1	LOC100857714	0.994733
MSTRG.7782.1	XM_040652530.1	LOC100857714	1
MSTRG.7782.1	XM_040652530.1	LOC100857714	0.963581
MSTRG.7782.1	XM_040652530.1	LOC100857714	0.95652
MSTRG.7782.1	XM_040652530.1	LOC100857714	0.995741
MSTRG.7782.1	XM_040652530.1	LOC100857714	0.998933
MSTRG.7782.1	XM_040652530.1	LOC100857714	1
MSTRG.7782.1	XM_040652530.1	LOC100857714	1
MSTRG.7782.1	XM_040652530.1	LOC100857714	1
MSTRG.7782.1	XM_040652530.1	LOC100857714	0.965648
MSTRG.7782.1	XM_040652530.1	LOC100857714	0.966919
MSTRG.7782.1	XM_040652530.1	LOC100857714	1
MSTRG.7782.1	XM_025153702.2	LEKR1	0.999785
MSTRG.7782.1	XM_025153702.2	LEKR1	0.998813
MSTRG.7782.1	XM_025153702.2	LEKR1	0.960879
MSTRG.7782.1	XM_025153702.2	LEKR1	0.965834
MSTRG.7782.1	XM_025153702.2	LEKR1	0.999776
MSTRG.7782.1	XM_025153702.2	LEKR1	0.999785
MSTRG.7782.1	XM_025153702.2	LEKR1	0.98013
MSTRG.7782.1	XM_025153702.2	LEKR1	0.999808
MSTRG.7782.1	XM_025153702.2	LEKR1	0.999785
MSTRG.7782.1	XM_025153702.2	LEKR1	0.967203
MSTRG.7782.1	XM_025153702.2	LEKR1	0.999785
MSTRG.7782.1	XM_025153702.2	LEKR1	0.995281
MSTRG.7782.1	XM_025153702.2	LEKR1	0.981186
MSTRG.7782.1	XM_025153702.2	LEKR1	0.962006
MSTRG.7782.1	XM_025153702.2	LEKR1	0.950076
MSTRG.7782.1	XM_025153702.2	LEKR1	0.984541
MSTRG.7782.1	XM_025153702.2	LEKR1	0.999785
MSTRG.7782.1	XM_040702374.1	ARID5B	0.95599
MSTRG.7782.1	XM_040702374.1	ARID5B	0.95599
MSTRG.7782.1	XM_040702374.1	ARID5B	0.959679
MSTRG.7782.1	XM_040702374.1	ARID5B	0.971579
MSTRG.7782.1	XM_040702374.1	ARID5B	0.95599
MSTRG.7782.1	XM_040702374.1	ARID5B	0.95599
MSTRG.7782.1	XM_040702374.1	ARID5B	0.95599
MSTRG.7782.1	XM_040702374.1	ARID5B	0.95599
MSTRG.7782.1	XM_040702374.1	ARID5B	0.95599
MSTRG.7782.1	XM_040702374.1	ARID5B	0.95599
MSTRG.7782.1	XM_040702374.1	ARID5B	0.95599
MSTRG.7782.1	XM_040702374.1	ARID5B	0.95599
MSTRG.7782.1	XM_040702374.1	ARID5B	0.95599
MSTRG.7782.1	XM_015280460.3	PPIP5K2	0.973018
MSTRG.7782.1	XM_040707047.1	DNAAF1	0.955517
MSTRG.7782.1	XM_040707047.1	DNAAF1	0.997812
MSTRG.7782.1	XM_040707047.1	DNAAF1	0.992643
MSTRG.7782.1	XM_040707047.1	DNAAF1	0.988362
MSTRG.7782.1	XM_040707047.1	DNAAF1	0.984172
MSTRG.7782.1	XM_040707047.1	DNAAF1	0.975409
MSTRG.7782.1	XM_040707047.1	DNAAF1	0.979785
MSTRG.7782.1	XM_040700254.1	FRYL	0.956696
MSTRG.7782.1	XM_040700254.1	FRYL	0.964614
MSTRG.7782.1	XM_015284007.3	SGK1	0.957194
MSTRG.7782.1	XM_015284007.3	SGK1	0.977649
MSTRG.7782.1	XM_015284007.3	SGK1	0.96892
MSTRG.7782.1	XM_015284007.3	SGK1	0.969565
MSTRG.7782.1	XM_015284007.3	SGK1	0.968529
MSTRG.7782.1	XM_015284007.3	SGK1	0.969565
MSTRG.7782.1	XM_015284007.3	SGK1	0.993894
MSTRG.7782.1	XM_015284007.3	SGK1	0.970591
MSTRG.7782.1	XM_015284007.3	SGK1	0.965712
MSTRG.7782.1	XM_015284007.3	SGK1	0.960329
MSTRG.7782.1	XM_015284007.3	SGK1	0.966465
MSTRG.7782.1	XM_015284007.3	SGK1	0.957923
MSTRG.7782.1	XM_015284007.3	SGK1	0.969565
MSTRG.7782.1	XM_015284007.3	SGK1	0.969565
MSTRG.7782.1	XM_015284007.3	SGK1	0.957307
MSTRG.7782.1	XM_040699853.1	CSGALNACT1	0.994727
MSTRG.7782.1	XM_040699853.1	CSGALNACT1	0.986442
MSTRG.7782.1	XM_040699853.1	CSGALNACT1	0.9797
MSTRG.7782.1	XM_040699853.1	CSGALNACT1	0.986858
MSTRG.7782.1	XM_040699853.1	CSGALNACT1	0.974971
MSTRG.7782.1	XM_040699853.1	CSGALNACT1	0.973568
MSTRG.7782.1	XM_004936366.4	MARK3	0.985556
MSTRG.7782.1	XM_004936366.4	MARK3	0.958847
MSTRG.7782.1	XM_025152107.2	IKZF2	0.965536
MSTRG.7782.1	XM_025152107.2	IKZF2	0.952451
MSTRG.7782.1	XM_015278761.2	CYP1A2	-0.981435
MSTRG.7782.1	XM_004941237.4	PDE5A	0.957359
MSTRG.7782.1	XM_040649996.1	ROBO2	0.955777
MSTRG.7782.1	XM_040699180.1	MRPS9	0.960414
MSTRG.7782.1	XM_040705679.1	CASC1	0.998388
MSTRG.7782.1	XM_040705679.1	CASC1	0.966662
MSTRG.7782.1	XM_040704103.1	MAP2	0.992774
MSTRG.7782.1	XM_040704103.1	MAP2	0.991449
MSTRG.7782.1	XM_040704103.1	MAP2	0.950741
MSTRG.7782.1	XM_040704103.1	MAP2	0.953086
MSTRG.7782.1	XM_040704103.1	MAP2	0.992737
MSTRG.7782.1	XM_040704103.1	MAP2	0.992774
MSTRG.7782.1	XM_040704103.1	MAP2	0.971555
MSTRG.7782.1	XM_040704103.1	MAP2	0.991476
MSTRG.7782.1	XM_040704103.1	MAP2	0.992774
MSTRG.7782.1	XM_040704103.1	MAP2	0.956465
MSTRG.7782.1	XM_040704103.1	MAP2	0.992774
MSTRG.7782.1	XM_040704103.1	MAP2	0.984148
MSTRG.7782.1	XM_040704103.1	MAP2	0.983886
MSTRG.7782.1	XM_040704103.1	MAP2	0.970676
MSTRG.7782.1	XM_040704103.1	MAP2	0.964181
MSTRG.7782.1	XM_040704103.1	MAP2	0.992774
MSTRG.7782.1	XM_015280686.3	BDP1	0.979571
MSTRG.7782.1	XM_040650162.1	FOXJ3	0.950968
MSTRG.7782.1	XM_040650162.1	FOXJ3	0.982741
MSTRG.7782.1	XM_040650162.1	FOXJ3	0.959554
MSTRG.7782.1	XM_040650162.1	FOXJ3	0.953088
MSTRG.7782.1	XM_040654556.1	LOC121107950	0.995075
MSTRG.7782.1	XM_040654556.1	LOC121107950	0.95602
MSTRG.7782.1	XM_040654556.1	LOC121107950	0.998619
MSTRG.7782.1	XM_040654556.1	LOC121107950	0.998619
MSTRG.7782.1	XM_040654556.1	LOC121107950	0.976464
MSTRG.7782.1	XM_040654556.1	LOC121107950	0.985105
MSTRG.7782.1	XM_040654556.1	LOC121107950	0.988648
MSTRG.7782.1	XM_040654556.1	LOC121107950	0.956135
MSTRG.7782.1	XM_040654556.1	LOC121107950	0.979754
MSTRG.7782.1	XM_040654556.1	LOC121107950	0.99254
MSTRG.7782.1	XM_040654556.1	LOC121107950	0.991926
MSTRG.7782.1	XM_040654556.1	LOC121107950	0.998619
MSTRG.7782.1	XM_040654556.1	LOC121107950	0.998619
MSTRG.7782.1	XM_040654556.1	LOC121107950	0.998619
MSTRG.7782.1	XM_040654556.1	LOC121107950	0.998619
MSTRG.7782.1	XM_040654556.1	LOC121107950	0.988624
MSTRG.7782.1	XM_040654556.1	LOC121107950	0.996089
MSTRG.7782.1	XM_040654556.1	LOC121107950	0.998619
MSTRG.7782.1	XM_040654556.1	LOC121107950	0.998619
MSTRG.7782.1	XM_040654556.1	LOC121107950	0.998619
MSTRG.7782.1	XM_040654556.1	LOC121107950	0.990366
MSTRG.7782.1	XM_040654556.1	LOC121107950	0.998619
MSTRG.7782.1	XM_040654556.1	LOC121107950	0.998619
MSTRG.7782.1	XM_040654556.1	LOC121107950	0.993541
MSTRG.7782.1	XM_040654556.1	LOC121107950	0.971616
MSTRG.7782.1	XM_015282146.3	IQUB	0.999926
MSTRG.7782.1	XM_015282146.3	IQUB	0.96134
MSTRG.7782.1	XM_015282146.3	IQUB	1
MSTRG.7782.1	XM_015282146.3	IQUB	0.98951
MSTRG.7782.1	XM_015282146.3	IQUB	0.950221
MSTRG.7782.1	XM_015282146.3	IQUB	1
MSTRG.7782.1	XM_015282146.3	IQUB	0.965047
MSTRG.7782.1	XM_015282146.3	IQUB	1
MSTRG.7782.1	XM_015282146.3	IQUB	0.962502
MSTRG.7782.1	XM_015282146.3	IQUB	0.999964
MSTRG.7782.1	XM_015282146.3	IQUB	1
MSTRG.7782.1	XM_015282146.3	IQUB	0.976735
MSTRG.7782.1	XM_015282146.3	IQUB	0.960295
MSTRG.7782.1	XM_015282146.3	IQUB	0.979234
MSTRG.7782.1	XM_015282146.3	IQUB	1
MSTRG.7782.1	XM_015282146.3	IQUB	1
MSTRG.7782.1	XM_015282146.3	IQUB	0.995333
MSTRG.7782.1	XM_015282146.3	IQUB	1
MSTRG.7782.1	XM_015282146.3	IQUB	0.99521
MSTRG.7782.1	XM_015282146.3	IQUB	0.997969
MSTRG.7782.1	XM_015282146.3	IQUB	0.968038
MSTRG.7782.1	XM_015282146.3	IQUB	1
MSTRG.7782.1	XM_015282146.3	IQUB	0.979154
MSTRG.7782.1	XM_015282146.3	IQUB	0.99992
MSTRG.7782.1	XM_015282146.3	IQUB	0.999665
MSTRG.7782.1	XM_015282146.3	IQUB	1
MSTRG.7782.1	XM_015282146.3	IQUB	1
MSTRG.7782.1	XM_015282146.3	IQUB	0.958191
MSTRG.7782.1	XM_015282146.3	IQUB	0.957688
MSTRG.7782.1	XM_015282146.3	IQUB	0.999929
MSTRG.7782.1	XM_040703924.1	ZDBF2	0.950975
MSTRG.7782.1	NM_001277594.1	FIBIN	0.969489
MSTRG.7782.1	NM_001277594.1	FIBIN	0.952276
MSTRG.7782.1	XM_040646324.1	CRBN	0.952029
MSTRG.7782.1	XM_040646324.1	CRBN	0.955362
MSTRG.7782.1	XM_040646324.1	CRBN	0.955432
MSTRG.7782.1	XM_040646324.1	CRBN	0.967638
MSTRG.7782.1	XM_040646324.1	CRBN	0.988148
MSTRG.7782.1	XM_015296747.3	PLCG1	0.969945
MSTRG.7782.1	XM_015296747.3	PLCG1	0.96122
MSTRG.7782.1	XM_015296747.3	PLCG1	0.966039
MSTRG.7782.1	XM_015296747.3	PLCG1	0.960035
MSTRG.7782.1	XM_015296747.3	PLCG1	0.955474
MSTRG.7782.1	XM_040649945.1	ROBO2	0.984902
MSTRG.7782.1	XM_040649945.1	ROBO2	0.953178
MSTRG.7782.1	XM_040705665.1	IQCG	0.954641
MSTRG.7782.1	XM_040697445.1	LOC100859645	0.976982
MSTRG.7782.1	XM_040697445.1	LOC100859645	0.979883
MSTRG.7782.1	XM_040697445.1	LOC100859645	0.955488
MSTRG.7782.1	XM_040697445.1	LOC100859645	0.97727
MSTRG.7782.1	XM_040697445.1	LOC100859645	0.976982
MSTRG.7782.1	XM_040697445.1	LOC100859645	0.968145
MSTRG.7782.1	XM_040697445.1	LOC100859645	0.977608
MSTRG.7782.1	XM_040697445.1	LOC100859645	0.976982
MSTRG.7782.1	XM_040697445.1	LOC100859645	0.954299
MSTRG.7782.1	XM_040697445.1	LOC100859645	0.976982
MSTRG.7782.1	XM_040697445.1	LOC100859645	0.968987
MSTRG.7782.1	XM_040697445.1	LOC100859645	0.959136
MSTRG.7782.1	XM_040697445.1	LOC100859645	0.976982
MSTRG.7782.1	XM_025150279.2	MSANTD1	0.995669
MSTRG.7782.1	XM_025150279.2	MSANTD1	0.983369
MSTRG.7782.1	XM_025150279.2	MSANTD1	0.995392
MSTRG.7782.1	XM_025150279.2	MSANTD1	1
MSTRG.7782.1	XM_025150279.2	MSANTD1	0.999948
MSTRG.7782.1	XM_025150279.2	MSANTD1	1
MSTRG.7782.1	XM_025150279.2	MSANTD1	0.982594
MSTRG.7782.1	XM_025150279.2	MSANTD1	0.99998
MSTRG.7782.1	XM_025150279.2	MSANTD1	0.999571
MSTRG.7782.1	XM_025150279.2	MSANTD1	0.966516
MSTRG.7782.1	XM_025150279.2	MSANTD1	0.974621
MSTRG.7782.1	XM_025150279.2	MSANTD1	0.987758
MSTRG.7782.1	XM_025150279.2	MSANTD1	0.982317
MSTRG.7782.1	XM_025150279.2	MSANTD1	1
MSTRG.7782.1	XM_025150279.2	MSANTD1	1
MSTRG.7782.1	XM_040657110.1	LIPE	0.953065
MSTRG.7782.1	XM_040657110.1	LIPE	0.96114
MSTRG.7782.1	NM_001080717.2	SUMO2	0.953205
MSTRG.7782.1	NM_001031503.1	PLEKHJ1	0.966264
MSTRG.7782.1	NM_001031503.1	PLEKHJ1	0.950269
MSTRG.7782.1	NM_001031503.1	PLEKHJ1	0.962867
MSTRG.7782.1	XM_015296937.3	ABI3BP	0.955956
MSTRG.7782.1	XM_040702704.1	KAT6B	0.997684
MSTRG.7782.1	XM_015283238.3	SLC45A4	0.951943
MSTRG.7782.1	XM_040684462.1	TEX10	0.997425
MSTRG.7782.1	XM_040684462.1	TEX10	0.989021
MSTRG.7782.1	XM_040684462.1	TEX10	0.996043
MSTRG.7782.1	XM_040684462.1	TEX10	0.99806
MSTRG.7782.1	XM_040684462.1	TEX10	0.99806
MSTRG.7782.1	XM_040684462.1	TEX10	0.974295
MSTRG.7782.1	XM_040684462.1	TEX10	0.99806
MSTRG.7782.1	XM_040684462.1	TEX10	0.998659
MSTRG.7782.1	XM_040684462.1	TEX10	0.997953
MSTRG.7782.1	XM_040684462.1	TEX10	0.99806
MSTRG.7782.1	XM_040684462.1	TEX10	0.990147
MSTRG.7782.1	XM_040684462.1	TEX10	0.99806
MSTRG.7782.1	XM_040684462.1	TEX10	0.950691
MSTRG.7782.1	XM_040684462.1	TEX10	0.99806
MSTRG.7782.1	XM_040684462.1	TEX10	0.991144
MSTRG.7782.1	XM_040684462.1	TEX10	0.996286
MSTRG.7782.1	XM_040684462.1	TEX10	0.99806
MSTRG.7782.1	XM_040684462.1	TEX10	0.99806
MSTRG.7782.1	XM_040684462.1	TEX10	0.998079
MSTRG.7782.1	XM_040684462.1	TEX10	0.991807
MSTRG.7782.1	XM_040684462.1	TEX10	0.997934
MSTRG.7782.1	XM_040684462.1	TEX10	0.975176
MSTRG.7782.1	XM_040684462.1	TEX10	0.980737
MSTRG.7782.1	XM_040684462.1	TEX10	0.99806
MSTRG.7782.1	XM_040684462.1	TEX10	0.961247
MSTRG.7782.1	XM_040684462.1	TEX10	0.983833
MSTRG.7782.1	XM_040684462.1	TEX10	0.99806
MSTRG.7782.1	XM_040684462.1	TEX10	0.950517
MSTRG.7782.1	XM_040684462.1	TEX10	0.99806
MSTRG.7782.1	XM_040684462.1	TEX10	0.99806
MSTRG.7782.1	XM_040684462.1	TEX10	0.99806
MSTRG.7782.1	XM_040669156.1	TNRC6B	0.970163
MSTRG.7782.1	XM_040669156.1	TNRC6B	0.971559
MSTRG.7782.1	XM_040669156.1	TNRC6B	0.983833
MSTRG.7782.1	XM_040669156.1	TNRC6B	0.969033
MSTRG.7782.1	XM_040669156.1	TNRC6B	0.971559
MSTRG.7782.1	XM_040669156.1	TNRC6B	0.971559
MSTRG.7782.1	XM_040669156.1	TNRC6B	0.971558
MSTRG.7782.1	XM_040669156.1	TNRC6B	0.971559
MSTRG.7782.1	XM_040669156.1	TNRC6B	0.952188
MSTRG.7782.1	XM_040669156.1	TNRC6B	0.971559
MSTRG.7782.1	XM_040669156.1	TNRC6B	0.971559
MSTRG.7782.1	XM_040669156.1	TNRC6B	0.954668
MSTRG.7782.1	XM_040669156.1	TNRC6B	0.971559
MSTRG.7782.1	XM_040669156.1	TNRC6B	0.963784
MSTRG.7782.1	XM_040669156.1	TNRC6B	0.962581
MSTRG.7782.1	XM_040669156.1	TNRC6B	0.971559
MSTRG.7782.1	XM_040669156.1	TNRC6B	0.952736
MSTRG.7782.1	XM_040669156.1	TNRC6B	0.970407
MSTRG.7782.1	XM_040669156.1	TNRC6B	0.970726
MSTRG.7782.1	XM_040669156.1	TNRC6B	0.971559
MSTRG.7782.1	XM_040669156.1	TNRC6B	0.971559
MSTRG.7782.1	XM_040669156.1	TNRC6B	0.97298
MSTRG.7782.1	XM_015277258.3	MYCBP2	0.999973
MSTRG.7782.1	XM_015277258.3	MYCBP2	0.973134
MSTRG.7782.1	XM_015277258.3	MYCBP2	0.993065
MSTRG.7782.1	XM_015277258.3	MYCBP2	0.982271
MSTRG.7782.1	XM_025147152.2	KLHL18	0.962699
MSTRG.7782.1	XM_025147152.2	KLHL18	1
MSTRG.7782.1	XM_025147152.2	KLHL18	0.999999
MSTRG.7782.1	XM_025147152.2	KLHL18	0.997119
MSTRG.7782.1	XM_025147152.2	KLHL18	0.951383
MSTRG.7782.1	XM_025147152.2	KLHL18	0.989666
MSTRG.7782.1	XM_025147152.2	KLHL18	0.959064
MSTRG.7782.1	XM_025147152.2	KLHL18	0.993923
MSTRG.7782.1	XM_025147152.2	KLHL18	1
MSTRG.7782.1	XM_025147152.2	KLHL18	1
MSTRG.7782.1	XM_025147152.2	KLHL18	1
MSTRG.7782.1	XM_025147152.2	KLHL18	0.962607
MSTRG.7782.1	XM_025147152.2	KLHL18	0.991484
MSTRG.7782.1	XM_025147152.2	KLHL18	0.999756
MSTRG.7782.1	XM_025147152.2	KLHL18	0.990791
MSTRG.7782.1	XM_025147152.2	KLHL18	1
MSTRG.7782.1	XM_004941954.4	SYT15	0.966067
MSTRG.7782.1	XM_004941954.4	SYT15	0.964989
MSTRG.7782.1	XM_004941954.4	SYT15	0.964238
MSTRG.7782.1	XM_004941954.4	SYT15	0.956959
MSTRG.7782.1	XM_004941954.4	SYT15	0.966067
MSTRG.7782.1	XM_004941954.4	SYT15	0.966067
MSTRG.7782.1	XM_004941954.4	SYT15	0.966067
MSTRG.7782.1	XM_004941954.4	SYT15	0.983893
MSTRG.7782.1	XM_004941954.4	SYT15	0.966067
MSTRG.7782.1	XM_004941954.4	SYT15	0.956655
MSTRG.7782.1	XM_004941954.4	SYT15	0.95847
MSTRG.7782.1	XM_004941954.4	SYT15	0.966067
MSTRG.7782.1	XM_004941954.4	SYT15	0.960286
MSTRG.7782.1	XM_004941954.4	SYT15	0.966067
MSTRG.7782.1	XM_004941954.4	SYT15	0.96643
MSTRG.7782.1	XM_004941954.4	SYT15	0.966067
MSTRG.7782.1	XM_004941954.4	SYT15	0.96684
MSTRG.7782.1	XM_004941954.4	SYT15	0.966067
MSTRG.7782.1	XM_003640697.5	HOXA1	0.971198
MSTRG.7782.1	XM_015278833.3	LOC415324	0.954481
MSTRG.7782.1	XM_025153110.2	CACNA1E	0.962177
MSTRG.7782.1	XM_025153110.2	CACNA1E	0.963131
MSTRG.7782.1	XM_025153110.2	CACNA1E	0.962424
MSTRG.7782.1	XM_025153110.2	CACNA1E	0.963131
MSTRG.7782.1	XM_025153110.2	CACNA1E	0.963131
MSTRG.7782.1	XM_025153110.2	CACNA1E	0.963131
MSTRG.7782.1	XM_025153110.2	CACNA1E	0.95385
MSTRG.7782.1	XM_418583.6	MPP7	-0.972814
MSTRG.7782.1	XM_418583.6	MPP7	-0.978291
MSTRG.7782.1	XM_015297928.3	B3GAT1	0.952197
MSTRG.7782.1	XM_015297928.3	B3GAT1	0.953613
MSTRG.7782.1	XM_015297928.3	B3GAT1	0.953613
MSTRG.7782.1	XM_015297928.3	B3GAT1	0.953613
MSTRG.7782.1	XM_015297928.3	B3GAT1	0.953613
MSTRG.7782.1	XM_015297928.3	B3GAT1	0.953613
MSTRG.7782.1	XM_015297928.3	B3GAT1	0.953613
MSTRG.7782.1	XM_015297928.3	B3GAT1	0.983716
MSTRG.7782.1	XM_015297928.3	B3GAT1	0.953613
MSTRG.7782.1	XM_015297928.3	B3GAT1	0.953613
MSTRG.7782.1	XM_015297928.3	B3GAT1	0.953613
MSTRG.7782.1	XM_015297928.3	B3GAT1	0.953613
MSTRG.7782.1	XM_015297928.3	B3GAT1	0.950009
MSTRG.7782.1	NM_001389632.1	GPD1	-0.959551
MSTRG.7782.1	XM_015300447.3	NDP	0.962699
MSTRG.7782.1	XM_015300447.3	NDP	1
MSTRG.7782.1	XM_015300447.3	NDP	0.999999
MSTRG.7782.1	XM_015300447.3	NDP	0.997119
MSTRG.7782.1	XM_015300447.3	NDP	0.951383
MSTRG.7782.1	XM_015300447.3	NDP	0.989666
MSTRG.7782.1	XM_015300447.3	NDP	0.959064
MSTRG.7782.1	XM_015300447.3	NDP	0.993923
MSTRG.7782.1	XM_015300447.3	NDP	1
MSTRG.7782.1	XM_015300447.3	NDP	1
MSTRG.7782.1	XM_015300447.3	NDP	1
MSTRG.7782.1	XM_015300447.3	NDP	0.962607
MSTRG.7782.1	XM_015300447.3	NDP	0.991484
MSTRG.7782.1	XM_015300447.3	NDP	0.999756
MSTRG.7782.1	XM_015300447.3	NDP	0.990791
MSTRG.7782.1	XM_015300447.3	NDP	1
MSTRG.7782.1	XM_040704856.1	MCOLN3	0.962699
MSTRG.7782.1	XM_040704856.1	MCOLN3	1
MSTRG.7782.1	XM_040704856.1	MCOLN3	0.999999
MSTRG.7782.1	XM_040704856.1	MCOLN3	0.997119
MSTRG.7782.1	XM_040704856.1	MCOLN3	0.951383
MSTRG.7782.1	XM_040704856.1	MCOLN3	0.989666
MSTRG.7782.1	XM_040704856.1	MCOLN3	0.959064
MSTRG.7782.1	XM_040704856.1	MCOLN3	0.993923
MSTRG.7782.1	XM_040704856.1	MCOLN3	1
MSTRG.7782.1	XM_040704856.1	MCOLN3	1
MSTRG.7782.1	XM_040704856.1	MCOLN3	1
MSTRG.7782.1	XM_040704856.1	MCOLN3	0.962607
MSTRG.7782.1	XM_040704856.1	MCOLN3	0.991484
MSTRG.7782.1	XM_040704856.1	MCOLN3	0.999756
MSTRG.7782.1	XM_040704856.1	MCOLN3	0.990791
MSTRG.7782.1	XM_040704856.1	MCOLN3	1
MSTRG.7782.1	XM_040704556.1	RALGPS2	0.961446
MSTRG.7782.1	XM_025147382.2	LOC107052489	0.952196
MSTRG.7782.1	XM_025147382.2	LOC107052489	0.987582
MSTRG.7782.1	XM_015290208.3	GALNT13	0.953791
MSTRG.7782.1	XM_040647953.1	RIMBP2	0.954728
MSTRG.7782.1	XM_040647953.1	RIMBP2	0.957202
MSTRG.7782.1	XM_015296455.3	TTLL9	0.969591
MSTRG.7782.1	XM_015296455.3	TTLL9	0.95628
MSTRG.7782.1	XM_015296455.3	TTLL9	0.951016
MSTRG.7782.1	XM_015296455.3	TTLL9	0.968778
MSTRG.7782.1	XM_015296455.3	TTLL9	0.956746
MSTRG.7782.1	XM_015296455.3	TTLL9	0.962792
MSTRG.7782.1	XM_015296455.3	TTLL9	0.954532
MSTRG.7782.1	XM_015296455.3	TTLL9	0.961144
MSTRG.7782.1	XM_015296455.3	TTLL9	0.970095
MSTRG.7782.1	XM_015296455.3	TTLL9	0.952789
MSTRG.7782.1	XM_015296455.3	TTLL9	0.95709
MSTRG.7782.1	XM_015296455.3	TTLL9	0.959335
MSTRG.7782.1	XM_015296455.3	TTLL9	0.951381
MSTRG.7782.1	XM_015296455.3	TTLL9	0.974036
MSTRG.7782.1	XM_025145573.2	SLC39A5	0.951582
MSTRG.7782.1	XM_015284383.3	FAM89A	0.966422
MSTRG.7782.1	XM_004934378.4	SPPL3	0.95922
MSTRG.7782.1	XM_040697566.1	PDE10A	0.994802
MSTRG.7782.1	XM_040697566.1	PDE10A	0.959204
MSTRG.7782.1	XM_040697566.1	PDE10A	1
MSTRG.7782.1	XM_040697566.1	PDE10A	1
MSTRG.7782.1	XM_040697566.1	PDE10A	0.980233
MSTRG.7782.1	XM_040697566.1	PDE10A	0.987702
MSTRG.7782.1	XM_040697566.1	PDE10A	0.9909
MSTRG.7782.1	XM_040697566.1	PDE10A	0.958906
MSTRG.7782.1	XM_040697566.1	PDE10A	0.98234
MSTRG.7782.1	XM_040697566.1	PDE10A	0.994596
MSTRG.7782.1	XM_040697566.1	PDE10A	0.991388
MSTRG.7782.1	XM_040697566.1	PDE10A	1
MSTRG.7782.1	XM_040697566.1	PDE10A	1
MSTRG.7782.1	XM_040697566.1	PDE10A	1
MSTRG.7782.1	XM_040697566.1	PDE10A	1
MSTRG.7782.1	XM_040697566.1	PDE10A	0.98929
MSTRG.7782.1	XM_040697566.1	PDE10A	0.993591
MSTRG.7782.1	XM_040697566.1	PDE10A	1
MSTRG.7782.1	XM_040697566.1	PDE10A	1
MSTRG.7782.1	XM_040697566.1	PDE10A	1
MSTRG.7782.1	XM_040697566.1	PDE10A	0.988494
MSTRG.7782.1	XM_040697566.1	PDE10A	1
MSTRG.7782.1	XM_040697566.1	PDE10A	1
MSTRG.7782.1	XM_040697566.1	PDE10A	0.995536
MSTRG.7782.1	XM_040697566.1	PDE10A	0.97302
MSTRG.7782.1	XM_015297906.3	PABPC4	0.963496
MSTRG.7782.1	XM_025150620.2	TEAD1	0.95495
MSTRG.7782.1	NM_001278108.1	NDUFA6	0.954395
MSTRG.7782.1	XM_015275849.3	PDIA4	-0.964486
MSTRG.7782.1	XM_015277270.3	TPM2	0.980253
MSTRG.7782.1	XM_015277270.3	TPM2	0.962982
MSTRG.7782.1	XM_015277270.3	TPM2	0.973526
MSTRG.7782.1	XM_015277270.3	TPM2	0.971767
MSTRG.7782.1	XM_015277270.3	TPM2	0.957021
MSTRG.7782.1	XM_015277270.3	TPM2	0.975525
MSTRG.7782.1	XM_015277270.3	TPM2	0.961212
MSTRG.7782.1	XM_015277270.3	TPM2	0.975525
MSTRG.7782.1	XM_015277270.3	TPM2	0.975525
MSTRG.7782.1	XM_015277270.3	TPM2	0.963664
MSTRG.7782.1	XM_015277270.3	TPM2	0.975525
MSTRG.7782.1	XM_015277270.3	TPM2	0.975502
MSTRG.7782.1	XM_015277270.3	TPM2	0.965249
MSTRG.7782.1	XM_015277270.3	TPM2	0.965364
MSTRG.7782.1	XM_015277270.3	TPM2	0.975525
MSTRG.7782.1	XM_015277270.3	TPM2	0.974967
MSTRG.7782.1	XM_015277270.3	TPM2	0.972169
MSTRG.7782.1	XM_015277270.3	TPM2	0.964843
MSTRG.7782.1	XM_015277270.3	TPM2	0.975525
MSTRG.7782.1	XM_015277270.3	TPM2	0.959202
MSTRG.7782.1	XM_015277270.3	TPM2	0.973503
MSTRG.7782.1	XM_015277270.3	TPM2	0.975525
MSTRG.7782.1	XM_015277270.3	TPM2	0.975525
MSTRG.7782.1	XM_015277270.3	TPM2	0.975558
MSTRG.7782.1	XM_015277270.3	TPM2	0.975525
MSTRG.7782.1	XM_004943815.3	PDE8A	-0.952186
MSTRG.7782.1	XM_004943815.3	PDE8A	-0.954236
MSTRG.7782.1	XM_040655545.1	PIP5K1B	0.977279
MSTRG.7782.1	XM_040655545.1	PIP5K1B	0.977311
MSTRG.7782.1	XM_040655545.1	PIP5K1B	0.959786
MSTRG.7782.1	XM_040655545.1	PIP5K1B	0.977233
MSTRG.7782.1	XM_040655545.1	PIP5K1B	0.968841
MSTRG.7782.1	XM_040655545.1	PIP5K1B	0.956192
MSTRG.7782.1	XM_040655545.1	PIP5K1B	0.9796
MSTRG.7782.1	XM_040655545.1	PIP5K1B	0.977311
MSTRG.7782.1	XM_040655545.1	PIP5K1B	0.977311
MSTRG.7782.1	XM_040655545.1	PIP5K1B	0.977311
MSTRG.7782.1	XM_040655545.1	PIP5K1B	0.957672
MSTRG.7782.1	XM_040655545.1	PIP5K1B	0.965875
MSTRG.7782.1	XM_040655545.1	PIP5K1B	0.976775
MSTRG.7782.1	XM_040655545.1	PIP5K1B	0.968006
MSTRG.7782.1	XM_040655545.1	PIP5K1B	0.967435
MSTRG.7782.1	XM_040655545.1	PIP5K1B	0.977311
MSTRG.7782.1	XM_015294050.2	TCERG1	0.951644
MSTRG.7782.1	XM_025142904.2	LETM2	0.951076
MSTRG.7782.1	XM_040649128.1	CADPS2	1
MSTRG.7782.1	XM_040649128.1	CADPS2	0.998768
MSTRG.7782.1	XM_040649128.1	CADPS2	0.961796
MSTRG.7782.1	XM_040649128.1	CADPS2	0.965315
MSTRG.7782.1	XM_040649128.1	CADPS2	0.999997
MSTRG.7782.1	XM_040649128.1	CADPS2	1
MSTRG.7782.1	XM_040649128.1	CADPS2	0.981736
MSTRG.7782.1	XM_040649128.1	CADPS2	0.999505
MSTRG.7782.1	XM_040649128.1	CADPS2	1
MSTRG.7782.1	XM_040649128.1	CADPS2	0.968237
MSTRG.7782.1	XM_040649128.1	CADPS2	1
MSTRG.7782.1	XM_040649128.1	CADPS2	0.993135
MSTRG.7782.1	XM_040649128.1	CADPS2	0.978002
MSTRG.7782.1	XM_040649128.1	CADPS2	0.961397
MSTRG.7782.1	XM_040649128.1	CADPS2	0.952741
MSTRG.7782.1	XM_040649128.1	CADPS2	0.980695
MSTRG.7782.1	XM_040649128.1	CADPS2	1
MSTRG.7782.1	XM_025146852.2	SGCG	0.995669
MSTRG.7782.1	XM_025146852.2	SGCG	0.983369
MSTRG.7782.1	XM_025146852.2	SGCG	0.995392
MSTRG.7782.1	XM_025146852.2	SGCG	1
MSTRG.7782.1	XM_025146852.2	SGCG	0.999948
MSTRG.7782.1	XM_025146852.2	SGCG	1
MSTRG.7782.1	XM_025146852.2	SGCG	0.982594
MSTRG.7782.1	XM_025146852.2	SGCG	0.99998
MSTRG.7782.1	XM_025146852.2	SGCG	0.999571
MSTRG.7782.1	XM_025146852.2	SGCG	0.966516
MSTRG.7782.1	XM_025146852.2	SGCG	0.974621
MSTRG.7782.1	XM_025146852.2	SGCG	0.987758
MSTRG.7782.1	XM_025146852.2	SGCG	0.982317
MSTRG.7782.1	XM_025146852.2	SGCG	1
MSTRG.7782.1	XM_025146852.2	SGCG	1
MSTRG.7782.1	NM_001012777.2	BBS2	0.98108
MSTRG.7782.1	NM_001012777.2	BBS2	0.95308
MSTRG.7782.1	NM_001012777.2	BBS2	0.953293
MSTRG.7782.1	XM_015282724.3	MTFR1	0.959433
MSTRG.7782.1	XM_015282724.3	MTFR1	0.950951
MSTRG.7782.1	XM_015282724.3	MTFR1	0.95124
MSTRG.7782.1	XM_015282724.3	MTFR1	0.959247
MSTRG.7782.1	XM_015282724.3	MTFR1	0.959433
MSTRG.7782.1	XM_015282724.3	MTFR1	0.957306
MSTRG.7782.1	XM_015282724.3	MTFR1	0.959433
MSTRG.7782.1	XM_015282724.3	MTFR1	0.959433
MSTRG.7782.1	XM_015282724.3	MTFR1	0.950249
MSTRG.7782.1	XM_015282724.3	MTFR1	0.955016
MSTRG.7782.1	XM_015282724.3	MTFR1	0.956332
MSTRG.7782.1	XM_015282724.3	MTFR1	0.959433
MSTRG.7782.1	XM_015277017.3	DOCK10	0.974901
MSTRG.7782.1	XM_040706921.1	UNC13C	0.962111
MSTRG.7782.1	XM_040706921.1	UNC13C	0.999896
MSTRG.7782.1	XM_040706921.1	UNC13C	0.999893
MSTRG.11385.17	XM_040653184.1	MAPT	0.951311
MSTRG.11385.17	XM_040653184.1	MAPT	0.97394
MSTRG.11385.17	XM_040653184.1	MAPT	0.982318
MSTRG.11385.17	XM_040653184.1	MAPT	0.985478
MSTRG.11385.17	XM_040653184.1	MAPT	0.981073
MSTRG.11385.17	XM_040653184.1	MAPT	0.997087
MSTRG.11385.17	XM_040697034.1	LCLAT1	0.999926
MSTRG.11385.17	XM_040697034.1	LCLAT1	0.96134
MSTRG.11385.17	XM_040697034.1	LCLAT1	1
MSTRG.11385.17	XM_040697034.1	LCLAT1	0.98951
MSTRG.11385.17	XM_040697034.1	LCLAT1	0.950221
MSTRG.11385.17	XM_040697034.1	LCLAT1	1
MSTRG.11385.17	XM_040697034.1	LCLAT1	0.965047
MSTRG.11385.17	XM_040697034.1	LCLAT1	1
MSTRG.11385.17	XM_040697034.1	LCLAT1	0.962502
MSTRG.11385.17	XM_040697034.1	LCLAT1	0.999964
MSTRG.11385.17	XM_040697034.1	LCLAT1	1
MSTRG.11385.17	XM_040697034.1	LCLAT1	0.976735
MSTRG.11385.17	XM_040697034.1	LCLAT1	0.960295
MSTRG.11385.17	XM_040697034.1	LCLAT1	0.979234
MSTRG.11385.17	XM_040697034.1	LCLAT1	1
MSTRG.11385.17	XM_040697034.1	LCLAT1	1
MSTRG.11385.17	XM_040697034.1	LCLAT1	0.995333
MSTRG.11385.17	XM_040697034.1	LCLAT1	1
MSTRG.11385.17	XM_040697034.1	LCLAT1	0.99521
MSTRG.11385.17	XM_040697034.1	LCLAT1	0.997969
MSTRG.11385.17	XM_040697034.1	LCLAT1	0.968038
MSTRG.11385.17	XM_040697034.1	LCLAT1	1
MSTRG.11385.17	XM_040697034.1	LCLAT1	0.979154
MSTRG.11385.17	XM_040697034.1	LCLAT1	0.99992
MSTRG.11385.17	XM_040697034.1	LCLAT1	0.999665
MSTRG.11385.17	XM_040697034.1	LCLAT1	1
MSTRG.11385.17	XM_040697034.1	LCLAT1	1
MSTRG.11385.17	XM_040697034.1	LCLAT1	0.958191
MSTRG.11385.17	XM_040697034.1	LCLAT1	0.957688
MSTRG.11385.17	XM_040697034.1	LCLAT1	0.999929
MSTRG.11385.17	XM_040701149.1	ELP4	0.960554
MSTRG.11385.17	NM_001039326.1	SOX17	0.95918
MSTRG.11385.17	XM_015291788.3	PQLC2L	0.990783
MSTRG.11385.17	XM_015291458.3	TNK2	0.954661
MSTRG.11385.17	XM_040650374.1	LOC121107262	0.994237
MSTRG.11385.17	XM_040650374.1	LOC121107262	0.977981
MSTRG.11385.17	XM_040650374.1	LOC121107262	0.993124
MSTRG.11385.17	XM_040650374.1	LOC121107262	0.994988
MSTRG.11385.17	XM_040650374.1	LOC121107262	0.994988
MSTRG.11385.17	XM_040650374.1	LOC121107262	0.973997
MSTRG.11385.17	XM_040650374.1	LOC121107262	0.994988
MSTRG.11385.17	XM_040650374.1	LOC121107262	0.994219
MSTRG.11385.17	XM_040650374.1	LOC121107262	0.994834
MSTRG.11385.17	XM_040650374.1	LOC121107262	0.994988
MSTRG.11385.17	XM_040650374.1	LOC121107262	0.991118
MSTRG.11385.17	XM_040650374.1	LOC121107262	0.994988
MSTRG.11385.17	XM_040650374.1	LOC121107262	0.95325
MSTRG.11385.17	XM_040650374.1	LOC121107262	0.994988
MSTRG.11385.17	XM_040650374.1	LOC121107262	0.988808
MSTRG.11385.17	XM_040650374.1	LOC121107262	0.995591
MSTRG.11385.17	XM_040650374.1	LOC121107262	0.994988
MSTRG.11385.17	XM_040650374.1	LOC121107262	0.994988
MSTRG.11385.17	XM_040650374.1	LOC121107262	0.994874
MSTRG.11385.17	XM_040650374.1	LOC121107262	0.980537
MSTRG.11385.17	XM_040650374.1	LOC121107262	0.994916
MSTRG.11385.17	XM_040650374.1	LOC121107262	0.979203
MSTRG.11385.17	XM_040650374.1	LOC121107262	0.980459
MSTRG.11385.17	XM_040650374.1	LOC121107262	0.994988
MSTRG.11385.17	XM_040650374.1	LOC121107262	0.982432
MSTRG.11385.17	XM_040650374.1	LOC121107262	0.994988
MSTRG.11385.17	XM_040650374.1	LOC121107262	0.994988
MSTRG.11385.17	XM_040650374.1	LOC121107262	0.994988
MSTRG.11385.17	XM_040650374.1	LOC121107262	0.994988
MSTRG.11385.17	XM_015279315.3	KCNT1	0.963333
MSTRG.11385.17	XM_015279315.3	KCNT1	0.978684
MSTRG.11385.17	XM_015279315.3	KCNT1	0.975479
MSTRG.11385.17	XM_015279315.3	KCNT1	0.968998
MSTRG.11385.17	XM_040655047.1	LOC121108149	0.968696
MSTRG.11385.17	NM_001006261.1	AP1S2	0.958395
MSTRG.11385.17	XM_040654541.1	LOC121107941	0.994802
MSTRG.11385.17	XM_040654541.1	LOC121107941	0.959204
MSTRG.11385.17	XM_040654541.1	LOC121107941	1
MSTRG.11385.17	XM_040654541.1	LOC121107941	1
MSTRG.11385.17	XM_040654541.1	LOC121107941	0.980233
MSTRG.11385.17	XM_040654541.1	LOC121107941	0.987702
MSTRG.11385.17	XM_040654541.1	LOC121107941	0.9909
MSTRG.11385.17	XM_040654541.1	LOC121107941	0.958906
MSTRG.11385.17	XM_040654541.1	LOC121107941	0.98234
MSTRG.11385.17	XM_040654541.1	LOC121107941	0.994596
MSTRG.11385.17	XM_040654541.1	LOC121107941	0.991388
MSTRG.11385.17	XM_040654541.1	LOC121107941	1
MSTRG.11385.17	XM_040654541.1	LOC121107941	1
MSTRG.11385.17	XM_040654541.1	LOC121107941	1
MSTRG.11385.17	XM_040654541.1	LOC121107941	1
MSTRG.11385.17	XM_040654541.1	LOC121107941	0.98929
MSTRG.11385.17	XM_040654541.1	LOC121107941	0.993591
MSTRG.11385.17	XM_040654541.1	LOC121107941	1
MSTRG.11385.17	XM_040654541.1	LOC121107941	1
MSTRG.11385.17	XM_040654541.1	LOC121107941	1
MSTRG.11385.17	XM_040654541.1	LOC121107941	0.988494
MSTRG.11385.17	XM_040654541.1	LOC121107941	1
MSTRG.11385.17	XM_040654541.1	LOC121107941	1
MSTRG.11385.17	XM_040654541.1	LOC121107941	0.995536
MSTRG.11385.17	XM_040654541.1	LOC121107941	0.97302
MSTRG.11385.17	XM_015283580.3	MAP4K3	0.953485
MSTRG.11385.17	XM_015300155.3	PDE4C	0.950834
MSTRG.11385.17	XM_004946715.4	VMP1	0.950632
MSTRG.11385.17	XM_004946715.4	VMP1	0.967386
MSTRG.11385.17	XM_004946715.4	VMP1	0.958479
MSTRG.11385.17	XM_004946715.4	VMP1	0.958479
MSTRG.11385.17	XM_004946715.4	VMP1	0.973382
MSTRG.11385.17	XM_004946715.4	VMP1	0.955842
MSTRG.11385.17	XM_004946715.4	VMP1	0.953572
MSTRG.11385.17	XM_004946715.4	VMP1	0.958479
MSTRG.11385.17	XM_004946715.4	VMP1	0.958479
MSTRG.11385.17	XM_004946715.4	VMP1	0.958479
MSTRG.11385.17	XM_004946715.4	VMP1	0.958479
MSTRG.11385.17	XM_004946715.4	VMP1	0.958479
MSTRG.11385.17	XM_004946715.4	VMP1	0.958479
MSTRG.11385.17	XM_004946715.4	VMP1	0.958479
MSTRG.11385.17	XM_004946715.4	VMP1	0.958479
MSTRG.11385.17	XM_004946715.4	VMP1	0.958479
MSTRG.11385.17	XM_004946715.4	VMP1	0.950598
MSTRG.11385.17	XM_040655057.1	LOC425117	0.965047
MSTRG.11385.17	XM_040655057.1	LOC425117	0.97608
MSTRG.11385.17	XM_015286158.3	PRRG4	-0.951558
MSTRG.11385.17	XM_040654050.1	LOC121107829	0.951306
MSTRG.11385.17	XM_040705445.1	TP63	0.962699
MSTRG.11385.17	XM_040705445.1	TP63	1
MSTRG.11385.17	XM_040705445.1	TP63	0.999999
MSTRG.11385.17	XM_040705445.1	TP63	0.997119
MSTRG.11385.17	XM_040705445.1	TP63	0.951383
MSTRG.11385.17	XM_040705445.1	TP63	0.989666
MSTRG.11385.17	XM_040705445.1	TP63	0.959064
MSTRG.11385.17	XM_040705445.1	TP63	0.993923
MSTRG.11385.17	XM_040705445.1	TP63	1
MSTRG.11385.17	XM_040705445.1	TP63	1
MSTRG.11385.17	XM_040705445.1	TP63	1
MSTRG.11385.17	XM_040705445.1	TP63	0.962607
MSTRG.11385.17	XM_040705445.1	TP63	0.991484
MSTRG.11385.17	XM_040705445.1	TP63	0.999756
MSTRG.11385.17	XM_040705445.1	TP63	0.990791
MSTRG.11385.17	XM_040705445.1	TP63	1
MSTRG.11385.17	XM_001231427.6	LOC768477	0.980638
MSTRG.11385.17	XM_001231427.6	LOC768477	0.988474
MSTRG.11385.17	XM_001231427.6	LOC768477	0.988474
MSTRG.11385.17	XM_001231427.6	LOC768477	0.961975
MSTRG.11385.17	XM_001231427.6	LOC768477	0.973643
MSTRG.11385.17	XM_001231427.6	LOC768477	0.976932
MSTRG.11385.17	XM_001231427.6	LOC768477	0.961416
MSTRG.11385.17	XM_001231427.6	LOC768477	0.967477
MSTRG.11385.17	XM_001231427.6	LOC768477	0.99885
MSTRG.11385.17	XM_001231427.6	LOC768477	0.978515
MSTRG.11385.17	XM_001231427.6	LOC768477	0.988474
MSTRG.11385.17	XM_001231427.6	LOC768477	0.988474
MSTRG.11385.17	XM_001231427.6	LOC768477	0.988474
MSTRG.11385.17	XM_001231427.6	LOC768477	0.988474
MSTRG.11385.17	XM_001231427.6	LOC768477	0.971447
MSTRG.11385.17	XM_001231427.6	LOC768477	0.978717
MSTRG.11385.17	XM_001231427.6	LOC768477	0.988474
MSTRG.11385.17	XM_001231427.6	LOC768477	0.988474
MSTRG.11385.17	XM_001231427.6	LOC768477	0.988474
MSTRG.11385.17	XM_001231427.6	LOC768477	0.977262
MSTRG.11385.17	XM_001231427.6	LOC768477	0.954445
MSTRG.11385.17	XM_001231427.6	LOC768477	0.988474
MSTRG.11385.17	XM_001231427.6	LOC768477	0.988474
MSTRG.11385.17	XM_001231427.6	LOC768477	0.982276
MSTRG.27737.4	XM_040705285.1	LOC121111376	1
MSTRG.27737.4	XM_040705285.1	LOC121111376	0.995775
MSTRG.27737.4	XM_040705285.1	LOC121111376	0.998883
MSTRG.27737.4	XM_040705285.1	LOC121111376	1
MSTRG.27737.4	XM_040705285.1	LOC121111376	1
MSTRG.27737.4	XM_040705285.1	LOC121111376	0.999985
MSTRG.27737.4	XM_040705285.1	LOC121111376	0.989743
MSTRG.27737.4	XM_040705285.1	LOC121111376	0.999988
MSTRG.27737.4	XM_040705285.1	LOC121111376	0.98212
MSTRG.27737.4	XM_040705285.1	LOC121111376	0.982861
MSTRG.27737.4	XM_040705285.1	LOC121111376	1
MSTRG.27737.4	XM_040705285.1	LOC121111376	0.95143
MSTRG.27737.4	XM_040705285.1	LOC121111376	0.98922
MSTRG.27737.4	XM_040705285.1	LOC121111376	1
MSTRG.27737.4	XM_040705285.1	LOC121111376	0.958272
MSTRG.27737.4	XM_040705285.1	LOC121111376	1
MSTRG.27737.4	XM_040705285.1	LOC121111376	1
MSTRG.27737.4	XM_040705285.1	LOC121111376	1
MSTRG.27737.4	XM_040695621.1	XPOT	0.956069
MSTRG.27737.4	XM_004937686.4	SOCS1L	0.974299
MSTRG.27737.4	XM_040704048.1	ZNF804A	0.968171
MSTRG.27737.4	XM_040704048.1	ZNF804A	0.970884
MSTRG.27737.4	XM_040704048.1	ZNF804A	0.961313
MSTRG.27737.4	XM_040704048.1	ZNF804A	0.972139
MSTRG.27737.4	XM_040704048.1	ZNF804A	0.972139
MSTRG.27737.4	XM_040704048.1	ZNF804A	0.972139
MSTRG.27737.4	XM_040704048.1	ZNF804A	0.962414
MSTRG.27737.4	XM_040704048.1	ZNF804A	0.972139
MSTRG.27737.4	XM_040704048.1	ZNF804A	0.972139
MSTRG.27737.4	XM_040704048.1	ZNF804A	0.972139
MSTRG.27737.4	XM_040704048.1	ZNF804A	0.960841
MSTRG.27737.4	XM_040704048.1	ZNF804A	0.972139
MSTRG.27737.4	XM_040704048.1	ZNF804A	0.972139
MSTRG.27737.4	XM_040704048.1	ZNF804A	0.950883
MSTRG.27737.4	XM_040704048.1	ZNF804A	0.988018
MSTRG.27737.4	XM_040704048.1	ZNF804A	0.972139
MSTRG.27737.4	XM_040704048.1	ZNF804A	0.972139
MSTRG.27737.4	XM_040704048.1	ZNF804A	0.974075
MSTRG.27737.4	XM_040695844.1	CSMD3	0.970017
MSTRG.27737.4	XM_040693357.1	LOC107052576	0.9757
MSTRG.27737.4	XM_040647717.1	CARMIL3	0.958724
MSTRG.27737.4	XM_040647717.1	CARMIL3	0.978025
MSTRG.27737.4	XM_040647717.1	CARMIL3	0.971018
MSTRG.27737.4	XM_040647717.1	CARMIL3	0.986121
MSTRG.27737.4	XM_040647717.1	CARMIL3	0.969728
MSTRG.27737.4	XM_040647717.1	CARMIL3	0.976216
MSTRG.27737.4	XM_040647717.1	CARMIL3	0.963746
MSTRG.27737.4	XM_040647717.1	CARMIL3	0.977837
MSTRG.27737.4	XM_040647717.1	CARMIL3	0.973842
MSTRG.27737.4	XM_040647717.1	CARMIL3	0.977837
MSTRG.27737.4	XM_040647717.1	CARMIL3	0.977837
MSTRG.27737.4	XM_040647717.1	CARMIL3	0.983331
MSTRG.27737.4	XM_040647717.1	CARMIL3	0.962882
MSTRG.27737.4	XM_040647717.1	CARMIL3	0.977837
MSTRG.27737.4	XM_040647717.1	CARMIL3	0.977733
MSTRG.27737.4	XM_040647717.1	CARMIL3	0.968535
MSTRG.27737.4	XM_040647717.1	CARMIL3	0.98728
MSTRG.27737.4	XM_040647717.1	CARMIL3	0.97661
MSTRG.27737.4	XM_040647717.1	CARMIL3	0.977837
MSTRG.27737.4	XM_040647717.1	CARMIL3	0.976018
MSTRG.27737.4	XM_040647717.1	CARMIL3	0.957914
MSTRG.27737.4	XM_040647717.1	CARMIL3	0.981438
MSTRG.27737.4	XM_040647717.1	CARMIL3	0.981733
MSTRG.27737.4	XM_040647717.1	CARMIL3	0.977837
MSTRG.27737.4	XM_040647717.1	CARMIL3	0.952382
MSTRG.27737.4	XM_040647717.1	CARMIL3	0.967679
MSTRG.27737.4	XM_040647717.1	CARMIL3	0.950351
MSTRG.27737.4	XM_040647717.1	CARMIL3	0.984421
MSTRG.27737.4	XM_040647717.1	CARMIL3	0.977837
MSTRG.27737.4	XM_040647717.1	CARMIL3	0.977837
MSTRG.27737.4	XM_040647717.1	CARMIL3	0.977789
MSTRG.27737.4	XM_040647717.1	CARMIL3	0.956029
MSTRG.27737.4	XM_040647717.1	CARMIL3	0.977837
MSTRG.27737.4	XM_015287239.3	ARHGAP1	0.987456
MSTRG.27737.4	XM_015287239.3	ARHGAP1	0.980849
MSTRG.27737.4	XM_015287239.3	ARHGAP1	0.987329
MSTRG.27737.4	XM_015287239.3	ARHGAP1	0.986699
MSTRG.27737.4	XM_015287239.3	ARHGAP1	0.986699
MSTRG.27737.4	XM_015287239.3	ARHGAP1	0.958627
MSTRG.27737.4	XM_015287239.3	ARHGAP1	0.986699
MSTRG.27737.4	XM_015287239.3	ARHGAP1	0.987766
MSTRG.27737.4	XM_015287239.3	ARHGAP1	0.986166
MSTRG.27737.4	XM_015287239.3	ARHGAP1	0.986699
MSTRG.27737.4	XM_015287239.3	ARHGAP1	0.980924
MSTRG.27737.4	XM_015287239.3	ARHGAP1	0.986699
MSTRG.27737.4	XM_015287239.3	ARHGAP1	0.986699
MSTRG.27737.4	XM_015287239.3	ARHGAP1	0.975129
MSTRG.27737.4	XM_015287239.3	ARHGAP1	0.983075
MSTRG.27737.4	XM_015287239.3	ARHGAP1	0.986699
MSTRG.27737.4	XM_015287239.3	ARHGAP1	0.986699
MSTRG.27737.4	XM_015287239.3	ARHGAP1	0.98689
MSTRG.27737.4	XM_015287239.3	ARHGAP1	0.991375
MSTRG.27737.4	XM_015287239.3	ARHGAP1	0.986425
MSTRG.27737.4	XM_015287239.3	ARHGAP1	0.954469
MSTRG.27737.4	XM_015287239.3	ARHGAP1	0.970687
MSTRG.27737.4	XM_015287239.3	ARHGAP1	0.986699
MSTRG.27737.4	XM_015287239.3	ARHGAP1	0.954031
MSTRG.27737.4	XM_015287239.3	ARHGAP1	0.970402
MSTRG.27737.4	XM_015287239.3	ARHGAP1	0.986699
MSTRG.27737.4	XM_015287239.3	ARHGAP1	0.986699
MSTRG.27737.4	XM_015287239.3	ARHGAP1	0.986699
MSTRG.27737.4	XM_015287239.3	ARHGAP1	0.986699
MSTRG.27737.4	XM_015297489.3	HHLA2	0.984565
MSTRG.27737.4	XM_015297489.3	HHLA2	0.984876
MSTRG.27737.4	XM_015297489.3	HHLA2	0.980284
MSTRG.27737.4	XM_015297489.3	HHLA2	0.981941
MSTRG.27737.4	XM_015297489.3	HHLA2	0.981339
MSTRG.27737.4	XM_015297489.3	HHLA2	0.978707
MSTRG.27737.4	XM_015297489.3	HHLA2	0.984565
MSTRG.27737.4	XM_015297489.3	HHLA2	0.984565
MSTRG.27737.4	XM_015297489.3	HHLA2	0.984565
MSTRG.27737.4	XM_015297489.3	HHLA2	0.984565
MSTRG.27737.4	XM_015297489.3	HHLA2	0.980373
MSTRG.27737.4	XM_015297489.3	HHLA2	0.985993
MSTRG.27737.4	XM_015297489.3	HHLA2	0.977106
MSTRG.27737.4	XM_015297489.3	HHLA2	0.984565
MSTRG.27737.4	XM_015297489.3	HHLA2	0.96926
MSTRG.27737.4	XM_015297489.3	HHLA2	0.984565
MSTRG.27737.4	XM_015297489.3	HHLA2	0.98393
MSTRG.27737.4	XM_015297489.3	HHLA2	0.984565
MSTRG.27737.4	XM_015297489.3	HHLA2	0.982907
MSTRG.27737.4	XM_015297489.3	HHLA2	0.984565
MSTRG.27737.4	XM_025147412.2	TMEM196	0.962435
MSTRG.27737.4	XM_025147412.2	TMEM196	0.976832
MSTRG.27737.4	XM_025147412.2	TMEM196	0.995438
MSTRG.27737.4	XM_025147412.2	TMEM196	0.950344
MSTRG.27737.4	XM_025147412.2	TMEM196	0.961662
MSTRG.27737.4	XM_040646178.1	PRKCD	-0.961921
MSTRG.27737.4	XM_040650076.1	MYO1C	0.998623
MSTRG.27737.4	XM_040650076.1	MYO1C	0.998563
MSTRG.27737.4	XM_040650076.1	MYO1C	0.954463
MSTRG.27737.4	XM_040650076.1	MYO1C	0.980612
MSTRG.27737.4	XM_040650076.1	MYO1C	0.995778
MSTRG.27737.4	XM_040650076.1	MYO1C	0.997872
MSTRG.27737.4	XM_040650076.1	MYO1C	0.998623
MSTRG.27737.4	XM_040650076.1	MYO1C	0.998623
MSTRG.27737.4	XM_040650076.1	MYO1C	0.998623
MSTRG.27737.4	XM_040650076.1	MYO1C	0.956609
MSTRG.27737.4	XM_040650076.1	MYO1C	0.998623
MSTRG.27737.4	XM_040650076.1	MYO1C	0.989904
MSTRG.27737.4	XM_040650076.1	MYO1C	0.994647
MSTRG.27737.4	XM_040650076.1	MYO1C	0.967442
MSTRG.27737.4	XM_040650076.1	MYO1C	0.998623
MSTRG.27737.4	XM_040650076.1	MYO1C	0.985941
MSTRG.27737.4	XM_040650076.1	MYO1C	0.998623
MSTRG.27737.4	XM_040650076.1	MYO1C	0.998566
MSTRG.27737.4	XM_040650076.1	MYO1C	0.998623
MSTRG.27737.4	XM_040650076.1	MYO1C	0.952486
MSTRG.27737.4	XM_040650076.1	MYO1C	0.998371
MSTRG.27737.4	XM_040650076.1	MYO1C	0.998623
MSTRG.27737.4	XM_040697475.1	EPB41L2	0.962699
MSTRG.27737.4	XM_040697475.1	EPB41L2	1
MSTRG.27737.4	XM_040697475.1	EPB41L2	0.999999
MSTRG.27737.4	XM_040697475.1	EPB41L2	0.997119
MSTRG.27737.4	XM_040697475.1	EPB41L2	0.951383
MSTRG.27737.4	XM_040697475.1	EPB41L2	0.989666
MSTRG.27737.4	XM_040697475.1	EPB41L2	0.959064
MSTRG.27737.4	XM_040697475.1	EPB41L2	0.993923
MSTRG.27737.4	XM_040697475.1	EPB41L2	1
MSTRG.27737.4	XM_040697475.1	EPB41L2	1
MSTRG.27737.4	XM_040697475.1	EPB41L2	1
MSTRG.27737.4	XM_040697475.1	EPB41L2	0.962607
MSTRG.27737.4	XM_040697475.1	EPB41L2	0.991484
MSTRG.27737.4	XM_040697475.1	EPB41L2	0.999756
MSTRG.27737.4	XM_040697475.1	EPB41L2	0.990791
MSTRG.27737.4	XM_040697475.1	EPB41L2	1
MSTRG.27737.4	NM_001277169.1	TSR3	0.970176
MSTRG.27737.4	XM_040654641.1	LOC112530849	1
MSTRG.27737.4	XM_040654641.1	LOC112530849	0.998768
MSTRG.27737.4	XM_040654641.1	LOC112530849	0.961796
MSTRG.27737.4	XM_040654641.1	LOC112530849	0.965315
MSTRG.27737.4	XM_040654641.1	LOC112530849	0.999997
MSTRG.27737.4	XM_040654641.1	LOC112530849	1
MSTRG.27737.4	XM_040654641.1	LOC112530849	0.981736
MSTRG.27737.4	XM_040654641.1	LOC112530849	0.999505
MSTRG.27737.4	XM_040654641.1	LOC112530849	1
MSTRG.27737.4	XM_040654641.1	LOC112530849	0.968237
MSTRG.27737.4	XM_040654641.1	LOC112530849	1
MSTRG.27737.4	XM_040654641.1	LOC112530849	0.993135
MSTRG.27737.4	XM_040654641.1	LOC112530849	0.978002
MSTRG.27737.4	XM_040654641.1	LOC112530849	0.961397
MSTRG.27737.4	XM_040654641.1	LOC112530849	0.952741
MSTRG.27737.4	XM_040654641.1	LOC112530849	0.980695
MSTRG.27737.4	XM_040654641.1	LOC112530849	1
MSTRG.27737.4	NM_001031009.1	STX17	0.977481
MSTRG.27737.4	XM_025145897.2	LOC426820	0.959794
MSTRG.27737.4	XM_025145897.2	LOC426820	0.954054
MSTRG.27737.4	XM_025145897.2	LOC426820	0.966111
MSTRG.27737.4	XM_025145897.2	LOC426820	0.972227
MSTRG.27737.4	XM_025145897.2	LOC426820	0.963902
MSTRG.27737.4	XM_025145897.2	LOC426820	0.98464
MSTRG.27737.4	XM_025145897.2	LOC426820	0.954321
MSTRG.27737.4	XM_025145897.2	LOC426820	0.974269
MSTRG.27737.4	XM_040657147.1	LOC121106500	0.958867
MSTRG.27737.4	XM_040704282.1	R3HDM1	0.993002
MSTRG.27737.4	XM_040704282.1	R3HDM1	0.98995
MSTRG.27737.4	XM_040704282.1	R3HDM1	0.991348
MSTRG.27737.4	XM_040704282.1	R3HDM1	0.99805
MSTRG.27737.4	XM_040704282.1	R3HDM1	0.998632
MSTRG.27737.4	XM_040704282.1	R3HDM1	0.99805
MSTRG.27737.4	XM_040704282.1	R3HDM1	0.976586
MSTRG.27737.4	XM_040704282.1	R3HDM1	0.997948
MSTRG.27737.4	XM_040704282.1	R3HDM1	0.997964
MSTRG.27737.4	XM_040704282.1	R3HDM1	0.968394
MSTRG.27737.4	XM_040704282.1	R3HDM1	0.976425
MSTRG.27737.4	XM_040704282.1	R3HDM1	0.986878
MSTRG.27737.4	XM_040704282.1	R3HDM1	0.978924
MSTRG.24687.7	XM_040649799.1	GK2	0.956494
MSTRG.24687.7	XM_040649799.1	GK2	0.956494
MSTRG.24687.7	XM_040649799.1	GK2	0.95653
MSTRG.24687.7	XM_040649799.1	GK2	0.954748
MSTRG.24687.7	XM_040649799.1	GK2	0.956494
MSTRG.24687.7	XM_040703429.1	STS	0.994802
MSTRG.24687.7	XM_040703429.1	STS	0.959204
MSTRG.24687.7	XM_040703429.1	STS	1
MSTRG.24687.7	XM_040703429.1	STS	1
MSTRG.24687.7	XM_040703429.1	STS	0.980233
MSTRG.24687.7	XM_040703429.1	STS	0.987702
MSTRG.24687.7	XM_040703429.1	STS	0.9909
MSTRG.24687.7	XM_040703429.1	STS	0.958906
MSTRG.24687.7	XM_040703429.1	STS	0.98234
MSTRG.24687.7	XM_040703429.1	STS	0.994596
MSTRG.24687.7	XM_040703429.1	STS	0.991388
MSTRG.24687.7	XM_040703429.1	STS	1
MSTRG.24687.7	XM_040703429.1	STS	1
MSTRG.24687.7	XM_040703429.1	STS	1
MSTRG.24687.7	XM_040703429.1	STS	1
MSTRG.24687.7	XM_040703429.1	STS	0.98929
MSTRG.24687.7	XM_040703429.1	STS	0.993591
MSTRG.24687.7	XM_040703429.1	STS	1
MSTRG.24687.7	XM_040703429.1	STS	1
MSTRG.24687.7	XM_040703429.1	STS	1
MSTRG.24687.7	XM_040703429.1	STS	0.988494
MSTRG.24687.7	XM_040703429.1	STS	1
MSTRG.24687.7	XM_040703429.1	STS	1
MSTRG.24687.7	XM_040703429.1	STS	0.995536
MSTRG.24687.7	XM_040703429.1	STS	0.97302
MSTRG.24687.7	XM_015292403.3	ADCY7	0.97266
MSTRG.24687.7	XM_015292403.3	ADCY7	0.974274
MSTRG.24687.7	XM_015292403.3	ADCY7	0.971766
MSTRG.24687.7	XM_015283037.3	TRPS1	0.951124
MSTRG.24687.7	XM_040649478.1	NDEL1	0.976885
MSTRG.24687.7	XM_040704371.1	CLASP1	0.999865
MSTRG.24687.7	XM_040704371.1	CLASP1	0.999986
MSTRG.24687.7	XM_040704371.1	CLASP1	0.999916
MSTRG.24687.7	XM_040704371.1	CLASP1	0.999986
MSTRG.24687.7	XM_040704371.1	CLASP1	0.981563
MSTRG.24687.7	XM_040704371.1	CLASP1	0.999986
MSTRG.24687.7	XM_040704371.1	CLASP1	0.999986
MSTRG.24687.7	XM_040704371.1	CLASP1	0.989957
MSTRG.24687.7	XM_040704371.1	CLASP1	0.97412
MSTRG.24687.7	XM_040704371.1	CLASP1	0.97366
MSTRG.24687.7	XM_040704371.1	CLASP1	0.963571
MSTRG.24687.7	XM_040704371.1	CLASP1	0.971103
MSTRG.24687.7	XM_040704371.1	CLASP1	0.990484
MSTRG.24687.7	XM_015298193.3	TRIM29	0.962699
MSTRG.24687.7	XM_015298193.3	TRIM29	1
MSTRG.24687.7	XM_015298193.3	TRIM29	0.999999
MSTRG.24687.7	XM_015298193.3	TRIM29	0.997119
MSTRG.24687.7	XM_015298193.3	TRIM29	0.951383
MSTRG.24687.7	XM_015298193.3	TRIM29	0.989666
MSTRG.24687.7	XM_015298193.3	TRIM29	0.959064
MSTRG.24687.7	XM_015298193.3	TRIM29	0.993923
MSTRG.24687.7	XM_015298193.3	TRIM29	1
MSTRG.24687.7	XM_015298193.3	TRIM29	1
MSTRG.24687.7	XM_015298193.3	TRIM29	1
MSTRG.24687.7	XM_015298193.3	TRIM29	0.962607
MSTRG.24687.7	XM_015298193.3	TRIM29	0.991484
MSTRG.24687.7	XM_015298193.3	TRIM29	0.999756
MSTRG.24687.7	XM_015298193.3	TRIM29	0.990791
MSTRG.24687.7	XM_015298193.3	TRIM29	1
MSTRG.24687.7	XM_004941959.4	PARG	0.950645
MSTRG.24687.7	XM_015290352.3	CAMSAP2	0.953685
MSTRG.24687.7	XM_416644.6	EPHA6	0.999766
MSTRG.24687.7	XM_416644.6	EPHA6	1
MSTRG.24687.7	XM_416644.6	EPHA6	0.999936
MSTRG.24687.7	XM_416644.6	EPHA6	1
MSTRG.24687.7	XM_416644.6	EPHA6	0.981463
MSTRG.24687.7	XM_416644.6	EPHA6	1
MSTRG.24687.7	XM_416644.6	EPHA6	1
MSTRG.24687.7	XM_416644.6	EPHA6	0.990104
MSTRG.24687.7	XM_416644.6	EPHA6	0.97428
MSTRG.24687.7	XM_416644.6	EPHA6	0.972579
MSTRG.24687.7	XM_416644.6	EPHA6	0.96247
MSTRG.24687.7	XM_416644.6	EPHA6	0.971391
MSTRG.24687.7	XM_416644.6	EPHA6	0.989754
MSTRG.24687.7	XM_015286658.3	KCNC1	0.973073
MSTRG.24687.7	XM_015286658.3	KCNC1	0.985404
MSTRG.24687.7	XM_015286658.3	KCNC1	0.96056
MSTRG.24687.7	XM_015286658.3	KCNC1	0.970984
MSTRG.24687.7	XM_003640965.5	AHI1	0.999766
MSTRG.24687.7	XM_003640965.5	AHI1	1
MSTRG.24687.7	XM_003640965.5	AHI1	0.999936
MSTRG.24687.7	XM_003640965.5	AHI1	1
MSTRG.24687.7	XM_003640965.5	AHI1	0.981463
MSTRG.24687.7	XM_003640965.5	AHI1	1
MSTRG.24687.7	XM_003640965.5	AHI1	1
MSTRG.24687.7	XM_003640965.5	AHI1	0.990104
MSTRG.24687.7	XM_003640965.5	AHI1	0.97428
MSTRG.24687.7	XM_003640965.5	AHI1	0.972579
MSTRG.24687.7	XM_003640965.5	AHI1	0.96247
MSTRG.24687.7	XM_003640965.5	AHI1	0.971391
MSTRG.24687.7	XM_003640965.5	AHI1	0.989754
MSTRG.24687.7	XM_040691134.1	CSPP1	0.951674
MSTRG.24687.7	XM_040691134.1	CSPP1	0.969952
MSTRG.24687.7	XM_040691134.1	CSPP1	0.998011
MSTRG.24687.7	XM_040691134.1	CSPP1	0.991645
MSTRG.24687.7	XM_004941852.4	SPATA7	0.992067
MSTRG.24687.7	XM_004941852.4	SPATA7	0.978065
MSTRG.24687.7	XM_004941852.4	SPATA7	0.99064
MSTRG.24687.7	XM_004941852.4	SPATA7	0.99342
MSTRG.24687.7	XM_004941852.4	SPATA7	0.99342
MSTRG.24687.7	XM_004941852.4	SPATA7	0.967986
MSTRG.24687.7	XM_004941852.4	SPATA7	0.99342
MSTRG.24687.7	XM_004941852.4	SPATA7	0.99301
MSTRG.24687.7	XM_004941852.4	SPATA7	0.9931
MSTRG.24687.7	XM_004941852.4	SPATA7	0.99342
MSTRG.24687.7	XM_004941852.4	SPATA7	0.986576
MSTRG.24687.7	XM_004941852.4	SPATA7	0.99342
MSTRG.24687.7	XM_004941852.4	SPATA7	0.99342
MSTRG.24687.7	XM_004941852.4	SPATA7	0.984337
MSTRG.24687.7	XM_004941852.4	SPATA7	0.991898
MSTRG.24687.7	XM_004941852.4	SPATA7	0.99342
MSTRG.24687.7	XM_004941852.4	SPATA7	0.99342
MSTRG.24687.7	XM_004941852.4	SPATA7	0.99316
MSTRG.24687.7	XM_004941852.4	SPATA7	0.977075
MSTRG.24687.7	XM_004941852.4	SPATA7	0.951788
MSTRG.24687.7	XM_004941852.4	SPATA7	0.99326
MSTRG.24687.7	XM_004941852.4	SPATA7	0.967905
MSTRG.24687.7	XM_004941852.4	SPATA7	0.972259
MSTRG.24687.7	XM_004941852.4	SPATA7	0.99342
MSTRG.24687.7	XM_004941852.4	SPATA7	0.978187
MSTRG.24687.7	XM_004941852.4	SPATA7	0.99342
MSTRG.24687.7	XM_004941852.4	SPATA7	0.99342
MSTRG.24687.7	XM_004941852.4	SPATA7	0.99342
MSTRG.24687.7	XM_004941852.4	SPATA7	0.99342
MSTRG.24687.7	XM_040699134.1	DQX1	0.952356
MSTRG.24687.7	XM_040699134.1	DQX1	0.951156
MSTRG.24687.7	XM_419794.6	PPIL6	0.968573
MSTRG.24687.7	XM_419794.6	PPIL6	0.999613
MSTRG.24687.7	XM_419794.6	PPIL6	0.959376
MSTRG.24687.7	XM_419794.6	PPIL6	1
MSTRG.24687.7	XM_419794.6	PPIL6	0.952587
MSTRG.24687.7	XM_419794.6	PPIL6	0.959143
MSTRG.24687.7	XM_419794.6	PPIL6	1
MSTRG.24687.7	XM_419794.6	PPIL6	1
MSTRG.24687.7	XM_419794.6	PPIL6	1
MSTRG.24687.7	XM_419794.6	PPIL6	1
MSTRG.24687.7	XM_419794.6	PPIL6	1
MSTRG.24687.7	XM_419794.6	PPIL6	0.992188
MSTRG.24687.7	XM_419794.6	PPIL6	1
MSTRG.24687.7	XM_419794.6	PPIL6	0.963428
MSTRG.24687.7	XM_419794.6	PPIL6	1
MSTRG.24687.7	XM_419794.6	PPIL6	0.985288
MSTRG.24687.7	XM_419794.6	PPIL6	0.965899
MSTRG.24687.7	XM_419794.6	PPIL6	1
MSTRG.24687.7	XM_419794.6	PPIL6	1
MSTRG.24687.7	XM_419794.6	PPIL6	0.99962
MSTRG.24687.7	XM_015276257.3	SEC31A	-0.969616
MSTRG.24687.7	XM_040652698.1	NFASC	0.994802
MSTRG.24687.7	XM_040652698.1	NFASC	0.959204
MSTRG.24687.7	XM_040652698.1	NFASC	1
MSTRG.24687.7	XM_040652698.1	NFASC	1
MSTRG.24687.7	XM_040652698.1	NFASC	0.980233
MSTRG.24687.7	XM_040652698.1	NFASC	0.987702
MSTRG.24687.7	XM_040652698.1	NFASC	0.9909
MSTRG.24687.7	XM_040652698.1	NFASC	0.958906
MSTRG.24687.7	XM_040652698.1	NFASC	0.98234
MSTRG.24687.7	XM_040652698.1	NFASC	0.994596
MSTRG.24687.7	XM_040652698.1	NFASC	0.991388
MSTRG.24687.7	XM_040652698.1	NFASC	1
MSTRG.24687.7	XM_040652698.1	NFASC	1
MSTRG.24687.7	XM_040652698.1	NFASC	1
MSTRG.24687.7	XM_040652698.1	NFASC	1
MSTRG.24687.7	XM_040652698.1	NFASC	0.98929
MSTRG.24687.7	XM_040652698.1	NFASC	0.993591
MSTRG.24687.7	XM_040652698.1	NFASC	1
MSTRG.24687.7	XM_040652698.1	NFASC	1
MSTRG.24687.7	XM_040652698.1	NFASC	1
MSTRG.24687.7	XM_040652698.1	NFASC	0.988494
MSTRG.24687.7	XM_040652698.1	NFASC	1
MSTRG.24687.7	XM_040652698.1	NFASC	1
MSTRG.24687.7	XM_040652698.1	NFASC	0.995536
MSTRG.24687.7	XM_040652698.1	NFASC	0.97302
MSTRG.24687.7	XM_015288416.2	LIPML4	1
MSTRG.24687.7	XM_015288416.2	LIPML4	0.998768
MSTRG.24687.7	XM_015288416.2	LIPML4	0.961796
MSTRG.24687.7	XM_015288416.2	LIPML4	0.965315
MSTRG.24687.7	XM_015288416.2	LIPML4	0.999997
MSTRG.24687.7	XM_015288416.2	LIPML4	1
MSTRG.24687.7	XM_015288416.2	LIPML4	0.981736
MSTRG.24687.7	XM_015288416.2	LIPML4	0.999505
MSTRG.24687.7	XM_015288416.2	LIPML4	1
MSTRG.24687.7	XM_015288416.2	LIPML4	0.968237
MSTRG.24687.7	XM_015288416.2	LIPML4	1
MSTRG.24687.7	XM_015288416.2	LIPML4	0.993135
MSTRG.24687.7	XM_015288416.2	LIPML4	0.978002
MSTRG.24687.7	XM_015288416.2	LIPML4	0.961397
MSTRG.24687.7	XM_015288416.2	LIPML4	0.952741
MSTRG.24687.7	XM_015288416.2	LIPML4	0.980695
MSTRG.24687.7	XM_015288416.2	LIPML4	1
MSTRG.24687.7	XM_015279339.3	NCS1	0.973371
MSTRG.24687.7	XM_003642954.5	DMGDH	0.960203
MSTRG.24687.7	XM_003642954.5	DMGDH	0.953479
MSTRG.24687.7	XM_040706865.1	OTUD7A	0.968573
MSTRG.24687.7	XM_040706865.1	OTUD7A	0.999613
MSTRG.24687.7	XM_040706865.1	OTUD7A	0.959376
MSTRG.24687.7	XM_040706865.1	OTUD7A	1
MSTRG.24687.7	XM_040706865.1	OTUD7A	0.952587
MSTRG.24687.7	XM_040706865.1	OTUD7A	0.959143
MSTRG.24687.7	XM_040706865.1	OTUD7A	1
MSTRG.24687.7	XM_040706865.1	OTUD7A	1
MSTRG.24687.7	XM_040706865.1	OTUD7A	1
MSTRG.24687.7	XM_040706865.1	OTUD7A	1
MSTRG.24687.7	XM_040706865.1	OTUD7A	1
MSTRG.24687.7	XM_040706865.1	OTUD7A	0.992188
MSTRG.24687.7	XM_040706865.1	OTUD7A	1
MSTRG.24687.7	XM_040706865.1	OTUD7A	0.963428
MSTRG.24687.7	XM_040706865.1	OTUD7A	1
MSTRG.24687.7	XM_040706865.1	OTUD7A	0.985288
MSTRG.24687.7	XM_040706865.1	OTUD7A	0.965899
MSTRG.24687.7	XM_040706865.1	OTUD7A	1
MSTRG.24687.7	XM_040706865.1	OTUD7A	1
MSTRG.24687.7	XM_040706865.1	OTUD7A	0.99962
MSTRG.24687.7	XM_015296370.3	OSER1	0.970444
MSTRG.24687.7	XM_419039.7	C18orf21	0.966541
MSTRG.24687.7	XM_025150957.2	ZC3HAV1	0.955002
MSTRG.24687.7	XM_025150957.2	ZC3HAV1	0.955885
MSTRG.24687.7	XM_025150957.2	ZC3HAV1	0.982553
MSTRG.24687.7	XM_025150957.2	ZC3HAV1	0.953932
MSTRG.24687.7	XM_025150957.2	ZC3HAV1	0.978705
MSTRG.24687.7	XM_025150957.2	ZC3HAV1	0.963378
MSTRG.24687.7	XM_025150957.2	ZC3HAV1	0.959493
MSTRG.24687.7	XM_025150957.2	ZC3HAV1	0.952205
MSTRG.24687.7	XM_025150957.2	ZC3HAV1	0.983861
MSTRG.24687.7	XM_025150957.2	ZC3HAV1	0.963925
MSTRG.24687.7	XM_025150957.2	ZC3HAV1	0.976279
MSTRG.24687.7	XM_025150957.2	ZC3HAV1	0.961926
MSTRG.24687.7	XM_025150957.2	ZC3HAV1	0.960511
MSTRG.24687.7	XM_025150957.2	ZC3HAV1	0.959589
MSTRG.24687.7	XM_025150957.2	ZC3HAV1	0.950883
MSTRG.24687.7	XM_025150957.2	ZC3HAV1	0.978829
MSTRG.24687.7	XM_025150957.2	ZC3HAV1	0.965594
MSTRG.24687.7	XM_025150957.2	ZC3HAV1	0.958646
MSTRG.24687.7	XM_040699001.1	CSF2RA	0.953862
MSTRG.24687.7	XM_015294371.3	RNF216	0.955944
MSTRG.24687.7	XM_015294371.3	RNF216	0.963185
MSTRG.24687.7	XM_015294371.3	RNF216	0.950214
MSTRG.24687.7	XM_015294371.3	RNF216	0.953926
MSTRG.24687.7	XM_015294371.3	RNF216	0.954764
MSTRG.24687.7	XM_004942537.4	PCBP3	0.999657
MSTRG.24687.7	XM_004942537.4	PCBP3	0.987403
MSTRG.24687.7	XM_004942537.4	PCBP3	0.998754
MSTRG.24687.7	XM_004942537.4	PCBP3	1
MSTRG.24687.7	XM_004942537.4	PCBP3	0.953638
MSTRG.24687.7	XM_004942537.4	PCBP3	1
MSTRG.24687.7	XM_004942537.4	PCBP3	0.981957
MSTRG.24687.7	XM_004942537.4	PCBP3	1
MSTRG.24687.7	XM_004942537.4	PCBP3	0.999721
MSTRG.24687.7	XM_004942537.4	PCBP3	0.999959
MSTRG.24687.7	XM_004942537.4	PCBP3	1
MSTRG.24687.7	XM_004942537.4	PCBP3	0.995354
MSTRG.24687.7	XM_004942537.4	PCBP3	1
MSTRG.24687.7	XM_004942537.4	PCBP3	1
MSTRG.24687.7	XM_004942537.4	PCBP3	0.995775
MSTRG.24687.7	XM_004942537.4	PCBP3	0.998883
MSTRG.24687.7	XM_004942537.4	PCBP3	1
MSTRG.24687.7	XM_004942537.4	PCBP3	1
MSTRG.24687.7	XM_004942537.4	PCBP3	0.999985
MSTRG.24687.7	XM_004942537.4	PCBP3	0.989743
MSTRG.24687.7	XM_004942537.4	PCBP3	0.999988
MSTRG.24687.7	XM_004942537.4	PCBP3	0.98212
MSTRG.24687.7	XM_004942537.4	PCBP3	0.982861
MSTRG.24687.7	XM_004942537.4	PCBP3	1
MSTRG.24687.7	XM_004942537.4	PCBP3	0.95143
MSTRG.24687.7	XM_004942537.4	PCBP3	0.98922
MSTRG.24687.7	XM_004942537.4	PCBP3	1
MSTRG.24687.7	XM_004942537.4	PCBP3	0.958272
MSTRG.24687.7	XM_004942537.4	PCBP3	1
MSTRG.24687.7	XM_004942537.4	PCBP3	1
MSTRG.24687.7	XM_004942537.4	PCBP3	1
MSTRG.24687.7	XM_040695693.1	DBF4	0.979319
MSTRG.24687.7	XM_040695693.1	DBF4	0.97891
MSTRG.24687.7	XM_040695693.1	DBF4	0.975726
MSTRG.24687.7	XM_040695693.1	DBF4	0.952587
MSTRG.24687.7	XM_040695693.1	DBF4	0.97891
MSTRG.24687.7	XM_040695693.1	DBF4	0.955568
MSTRG.24687.7	XM_040695693.1	DBF4	0.97891
MSTRG.24687.7	XM_040695693.1	DBF4	0.96251
MSTRG.24687.7	XM_040695693.1	DBF4	0.977853
MSTRG.24687.7	XM_040695693.1	DBF4	0.97891
MSTRG.24687.7	XM_040695693.1	DBF4	0.960631
MSTRG.24687.7	XM_040695693.1	DBF4	0.966381
MSTRG.24687.7	XM_040695693.1	DBF4	0.97891
MSTRG.24687.7	XM_040695693.1	DBF4	0.97891
MSTRG.24687.7	XM_040695693.1	DBF4	0.977086
MSTRG.24687.7	XM_040695693.1	DBF4	0.97891
MSTRG.24687.7	XM_040695693.1	DBF4	0.961174
MSTRG.24687.7	XM_040695693.1	DBF4	0.978513
MSTRG.24687.7	XM_040695693.1	DBF4	0.97891
MSTRG.24687.7	XM_040695693.1	DBF4	0.979129
MSTRG.24687.7	XM_040695693.1	DBF4	0.97546
MSTRG.24687.7	XM_040695693.1	DBF4	0.97891
MSTRG.24687.7	XM_040695693.1	DBF4	0.97891
MSTRG.24687.7	XM_040695693.1	DBF4	0.978676
MSTRG.24687.7	XM_025147897.2	RIOK3	0.954992
MSTRG.24687.7	XM_025147897.2	RIOK3	0.963098
MSTRG.24687.7	XM_025147897.2	RIOK3	0.970132
MSTRG.24687.7	XM_025147897.2	RIOK3	0.964208
MSTRG.24687.7	XM_025147897.2	RIOK3	0.962707
MSTRG.24687.7	XM_015292153.3	PPIP5K1	-0.960966
MSTRG.24687.7	XM_015292153.3	PPIP5K1	-0.957105
MSTRG.24687.7	XM_015292153.3	PPIP5K1	-0.958389
MSTRG.24687.7	XM_015292153.3	PPIP5K1	-0.950732
MSTRG.24687.7	XM_015292153.3	PPIP5K1	-0.953193
MSTRG.24687.7	XM_015292153.3	PPIP5K1	-0.953574
MSTRG.24687.7	XM_015292153.3	PPIP5K1	-0.958266
MSTRG.24687.7	XM_040698675.1	SLC34A2	1
MSTRG.24687.7	XM_040698675.1	SLC34A2	0.998768
MSTRG.24687.7	XM_040698675.1	SLC34A2	0.961796
MSTRG.24687.7	XM_040698675.1	SLC34A2	0.965315
MSTRG.24687.7	XM_040698675.1	SLC34A2	0.999997
MSTRG.24687.7	XM_040698675.1	SLC34A2	1
MSTRG.24687.7	XM_040698675.1	SLC34A2	0.981736
MSTRG.24687.7	XM_040698675.1	SLC34A2	0.999505
MSTRG.24687.7	XM_040698675.1	SLC34A2	1
MSTRG.24687.7	XM_040698675.1	SLC34A2	0.968237
MSTRG.24687.7	XM_040698675.1	SLC34A2	1
MSTRG.24687.7	XM_040698675.1	SLC34A2	0.993135
MSTRG.24687.7	XM_040698675.1	SLC34A2	0.978002
MSTRG.24687.7	XM_040698675.1	SLC34A2	0.961397
MSTRG.24687.7	XM_040698675.1	SLC34A2	0.952741
MSTRG.24687.7	XM_040698675.1	SLC34A2	0.980695
MSTRG.24687.7	XM_040698675.1	SLC34A2	1
MSTRG.24687.7	XM_015292222.3	CORO2B	0.966417
MSTRG.24687.7	XM_040698282.1	PCNX2	0.985904
MSTRG.24687.7	XM_040698282.1	PCNX2	0.983156
MSTRG.24687.7	XM_040698282.1	PCNX2	0.985186
MSTRG.24687.7	XM_040698282.1	PCNX2	0.985186
MSTRG.24687.7	XM_040698282.1	PCNX2	0.992848
MSTRG.24687.7	XM_040698282.1	PCNX2	0.970933
MSTRG.24687.7	XM_040698282.1	PCNX2	0.972092
MSTRG.24687.7	XM_040698282.1	PCNX2	0.963016
MSTRG.24687.7	XM_040698282.1	PCNX2	0.982713
MSTRG.24687.7	XM_040698282.1	PCNX2	0.979544
MSTRG.24687.7	XM_040698282.1	PCNX2	0.979422
MSTRG.24687.7	XM_040698282.1	PCNX2	0.985186
MSTRG.24687.7	XM_040698282.1	PCNX2	0.985186
MSTRG.24687.7	XM_040698282.1	PCNX2	0.985186
MSTRG.24687.7	XM_040698282.1	PCNX2	0.985186
MSTRG.24687.7	XM_040698282.1	PCNX2	0.963152
MSTRG.24687.7	XM_040698282.1	PCNX2	0.973346
MSTRG.24687.7	XM_040698282.1	PCNX2	0.985186
MSTRG.24687.7	XM_040698282.1	PCNX2	0.985186
MSTRG.24687.7	XM_040698282.1	PCNX2	0.985186
MSTRG.24687.7	XM_040698282.1	PCNX2	0.964003
MSTRG.24687.7	XM_040698282.1	PCNX2	0.985186
MSTRG.24687.7	XM_040698282.1	PCNX2	0.985186
MSTRG.24687.7	XM_040698282.1	PCNX2	0.988317
MSTRG.24687.7	XM_040698282.1	PCNX2	0.969626
MSTRG.24687.7	XM_025142162.2	PTPN1	-0.957652
MSTRG.24687.7	XM_025148302.2	ANKS1B	0.962699
MSTRG.24687.7	XM_025148302.2	ANKS1B	1
MSTRG.24687.7	XM_025148302.2	ANKS1B	0.999999
MSTRG.24687.7	XM_025148302.2	ANKS1B	0.997119
MSTRG.24687.7	XM_025148302.2	ANKS1B	0.951383
MSTRG.24687.7	XM_025148302.2	ANKS1B	0.989666
MSTRG.24687.7	XM_025148302.2	ANKS1B	0.959064
MSTRG.24687.7	XM_025148302.2	ANKS1B	0.993923
MSTRG.24687.7	XM_025148302.2	ANKS1B	1
MSTRG.24687.7	XM_025148302.2	ANKS1B	1
MSTRG.24687.7	XM_025148302.2	ANKS1B	1
MSTRG.24687.7	XM_025148302.2	ANKS1B	0.962607
MSTRG.24687.7	XM_025148302.2	ANKS1B	0.991484
MSTRG.24687.7	XM_025148302.2	ANKS1B	0.999756
MSTRG.24687.7	XM_025148302.2	ANKS1B	0.990791
MSTRG.24687.7	XM_025148302.2	ANKS1B	1
MSTRG.24687.7	XM_425776.7	TMEM200B	0.973153
MSTRG.24687.7	NM_001031166.2	TNIP2	0.953468
MSTRG.24687.7	NM_001031166.2	TNIP2	0.95239
MSTRG.24687.7	NM_001031166.2	TNIP2	0.979051
MSTRG.24687.7	NM_001031166.2	TNIP2	-0.960562
MSTRG.24687.7	NM_001031166.2	TNIP2	0.986722
MSTRG.24687.7	NM_001031166.2	TNIP2	0.996101
MSTRG.24687.7	NM_001031166.2	TNIP2	0.995612
MSTRG.24687.7	NM_001031166.2	TNIP2	0.950274
MSTRG.24687.7	NM_001031166.2	TNIP2	0.990103
MSTRG.24687.7	NM_001031166.2	TNIP2	0.953366
MSTRG.24687.7	NM_001031166.2	TNIP2	0.951419
MSTRG.24687.7	NM_001031166.2	TNIP2	0.971231
MSTRG.24687.7	NM_001031166.2	TNIP2	0.952676
MSTRG.24687.7	NM_001031166.2	TNIP2	0.974158
MSTRG.24687.7	NM_001031166.2	TNIP2	0.990668
MSTRG.24687.7	NM_001031166.2	TNIP2	0.978511
MSTRG.24687.7	NM_001031166.2	TNIP2	0.983714
MSTRG.24687.7	NM_001031166.2	TNIP2	0.983995
MSTRG.24687.7	NM_001031166.2	TNIP2	0.966872
MSTRG.24687.7	NM_001031166.2	TNIP2	0.987467
MSTRG.24687.7	NM_001031166.2	TNIP2	-0.953009
MSTRG.24687.7	NM_001031166.2	TNIP2	0.969991
MSTRG.24687.7	XM_040696128.1	CNOT4	0.950875
MSTRG.24687.7	XM_040696128.1	CNOT4	0.951413
MSTRG.24687.7	XM_040696128.1	CNOT4	0.951413
MSTRG.24687.7	XM_040696128.1	CNOT4	0.951413
MSTRG.24687.7	XM_040696128.1	CNOT4	0.951053
MSTRG.24687.7	XM_040696128.1	CNOT4	0.951413
MSTRG.24687.7	XM_040696128.1	CNOT4	0.951413
MSTRG.24687.7	XM_040696128.1	CNOT4	0.951413
MSTRG.24687.7	XM_040696128.1	CNOT4	0.976688
MSTRG.24687.7	XM_040696128.1	CNOT4	0.951413
MSTRG.24687.7	XM_040696128.1	CNOT4	0.968873
MSTRG.24687.7	XM_040696128.1	CNOT4	0.951413
MSTRG.24687.7	XM_040696128.1	CNOT4	0.95501
MSTRG.24687.7	XM_040696128.1	CNOT4	0.950099
MSTRG.24687.7	XM_040696128.1	CNOT4	0.969432
MSTRG.24687.7	XM_040696128.1	CNOT4	0.951413
MSTRG.24687.7	XM_040696128.1	CNOT4	0.951413
MSTRG.24687.7	XM_040696128.1	CNOT4	0.950888
MSTRG.24687.7	XM_025148283.2	NBEAL2	0.975028
MSTRG.24687.7	XM_025148283.2	NBEAL2	0.963885
MSTRG.24687.7	XM_025148283.2	NBEAL2	0.98305
MSTRG.24687.7	XM_025148283.2	NBEAL2	0.966667
MSTRG.24687.7	XM_025148283.2	NBEAL2	0.973237
MSTRG.24687.7	XM_025148283.2	NBEAL2	0.983662
MSTRG.24687.7	XM_025148283.2	NBEAL2	0.96266
MSTRG.24687.7	XM_025148283.2	NBEAL2	0.969817
MSTRG.24687.7	XM_025148283.2	NBEAL2	0.952022
MSTRG.24687.7	XM_025148283.2	NBEAL2	0.957398
MSTRG.24687.7	XM_025148283.2	NBEAL2	0.981908
MSTRG.24687.7	XM_025148283.2	NBEAL2	0.97716
MSTRG.24687.7	XM_025148283.2	NBEAL2	0.986396
MSTRG.24687.7	XM_025148283.2	NBEAL2	0.983342
MSTRG.24687.7	XM_025148283.2	NBEAL2	0.976591
MSTRG.24687.7	XM_025148283.2	NBEAL2	0.971656
MSTRG.24687.7	XM_025148283.2	NBEAL2	0.968059
MSTRG.24687.7	XM_015277188.3	WDR33	0.952568
MSTRG.24687.7	XM_040696922.1	SLC22A7	0.964625
MSTRG.24687.7	XM_040696922.1	SLC22A7	0.9662
MSTRG.24687.7	XM_040696922.1	SLC22A7	0.968255
MSTRG.24687.7	XM_040696922.1	SLC22A7	0.958673
MSTRG.24687.7	XM_040696922.1	SLC22A7	0.9662
MSTRG.24687.7	XM_040696922.1	SLC22A7	0.9662
MSTRG.24687.7	XM_040696922.1	SLC22A7	0.9662
MSTRG.24687.7	XM_040696922.1	SLC22A7	0.956568
MSTRG.24687.7	XM_416510.6	LAG3	0.995669
MSTRG.24687.7	XM_416510.6	LAG3	0.983369
MSTRG.24687.7	XM_416510.6	LAG3	0.995392
MSTRG.24687.7	XM_416510.6	LAG3	1
MSTRG.24687.7	XM_416510.6	LAG3	0.999948
MSTRG.24687.7	XM_416510.6	LAG3	1
MSTRG.24687.7	XM_416510.6	LAG3	0.982594
MSTRG.24687.7	XM_416510.6	LAG3	0.99998
MSTRG.24687.7	XM_416510.6	LAG3	0.999571
MSTRG.24687.7	XM_416510.6	LAG3	0.966516
MSTRG.24687.7	XM_416510.6	LAG3	0.974621
MSTRG.24687.7	XM_416510.6	LAG3	0.987758
MSTRG.24687.7	XM_416510.6	LAG3	0.982317
MSTRG.24687.7	XM_416510.6	LAG3	1
MSTRG.24687.7	XM_416510.6	LAG3	1
MSTRG.24687.7	XM_001234280.5	TMEM64	0.954731
MSTRG.24687.7	XM_015293579.3	TENM2	0.974274
MSTRG.24687.7	XM_004949265.4	KIAA1024L	0.962699
MSTRG.24687.7	XM_004949265.4	KIAA1024L	1
MSTRG.24687.7	XM_004949265.4	KIAA1024L	0.999999
MSTRG.24687.7	XM_004949265.4	KIAA1024L	0.997119
MSTRG.24687.7	XM_004949265.4	KIAA1024L	0.951383
MSTRG.24687.7	XM_004949265.4	KIAA1024L	0.989666
MSTRG.24687.7	XM_004949265.4	KIAA1024L	0.959064
MSTRG.24687.7	XM_004949265.4	KIAA1024L	0.993923
MSTRG.24687.7	XM_004949265.4	KIAA1024L	1
MSTRG.24687.7	XM_004949265.4	KIAA1024L	1
MSTRG.24687.7	XM_004949265.4	KIAA1024L	1
MSTRG.24687.7	XM_004949265.4	KIAA1024L	0.962607
MSTRG.24687.7	XM_004949265.4	KIAA1024L	0.991484
MSTRG.24687.7	XM_004949265.4	KIAA1024L	0.999756
MSTRG.24687.7	XM_004949265.4	KIAA1024L	0.990791
MSTRG.24687.7	XM_004949265.4	KIAA1024L	1
MSTRG.24687.7	XM_040699114.1	GTF2E2	0.972906
MSTRG.24687.7	XM_040699114.1	GTF2E2	0.950644
MSTRG.24687.7	XM_040649719.1	ANKFN1	0.962408
MSTRG.24687.7	XM_040649719.1	ANKFN1	0.952432
MSTRG.24687.7	XM_040649719.1	ANKFN1	0.98807
MSTRG.24687.7	XM_040649719.1	ANKFN1	0.979703
MSTRG.24687.7	XM_040649719.1	ANKFN1	0.98237
MSTRG.24687.7	XM_004940092.4	TIGD5	0.961095
MSTRG.24687.7	XM_015289827.3	CCDC93	0.995597
MSTRG.24687.7	XM_015289827.3	CCDC93	0.950023
MSTRG.24687.7	XM_015289827.3	CCDC93	0.992264
MSTRG.24687.7	XM_015289827.3	CCDC93	0.992264
MSTRG.24687.7	XM_015289827.3	CCDC93	0.973515
MSTRG.24687.7	XM_015289827.3	CCDC93	0.97247
MSTRG.24687.7	XM_015289827.3	CCDC93	0.979417
MSTRG.24687.7	XM_015289827.3	CCDC93	0.972722
MSTRG.14966.34	XM_015294332.3	MICALL2	0.963428
MSTRG.14966.34	XM_015294332.3	MICALL2	1
MSTRG.14966.34	XM_015294332.3	MICALL2	0.985288
MSTRG.14966.34	XM_015294332.3	MICALL2	0.965899
MSTRG.14966.34	XM_015294332.3	MICALL2	1
MSTRG.14966.34	XM_015294332.3	MICALL2	1
MSTRG.14966.34	XM_015294332.3	MICALL2	0.99962
MSTRG.14966.34	XM_015284255.3	IPCEF1	0.962175
MSTRG.14966.34	XM_015284255.3	IPCEF1	0.99995
MSTRG.14966.34	XM_015284255.3	IPCEF1	0.999954
MSTRG.14966.34	XM_015284255.3	IPCEF1	0.997781
MSTRG.14966.34	XM_015284255.3	IPCEF1	0.951772
MSTRG.14966.34	XM_015284255.3	IPCEF1	0.990344
MSTRG.14966.34	XM_015284255.3	IPCEF1	0.960317
MSTRG.14966.34	XM_015284255.3	IPCEF1	0.994419
MSTRG.14966.34	XM_015284255.3	IPCEF1	0.99995
MSTRG.14966.34	XM_015284255.3	IPCEF1	0.99995
MSTRG.14966.34	XM_015284255.3	IPCEF1	0.99995
MSTRG.14966.34	XM_015284255.3	IPCEF1	0.962141
MSTRG.14966.34	XM_015284255.3	IPCEF1	0.991768
MSTRG.14966.34	XM_015284255.3	IPCEF1	0.999895
[truncated: 19,637 more rows]
