# Supplementary material for: Long Non-Coding RNA Analysis: Severe Pathogenicity in Chicken Embryonic Visceral Tissues Infected with Highly Virulent Newcastle Disease Virus—A Comparison to the Avirulent Vaccine Virus
Source: Microorganisms. 2024 May 11;12(5):971. doi: 10.3390/microorganisms12050971 (PMC11123907; doi:10.3390/microorganisms12050971)
Supplement: Supplementary file 1 [file microorganisms-12-00971-s001.zip › supplement table/supplement table 6.xlsx]

## Sheet: 24hpi
GO enrichment of cis-targets of DELs in Na vs La
Category	GO id	Term	PValue	Genes
GOTERM_BP_DIRECT	GO:1900745	positive regulation of p38MAPK cascade	0.024003	GADD45B, HAND2
GOTERM_CC_DIRECT	GO:0030139	endocytic vesicle	0.0398412	DYSF, ARF6
GOTERM_MF_DIRECT	GO:0046872	metal ion binding	0.0134215	ITGAD, ZNF226L, LOC107050463, DYSF, LOC107049095, ARF6

## Sheet: 36hpi
GO enrichment of cis-targets of DELs in Nb vs Lb
Category	GO id	Term	PValue	Genes
GOTERM_BP_DIRECT	GO:0006334	nucleosome assembly	4.89448e-05	HIST1H46L6, HIST1H4B, HIST1H4I, HIST1H101, HIST1H103
GOTERM_BP_DIRECT	GO:0006352	DNA-templated transcription, initiation	0.00286371	HIST1H46L6, HIST1H4B, HIST1H4I
GOTERM_BP_DIRECT	GO:0007286	spermatid development	0.0145955	KLHL10, FNDC3A, AFF4
GOTERM_BP_DIRECT	GO:0097284	hepatocyte apoptotic process	0.037249	BID, ARF6
GOTERM_BP_DIRECT	GO:0006629	lipid metabolic process	0.0400322	ACLY, DGAT2, GDPD5
GOTERM_BP_DIRECT	GO:0031936	negative regulation of chromatin silencing	0.055358	HIST1H101, HIST1H103
GOTERM_BP_DIRECT	GO:0030261	chromosome condensation	0.0598326	HIST1H101, HIST1H103
GOTERM_BP_DIRECT	GO:0042311	vasodilation	0.0598326	KNG1, ARF6
GOTERM_BP_DIRECT	GO:0016584	nucleosome positioning	0.0642864	HIST1H101, HIST1H103
GOTERM_BP_DIRECT	GO:0045910	negative regulation of DNA recombination	0.0731317	HIST1H101, HIST1H103
GOTERM_BP_DIRECT	GO:0009566	fertilization	0.0818947	KLHL10, FNDC3A
GOTERM_BP_DIRECT	GO:0098609	cell-cell adhesion	0.0840423	VMP1, COL13A1, FNDC3A
GOTERM_BP_DIRECT	GO:0046677	response to antibiotic	0.0905762	HYAL3, JAK1
GOTERM_CC_DIRECT	GO:0000786	nucleosome	1.0151e-08	HIST1H46L6, HIST2H3A, HIST1H4B, HIST1H2A4, HIST1H4I, HIST1H101, HIST2H3D, HIST1H103
GOTERM_MF_DIRECT	GO:0046982	protein heterodimerization activity	0.000458931	HIST1H46L6, HIST2H3A, HIST1H4B, HIST1H2A4, HIST1H4I, TCF3, HIST2H3D
GOTERM_MF_DIRECT	GO:0030527	structural constituent of chromatin	0.00203225	HIST1H4B, HIST1H101, HIST1H103
GOTERM_MF_DIRECT	GO:0003677	DNA binding	0.0273812	HIST1H46L6, HIST2H3A, HIST1H4B, HIST1H2A4, HIST1H4I, TCF3, HIST2H3D, OASL
GOTERM_MF_DIRECT	GO:0004869	cysteine-type endopeptidase inhibitor activity	0.0615071	HRG, KNG1
GOTERM_MF_DIRECT	GO:0031492	nucleosomal DNA binding	0.0741951	HIST1H101, HIST1H103
GOTERM_MF_DIRECT	GO:0004866	endopeptidase inhibitor activity	0.0867144	HRG, KNG1
