# Supplementary material for: Long Non-Coding RNA Analysis: Severe Pathogenicity in Chicken Embryonic Visceral Tissues Infected with Highly Virulent Newcastle Disease Virus—A Comparison to the Avirulent Vaccine Virus
Source: Microorganisms. 2024 May 11;12(5):971. doi: 10.3390/microorganisms12050971 (PMC11123907; doi:10.3390/microorganisms12050971)
Supplement: Supplementary file 1 [file microorganisms-12-00971-s001.zip › supplement table/supplement table 7.xlsx]

## Sheet: 24hpi
GO enrichment of trans-targets of DELs in Na vs La
Category	GO id	Term	PValue	Genes
GOTERM_BP_DIRECT	GO:0050804	modulation of synaptic transmission	0.00867203	NTNG1, PXK, PLCB4, BDNF, CACNA1B, FYN, GRIK2, LRRC4C
GOTERM_BP_DIRECT	GO:0050852	T cell receptor signaling pathway	0.01961	FYB2, EIF2B3, PTPRC, WNK1, PDE4D, NFKBIZ, PDE4B, FYN, BRAF
GOTERM_BP_DIRECT	GO:0035556	intracellular signal transduction	0.0197598	MAST4, CAB39L, TUFT1, PRKAG2, RASSF1, RACGAP1, MCF2L, FYN, STK32A, MARK3, RGS6, UNC13A, DAPK2, BRAF, NRG1, CDC42BPB, CDC42BPA, DEPDC1B, SPSB1, ADCY9, PLCB4, WNK1, STK17A, WNK2, MYZAP, RAF1
GOTERM_BP_DIRECT	GO:0048738	cardiac muscle tissue development	0.0264508	SGCD, PTEN, NDUFV2, SGCG
GOTERM_BP_DIRECT	GO:0043547	positive regulation of GTPase activity	0.0277997	RABGAP1L, SEMA4D, RGS16, GNAS, SNX13, HOMER3, PKP4, KALRN, RGS6, CX3CL1, DDEFL1, RALGPS2
GOTERM_BP_DIRECT	GO:0034765	regulation of ion transmembrane transport	0.0285721	KCNC2, KCNQ2, KCNMA1, KCNA2, SCN9A, CACNA2D3, CACNA1B, KCNJ16, SCN5A, CACNA1E
GOTERM_BP_DIRECT	GO:0030154	cell differentiation	0.03359	SEMA5A, SMAD1, PTPRU, SEMA5B, THRB, TNK2, STRBP, EYA4, NRG1, NR1D2, NR2C2, FGF1, ETS1, FSTL4, ETV7, SPIC, SFRP4, NHSL1, ASZ1, FYN, PPARA, RAF1, MEF2D, PDLIM7
GOTERM_BP_DIRECT	GO:0035019	somatic stem cell population maintenance	0.0373366	BCL9, LDB1, HES1, BRAF, RAF1
GOTERM_BP_DIRECT	GO:0042752	regulation of circadian rhythm	0.0398885	TOP2A, TIMELESS, NR1D2, PPARA, CLOCK, PPP1CA
GOTERM_BP_DIRECT	GO:0009617	response to bacterium	0.0425423	FAM46A, PENK, DHX58, LOC769232, USP41, HMCN1, TMEM229B, FKBP5
GOTERM_BP_DIRECT	GO:0000187	activation of MAPK activity	0.0440612	PTPRC, MADD, GFRAL, TAB3, NRG1, FGF1
GOTERM_BP_DIRECT	GO:0099072	regulation of postsynaptic specialization membrane neurotransmitter receptor levels	0.0468555	EPS8, DLG3, CTNND1
GOTERM_BP_DIRECT	GO:1900246	positive regulation of RIG-I signaling pathway	0.0468555	USP15, DHX58, PUM2
GOTERM_BP_DIRECT	GO:0007266	Rho protein signal transduction	0.0484856	EPS8, ARHGEF11, RTKN, BCL6, PLEKHG5, SRGAP1
GOTERM_CC_DIRECT	GO:0030054	cell junction	7.25926e-05	PTPRU, PTPRR, TENM2, CTNND1, NAMPTP1, TSPAN15, ARVCF, RAD51C, CTTN, DLG3, ABI2, PARD3, PKP4, HMCN1, SPTAN1, TP73
GOTERM_CC_DIRECT	GO:0014069	postsynaptic density	0.000132307	DTNBP1, ITPR1, CABP1, GRIK2, RTN4, GPHN, RPL7, GRM3, EPS8, PLCB4, FAM196A, ADGRB1, PDE4B, FYN, PKP4, HOMER3, NOS1, SHANK2
GOTERM_CC_DIRECT	GO:0005886	plasma membrane	0.00647154	USP6NL, CHIC2, ATP8A2, CPNE4, CTNND1, RTKN2, GDE1, ENO1, BEST3, SLC4A5, NUBP1, EPS8, HOMER3, KIF21A, NRCAM, ANKS1B, TECTA, TECTB, PAQR8, TPRA1, UNC13A, FNBP1, SLC11A1, ENTPD8, ATP11C, RPGRIP1L, GAPVD1, PRLR, ACLY, MADD, ADAM12, PKP4, RAF1, ADCYAP1R1, PXK, LOC107053246, ITPR1, CABP1, KIAA1524, TERT, PENK, NAALAD2, MBP, PIP5K1B, LRRC4C, MARK3, CD300LG, FYB2, GPR15, OSBPL6, CNTN5, CADM1, TNK2, BRAF,…
GOTERM_CC_DIRECT	GO:0005737	cytoplasm	0.00967859	FHOD3, CTNND1, RTKN2, ZBTB20, LOC100859737, MSI2, FGF1, NUDT4, CDC14B, EPS8, CCND2, CHEK2, DHX58, HOMER3, CHAC1, PKNOX2, ANKS1B, TPD52, CAST, SH3GLB2, MBNL1, PCID2, RBFOX2, AGTPBP1, MBNL2, FNBP1, DAPK2, USP2, IRAG1, VRK1, FRMD4B, HNRNPKL, MAPK8IP3, KIAA1217, SFRP4, METTL21EP, CLIP1, KATNAL2, PKP4, RAF1, CLOCK, FKBP5, PXK, MTMR2, CHRNA8, SPATA5, KLC1, ARHGAP15, KALRN, ANAPC10, TTBK1, KIAA1524, PRP…
GOTERM_CC_DIRECT	GO:0042734	presynaptic membrane	0.0112814	RIMS4, UNC13A, KCNC2, CTNNB1, GRIK2, GRIN2B
GOTERM_CC_DIRECT	GO:0005912	adherens junction	0.0114214	ARVCF, FRMD5, APC, PARD3, CTNND1, MYH9, CTNNB1, PKP4, FRMD4B, MPP7, PDLIM7, PPP1CA
GOTERM_CC_DIRECT	GO:0032993	protein-DNA complex	0.0150806	RAD52, TCF7L2, NFYA, NFYC, CTNNB1, IKZF1
GOTERM_CC_DIRECT	GO:0030424	axon	0.0180808	HEPACAM, KCNC2, BDNF, PLEKHG5, DTNBP1, NEXN, CHRNA8, ROBO1, GRM3, PPP3CB, NFASC, SCN9A, KIF13B, NRCAM, KIF1B, MAPT, CD200, ADGRL3
GOTERM_CC_DIRECT	GO:0043197	dendritic spine	0.0221809	GRM3, TENM2, CTTN, FRMPD4, PDE4B, DTNBP1, ABHD17C, NOS1, SHANK2
GOTERM_CC_DIRECT	GO:0005874	microtubule	0.0261342	DST, LOC100859737, KLC1, TPX2, RASSF1, APC, KIF3B, KATNAL2, MAP2, KIF16B, KATNA1, KIF13B, MAP7, KIF21A, KIF1B, MAP4, MAPT
GOTERM_CC_DIRECT	GO:0098978	glutamatergic synapse	0.0266468	NTNG1, DTNBP1, PPP2R2A, GRIK2, GRM3, PTPRD, EPS8, ACAN, PPP3CB, PLCB4, DLG3, NRCAM, HOMER3, RGS7BP, DLGAP3, LRRC4C, WASF3, ADGRL3
GOTERM_CC_DIRECT	GO:0005856	cytoskeleton	0.0302991	FHOD3, PPP1R12A, TPM4, FRMPD4, TPM3, LIMK1, ANK2, FRMD4B, CDC42BPB, CDC42BPA, PTPN13, RHOC, GPHN, FRMD5, SGCD, ABI2, TMSB15B, KIF21A, SPTAN1, SGCG, WASF3
GOTERM_CC_DIRECT	GO:0031225	anchored component of membrane	0.034772	TECTB, CNTN5, ALPL, TECTA, OPCML, LOC101747868
GOTERM_CC_DIRECT	GO:0000159	protein phosphatase type 2A complex	0.042059	PPP2R5A, PPP2R2A, PPP2R3A, NKD1
GOTERM_CC_DIRECT	GO:0005829	cytosol	0.0422225	UBXN2B, CTNND1, DIXDC1, PPP2R2A, MSI2, IKZF1, ENO1, FGF1, NUBP1, RAB41, PPIP5K2, POGZ, HOMER3, KIF21A, CHAC1, GATSL2, RGS6, ANKS1B, SH3GLB2, MBNL1, RBFOX2, AGTPBP1, TPM3, DNAJB13, VRK1, RPGRIP1L, GAPVD1, RUNDC3A, ARMC1, ACLY, METTL21EP, MADD, ZNF438, SELENOW, RAF1, CLOCK, SQSTM1, PXK, MTMR2, GMPS, VPS26B, GIGYF2, TTBK1, KIAA1524, HMBOX1, TERT, RNF216, MAP7, PIP5K1B, NDUFV2, SEC31A, TRAPPC3, OSBPL…
GOTERM_CC_DIRECT	GO:0005871	kinesin complex	0.0423906	KIF3B, KIF16B, KIF13B, KIF21A, KIF1B, KLC1
GOTERM_CC_DIRECT	GO:0001725	stress fiber	0.0429258	ABLIM1, TPM4, TPM3, FHL3, MYH9, MST1R, PDLIM7
GOTERM_CC_DIRECT	GO:0030427	site of polarized growth	0.0437473	CTTN, HCLS1, FRYL
GOTERM_CC_DIRECT	GO:0044545	NSL complex	0.0437473	KANSL1, PHF20, KANSL1L
GOTERM_CC_DIRECT	GO:0030425	dendrite	0.0457696	CHRM2, TENM2, BDNF, KCNA2, CHRNA8, GPHN, NIN, PLCB4, ADGRB1, PENK, LOC428525, GNAS, FYN, HOMER3, KIF1B, MAPT, MARK3
GOTERM_MF_DIRECT	GO:0046872	metal ion binding	0.00121519	TOP2A, PHF20, LECT2, FHL3, IKZF1, GPATCH8, GPHN, NUBP1, PPP3CB, DHX58, TNFSF10, ARIH2, PDE4B, NOS1, PAPOLB, POLK, ADAMTS7, MBNL1, MBNL2, PDE4D, USP2, ENTPD8, EBF3, FOXP4, PRLR, DDEFL1, FOXP1, ARMC1, ACAP3, ACLY, CLIP1, ACAP2, ADCY9, KCNMA1, PDE5A, RAF1, GART, CACNA1B, TIMM13, NRXN3, AGAP1, BAZ2B, AGAP3, PRDM10, KALRN, CACNA1E, NKD1, NEURL1B, ANKMY2, ABLIM1, RNF216, TERT, ZNHIT3, FYN, MBNL3, NDUFV…
GOTERM_MF_DIRECT	GO:0004725	protein tyrosine phosphatase activity	0.00691464	PTPRD, PTP4A2, PTPRU, MTMR2, PTPRR, PTPRC, EYA4, FRMPD2, PTEN, PTPN13, DUSP26, CDC14B
GOTERM_MF_DIRECT	GO:0019901	protein kinase binding	0.00961497	PTPRR, PTEN, PRKAG2, BICD1, RACGAP1, CHEK2, KIF13B, CIR1, SMAD1, TCF7L2, PPP1R12A, VRK1, PAX6, ANK2, RHOC, TPX2, IBTK, FRMD5, PTPRC, APC, WNK1, HCLS1, CTNNB1, MAPT, RAD9A, TP73
GOTERM_MF_DIRECT	GO:0016462	pyrophosphatase activity	0.0141925	PRUNE2, GMPS, ALPL
GOTERM_MF_DIRECT	GO:0008017	microtubule binding	0.0147569	DST, TPM3, STRBP, JAKMIP1, TPGS1, FTCD, TPX2, CLIP1, RACGAP1, APC, KIF3B, KATNAL2, MAP2, KIF16B, KATNA1, KIF13B, KIF21A, KIF1B, MAP4, MAPT
GOTERM_MF_DIRECT	GO:0098632	protein binding involved in cell-cell adhesion	0.0161955	NTNG1, NFASC, NEXN, NRCAM, LRRC4C
GOTERM_MF_DIRECT	GO:0005096	GTPase activator activity	0.0229292	USP6NL, RAP1GAP3, RABGAP1L, RGS16, ARHGAP1, AGAP1, AGAP3, ARHGAP27, ARHGAP15, DDEFL1, ACAP3, DEPDC1B, ACAP2, SIPA1L1, RACGAP1, LOC423110, SRGAP1, RGS6, GARNL3
GOTERM_MF_DIRECT	GO:0043565	sequence-specific DNA binding	0.0230195	CSRNP3, DMRT2, ESRRB, FOXJ3, NR1D2, NR2C2, SAFB, FOXP4, ETS1, FOXP1, BCL6, CTNNB1, PPARA, MYBL1
GOTERM_MF_DIRECT	GO:0030552	cAMP binding	0.0248935	PDE4D, PDE4B, CNGA3, RAPGEF4
GOTERM_MF_DIRECT	GO:0001227	transcriptional repressor activity, RNA polymerase II transcription regulatory region sequence-specific binding	0.0256596	ARX, ZBTB20, PAX6, NR1D2, ENO1, FOXP4, FOXP1, ETV7, GFI1B, BCL6, HES1, MSX1, TCF3, PPARA, MXD1, CC2D1A, ZNF212
GOTERM_MF_DIRECT	GO:0051087	chaperone binding	0.0257894	SLC25A17, VWF, TERT, FICD, DNAJA4, DNAJA2, DNAJB13, HES1, MAPT
GOTERM_MF_DIRECT	GO:0005085	guanyl-nucleotide exchange factor activity	0.0356993	ITSN2, ARHGEF11, DENND2C, EIF2B3, PLEKHG5, RAB3IL1, GAPVD1, KALRN, THG1L, RASGEF1C, MCF2L, MADD, NGEF, RALGPS2, RAPGEF4
GOTERM_MF_DIRECT	GO:0000978	RNA polymerase II core promoter proximal region sequence-specific DNA binding	0.0365214	THRB, ZBTB20, IKZF1, ETS1, SPIC, MECOM, POGZ, ZNF648, ZNF644, MYBL1, SOX5, PKNOX2, AQR, TBP, TGIF2, PAX6, EBF3, PAX5, FOXP4, FOXP1, RUNX1, DMRTA2, IRF2, PPARA, CLOCK, CREB5, ARX, NR2C2, ARNTL2, HES1, HIVEP2, MEF2D, SMAD1, TCF7L2, BCL11B, NFYA, DMRT2, NFYC, FOXJ3, ESRRB, NFATC1, NR1D2, ZIC5, GFI1B, BCL6, TCF3, MXD1, CC2D1A, TP73, MXD4
GOTERM_MF_DIRECT	GO:0035255	ionotropic glutamate receptor binding	0.0449112	GNAS, SQSTM1, SHANK2
GOTERM_MF_DIRECT	GO:0045499	chemorepellent activity	0.0499437	SEMA5A, SEMA5B, SEMA4D, HOMER3, NRG1

## Sheet: 36hpi
GO enrichment of trans-targets of DELs in Nb vs Lb
Category	GO id	Term	PValue	Genes
GOTERM_BP_DIRECT	GO:0006101	citrate metabolic process	4.45831e-09	CS, IREB2
GOTERM_BP_DIRECT	GO:0006099	tricarboxylic acid cycle	2.9035e-06	CS, IDH1, IREB2, OGDHL, MDH1B
GOTERM_BP_DIRECT	GO:0000226	microtubule cytoskeleton organization	0.000903543	DOCK7, TBCD, TUBD1, CRMP1, TUBG1, PRKCZ, EML1, SPATA7, TTLL7, TUBA5, MAP2, PARD3, MAP7, TACC2, MAP4, MAPT, PHLDB2, MARK3, TTLL9, CLASP1, ZPR1, CLASP2, MARK1
GOTERM_BP_DIRECT	GO:0050804	modulation of synaptic transmission	0.00121708	NTNG1, NTNG2, PTPRS, DGKB, BDNF, CACNA1B, GRIK2, NGF, DNM1, SLC6A6, NTF3, PLCG1, LRRC4C, EPHB1
GOTERM_BP_DIRECT	GO:0007264	small GTPase mediated signal transduction	0.00144005	DOCK5, DOCK4, DOCK9, RASGRF2, DOCK7, ARHGAP1, ARHGAP18, RHOBTB1, DOCK10, RHOT1, RASGEF1B, RASGEF1C, RALGPS1, RALGPS2, VAV3, RHOH, RHOC, TIAM2, CCDC88A, TIAM1, DAB1, RHEB, RAPGEF1, RAPGEF2, RAPGEF4
GOTERM_BP_DIRECT	GO:0007020	microtubule nucleation	0.00167505	NDE1, TUBGCP5, TUBGCP6, SLAIN2, TUBG1, CLASP1, NDEL1
GOTERM_BP_DIRECT	GO:0007162	negative regulation of cell adhesion	0.00345254	TGFB2, DAB1, SEMA4D, ANGPT1, DUSP1, PDE3B, PLXNA2, PLXNB2, EPHB2
GOTERM_BP_DIRECT	GO:0090263	positive regulation of canonical Wnt signaling pathway	0.00386032	BIRC8, EGF, SRC, ATP6AP2, PRDM15, FZD9, LYPD6, RNF146, SFRP4, ZEB2, PPM1B, DAAM2, WNK1, WNK2, FAM53B, GPC5, RECK, CSNK1G1
GOTERM_BP_DIRECT	GO:2001222	regulation of neuron migration	0.00453889	NTNG1, NTNG2, PLXNB2, PHACTR1, NSMF, UNC5D
GOTERM_BP_DIRECT	GO:0010717	regulation of epithelial to mesenchymal transition	0.00453889	GREM1, TIAM1, PHLDB1, PHLDB2, CLASP1, CLASP2
GOTERM_BP_DIRECT	GO:0006470	protein dephosphorylation	0.00479859	PTPRS, PPP1R12A, DUSP1, PTPRM, PTPRJ, PPM1J, PPP2R3B, PTPRF, PTPRG, PTPRD, DUSP12, NCEH1, PPP4R1, PTPRC, PTPN9
GOTERM_BP_DIRECT	GO:0090630	activation of GTPase activity	0.00510899	RABGAP1L, RABGAP1, TBC1D9B, DOCK7, ARHGEF16, TBC1D9, SGSM1, TIAM2, TBC1D1, TIAM1, RALGAPB, NTF3, LOC423110, RAPGEF1, TBC1D14, TAX1BP3, NDEL1, GARNL3
GOTERM_BP_DIRECT	GO:0016477	cell migration	0.00707995	ROBO2, DOCK5, ITGB5, PRAG1, SRC, SH3KBP1, PIK3CB, PTPRF, LIMA1, WNT11, PSTPIP2, GPC1, GPC5, PLCG1, SPDL1, HOXA5, NDEL1, NTNG1, NTNG2, TGFB2, ATRNL1, NDE1, USP45, CDC42BPB, RHOC, CDC42BPA, MERTK, USH2A, CCDC88A, TIAM1, APC, ELMO2
GOTERM_BP_DIRECT	GO:0005975	carbohydrate metabolic process	0.00808047	CS, MANBA, PARG, FGGY, SHPK, GBE1, GPD1, B3GAT1, NPL, PGM1, MDH1B
GOTERM_BP_DIRECT	GO:0050772	positive regulation of axonogenesis	0.00817511	TIAM2, CHODL, ROBO2, TIAM1, METRN, PLXNA2, PLXNB2, ROBO1
GOTERM_BP_DIRECT	GO:0099560	synaptic membrane adhesion	0.0106366	PTPRD, NTNG1, NTNG2, PTPRS, NRXN1, LOC121106448, LRRC4C, PTPRF
GOTERM_BP_DIRECT	GO:0038180	nerve growth factor signaling pathway	0.011801	KIDINS220, BDNF, NTF3, NGF
GOTERM_BP_DIRECT	GO:1904261	positive regulation of basement membrane assembly involved in embryonic body morphogenesis	0.011801	PHLDB1, PHLDB2, CLASP1, CLASP2
GOTERM_BP_DIRECT	GO:0007169	transmembrane receptor protein tyrosine kinase signaling pathway	0.0141735	SHC4, ALK, EPHA5, RYK, BDNF, SRC, TNK2, NGF, MERTK, DOK1, HCK, VEGFRKDRL, DOK5, ERBB4, NTF3, EPHB2, SH2D6, EPHB1, FGFR2
GOTERM_BP_DIRECT	GO:0008360	regulation of cell shape	0.0157508	RHOG2, SEMA4D, EPB41, SH3KBP1, HEXB, TPM1, LPAR1, ARHGAP18, RHOH, RHOC, RHOBTB1, EPS8, DLG1, PLXNA2, PLXNB2, RAC1, BVES, CRK, CDC42SE2
GOTERM_BP_DIRECT	GO:0050808	synapse organization	0.0182394	NFASC, PPFIBP1, PPFIBP2, CTNNB1, MAPT, SNCB, ADGRL2, PPFIA2, ROBO1
GOTERM_BP_DIRECT	GO:0050918	positive chemotaxis	0.0201451	AVBD3, WNT11, ANGPT1, AVBD8, AVBD9, VEGFA
GOTERM_BP_DIRECT	GO:0006072	glycerol-3-phosphate metabolic process	0.0216457	GPAM, GPD2, GPAT2, GK2
GOTERM_BP_DIRECT	GO:1905515	non-motile cilium assembly non-motile	0.021957	BBS2, PCM1, ARL13B, CENPJ, IFT172, GORAB, CEP131, IFT122, RPGRIP1L, TMEM80
GOTERM_BP_DIRECT	GO:0051216	cartilage development	0.030082	BBS2, TGFB2, LOC693258, PAX7, GNAS, HOXA3, HOXB3, PTN, SULF1, PITX1
GOTERM_BP_DIRECT	GO:0051726	regulation of cell cycle	0.0341092	TCF7L2, TGFB2, PNPT1, BIRC8, DDIAS, SRC, STAT3, FBXL17, FZD9, CABLES1, MLXIPL, MNT, RBL1, PTPRC, APC, FIGNL1, GAS1, WDR6, BAK1, E2F5, SH2D6, CRLF3, PHACTR4
GOTERM_BP_DIRECT	GO:0035563	positive regulation of chromatin binding	0.0347603	CTBP2, DTX3L, DDX11, GMNN
GOTERM_BP_DIRECT	GO:1902622	regulation of neutrophil migration	0.0347603	RHOG2, RHOH, RAC1, MYD88
GOTERM_BP_DIRECT	GO:0021942	radial glia guided migration of Purkinje cell	0.0348521	RERE, RBFOX2, DAB1
GOTERM_BP_DIRECT	GO:0010909	positive regulation of heparan sulfate proteoglycan biosynthetic process	0.0348521	TCF7L2, PXYLP1, CTNNB1
GOTERM_BP_DIRECT	GO:0007265	Ras protein signal transduction	0.0364749	DOK1, SDCBP, MRAS, RRAS, SETDB1, PLCE1, MAPKAPK5, KSR2, RALGPS2
GOTERM_BP_DIRECT	GO:0051493	regulation of cytoskeleton organization	0.037205	ROBO2, CAPN6, MYCBP2, NEXN, SPATA4
GOTERM_BP_DIRECT	GO:0071260	cellular response to mechanical stimulus	0.0374238	PTGER4, WNT11, MAP3K1, PIEZO2, BAK1, TMEM150C, MAP3K14, MYD88
GOTERM_BP_DIRECT	GO:0016601	Rac protein signal transduction	0.0433328	EPS8, FARP2, RHOG2, TIAM1, RHOH, RAC1
GOTERM_BP_DIRECT	GO:0051091	positive regulation of sequence-specific DNA binding transcription factor activity	0.0441542	HDAC4, MYOCD, TCF7L1, IL6, SMARCB1, CTNNB1, ARID5B, TCF3, NEUROG1, SAV1, LRP6, HIPK2
GOTERM_BP_DIRECT	GO:0031032	actomyosin structure organization	0.0442594	EPB41L5, EPB41L1, EPB41, EPB41L3, PHACTR1, LMO7, CDC42BPB, CDC42BPA
GOTERM_BP_DIRECT	GO:0071526	semaphorin-plexin signaling pathway	0.0449229	SEMA5A, FARP2, SEMA5B, SEMA4D, SEMA6D, SEMA3A, SEMA4G
GOTERM_BP_DIRECT	GO:0031122	cytoplasmic microtubule organization	0.0480713	CCDC88A, PCM1, CLIP1, DST, FIGNL1, IFT172, TUBGCP5, TUBGCP6, SLAIN2, TUBG1, CAMSAP2
GOTERM_BP_DIRECT	GO:0010596	negative regulation of endothelial cell migration	0.0491	SVBP, DAB2IP, STC1, PTPRM, PATZ1
GOTERM_BP_DIRECT	GO:0001818	negative regulation of cytokine production	0.0491	PTGER4, CATH1, RNF128, ATP2B1, MERTK
GOTERM_CC_DIRECT	GO:0098978	glutamatergic synapse	0.000149613	PTPRS, CTBP2, CLSTN2, DGKB, NRXN1, SEMA3A, SLC1A2, ADAM22, FBXO45, GRIK2, GRM1, FXR1, FBXL20, EPS8, GRIP1, ERBB4, ADAM23, NRCAM, DLGAP1, RAC1, PLCG1, EPHB2, LRRC4C, EPHB1, GUCY1A3, MAGI1, NTNG1, NTNG2, CADPS2, ACTN1, CADPS, PLEKHA5, ATP2B1, DNM1, PTPRD, SLC4A8, DLG1, LOC121106448, NUMB, ADGRL2, ADGRL3
GOTERM_CC_DIRECT	GO:0005886	plasma membrane	0.000369241	THSD7B, CPNE4, HDAC11, SLC4A1, LDLRAD3, GRPR, GLDN, SLC4A5, EPS8, PIEZO2, PLCE1, KIF21A, CPNE2, EPHB2, BVES, ANKS1B, PAQR8, EPHA5, UNC13C, SLC34A2, ENTPD1, PAQR7, ENTPD3, FNBP1, ACTN1, PRKCD, ENTPD8, PHKA1, TAAR2, ACSL4, UNC5D, SYTL5, ANK1, PHKA2, SYTL3, SYTL2, TIAM1, CCNY, CLDN9, MALL, WDPCP, DD1CR, SLC22A3, EPB41, LPAR1, PCDH19, LYPD6, OR52L1, CRHR2, SLC5A5, NKAIN1, NLN, EPB41L5, MC2R, RRAS, EP…
GOTERM_CC_DIRECT	GO:0005737	cytoplasm	0.000503042	DMGDH, CNTF, CCNF, CAPN15, PTPDC1, NUDT4, ALKBH8, EPS8, PSMD9, TRIM29, CHEK2, CDC27, CPNE2, FAM65A, ANKS1A, LGALS8, IER5, BVES, RNF111, TP63, ANKS1B, MBNL1, RBFOX1, MEF2C, ALG9, RBFOX2, MBNL2, FNBP1, DAPK2, RECQL, ANK1, HNRNPKL, MAPK8IP3, KIAA1217, TIAM2, INPP4A, INPP4B, SFRP4, CCNY, RNF128, CEP57L1, TBPL2, FEZ1, HECW1, NSMF, TLN2, DNA2, KCTD17, SPATA18, CCNO, NECAB1, FBF1, LPAR1, STC1, NLK, ARPP…
GOTERM_CC_DIRECT	GO:0030424	axon	0.00101081	CNTF, PTPRS, SEMA3A, MYCBP2, ADAM22, KATNB1, NEXN, COMT, IGSF9, ROBO1, UNC80, FXR1, IL1RL1, NTF3, NCS1, TMEM108, NRCAM, KIF1B, KIF1A, EPHB2, EPHB1, PPFIA2, KIRREL3, EPHA5, NTNG2, TGFB2, BDNF, PLEKHG5, NGF, CCSAP, DNM1, NFASC, FEZ1, ALDH1A1, MAPT, ADGRL2, ADGRL3
GOTERM_CC_DIRECT	GO:0030665	clathrin-coated vesicle membrane	0.00127185	NECAP2, NECAP1, DENND1A, AP3B1, AP3B2, ATP6V0A1
GOTERM_CC_DIRECT	GO:0099056	integral component of presynaptic membrane	0.00184531	PTPRS, ERBB4, ADAM23, SLC1A2, CACNA1B, HTR1B, ATP2B1, EPHB2
GOTERM_CC_DIRECT	GO:0005634	nucleus	0.00341551	TCERG1, PANK3, SMARCB1, CCNF, PREP, EHMT1, HNRNPR, MSANTD4, IKZF1, BACH1, GPATCH8, DCAF7, NUDT4, ALKBH8, TIAL1, PSMD9, SPIC, SOX17, CREB3L1, CHEK2, GPBP1, HOXA3, FAM53B, BBX, HOXA2, PSMD1, HOXA1, CPNE2, PRKACB, HOXA5, RNF111, TP63, SOX5, HES6, RBFOX1, MEF2C, RBFOX2, SFMBT1, SFMBT2, DAPK2, DDX11, PRKCD, RECQL, MTUS1, EBF3, HNRNPKL, RUNX3, OVOL3, SFRP4, CCNY, EWSR1, TBPL2, PSME4, HOXB3, DNA2, ZFPM1…
GOTERM_CC_DIRECT	GO:0016020	membrane	0.00351662	FAM49A, LOXL4, COMT, RIMS2, CREB3L1, PIEZO2, FAM65A, MAGI1, ENTPD1, ENTPD3, COG5, ENTPD4, ENTPD8, ANK2, ACSL4, ANK3, NPNT, ANK1, FRS3, PRLR, TIAM2, TIAM1, ELMO2, TLN2, TSNARE1, LOC769755, SLC45A4, EPB41, LOC419276, GIGYF2, NEU2, FXR1, INPP5B, GOLGA7B, RRAS, EPB41L1, SYNDIG1, SNX8, BBS2, LRBA, LOC428417, OSBPL3, OSBPL2, NBEAL2, CORO2B, TJAP1, REEP1, DLG1, XKR9, NBEA, RHEB, GNAQ, DUOXA1L, PLCH1, MA…
GOTERM_CC_DIRECT	GO:0005923	bicellular tight junction	0.00374657	POPDC2, MAGI1, PATJ, ACTN1, TBCD, ANK3, PRKCZ, MPP7, TJAP1, DLG1, APC, CLDN9, PARD3, CTNNB1, MPDZ, BVES, TJP3
GOTERM_CC_DIRECT	GO:0035869	ciliary transition zone	0.00504372	DYNC2LI1, PCM1, MACIR, CEP131, CPLANE1, RPGRIP1L, TMEM80, CCSAP
GOTERM_CC_DIRECT	GO:0005856	cytoskeleton	0.0065307	FHOD3, RHOG2, DYRK3, EPB41, SRC, GPHN, LMOD3, ADD1, RHOBTB1, PDLIM1, TRIM9, EPB41L5, SNTG2, SGCD, EPB41L1, SVBP, EPB41L3, KIF21A, RAC1, CTNNAL1, SGCG, TRIM67, FARP2, PPP1R12A, TPM3, TPM2, TPM1, LRRC40, RHOH, ANK2, ANK3, CDC42BPB, RHOC, CDC42BPA, ANK1, SPIRE1, TACC2, TLN2, IFT46, PTPN4, UTRN, CDC42SE2
GOTERM_CC_DIRECT	GO:0005813	centrosome	0.00817685	ITSN2, CEP164, CCNF, SNX10, BICD1, PCM1, CDC27, HORMAD2, CEP170, ACADS, NINL, NDEL1, PPP1R12A, DDX11, RPGRIP1L, TUBG1, CCSAP, CLIP1, CEP57L1, RILPL1, ZFYVE19, FEZ1, TRAF5, HOXB3, IFT46, KIZ, CHODL, DCTN5, BRSK1, LOC417131, DCTN2, DCAF12L2, FBF1, KATNB1, CRMP1, SLAIN2, AK6, NDRG1, CAMSAP2, DYNC2LI1, HMBOX1, KIF3B, CCDC77, DCAF13, NDE1, TBCD, SORBS1, WAPL, AHI1, CCDC88A, CENPF, APC, CENPJ, TUBGCP5,…
GOTERM_CC_DIRECT	GO:0045180	basal cortex	0.0106602	PHLDB1, PHLDB2, CLASP1, CLASP2
GOTERM_CC_DIRECT	GO:0002177	manchette	0.0109652	SPEF2, STRBP, MEIG1, CEP131, IQCG
GOTERM_CC_DIRECT	GO:0036064	ciliary basal body	0.0111339	BBS2, WHRN, IFT172, FBF1, CEP131, JADE1, IFT122, RPGRIP1L, TUBG1, USH2A, CCSAP, SPATA7, DYNC2LI1, AHI1, CCDC88A, PCM1, CENPF, RILPL1, CENPJ, CDK10, TTLL9, GAS8
GOTERM_CC_DIRECT	GO:0043231	intracellular membrane-bounded organelle	0.012247	PHLPP2, RHOG2, DENND1A, AQP9, COMT, CYP3A5, RHOBTB1, NEU2, PDZD2, GRB14, NCS1, SYNDIG1, AP1S2, CYP1B1, AP4S1, RAC1, OVOA, CCDC93, SYBU, ANKS1B, AGFG1, NKTR, FNBP1, OSBPL3, OSBPL2, ATP2B4, LRRC40, HSD11B1L, RHOH, ATP2B1, RHOC, HCK, DAB1, BDH1A, CYP1A2, FAR1, TLN2, SPATA18
GOTERM_CC_DIRECT	GO:0014069	postsynaptic density	0.0132314	PLEKHA5, ITPR1, FBXO45, CABP1, GRIK2, SRCIN1, ADD1, DNM1, GPHN, DCLK1, FXR1, EPS8, CNKSR2, ARHGEF9, LRRC7, RHEB, CAMK2N1, FAM196A, NCS1, TMEM108, DLGAP1, SPTBN1, SHANK2
GOTERM_CC_DIRECT	GO:0045171	intercellular bridge	0.0138323	PHLPP2, NTNG2, CYTH4, PYCRL, EPB41, CEP131, EAF1, XPA, KIF23, AAMP, FAN1, WAPL
GOTERM_CC_DIRECT	GO:0005759	mitochondrial matrix	0.0197152	CS, DMGDH, TMLHE, ACADL, PITRM1, BDH1A, MTERF2, PDK3, LOXL4, OGDHL
GOTERM_CC_DIRECT	GO:0005874	microtubule	0.0201903	DCTN2, KATNB1, TUBD1, KIF12, NDRG1, CAMSAP2, DYNC2LI1, OPA1, KIF3B, MAP2, MAP7, KIF21A, KIF1B, MAP4, KIF1A, NDEL1, DST, NDE1, KIF23, TUBG1, DNM1, KIF18A, INCENPL, TUBA5, DLG1, APC, KIF16B, TUBGCP5, TUBGCP6, MAPT, GAS8
GOTERM_CC_DIRECT	GO:0016323	basolateral plasma membrane	0.0255142	SLC16A12, ANK2, SLC4A1, ATP2B1, ANK3, OSMR, TSHR, SLC9B2, SLC6A6, DLG1, ATP7B, LRRC7, ERBB4, NUMB, BSND, CTNNB1, SLC29A4, SLC29A1, CDH17, SLC22A7, CD44
GOTERM_CC_DIRECT	GO:0030054	cell junction	0.0275775	TENM2, EPB41, SRC, ACTN1, FBF1, CCNF, NAMPTP1, ARVCF, DLG1, RAD51C, LRRC7, PARD3, RAPGEF2, HMCN1, CDH17, DCAF13, TP73, MFAP3L
GOTERM_CC_DIRECT	GO:0016328	lateral plasma membrane	0.0284155	POPDC2, DLG1, MYO1C, APC, ACTN1, TBCD, CTNNB1, ANK3, OSMR, BVES
GOTERM_CC_DIRECT	GO:0005829	cytosol	0.0323347	PANK3, GORAB, PREP, IKZF1, IKZF3, DCAF7, ALKBH8, ZMIZ1, BBX, PLCE1, ARFIP1, KIF21A, ANKS1A, LGALS8, EPHB1, RNF111, ANKS1B, MBNL1, VPS29L, STARD4, RBFOX2, SFMBT2, PRKCD, EML1, RUNX3, ATG13, UNC13D, TIAM1, RAP1GDS1L, PSME4, HECW1, NECAB1, EPB41, SLAIN2, PRKCZ, GIGYF2, NCAPH, TTBK1, NEU2, FXR1, INPP5B, DHX30, EPB41L5, RNF213, RNF216, PCASP1, LOC100858381, MAP7, PIP5K1B, PLCG1, SNX8, SEC31A, ATP6V0A1…
GOTERM_CC_DIRECT	GO:0098992	neuronal dense core vesicle	0.0325206	NPY, SCG2, STXBP5L
GOTERM_CC_DIRECT	GO:0098685	Schaffer collateral - CA1 synapse	0.0344115	FBXL20, NTNG1, NTNG2, PTPRS, DGKB, NRXN1, ITPR1, CTNNB1, PLCG1, LRRC4C, GRM1
GOTERM_CC_DIRECT	GO:0010494	cytoplasmic stress granule	0.0439962	TIAL1, MOV10, DYRK3, RBFOX1, MBNL1, CELF1, PABPC4, RC3H1, EIF2S1, GIGYF2, PUM2
GOTERM_CC_DIRECT	GO:0030425	dendrite	0.0472801	TENM2, DENND1A, COMT, CYP46A1, TRAK1, GPHN, IGSF9, GRM1, SAV1, CRHR2, TRIM9, TMEM266, IL1RL1, OPA1, CHL1, NTF3, NCS1, KIF1B, KIF1A, EPHB2, EPHB1, MARK3, MARK1, EPHA5, HTR1E, BDNF, HTR1B, NGF, SLC4A8, GNAS, MAPT
GOTERM_MF_DIRECT	GO:0004108	citrate (Si)-synthase activity	2.68973e-10	CS
GOTERM_MF_DIRECT	GO:0036440	citrate synthase activity	2.68973e-10	CS
GOTERM_MF_DIRECT	GO:0005085	guanyl-nucleotide exchange factor activity	1.52132e-06	ITSN2, DOCK5, DOCK4, DOCK9, DENND1A, RASGRF2, DOCK7, MYCBP2, ARHGEF10L, DOCK10, CYTH4, RASGEF1B, RASGEF1C, PLCE1, SBF2, MCF2L2, RALGPS1, ARFGEF3, RALGPS2, FARP2, ARHGEF33, VAV3, ARFGEF2, DENND2C, EGF, IQSEC1, DENND4A, PLEKHG5, ARHGEF16, TIAM2, CCDC88A, TIAM1, ARHGEF9, EEF1D, ARHGEF3, RAPGEF1, RAPGEF2, RAB3GAP2, ARHGEF7, RAPGEF4
GOTERM_MF_DIRECT	GO:0008017	microtubule binding	1.88842e-05	LOC417131, KATNB1, KIF12, SPATA4, JAKMIP1, NDRG1, CAMSAP2, JAKMIP2, RACGAP1, OPA1, CAPN6, KIF3B, MAP2, SVBP, KIF21A, KIF1B, MAP4, KIF1A, MAP9, DLGAP5, SYBU, CLASP1, NDEL1, CLASP2, DST, TPM3, NDE1, STRBP, MTUS1, KIF23, EML1, CCSAP, DNM1, REEP1, CCDC88A, EML5, CLIP1, CENPF, KIF18A, APC, CEP57L1, KIF16B, TUBGCP5, TUBGCP6, MAPT, GAS8
GOTERM_MF_DIRECT	GO:0031267	small GTPase binding	0.000405493	CYFIP2, FAM49A, DOCK4, RABGAP1, RTKN, DENND1A, DOCK7, MYCBP2, ARHGAP1, BICD1, NDRG1, RIMS2, EPS8, RIMS1, KIF3B, RUSC2, MICALL1, PLCE1, ARHGEF16, SYTL5, SORL1, SYTL3, UNC13D, SYTL2, SGSM1, INF2, MYO1C, XPOT, DAAM2, RAB3GAP2, EXOC2, GAS8, PICALM, RAPGEF4, CDC42SE2
GOTERM_MF_DIRECT	GO:0019901	protein kinase binding	0.00154691	PRKAG2, NR3C1, BICD1, ELAVL1, PRKAG3, CHEK2, RAC1, PPP1R12A, PRKCD, RHOH, VRK1, ANK2, RHOC, SRCIN1, DNM1, CNKSR2, CCNY, TRAF3, MAPT, ARHGEF7, UTRN, KIZ, EXOC2, HDAC4, SHC4, RHOG2, BRSK1, CTBP2, DCTN2, PTN, RHOBTB1, RACGAP1, CAMK2N1, TBC1D14, PTPN1, TCF7L2, MAP3K1, STK11IP, LRBA, STAT3, CADPS, NBEAL2, PTPRC, NBEA, APC, WNK1, RHEB, TNIP2, CENPJ, CTNNB1, TP73
GOTERM_MF_DIRECT	GO:0004725	protein tyrosine phosphatase activity	0.00494162	PTPN1, PTPRS, EYA1, EYA2, DUSP1, EYA4, FRMPD2, PTPRM, PTPRJ, PTPDC1, PTPRF, PTPRG, PTPRD, DUSP12, DUSP11RC1I, PTPRC, PTPN9, PTPN4, TNS2, PTPN2
GOTERM_MF_DIRECT	GO:0035591	signaling adaptor activity	0.005055	EPS8, AFAP1L2, STAT3, DAB2IP, SH2D6, CRK, CDC42SE2
GOTERM_MF_DIRECT	GO:0031731	CCR6 chemokine receptor binding	0.0131561	AVBD3, AVBD11, CCL20, AVBD8, AVBD9, AVBD14
GOTERM_MF_DIRECT	GO:0035198	miRNA binding	0.021319	PNPT1, ZC3H7A, AGO4, RC3H1, ZNF346, ELAVL1, PUM2
GOTERM_MF_DIRECT	GO:0030971	receptor tyrosine kinase binding	0.0218865	SHC4, PTPN1, DOCK4, GRB14, ANGPT1, ARHGEF16, ELMO2, PLCG1, MAP3K7, ZPR1
GOTERM_MF_DIRECT	GO:0042802	identical protein binding	0.0308591	SMARCB1, PRAG1, MSI1, TRIM29, EPHB2, SBF2, MAP3K7, IER5, TNS2, TP63, FNBP1, TPM2, DAPK2, TPM1, USP2, GTPBP2, FRS3, FAM118B, SLC9B2, CEP57L1, EWSR1, SPATA18, KCTD17, NECAB1, L3MBTL3, BIRC8, HVCN1, MYCBP2, STC1, SAV1, SDCBP, SCUBE3, HMBOX1, PCASP1, ATG101, PLXNA2, TASP1, SNX8, ATP6V1C2, SIAH1, CLK2, DAZL, AHI1, RALYL, PPFIBP2, MAFB, GKAP1, MAFG, ALB, ALDH18A1, MYD88, TP73, ROBO2, ALK, GMEB2, TAT, H…
GOTERM_MF_DIRECT	GO:0043015	gamma-tubulin binding	0.0328699	RACGAP1, CEP57L1, FEZ1, CENPJ, TUBGCP5, TUBGCP6, NDRG1
GOTERM_MF_DIRECT	GO:0005163	nerve growth factor receptor binding	0.0330251	BDNF, NTF3, NGF
GOTERM_MF_DIRECT	GO:0030507	spectrin binding	0.0339618	PTPRC, DCTN2, ANK2, ANK1, CAMSAP2
GOTERM_MF_DIRECT	GO:0003714	transcription corepressor activity	0.0350353	ATF7IP, RERE, HDAC4, ZNF451, RBFOX2, CTBP2, SFMBT1, SFMBT2, GMNN, FHL2, KCTD1, SIRT1, HIPK2, CNOT7, NRIP1, MIER1, LCOR, SAP18, TBL1X, MTA3, ZFPM1, RUNX1T1, EZH2
GOTERM_MF_DIRECT	GO:0004888	transmembrane signaling receptor activity	0.037242	GABRB2, LAG3, SEMA4D, RYK, FCRL4, TLR1B, TLR2A, SORL1, LOC378902, PECAM1, CD247, LOC101748032, HMCN1, HAVCR1, CD44
GOTERM_MF_DIRECT	GO:0016616	oxidoreductase activity, acting on the CH-OH group of donors, NAD or NADP as acceptor	0.0399159	LOC100858664, SDR16C6, SDR42E1, CTBP2, RDH10, SDR42E2, CRYL1
GOTERM_MF_DIRECT	GO:0008022	protein C-terminus binding	0.0437414	RBFOX1, EPB41, XRCC5, SRC, SIAH1, CACNA1B, YEATS4, SIRT1, MED12, HIC2, GRIP1, CENPF, DLG1, MYO1C, CTNNB1, TAX1BP3, MPDZ, PFKM, SASH1
GOTERM_MF_DIRECT	GO:0043425	bHLH transcription factor binding	0.0478486	TCF7L1, TCF12, FHL2, AHR2, TCF21, TCF3, SIRT1
GOTERM_MF_DIRECT	GO:0004114	3',5'-cyclic-nucleotide phosphodiesterase activity	0.0483512	PDE11A, PDE10A, PDE3B, PDE4C, PDE5A, PDE8A
