# Supplementary material for: Long Non-Coding RNA Analysis: Severe Pathogenicity in Chicken Embryonic Visceral Tissues Infected with Highly Virulent Newcastle Disease Virus—A Comparison to the Avirulent Vaccine Virus
Source: Microorganisms. 2024 May 11;12(5):971. doi: 10.3390/microorganisms12050971 (PMC11123907; doi:10.3390/microorganisms12050971)
Supplement: Supplementary file 1 [file microorganisms-12-00971-s001.zip › supplement table/supplement table 8.xlsx]

## Sheet: cis
KEGG pathway analysis of cis-targets of DELs
Category	Term	PValue	Genes
24 hpi	/	/	/
36 hpi	Necroptosis	0.0462206	HIST1H2A4L1, HIST1H2A4, BID, JAK1

## Sheet: trans
KEGG pathway analysis of trans-targets of DELs
Category	Term	PValue	Genes
24 hpi	Vascular smooth muscle contraction	0.000253588	ARHGEF11, RAMP2, PPP1R12A, AVPR1B, ITPR1, IRAG1, ADM, BRAF, PPP1CA, ADCY9, PLCB4, KCNMB2, KCNMA1, GNAS, MYH9, RAF1, PLCB2, PRKACB
	Adrenergic signaling in cardiomyocytes	0.00322391	CAMK2D, TPM4, TPM3, CACNA2D3, PPP2R5A, PPP2R2A, PPP2R3A, PPP1CA, ADCY9, PLCB4, GNAS, SCN5A, PLCB2, PRKACB, CREB5, RAPGEF4
	Calcium signaling pathway	0.0344328	CHRM2, MCOLN3, CAMK2D, AVPR1B, ITPR1, CACNA1B, CHRNA8, MST1R, FGF1, CACNA1E, PPP3CB, ADCY9, PLCB4, VEGFRKDRL, VDAC3, GNAS, NOS1, PLCB2, PLCD4, PRKACB
	Autophagy - animal	0.0545821	UVRAG, DAPK2, ITPR1, PTEN, WIPI1, CFLAR, LOC420160, SUPT20H, RAB7B, RAF1, PRKACB, SQSTM1, ATG5
	Wnt signaling pathway	0.0697836	TCF7L2, CAMK2D, CTNND2, NFATC1, PRICKLE1, NKD1, SFRP4, PPP3CB, CCND2, PLCB4, APC, CTNNB1, PLCB2, PRKACB
36 hpi	Adherens junction	0.00370762	FARP2, PTPN1, TCF7L2, SMAD4, TCF7L1, SRC, ACTN1, PTPRM, PTPRJ, LMO7, SORBS1, NLK, PTPRF, PARD3, CTNNB1, RAC1, MAP3K7
	Wnt signaling pathway	0.00845099	CAMK2D, CTBP2, CTNND2, PRICKLE2, NLK, LRP6, WNT11, SOX17, RAC1, TBL1X, PRKACB, MAP3K7, TCF7L2, SMAD4, TCF7L1, RYK, SERPINF1, WNT7B, FZD7, SIAH1, FZD9, WNT16, SFRP4, APC, DAAM2, LOC101748851, CTNNB1, LGR6
	Autophagy - animal	0.0319925	STX17, DAPK2, PRKCD, ITPR1, ATG10, PIK3CB, ATG14, EIF2S1, ATG13, RAB33B, CAMKK2, VMP1, PPP2CB, DEPTOR, MRAS, RRAS, ATG101, RHEB, DDIT4, LOC420160, SUPT20H, MAP3K7, PRKACB
	Calcium signaling pathway	0.0508968	MYLK2, CAMK2D, CATSPER4, ITPR1, CACNA1B, GRPR, CACNA1E, ADCY7, MYLK3, RYR3, GRM1, ERBB4, PLCE1, PLCG1, PRKACB, MCOLN3, EGF, ATP2B4, PHKA1, ATP2B1, NGF, PHKA2, VEGFA, P2RX6, ADORA2A, STIM2, VEGFRKDRL, LOC101748851, GNAQ, GNAS, CASQ2, PLCD4, DD1CR, FGFR2
	Cell adhesion molecules	0.0898319	NTNG1, NTNG2, CD274, PTPRS, VCAM1, NRXN1, NRXN3, PTPRM, MHCY38, PTPRF, PTPRD, NFASC, PTPRC, CLDN9, CD8A, PECAM1, SLITRK6, CD226, NRCAM, LRRC4C, ITGA9
	Apelin signaling pathway	0.0938399	HDAC4, MYLK2, EGR1, SMAD4, MEF2C, GPR25, PDE3B, ITPR1, PRKAG2, ADCY7, MYLK3, RYR3, PRKAG3, MRAS, RRAS, GNG7, GNAQ, MYL3, MEF2D, PRKACB
	MAPK signaling pathway	0.0991624	RASGRF2, CACNA1B, NLK, CACNA1E, RRAS, ERBB4, PLA2G4EL2, NTF3, RAC1, PRKACB, MAP3K7, MAP4K3, MEF2C, TGFB2, MAP3K1, ANGPT1, BDNF, EGF, DUSP1, CACNA2D1, NGF, MAPK8IP3, VEGFA, CACNB2, PPM1B, MRAS, VEGFRKDRL, LOC101748851, RAPGEF2, MAPKAPK5, MAPT, MAP3K13, CRK, MAP3K14, MYD88, FGFR2
	Adrenergic signaling in cardiomyocytes	0.0997235	CAMK2D, TPM3, TPM2, CACNA2D1, TPM1, ATP2B4, ATP1B3, PPP2R3B, ATP2B1, ADCY7, CACNB2, PPP2CB, PPP1R1A, TNNT2, GNAQ, CREB3L1, MYL3, GNAS, PRKACB, RAPGEF4
